# Supplementary material for: Nitrogen limitation causes a seismic shift in redox state and phosphorylation of proteins implicated in carbon flux and lipidome remodeling in Rhodotorula toruloides
Source: Biotechnol Biofuels Bioprod. 2025 Jul 21;18:80. doi: 10.1186/s13068-025-02657-y (PMC12278674; doi:10.1186/s13068-025-02657-y)
Supplement: Supplementary file 2 — Additional file 2. Supplementary lipidomics data including experimental design, raw LC–MS intensities, processed inputs used for analysis using the lipidr package, and results of differential abundance analyses [file 13068_2025_2657_MOESM2_ESM.xlsx]

## Sheet: Legend
Supplementary Data: Lipidomics data for bioinformatics analysis (Fig. 2, Supplementary Figs. 1–4)
Note: For lipid species observed using both ion modes, sets of intensity values (for all samples of the particular lipid) were chosen according to the highest order of magnitude.
Spreadsheet Name	Description
Experimental_Design	Sample annotations for creating lipidr SummarizedExperiment object (sample names and the corresponding variables are defined in this sheet)
Raw_Positive	Raw data from manually validated spectra obtained in positive ion mode including m/z, retention time, adduct type, etc.
Raw_Negative	Raw data from manually validated spectra obtained in negative ion mode including m/z, retention time, adduct type, etc.
lipidr_Input	Contains raw lipidomics data and nomenclature conversions used for bioinformatics analyses using the lipidr package
DE_Results	Normalized lipid intensities and results of differential expression analyses; Note that the direction of the logFC results is flipped for the modeled "ComplexDesign" results
Column Headers	Description
Molecule	Lipid species
Subclass	Lipid subclasses according to lipidr
logFC_ComplexDesign	log2 foldchange: A design matrix was created for differential expression analysis using the formula ~ Nitrogen + Time + Nitrogen:Time and coef = "NitrogenLow"
logFC_24h	log2 foldchange for the pairwise comparison between High N at 24h and Low N at 24h
adj.P.Val_###	Adjusted p-values using Benjamini-Hochberg method

## Sheet: Experimental_Design
Sample	Nitrogen	Time	SampleType
Inoc1	High	0	High_0
Inoc2	High	0	High_0
A1	High	24	High_24
A2	High	24	High_24
A3	High	24	High_24
A4	Low	24	Low_24
A5	Low	24	Low_24
A6	Low	24	Low_24
B1	High	48	High_48
B2	High	48	High_48
B3	High	48	High_48
B4	Low	48	Low_48
B5	Low	48	Low_48
B6	Low	48	Low_48
C1	High	72	High_72
C2	High	72	High_72
C3	High	72	High_72
C4	Low	72	Low_72
C5	Low	72	Low_72
C6	Low	72	Low_72

## Sheet: Raw_Positive
m/z	Retention time (min)	Common Name	Adduct type	Formula	A1	A2	A3	A4	A5	A6	B1	B2	B3	B4	B5	B6	C1	C2	C3	C4	C5	C6	Inoc1	Inoc2	Pool_01	Pool_02
568.568	22.965	Cer 36:0;O2|Cer 18:0;O2/18:0	[M+H]+	C36H73NO3	26660592	41850096	34797088	448415	387953	419877	36525168	21769072	36320128	178038	181309	174043	10981931	11777264	8742411	77994	124595	83724	1051386	1006672	9689465	11001229
584.562	22.48	Cer 36:0;O3|Cer 18:0;O2/18:0;O	[M+H]+	C36H73NO4	5039668	5969449	5467140	132035	134779	134878	5316428	3329340	3902658	42172	51767	66276	1537030	1333954	1453642	25355	33640	38755	2057996	1946683	1497946	1875148
564.536	21.916	Cer 36:2;O2|Cer 18:1;O2/18:1	[M+H]+	C36H69NO3	385484	384795	341410	64516	59155	67929	752957	519439	447709	28208	25691	31694	258693	460541	422793	19909	24537	22738	144458	151727	235545	264811
582.583	23.519	Cer 37:0;O2|Cer 19:0;O2/18:0	[M+H]+	C37H75NO3	1658512	3260765	2673299	3526	1769	0	2200102	1385306	2318762	0	3621	3923	720314	830030	604826	0	1692	1526	54783	44373	692991	782669
596.599	24.024	Cer 38:0;O2|Cer 20:0;O2/18:0	[M+H]+	C38H77NO3	18747436	40528476	28755198	40675	23387	25741	27048942	16115381	30154368	21125	31474	30279	8659260	10945864	7413190	15748	59031	13093	88473	89333	8129853	9577483
624.631	24.904	Cer 40:0;O2|Cer 20:0;O2/20:0	[M+H]+	C40H81NO3	308372	619556	438514	12953	6937	9604	515641	329784	495065	9691	7305	9250	160990	187798	161815	8601	7631	19210	8273	10612	143485	160584
652.661	25.662	Cer 42:0;O2|Cer 18:0;O2/24:0	[M+H]+	C42H85NO3	1862116	3556232	2057155	71296	44942	57954	3847747	1947014	3550799	27562	25385	28944	901523	1412470	893019	16131	24124	33960	41140	39035	986669	929680
684.652	24.604	Cer 42:0;O4|Cer 18:0;O3/24:0(2OH)	[M+H]+	C42H85NO5	4951442	5030392	4553766	2741044	3149642	3353720	7824852	5075432	5226558	1369074	1211232	1468830	3725720	3120864	4951598	624407	783295	778240	3850531	3770870	3640243	3383988
666.677	26.004	Cer 43:0;O2|Cer 19:0;O2/24:0	[M+H]+	C43H87NO3	298501	608394	438298	4222	4482	6347	663272	426989	671414	8908	1559	5892	220562	261321	219234	5294	3732	8840	15906	18839	163456	185097
680.693	26.328	Cer 44:0;O2|Cer 20:0;O2/24:0	[M+H]+	C44H89NO3	14725136	36409548	23919696	111890	69547	85966	34429204	23413670	38942832	72136	61482	54620	11335828	15197604	9788835	61958	77650	55537	111462	103828	9769606	9907270
696.688	26.021	Cer 44:0;O3|Cer 20:0;O2/24:0;O	[M+H]+	C44H89NO4	320419	497499	585481	18391	12311	13109	1373810	977099	951246	9082	8335	10048	526052	581342	462866	7997	8367	15009	82289	89693	322417	316769
712.683	25.366	Cer 44:0;O4|Cer 20:0;O3/24:0(2OH)	[M+H]+	C44H89NO5	8550566	13679863	11172426	4069546	4225053	3962928	25727782	17915782	16551734	1799600	1726070	2088200	9483112	9226950	12426026	1000092	1260514	1343240	10788977	12822528	8673388	8988817
678.678	27.611	Cer 44:1;O2|Cer 20:1;O2/24:0	[M+H]+	C44H87NO3	656144	718773	558174	6023	2116	2138	687008	427229	530395	3758	0	0	276654	170870	186389	2517	0	0	20167	12481	192680	200087
694.709	26.632	Cer 45:0;O2|Cer 20:0;O2/25:0	[M+H]+	C45H91NO3	216115	514786	381858	6113	5470	6483	500478	332362	570833	2451	4355	7217	205386	191395	198614	5306	4877	9268	9551	13411	154557	157427
726.698	25.714	Cer 45:0;O4|Cer 20:0;O3/25:0(2OH)	[M+H]+	C45H91NO5	646384	787091	628829	322681	317030	304737	1973099	1413771	1012514	126297	133529	173177	816186	925002	1032338	69185	86936	112172	857059	712880	473527	574735
708.725	26.922	Cer 46:0;O2|Cer 20:0;O2/26:0	[M+H]+	C46H93NO3	2259336	4583752	3456257	27276	20344	22902	6580280	3615388	6535969	25236	11534	13114	1879847	2411876	1614890	32449	25380	23821	36303	25024	1888225	1740734
740.714	26.044	Cer 46:0;O4|Cer 20:0;O3/26:0(2OH)	[M+H]+	C46H93NO5	2345213	2881662	2502344	709819	691961	680054	6146914	4293344	4041120	316263	284140	335370	2464744	2843744	3422844	175442	201439	256059	2168065	2289637	2002734	1816486
700.647	23.878	Cer 46:4;O2|Cer 18:1;O2/28:3	[M+H]+	C46H85NO3	1510453	1837127	1759876	4166096	4420412	4449820	3859116	2246017	2000120	1911722	2107400	2289962	3126530	2677268	3039943	919344	1210361	1384209	513744	526780	2528929	2312365
795.631	25.723	CoQ9	[M+H]+	C54H82O4	1791914	1844785	1664684	9179628	9772948	9646436	2149798	1443426	1516776	8376937	8970844	9045675	1950806	1275672	1874989	6633746	7105202	8152172	1456236	1270259	4170674	4696125
640.589	24.389	DG 36:1|DG 18:0_18:1	[M+NH4]+	C39H74O5	1200470	1335388	1414675	233539	179856	221382	840784	586330	905463	354576	253305	197358	329567	291347	360484	334930	214113	262196	140870	141807	484215	521541
638.573	23.478	DG 36:2|DG 18:1_18:1	[M+NH4]+	C39H72O5	2207792	2185806	2578842	2402628	1857589	2329397	5606436	3574397	2644882	2130707	1758268	1589407	3420462	2975845	3624514	2155838	1595886	1724578	805735	832331	2568207	2470166
636.558	22.599	DG 36:3|DG 18:1_18:2	[M+NH4]+	C39H70O5	2783134	3175481	2861931	3095651	2930576	2694466	2677874	2026086	2077640	2650679	1979107	1994401	1889935	871051	1431367	2393990	1792278	2191960	1173342	1130562	2309978	2022808
634.542	21.514	DG 36:4|DG 18:2_18:2	[M+NH4]+	C39H68O5	454351	532269	418454	1219982	1394906	1254098	383836	339669	340720	920827	815464	855178	497454	219169	351220	715000	763186	727948	369466	439101	736453	636408
756.6	20.353	HexCer 37:2;O3|HexCer 19:2;O2/18:0;O	[M+H]+	C43H81NO9	1685678	1649956	1587097	2419474	2223532	2129966	1893796	1215388	1181646	1469329	1334399	1312445	1421805	1106836	1174194	1094753	1373780	1319168	1478159	1499146	1561853	1547792
468.309	6.322	LPC 14:0/0:0	[M+H]+	C22H46NO7P	142481	133361	112165	49806	66208	68113	58392	26502	48526	53310	69780	71829	246322	62735	307142	25599	35439	40216	265629	264175	108162	105718
496.341	7.643	LPC 16:0/0:0	[M+H]+	C24H50NO7P	2191754	2016656	1661391	1787764	2131520	2050798	531035	255605	493586	1624677	1714829	1713667	2304662	698933	2842481	849507	1219860	1153382	2223183	2152710	1425980	1582760
494.325	6.592	LPC 16:1/0:0	[M+H]+	C24H48NO7P	210562	208115	168293	40858	41772	41526	68947	24538	31963	26452	31260	38473	532115	141901	806249	11612	17125	14631	289742	284925	158170	141353
510.357	8.405	LPC 17:0/0:0	[M+H]+	C25H52NO7P	116995	93846	80180	15108	15405	14773	23978	13374	19927	10090	7069	8479	41834	14602	48028	6123	9136	7798	87459	78488	31555	31738
508.341	7.205	LPC 17:1/0:0	[M+H]+	C25H50NO7P	197490	172062	153797	13362	12386	14693	40027	17912	23014	4701	6506	4274	209100	64809	282718	1551	994	1136	169612	188534	73377	82577
524.372	8.885	LPC 18:0	[M+H]+	C26H54NO7P	659964	926284	629016	16986	14585	12612	222227	150107	276557	11694	12930	13588	93650	67677	79128	8005	9805	7877	37540	36704	134954	153366
524.372	9.268	LPC 18:0/0:0	[M+H]+	C26H54NO7P	4532398	4854060	3553730	404633	448985	433095	819206	458523	1059860	407121	405738	409649	428014	249750	441397	229781	292838	303256	465788	474534	906713	996643
522.357	7.595	LPC 18:1	[M+H]+	C26H52NO7P	35270896	30249394	25469650	6593486	6291504	6306804	2095769	954681	1685972	2633088	2255256	2285299	5400596	1620146	9595691	1352243	1694355	1879343	24324782	24816130	6869944	9181893
522.357	7.874	LPC 18:1/0:0	[M+H]+	C26H52NO7P	18528576	18189918	15002427	2909102	2401096	2848361	4985628	1905009	2952815	1446187	1434407	1317654	12619500	4066824	18940010	669778	981016	916062	17178136	17000468	6615098	7417342
520.341	6.701	LPC 18:2	[M+H]+	C26H50NO7P	1091641	1076270	899883	8634392	9071068	8307916	120962	45477	79234	4319348	3865770	3790907	1571308	167801	1549998	2279093	2798756	3234466	2614126	2564106	2843191	2864111
520.341	6.928	LPC 18:2/0:0	[M+H]+	C26H50NO7P	5900881	6128414	4912070	8573045	9314635	8739507	1046314	405611	748692	5830709	6421936	6145530	7412906	1337232	7682280	3194888	4369489	4393852	9453579	9508107	5263203	5983339
518.325	5.905	LPC 18:3	[M+H]+	C26H48NO7P	256213	287236	215355	1056379	1175848	1024517	48445	15393	30546	901358	817294	798078	149829	31386	153534	497624	585579	711918	442149	416545	503022	519293
518.325	6.157	LPC 18:3/0:0	[M+H]+	C26H48NO7P	2362956	2521686	1917015	2698028	2880383	2699115	361429	124922	255595	3553415	4016960	4058200	1288075	312200	1726933	2176350	3059978	3348559	3301328	3478195	2211603	2362536
552.404	11.277	LPC 20:0/0:0	[M+H]+	C28H58NO7P	138584	158430	130397	0	1226	1206	19050	9891	25522	992	2199	2124	9668	6679	10306	0	1048	971	5157	5111	25059	23982
550.388	9.415	LPC 20:1/0:0	[M+H]+	C28H56NO7P	57779	62500	60201	6286	3085	3856	15924	6946	10281	800	0	0	59398	21419	86373	0	0	0	29322	27165	24760	19218
580.435	13.617	LPC 22:0/0:0	[M+H]+	C30H62NO7P	149623	212656	171040	1576	1087	1073	35816	16837	44933	1258	2652	3636	19623	15244	19217	913	0	1328	5752	1683	32730	35665
608.467	16.167	LPC 24:0/0:0	[M+H]+	C32H66NO7P	376237	581174	459048	7850	4152	8485	134562	71239	185975	3519	4160	1619	64520	52014	65264	3087	2517	2228	11279	12658	87157	104246
760.586	20.733	PC 34:1|PC 16:0_18:1	[M+H]+	C42H82NO8P	88828952	83792896	86816224	20459776	20025448	24229220	3137862	1323837	2436070	9375658	7993913	9690686	11156331	3457628	22988812	5123964	7847567	6648861	30308228	29940210	16264011	19098404
758.57	19.233	PC 34:2|PC 16:0_18:2	[M+H]+	C42H80NO8P	4432758	5755610	5088056	40398188	41334100	48521732	296990	96655	136981	18786622	15932887	16812680	3318054	444666	3845490	9022183	12570233	12466163	3803375	3990834	10961175	10373494
756.555	17.834	PC 34:3|PC 16:0_18:3	[M+H]+	C42H78NO8P	420339	502311	379267	8923750	9557270	11385765	5790	2238	3996	6649938	4949926	5443650	107211	11233	108235	2660208	3659470	3668508	559000	509011	2688776	2572104
790.634	23.385	PC 36:0|PC 18:0_18:0	[M+H]+	C44H88NO8P	9444469	19545772	15100896	20041	16858	18386	5262192	3256970	6784582	16118	19581	23146	1767388	2266536	1673440	10639	25420	14751	45819	46838	2814091	2881762
788.618	22.309	PC 36:1|PC 18:0_18:1	[M+H]+	C44H86NO8P	190852560	202774160	173588320	6509839	6132118	7047866	6256192	3058967	6923813	4145772	3196676	3371801	3889046	1949646	4448987	2560626	3184554	2981708	8296293	7348997	19666476	21874096
786.602	20.885	PC 36:2|PC 18:1_18:1	[M+H]+	C44H84NO8P	552715328	586923264	620484096	40765728	29479080	36494004	43523700	13543888	25537326	8616709	7587701	8360250	126332024	37853020	252904576	4329941	6106044	4702935	272642752	255964480	143914304	166104960
784.586	19.406	PC 36:3|PC 18:1_18:2	[M+H]+	C44H82NO8P	286998720	323565696	295050048	172590592	155479872	198676944	6409530	2307702	4181050	55532956	45309512	53522616	53779212	6219494	80187080	26610618	38007224	34981396	184054736	188660288	97947352	112099520
782.571	18.007	PC 36:4|PC 18:1_18:3	[M+H]+	C44H80NO8P	104839128	124076096	110859072	56459504	53011740	62270468	1526086	525142	957212	29766808	23434542	22900442	4472800	1132830	7839642	15966668	18931098	19024558	55801612	54978200	32267964	32306774
782.57	17.83	PC 36:4|PC 18:2_18:2	[M+H]+	C44H80NO8P	3191898	4823715	3355372	183913696	158401536	205749200	94069	33905	52571	76478768	60322988	63758772	5040245	408808	5397910	34706204	48194728	45891944	8191697	7374350	40172532	39889472
780.554	16.333	PC 36:5|PC 18:2_18:3	[M+H]+	C44H78NO8P	1716281	2243082	1668904	66284160	78610512	86893200	21253	7230	14529	62750864	42485756	50586716	694351	65680	797429	30456906	43765080	42103836	3786075	3688150	21976214	19926984
778.54	14.779	PC 36:6|PC 18:3_18:3	[M+H]+	C44H76NO8P	160635	212969	151243	3804146	4869420	4683272	0	0	0	5382429	3943989	4373344	16458	0	14075	3242342	3658194	4155954	333764	356967	1987118	1973239
768.709	27.192	TG 44:0	[M+NH4]+	C47H90O6	221697	151023	161309	398334	586900	605401	338257	236480	318670	957563	1131182	820487	183568	159671	185711	637222	894063	812498	102957	135046	479750	415941
766.694	26.652	TG 44:1	[M+NH4]+	C47H88O6	70833	81657	81799	377285	407502	524404	192665	154651	171243	690454	699371	817463	176225	165155	205805	534885	585750	675201	54071	76652	385420	315281
796.74	27.692	TG 46:0	[M+NH4]+	C49H94O6	807006	854951	759782	540491	932981	839542	1164495	856192	1282684	1350040	1279002	1548400	545717	508771	726834	1229040	1337507	1255985	373982	350852	1030553	852580
794.725	27.184	TG 46:1	[M+NH4]+	C49H92O6	420068	346384	374327	2337643	3210296	3510432	1447126	819392	905651	4463426	4684881	3370654	905572	768342	1036653	2902312	4109216	3283594	182899	221793	2012124	1870081
792.71	26.673	TG 46:2	[M+NH4]+	C49H90O6	87456	103107	95630	627239	718400	827582	246162	186233	185412	1156870	1029577	1014129	296238	259551	317464	978336	1043059	1184325	68627	82265	634607	518418
808.74	27.434	TG 47:1	[M+NH4]+	C50H94O6	144442	135990	119611	347211	447709	506204	374576	252590	204169	443498	579946	632417	329051	364070	371258	302024	413905	519620	86552	80412	295435	273206
824.772	28.174	TG 48:0|TG 14:0_16:0_18:0	[M+NH4]+	C51H98O6	2011942	1880172	2076118	748969	940808	1233482	1923484	1289132	1772104	1343894	1700972	1744113	981791	897346	1047547	1285365	1608334	1914256	995724	1121934	1296677	1525810
822.757	27.672	TG 48:1|TG 14:0_16:0_18:1	[M+NH4]+	C51H96O6	3248968	3317486	3269296	16330204	32162790	30721596	16862248	7690456	9021418	42499276	37109268	46013548	11400214	11723863	18300922	33467990	34830400	37076404	1215612	1195639	21458496	21226002
820.74	27.221	TG 48:2|TG 14:0_16:0_18:2	[M+NH4]+	C51H94O6	673220	512265	607705	8708022	11290605	13104895	2298238	1630114	1230534	18438056	19487716	15938102	2395872	2065141	2099936	14171419	15149238	20582376	387556	440749	8307646	6004010
818.725	26.817	TG 48:3	[M+NH4]+	C51H92O6	68695	64677	59728	619523	746823	678584	295857	141329	141241	1606547	1385774	1428532	346669	309153	311502	1394619	1679093	1795074	60828	54282	613192	659997
816.71	26.245	TG 48:4	[M+NH4]+	C51H90O6	13440	11956	17079	107925	171856	140974	39521	24795	31553	209595	206352	249876	26776	18527	29103	214627	217098	230403	8709	5422	119568	107546
838.787	28.381	TG 49:0	[M+NH4]+	C52H100O6	217505	242974	232486	188632	177994	180166	224909	227152	258131	175288	177129	183372	173118	189498	161285	183332	209095	233078	124932	121312	197725	193178
836.772	27.911	TG 49:1|TG 15:0_16:0_18:1	[M+NH4]+	C52H98O6	994669	769234	913128	4291342	4997621	4974601	2707905	1924738	1523112	5381226	4943490	7198728	4451218	3914018	3993538	4226162	4376465	4830258	255569	235778	3822052	3489661
834.757	27.462	TG 49:2	[M+NH4]+	C52H96O6	207344	200363	207198	1389275	1978060	1812701	862550	528120	363419	1826734	2127448	2335359	1240568	1068342	1320676	1625300	1905922	1787239	111872	94946	1256448	863095
832.741	26.98	TG 49:3	[M+NH4]+	C52H94O6	25276	23764	24347	336649	452368	454527	85724	63920	44116	360326	388992	327872	133748	129781	123195	334131	389047	370848	22860	20272	203371	206194
852.803	28.618	TG 50:0|TG 16:0_16:0_18:0	[M+NH4]+	C53H102O6	2605993	2663002	2581663	1403080	1963881	1396124	1651810	1425844	1828290	1662482	2098075	2135699	1104085	938261	912777	1968626	2082857	2027148	813574	824393	1489325	1586594
850.787	28.147	TG 50:1	[M+NH4]+	C53H100O6	25789828	19855596	25938280	65334732	90639160	81234640	56238128	42328056	43892064	104980232	115525848	111763496	48164624	42972124	53745064	101594824	102094792	119808576	5906701	6445878	80685968	81537920
848.772	27.693	TG 50:2	[M+NH4]+	C53H98O6	7016096	8283922	8528908	58320672	91802576	86066896	54242600	24408924	22630398	101038736	94525104	112647472	45103844	42332404	61497932	91216704	100430408	92914344	3522331	3440735	70539400	59974076
846.756	27.252	TG 50:3	[M+NH4]+	C53H96O6	967407	881444	1028882	23412884	27771308	32477332	5505081	4601385	2638652	36827784	39056392	32516156	6511896	6841002	5734344	30011254	30874782	41768316	605145	684638	17395830	12445997
844.74	26.814	TG 50:4|TG 14:0_18:2_18:2	[M+NH4]+	C53H94O6	246561	263820	263872	3445742	4339410	3896984	994869	501358	516005	7031054	6095326	6121292	829376	560262	641986	6643587	7730418	7781361	160859	186069	2657311	2802254
842.725	26.353	TG 50:5|TG 14:0_18:2_18:3	[M+NH4]+	C53H92O6	25245	24769	22731	623223	753337	848499	132164	96473	75046	1389886	1249686	1222013	98007	88249	78848	1443657	1502015	1679450	26229	25568	583984	493696
866.82	28.826	TG 51:0|TG 16:0_17:0_18:0	[M+NH4]+	C54H104O6	361183	397925	249231	106565	99314	122352	269779	228160	300930	145415	120864	79650	129538	143041	158651	99092	116556	125795	76532	100921	183508	185089
864.803	28.364	TG 51:1|TG 16:0_17:0_18:1	[M+NH4]+	C54H102O6	5638860	4423428	4868787	13996667	11164481	11594519	16965152	12026010	10415010	11295765	9492723	10043137	15233189	14631356	17780044	9972359	9314352	10748882	970617	795250	8858992	10286034
862.787	27.912	TG 51:2|TG 16:0_17:1_18:1	[M+NH4]+	C54H100O6	1983734	1717725	2179422	14633760	15645471	15407750	8721197	6257854	3837229	12823439	12196435	17367952	20756302	16802912	17347502	10221190	10498718	11309901	518732	456696	11228665	10244744
860.772	27.488	TG 51:3	[M+NH4]+	C54H98O6	291793	278075	335286	4588150	5703277	5397988	1557080	957867	578711	4441987	5182816	5711259	2735782	1770206	2691669	4002576	4735574	4006560	116521	133015	3039447	2181988
858.757	27.071	TG 51:4	[M+NH4]+	C54H96O6	82422	83614	79199	882741	1272625	1178585	237167	141770	117775	1270256	1095747	1025833	202944	150070	185389	1072138	1091408	1226536	49916	54825	553343	567516
880.835	29.049	TG 52:0|TG 16:0_18:0_18:0	[M+NH4]+	C55H106O6	7029780	6226347	5828408	1003251	1161488	1175398	4147066	2902546	5371041	1577455	1443488	1581522	1822198	1823339	1257738	1361999	1748185	1493053	515537	581752	2290319	2567728
878.818	28.585	TG 52:1|TG 16:0_18:0_18:1	[M+NH4]+	C55H104O6	109804880	104431576	114631952	158957456	176244704	153258080	136306464	117363728	107278752	154952592	181378608	157274032	103023992	93951552	91120448	167671984	161017056	161233296	10481930	8078171	129421504	130797160
892.798	26.373	TG 52:2;O	[M+NH4]+	C55H102O7	142661	110958	120378	879705	960587	1130017	528623	362529	314683	711232	623498	726780	97267	131060	167368	286310	286564	333565	13650	17460	462778	437305
908.793	26.543	TG 52:2;O2	[M+NH4]+	C55H102O8	0	0	0	955049	970421	716078	18582	4324	3520	773893	828841	1058654	89848	124022	146140	358879	371225	373624	0	0	426078	332833
876.803	28.13	TG 52:2|TG 16:0_18:1_18:1	[M+NH4]+	C55H102O6	53381400	47405320	65145904	198398848	262654176	229261504	172680096	146216944	139568992	279556256	263265312	244397280	191780800	163582960	179722416	262055600	249382144	282853472	16579385	17873680	222359952	213892832
874.787	27.716	TG 52:3|TG 16:0_18:1_18:2	[M+NH4]+	C55H100O6	16471603	19316576	18544550	200847328	207131936	182701840	68737576	42544104	28000858	216891136	209863392	257550896	83283808	64722788	82060080	231868400	258047504	215680976	10596966	9967498	177653984	146157312
872.771	27.313	TG 52:4	[M+NH4]+	C55H98O6	8160126	11580538	10373222	86969560	83483296	93522496	17012280	17097908	13201074	116750584	98887648	97585536	16853594	14071909	13236737	120842056	139829328	133527568	7562960	9427879	53933716	76402512
870.756	26.902	TG 52:5|TG 16:0_18:2_18:3	[M+NH4]+	C55H96O6	1520719	1293914	1683756	21977658	21427044	19546142	2847908	2016844	1706789	33952004	33187722	29825192	2653294	2196264	2257209	37147864	42337272	38049400	1605488	1693308	17954032	12913556
868.741	26.478	TG 52:6|TG 16:0_18:3_18:3	[M+NH4]+	C55H94O6	118083	114222	134655	1535876	2031529	1480091	178285	160598	151091	3811124	3323696	2585059	164449	151073	181757	4106907	3699283	5429236	124246	138186	1624832	1559144
894.851	29.264	TG 53:0|TG 17:0_18:0_18:0	[M+NH4]+	C56H108O6	481514	520846	484178	54902	49525	50350	363293	256132	246909	54745	42631	62133	98846	138615	116636	39761	44067	57175	48643	41396	142306	163250
892.835	28.794	TG 53:1|TG 17:0_18:0_18:1	[M+NH4]+	C56H106O6	14283891	10907886	11867982	4599114	4173568	5163885	23954602	12850639	13526370	5530618	3316990	2912162	8090777	9312189	14641258	3179216	4188542	3324782	995890	1181389	7394376	7330274
890.818	28.348	TG 53:2	[M+NH4]+	C56H104O6	7978602	6499313	7738075	21203868	15925472	15190782	31555148	24355422	19560852	13334544	11581670	11440206	34342376	34277048	42040676	11725306	10409751	11711686	1357884	1184146	13565701	17420524
888.802	27.916	TG 53:3|TG 17:1_18:1_18:1	[M+NH4]+	C56H102O6	2075929	2246356	2913136	13828219	13275931	12635026	10360496	7593712	4168183	9082087	9058315	11508150	29676248	21768436	23656098	7797053	7292446	7395124	606362	477020	10565422	9620363
886.788	27.52	TG 53:4|TG 17:1_18:1_18:2	[M+NH4]+	C56H100O6	482929	441211	548441	4252474	4709966	4913768	1553778	944146	785490	3084373	3364106	3863483	2216326	1080839	1898954	2667295	3183024	2655584	224686	232573	2337711	1834996
884.773	27.088	TG 53:5	[M+NH4]+	C56H98O6	126961	156668	159045	1200186	1543917	1463204	439499	248444	220146	1188892	998979	927067	412872	249830	351737	937387	955086	1016713	88359	105318	583590	624094
908.866	29.497	TG 54:0|TG 18:0_18:0_18:0	[M+NH4]+	C57H110O6	6062438	9252361	6259268	395136	404030	401015	6415493	3222941	5347008	490819	517580	477252	1836988	1762090	1752333	364667	392251	546047	221912	272834	1983946	2403618
906.85	29.013	TG 54:1|TG 18:0_18:0_18:1	[M+NH4]+	C57H108O6	188111424	155847952	219094208	57679304	48097360	47931316	167534288	112987680	158867520	72284424	55260144	81753744	77025136	60886308	70306400	89508312	86077088	70328656	4048112	3441209	102767488	106789288
904.834	28.561	TG 54:2|TG 18:0_18:1_18:1	[M+NH4]+	C57H106O6	132614448	107024224	140802592	205006224	173485824	195501280	218970128	211033424	187295568	184501744	181844736	149295904	262220144	195361328	211903984	154454864	153651008	187871456	13496581	8963420	189776752	202331312
918.814	26.378	TG 54:3;O	[M+NH4]+	C57H104O7	125900	108755	133447	846568	804621	906569	967577	655365	484355	511941	474635	502419	171403	279178	316161	207046	220017	257176	18306	16814	427853	406193
934.809	26.547	TG 54:3;O2	[M+NH4]+	C57H104O8	0	0	0	917130	739225	524290	30951	13834	2471	478805	519599	647123	159175	220639	255768	222988	246354	234220	0	0	315210	253868
902.818	28.111	TG 54:3|TG 18:0_18:1_18:2	[M+NH4]+	C57H104O6	58597692	65173088	85966912	157971952	170600048	160168016	224808528	212686976	189221040	175264176	161036208	130092296	258144304	244381600	262855952	164436288	152407456	161555296	19762688	21448936	191825200	178699712
932.793	26.064	TG 54:4;O2	[M+NH4]+	C57H102O8	0	4358	2228	317504	235316	214459	3946	4984	2042	199176	182518	218776	14826	13115	16283	106272	123914	127655	499	3826	117691	76412
900.803	27.715	TG 54:4|TG 18:1_18:1_18:2	[M+NH4]+	C57H102O6	22020564	30878322	30482064	179840688	167143248	150741648	95275912	56932060	38108680	139968320	137728624	159928480	90197920	64271860	77706368	155371968	171035296	137005376	15838566	14623399	125790896	105510568
898.787	27.311	TG 54:5|TG 18:1_18:2_18:2	[M+NH4]+	C57H100O6	13279869	21428266	19718078	140052080	114609016	129810176	42463708	38077280	25872496	116168648	97286664	106368880	37065500	25915880	26459518	129503152	145701632	140345952	12126101	14898914	66720316	92080064
896.772	26.878	TG 54:6|TG 18:1_18:2_18:3	[M+NH4]+	C57H98O6	9283417	10771121	10467622	66787460	54988472	51040340	14641211	10276671	10797034	58986532	58211608	56950648	13534540	9257900	11488274	63477508	74750056	65822664	9243613	10978892	38789752	29328018
894.756	26.445	TG 54:7|TG 18:2_18:2_18:3	[M+NH4]+	C57H96O6	2401004	2219115	2929651	10723051	12708819	11252915	3225669	3264046	2820598	14449179	14607801	9478817	2483908	2785884	2813070	17200980	15003860	18488434	2709366	2482802	7637075	7853330
892.741	25.983	TG 54:8|TG 18:2_18:3_18:3	[M+NH4]+	C57H94O6	301622	327588	364063	2360848	2550081	2393735	443237	378344	336861	3740460	2624042	2420010	411559	383847	315248	3183526	2397890	3083377	429502	516289	1358824	1124515
890.725	25.494	TG 54:9	[M+NH4]+	C57H92O6	17207	19568	25801	245993	347528	271664	24207	19908	19740	504497	347521	311831	18617	16060	20032	361460	397112	365044	40979	38936	155501	149282
916.834	28.341	TG 55:3	[M+NH4]+	C58H106O6	484093	439538	486109	1350688	1110182	1007916	1730352	1446156	1171867	834884	784387	655315	2254679	2149704	3046742	693161	707522	818330	114147	98217	743828	1217610
936.898	29.96	TG 56:0	[M+NH4]+	C59H114O6	1169195	1439148	1009401	151742	214921	267082	1062043	823001	798198	355459	278141	215779	338041	314308	314829	230672	279257	219358	34978	35950	419366	383882
934.881	29.461	TG 56:1	[M+NH4]+	C59H112O6	17674410	22722252	17054126	21236912	16719804	21211794	35896160	21431396	26277350	21818704	17672110	19292558	16492958	12326726	17987602	17395616	15544829	21108234	735767	713231	15880242	16380476
932.865	28.999	TG 56:2	[M+NH4]+	C59H110O6	13171114	10471891	17930206	20807034	16265518	16223251	29262222	16701145	15911401	17209988	15851268	20001756	16321552	13761551	16289871	21171164	22274152	18863992	724412	589271	17680774	17406052
930.849	28.539	TG 56:3	[M+NH4]+	C59H108O6	5829356	5055802	6147969	14796636	9465841	14905252	13234178	10875962	9413047	12090004	10536778	8064234	25556672	17719922	22970060	7213078	8033658	11285278	910732	647405	12392768	14849315
928.834	28.121	TG 56:4|TG 18:1_20:1_18:2	[M+NH4]+	C59H106O6	1829017	2156988	2367181	3474539	4509887	4363822	4997406	5409736	4574154	4422810	4533941	2534969	5816339	4558328	6794321	3959294	4417686	4618352	836657	850726	3948443	5607965
926.818	27.731	TG 56:5	[M+NH4]+	C59H104O6	773818	921526	858836	3439163	3627126	2892117	2016555	1411961	1089454	2993418	2856329	2625811	1689693	1326891	1811066	2750081	3906604	3054135	526531	418567	2227772	2745247
948.897	29.685	TG 57:1	[M+NH4]+	C60H114O6	1419349	1280017	1030684	1739056	1306012	1678813	3002689	2141150	1291738	1767886	1219088	1465231	1670476	1629626	2242550	1383479	1406832	1215848	119411	98613	1715594	1523828
946.881	29.231	TG 57:2	[M+NH4]+	C60H112O6	465376	317206	341463	906111	877897	874657	1347068	763440	388852	887839	633791	866397	927208	964333	1267251	575338	679873	918782	43699	53332	773354	715010
964.928	30.45	TG 58:0	[M+NH4]+	C61H118O6	1202503	1395126	1699627	108432	93372	135891	1053020	706736	1741780	109769	107908	137333	486386	435969	404684	101166	121376	100506	19934	16928	466345	588620
962.912	29.923	TG 58:1|TG 16:0_24:0_18:1	[M+NH4]+	C61H116O6	37722544	46505588	46799288	33174288	28021722	35823612	56985172	45646112	41762668	41534204	30256016	26235016	48035336	25902536	41374544	20846942	30921688	26981330	1459195	1286881	36035324	30957440
960.896	29.449	TG 58:2	[M+NH4]+	C61H114O6	7031100	8423433	7333325	22899322	15782950	19532626	25695944	18750766	16432049	19213474	17555840	17102674	19942580	12898068	17235632	16399032	14659192	21873904	577797	550439	12328995	12485722
958.881	29.021	TG 58:3|TG 22:0_18:1_18:2	[M+NH4]+	C61H112O6	1469024	1385899	1772840	5544704	5508124	5249420	2967761	1936163	2370808	6344621	5353918	6769827	2556376	1788952	2131920	7393504	8394888	6590562	288282	265608	3807188	4319472
956.865	28.672	TG 58:4	[M+NH4]+	C61H110O6	370750	574875	635983	1146450	1730169	1072550	930030	630794	695548	1532611	1482460	1607401	338464	222430	276656	1840919	2235293	2157834	172736	180642	1150323	936941
954.85	28.312	TG 58:5|TG 22:0_18:2_18:3	[M+NH4]+	C61H108O6	52540	62391	65868	390918	452861	321996	68198	79783	97250	754764	655687	479171	54428	30301	41770	693829	761812	692519	51939	43301	223220	301561
976.928	30.16	TG 59:1	[M+NH4]+	C62H118O6	1767392	1781582	2404950	1941637	2348790	2698841	7017719	3459030	3819919	2175567	1336344	2136873	4022739	3265394	4536978	1404332	1802922	1747636	221058	201631	2689686	2816904
974.913	29.672	TG 59:2	[M+NH4]+	C62H116O6	569891	507283	497908	1733005	1230254	1603794	2253266	1794083	838482	1504785	1193650	1275040	1697981	1550437	2328214	1338883	1345823	1159623	83168	61109	1348178	1300198
972.897	29.25	TG 59:3|TG 23:0_18:1_18:2	[M+NH4]+	C62H114O6	80025	87824	83434	499090	472576	420934	271090	180208	90362	467393	352525	462848	129714	138138	175573	323838	376023	508902	27091	31946	252746	272891
992.96	30.979	TG 60:0|TG 18:0_18:0_24:0	[M+NH4]+	C63H122O6	836739	1508529	1080114	33408	31063	27983	1547860	1012462	1143130	46929	24853	34535	420748	392763	363369	28485	20146	38568	9196	9154	356429	342084
990.943	30.41	TG 60:1|TG 18:0_24:0_18:1	[M+NH4]+	C63H120O6	45836600	55524012	46002788	11191920	10712293	11565557	53921308	43886280	70207552	8323631	10806382	10308590	33824448	27695214	35457072	9671508	8392145	6753554	1150781	819865	20123450	28262688
988.927	29.889	TG 60:2|TG 24:0_18:1_18:1	[M+NH4]+	C63H118O6	21162892	19169068	28110826	32618860	17069870	29887966	67747992	54864704	53164236	26158234	23503126	20221310	72829360	34882980	52198604	15448502	24630544	24448566	1342230	1087433	37778608	39334152
986.912	29.466	TG 60:3|TG 24:0_18:1_18:2	[M+NH4]+	C63H116O6	2894536	4274635	3721590	12033459	8891194	10701330	12340884	6928209	8064944	8891359	8660242	7480222	4443218	3529893	4878288	8177388	7610305	11672998	551330	576230	6059974	6812606
984.897	29.098	TG 60:4	[M+NH4]+	C63H114O6	1272679	1313478	1543758	2665436	3008572	3216148	2697272	1656265	3162332	2575558	3247827	2378431	774445	830013	809784	3421232	3081105	2902620	206796	309588	2225270	1814920
982.882	28.736	TG 60:5|TG 24:0_18:2_18:3	[M+NH4]+	C63H112O6	81045	108281	117311	739755	642311	863959	243821	161416	137019	1180181	945652	719837	106756	40193	83414	1293914	1138990	1096826	66121	47517	532846	532147
1004.96	30.664	TG 61:1|TG 18:0_25:0_18:1	[M+NH4]+	C64H122O6	797422	743246	705800	396124	476827	388153	2426170	1480142	1291399	461011	300251	361666	1194986	1260826	1327318	403841	289288	319385	65576	55468	775401	773221
1002.94	30.133	TG 61:2|TG 25:0_18:1_18:1	[M+NH4]+	C64H120O6	454668	379770	538265	1438394	1359744	1518355	4801570	2865852	2171562	1311008	900624	1382704	4603316	4154493	4205430	751491	986010	1223980	90710	72053	1625523	2004149
1000.93	29.696	TG 61:3|TG 25:0_18:1_18:2	[M+NH4]+	C64H118O6	85055	81468	64348	705331	503817	595166	579138	401558	228044	584043	442447	470672	317092	306814	360333	552804	547332	461319	40217	31150	421556	359806
998.913	29.313	TG 61:4	[M+NH4]+	C64H116O6	20726	29568	29537	167360	152715	177776	157977	106475	83700	144075	158351	180831	75749	67549	68339	137980	186648	184000	11997	16721	120366	128567
1020.99	31.537	TG 62:0	[M+NH4]+	C65H126O6	168629	285233	190364	8258	9098	4302	269913	192487	300376	14460	1568	6772	102170	91790	73725	13481	4350	7555	0	0	94015	81256
1018.97	30.383	TG 62:1_A	[M+NH4]+	C65H124O6	2838176	3253515	2596186	1561185	1331847	1331639	9196935	6225423	6750672	855041	1249256	1098398	4740648	4419630	7214002	1050908	1031515	835254	110409	72407	2175382	2642931
1018.98	30.933	TG 62:1_B	[M+NH4]+	C65H124O6	6436898	8702995	6364751	1454659	1011475	1098428	19249314	7979356	13421686	1210876	833769	1006500	4809122	4867534	7166709	732944	869424	891806	194289	176052	3447956	3659908
1016.96	30.383	TG 62:2|TG 26:0_18:1_18:1	[M+NH4]+	C65H122O6	6468173	6615072	6326745	5502792	4443389	4521309	31269908	20186036	21450534	3011353	3992849	3826356	16715727	15166733	24292686	3445130	3446892	2982085	343915	229689	7564129	8418610
1014.94	29.918	TG 62:3|TG 26:0_18:1_18:2	[M+NH4]+	C65H120O6	1253997	1694345	1952794	2561143	1993945	2471034	3841484	3497762	2742618	2323991	2061314	1398267	3146631	1806257	2830987	1233288	2011524	1810868	151754	140094	2040404	2266477
1012.93	29.527	TG 62:4|TG 26:0_18:1_18:3	[M+NH4]+	C65H118O6	329501	401797	379285	664456	639847	563513	1146113	752053	780299	545250	635766	468882	450275	306015	353704	415996	575615	694926	54037	67377	396572	557729
1032.99	31.2	TG 63:1	[M+NH4]+	C66H126O6	99247	71207	86357	21723	21773	28381	246042	132713	131045	24398	17136	18994	105881	75411	92344	19782	20503	17002	5980	0	61477	55699
1030.98	30.646	TG 63:2|TG 27:0_18:1_18:1	[M+NH4]+	C66H124O6	60768	48996	51119	61402	68987	54633	301561	153276	136620	49271	37792	43672	241571	250768	253738	42217	29539	34375	2618	0	96266	88616
1047.01	31.472	TG 64:1|TG 22:0_24:0_18:1	[M+NH4]+	C67H128O6	1617653	1704484	1666176	226118	197043	193916	2287402	2268842	2498183	185875	122476	140777	993163	695244	1113975	130176	146146	164317	55055	47517	902552	847386
1044.99	30.914	TG 64:2	[M+NH4]+	C67H126O6	390410	514492	376508	173066	114938	131014	1300166	625533	886156	147529	97752	111611	781255	680265	1042636	76503	102149	116759	21920	17242	321958	355970
1075.04	32.068	TG 66:1|TG 24:0_24:0_18:1	[M+NH4]+	C69H132O6	1206592	1797820	1396205	250945	158217	231400	3334790	2346673	2784800	172474	117304	159749	1152148	866859	1166259	132922	154502	130586	34878	42962	803172	834297
1073.02	31.486	TG 66:2|TG 24:0_24:0_18:2	[M+NH4]+	C69H130O6	156583	190005	161239	63862	75879	62732	193957	213344	212878	64359	42715	33264	94866	61973	121151	43852	49381	53990	13174	10541	93725	92520
1103.07	32.706	TG 68:1|TG 24:0_26:0_18:1	[M+NH4]+	C71H136O6	398092	386690	353050	70374	69811	68611	771529	837262	834752	60086	41299	50667	458376	417852	551975	41140	43911	56375	6747	12286	250455	247132

## Sheet: Raw_Negative
m/z	Retention time (min)	Common Name	Adduct type	Formula	A1	A2	A3	A4	A5	A6	B1	B2	B3	B4	B5	B6	C1	C2	C3	C4	C5	C6	Inoc1	Inoc2	Pool_01	Pool_02
566.552	22.968	Cer 36:0;O2|Cer 18:0;O2/18:0	[M-H]-	C36H73NO3	3059875	4828316	3771675	50330	40522	43690	3973370	2601536	3856741	20774	19772	25413	1175650	1393154	1003095	6930	14064	9048	117929	105445	1376503	1306382
580.568	23.514	Cer 37:0;O2|Cer 19:0;O2/18:0	[M-H]-	C37H75NO3	240507	429795	353333	0	0	0	305629	171803	304528	504	0	0	92158	105286	80789	509	0	0	4624	4690	95344	94365
594.583	24.018	Cer 38:0;O2|Cer 20:0;O2/18:0	[M-H]-	C38H77NO3	2123620	4296657	3524295	3358	1786	1031	3103580	1638233	3266136	526	2313	2655	954127	1153407	838419	0	4391	1565	10149	9034	988689	1069948
650.646	25.661	Cer 42:0;O2|Cer 18:0;O2/24:0	[M-H]-	C42H85NO3	214197	501312	330591	5633	4996	4979	436055	313125	618124	2548	2079	2381	107262	130914	84209	497	2307	2446	2174	3478	128521	112046
678.678	26.321	Cer 44:0;O2|Cer 20:0;O2/24:0	[M-H]-	C44H89NO3	1885476	4545448	2740843	8669	5689	5998	4053178	2102383	4955743	5233	4014	5512	1195710	1250960	933105	5851	7252	4306	6969	8990	1217981	857342
706.71	26.912	Cer 46:0;O2|Cer 20:0;O2/26:0	[M-H]-	C46H93NO3	198706	514546	325902	3802	1467	2431	619074	290130	656928	3782	1866	2337	197884	201846	181889	3388	3506	3736	1413	2025	241280	221360
1404	25.753	CL 68:2|CL 16:0_18:1_16:0_18:1	[M-H]-	C77H146O17P2	45852	41756	36797	0	0	648	43466	37392	47060	0	0	0	8226	8971	7621	0	525	0	72262	76659	23173	20035
1430.02	25.758	CL 70:3|CL 16:0_18:1_18:1_18:1	[M-H]-	C79H148O17P2	32220	27889	29615	623	0	0	80650	63445	72519	0	0	0	26544	35875	33683	0	0	0	33759	37110	23859	24212
1456.03	25.758	CL 72:4|CL 18:1_18:1_18:1_18:1	[M-H]-	C81H150O17P2	11162	12613	12691	1614	1028	2263	106590	82718	72058	836	0	0	114850	101727	100658	0	0	0	6746	8404	31719	29851
1449.98	24.695	CL 72:7|CL 18:1_18:2_18:1_18:3	[M-H]-	C81H144O17P2	19144	18199	17872	87944	60668	92370	27613	16057	19189	53390	33327	48108	15663	8646	10622	20108	30391	32327	19433	19522	35076	31159
247.17	5.836	FA 16:4	[M-H]-	C16H24O2	70256	22587	6982	8627	10728	11065	10969	11254	10813	31670	9092	19300	11527	13254	10685	9652	45121	21198	13369	9712	39230	45238
299.259	7.391	FA 18:0(2OH)	[M-H]-	C18H36O3	186567	287243	230665	79398	71625	78640	467255	297002	653293	76881	70050	85709	119257	123948	104863	80203	67915	72850	81341	84541	172458	165268
281.249	9.61	FA 18:1	[M-H]-	C18H34O2	5279660	7398280	7988710	1890191	1635070	1997418	114635080	51204956	58175636	1286050	1301251	1651001	30339414	39979764	26583952	1082212	1173570	1033495	4847449	4685270	19182666	11948441
279.233	8.272	FA 18:2	[M-H]-	C18H32O2	1184816	1332837	1047288	1980956	1910322	2276532	10799037	5499180	6786626	1691957	2267032	2713312	12030753	6591624	7030882	1121896	1408639	1281889	2022962	1976745	4360616	2736780
277.217	7.274	FA 18:3	[M-H]-	C18H30O2	439911	487302	330985	455762	531278	577886	2857222	1560056	2033113	622385	845347	922332	1308918	1101545	956804	402242	525985	497318	680239	684030	1053245	1039115
339.327	16.983	FA 22:0	[M-H]-	C22H44O2	404485	559366	496721	96527	93623	103990	1093585	620158	910342	91901	90020	97092	671272	714247	714625	87464	90642	93323	102440	102435	403485	408756
367.358	19.62	FA 24:0	[M-H]-	C24H48O2	2336374	3624444	3056766	182710	177565	227283	6199712	3340548	6215258	144815	155460	160810	3602998	3703461	3832921	120652	155892	161831	236717	231622	2085236	2164010
381.374	20.836	FA 25:0	[M-H]-	C25H50O2	94541	117358	107091	29545	27708	33905	156658	97138	139395	24306	25811	25166	127783	150096	173838	24469	28858	30107	50670	42011	84206	93822
395.39	21.877	FA 26:0	[M-H]-	C26H52O2	1350952	2209250	1733564	93307	93397	128566	3818588	2046597	4354273	76864	81240	81708	1975733	2046805	2096732	62236	84904	89584	241528	231742	1283667	1308657
423.421	23.475	FA 28:0	[M-H]-	C28H56O2	64546	97230	91395	28137	22758	23246	181964	110206	214491	22192	20928	24129	103629	129507	141747	23875	28278	32491	32233	30636	80445	76718
563.505	21.605	FAHFA 36:1;O|FAHFA 18:1/18:0;O	[M-H]-	C36H68O4	85484	236266	163822	754	0	229	123678	64114	226926	0	0	0	23639	28945	14839	0	0	0	0	0	48228	52717
621.584	24.962	FAHFA 40:0;O|FAHFA 18:0/22:0;O	[M-H]-	C40H78O4	22286	49462	35869	491	0	0	98080	63130	172386	0	0	0	26611	44429	26077	0	0	0	0	0	32139	31227
619.568	24.048	FAHFA 40:1;O|FAHFA 18:1/22:0;O	[M-H]-	C40H76O4	15552	31820	26301	0	0	0	71355	33426	81183	0	0	0	12750	19594	13536	0	0	0	0	0	15141	16480
649.615	25.757	FAHFA 42:0;O|FAHFA 18:0/24:0;O	[M-H]-	C42H82O4	62350	94759	76365	0	0	0	120341	59866	216593	895	0	0	42690	48857	37808	1136	0	0	0	516	37418	35419
452.278	7.865	LPE 16:0	[M-H]-	C21H44NO7P	886863	768568	586522	224543	217971	242376	1200952	517091	807040	147938	143992	174809	1146686	666271	1019922	69484	104796	101188	1107341	1103231	604709	571591
480.309	9.557	LPE 18:0	[M-H]-	C23H48NO7P	1198909	1222855	964255	42739	38988	36984	547136	248260	533749	22342	21571	25692	138588	100475	121040	10575	15537	13916	274308	250806	306442	315671
478.294	7.83	LPE 18:1_A	[M-H]-	C23H46NO7P	4554513	3978122	3274017	761283	650913	738811	1766144	906057	1316078	361476	348487	388022	1589881	978086	1908716	222122	251624	287699	2575317	2669824	1521472	1503687
478.294	8.103	LPE 18:1_B	[M-H]-	C23H46NO7P	2070932	1935369	1495933	939487	897138	984980	2513642	1301675	1733426	434621	459592	486199	2991991	1907519	2999259	265407	332100	340672	2625660	2401174	1547088	1578654
476.278	6.891	LPE 18:2_A	[M-H]-	C23H44NO7P	185897	198850	131588	789844	749553	779273	44993	22202	37773	430229	422084	452116	246804	41469	151942	223815	291934	317145	353184	360268	315735	300510
476.278	7.113	LPE 18:2_B	[M-H]-	C23H44NO7P	246838	246342	168419	723452	710883	737371	200105	101248	159011	336000	316958	376982	496923	117939	281014	225726	286641	322203	624905	608973	392435	404525
509.288	6.484	LPG 18:1	[M-H]-	C24H47O9P	195941	203629	175129	13595	11964	17398	69386	41645	68957	6234	5675	5746	23441	17386	34021	3446	3804	3898	250775	236883	72605	64512
571.289	6.321	LPI 16:0	[M-H]-	C25H49O12P	738406	799769	696741	455663	501459	601845	819561	510523	629342	401425	339474	374752	689194	457177	641182	254249	286652	277091	478635	460711	512086	460761
599.32	7.446	LPI 18:0	[M-H]-	C27H53O12P	583655	722289	630613	47554	51883	49685	321450	205826	351391	32107	30653	31109	82166	59708	68489	21009	23887	28023	90745	79661	182246	156544
597.304	6.292	LPI 18:1_A	[M-H]-	C27H51O12P	2549006	2959483	2765414	468625	443657	546734	2183234	1310410	1603220	250419	232945	246082	1563049	1238932	1757393	150790	172008	169182	1191333	1231758	1181729	1079740
597.304	6.514	LPI 18:1_B	[M-H]-	C27H51O12P	602802	773253	668570	196839	184579	222941	628046	408143	451718	108334	88014	83698	680471	430904	715336	55151	67598	56415	380663	304814	353381	340331
595.289	5.382	LPI 18:2	[M-H]-	C27H49O12P	150506	194359	152941	706227	776065	782869	74877	45521	67640	563887	501185	519620	525897	127702	362719	380613	391380	440408	150113	165215	362142	310050
496.268	6.354	LPS 16:0	[M-H]-	C22H44NO9P	270690	295723	254904	188723	197876	192798	722207	582696	627844	108243	111023	101380	288026	259164	321689	72938	69311	87918	141079	123714	237790	234286
524.299	7.513	LPS 18:0	[M-H]-	C24H48NO9P	247965	289575	221671	19988	21558	19022	268278	194914	328874	12445	12090	11172	41732	34207	37334	6886	5420	8808	30558	28064	92230	83051
522.284	6.324	LPS 18:1	[M-H]-	C24H46NO9P	1079094	1235301	984394	195759	180633	180094	989890	797553	1006207	86466	84549	88445	398872	349202	566656	60155	61400	77626	327813	317832	449929	438808
520.268	5.411	LPS 18:2	[M-H]-	C24H44NO9P	23397	38954	24908	281608	289474	276085	12903	11426	18718	160412	151213	160582	94796	25797	92336	109812	95992	136116	25796	27529	94591	91802
673.482	17.183	PA 34:1|PA 16:0_18:1	[M-H]-	C37H71O8P	192042	253199	259498	54346	52646	65742	302013	190721	218576	29247	29431	27822	117518	118645	190836	19092	24576	21712	75284	74689	120475	125778
718.54	22.443	PE 34:0|PE 16:0_18:0	[M-H]-	C39H78NO8P	405635	618870	498637	4899	5791	5478	293965	179742	306313	5402	2642	3926	79715	77172	65766	3900	3311	4643	29008	27320	123008	124166
716.523	21.112	PE 34:1|PE 16:0_18:1	[M-H]-	C39H76NO8P	68514832	61182628	56477460	2990030	2762504	3149904	18574896	5979086	10583852	2032684	1820090	2132774	14697346	7195389	17399496	1011716	1710187	1282070	27607682	27546854	16752286	16488517
714.508	19.67	PE 34:2|PE 16:0_18:2	[M-H]-	C39H74NO8P	1531373	1785812	1361989	4095797	3732034	3930999	257992	87429	176099	3031088	2730098	3292556	3034084	462134	2204982	1543971	2491833	2031424	2771717	2496475	2155238	2236634
730.54	21.894	PE 35:1|PE 17:0_18:1	[M-H]-	C40H78NO8P	3083367	3187264	2708167	43784	34281	45668	786440	315753	512186	18014	18348	18272	436903	328723	500241	10222	15249	13940	1356547	1289320	789675	758811
728.524	20.375	PE 35:2|PE 17:1_18:1	[M-H]-	C40H76NO8P	593477	646628	630125	49803	45434	57964	172662	69091	99266	13189	12883	16769	379840	195591	412816	8067	12098	9278	226916	211972	186003	186436
746.571	23.533	PE 36:0|PE 18:0_18:0	[M-H]-	C41H82NO8P	1593521	2286236	2020226	4606	4640	4964	1283866	783303	1328836	4947	4486	3890	341471	395976	322682	3553	3869	4076	13694	13228	445387	476527
744.554	22.544	PE 36:1|PE 18:0_18:1	[M-H]-	C41H80NO8P	62655456	62095888	56266160	492400	406277	386603	14582339	4757300	15283814	249760	238982	313191	2542537	1607125	2087884	191344	216019	193798	6050404	5976076	12119374	10239766
742.539	21.249	PE 36:2|PE 18:1_18:1	[M-H]-	C41H78NO8P	81356824	71700864	74651672	21263104	18024920	21145094	44713752	21621788	30503148	9420366	8059716	8699680	55276352	29018506	69613240	5216537	6742185	6282294	35289400	32358930	37656948	33706984
740.524	19.84	PE 36:3|PE 18:1_18:2	[M-H]-	C41H76NO8P	9240940	11827511	8653918	16809194	17111470	20138892	1759901	813166	1427404	8781140	7368440	9380256	5059611	1106277	3495156	4763530	5670976	5611608	9818251	9365159	7500598	6628022
738.508	18.491	PE 36:4|PE 18:1_18:3	[M-H]-	C41H74NO8P	2337146	2777074	2274866	1406103	1572072	1450736	375608	161279	285911	1255916	1051028	1166520	504006	132031	412074	757766	805448	945984	2570216	2331316	1339112	1180690
738.508	18.329	PE 36:4|PE 18:2_18:2	[M-H]-	C41H74NO8P	568358	802248	552282	3707781	3512137	3913393	74655	42313	89863	2343980	2005378	2222197	351453	38498	169153	1364962	1597737	1624373	643443	600246	1212232	1310240
736.492	16.844	PE 36:5|PE 18:2_18:3	[M-H]-	C41H72NO8P	93911	117645	92733	1116644	1278973	1263230	8202	2939	8239	1113756	918020	1023483	48946	5851	22911	646327	790063	804376	331739	318116	458802	509145
747.518	17.257	PG 34:1|PG 16:0_18:1	[M-H]-	C40H77O10P	1255353	1273751	1048557	73192	71553	96120	379773	167846	350391	38253	28732	34203	131369	89602	192631	13142	16588	18062	1627194	1530350	490836	468291
835.534	16.888	PI 34:1|PI 16:0_18:1	[M-H]-	C43H81O13P	6522044	6157357	6368546	1561903	1484079	1853688	5771564	2832565	3826660	958126	844020	991006	3484101	3024248	3919264	589967	638419	591414	3830438	3468661	3136744	3058786
833.519	15.307	PI 34:2|PI 16:0_18:2	[M-H]-	C43H79O13P	275733	327495	276500	2611176	2546368	3449278	206520	104528	159904	2057123	1945493	2411918	1621445	371312	1038794	1443099	1444570	1747659	476043	486448	1272284	1362769
865.582	20.319	PI 36:0|PI 18:0_18:0	[M-H]-	C45H87O13P	181651	309385	263630	0	0	0	226504	138185	217412	0	0	0	75972	78522	49552	0	0	0	0	0	80437	76208
863.565	18.814	PI 36:1|PI 18:0_18:1	[M-H]-	C45H85O13P	6756554	8403433	7797665	141837	111275	146222	2629685	1483730	2639024	64344	54987	63885	491857	410668	460247	38221	44554	39366	930539	726068	1704598	1577926
861.55	17.101	PI 36:2|PI 18:1_18:1	[M-H]-	C45H83O13P	1508908	2182116	2079733	416401	360718	470115	2528274	1308788	1288998	172550	169812	159798	2276645	2297956	2995467	96282	118110	104287	1225215	1013828	1195910	1157982
859.534	15.533	PI 36:3|PI 18:1_18:2	[M-H]-	C45H81O13P	280759	377773	360029	839019	683115	891459	187752	116564	152317	435773	403752	395882	1143300	319287	900400	275397	275691	255998	377917	383820	505510	479424
857.519	13.955	PI 36:4|PI 18:2_18:2	[M-H]-	C45H79O13P	68571	158086	79439	319013	335916	343387	36033	20698	27964	200918	191787	191158	141779	30914	73086	133817	141362	151211	78766	86261	142586	140211
760.514	17.189	PS 34:1|PS 16:0_18:1	[M-H]-	C40H76NO10P	4332198	5988358	5968540	1242108	1235033	1436455	6863627	4295751	5138841	653174	637807	595164	2780420	2750533	4248140	444110	560688	476911	1795192	1781189	2736644	2823550
758.498	15.574	PS 34:2|PS 16:0_18:2	[M-H]-	C40H74NO10P	62217	95118	80636	1901098	2066928	2443656	71136	53857	70142	1361100	1291434	1404639	716714	211063	708650	921840	1005138	1085531	152535	148270	766484	785817
788.545	19.216	PS 36:1|PS 18:0_18:1	[M-H]-	C42H80NO10P	4690550	7920790	6264124	81847	71405	86271	2649376	1751212	3435910	36653	36060	37724	385494	334080	426165	25652	35428	31676	362003	371732	1218381	1299090
786.529	17.465	PS 36:2|PS 18:1_18:1	[M-H]-	C42H78NO10P	245106	409290	440311	224769	200326	200279	685810	498319	384640	94149	101139	84620	328726	344051	464096	68782	94255	71510	141298	147562	242557	252981

## Sheet: lipidr_Input
Original Name	Names for MetaboAnalyst	New Name for lipidr	A1	A2	A3	A4	A5	A6	B1	B2	B3	B4	B5	B6	C1	C2	C3	C4	C5	C6	Inoc1	Inoc2
Cer 18:0;O2/18:0	Cer(d18:0/18:0)	Cer 18:0/18:0 (1)	26660592	41850096	34797088	448415	387953	419877	36525168	21769072	36320128	178038	181309	174043	10981931	11777264	8742411	77994	124595	83724	1051386	1006672
Cer 18:0;O2/18:0;O	Cer(d18:0/18:0(OH))	Cer 18:0/18:0 (2)	5039668	5969449	5467140	132035	134779	134878	5316428	3329340	3902658	42172	51767	66276	1537030	1333954	1453642	25355	33640	38755	2057996	1946683
Cer 18:0;O2/24:0	Cer(d18:0/24:0)	Cer 18:0/24:0 (1)	1862116	3556232	2057155	71296	44942	57954	3847747	1947014	3550799	27562	25385	28944	901523	1412470	893019	16131	24124	33960	41140	39035
Cer 18:0;O3/24:0(2OH)	Cer(t18:0/24:0(2OH))	Cer 18:0/24:0 (2)	4951442	5030392	4553766	2741044	3149642	3353720	7824852	5075432	5226558	1369074	1211232	1468830	3725720	3120864	4951598	624407	783295	778240	3850531	3770870
Cer 18:1;O2/18:1	Cer(d18:1/18:1)	Cer 18:1/18:1	385484	384795	341410	64516	59155	67929	752957	519439	447709	28208	25691	31694	258693	460541	422793	19909	24537	22738	144458	151727
Cer 18:1;O2/28:3	Cer(d18:1/28:3)	Cer 18:1/28:3	1510453	1837127	1759876	4166096	4420412	4449820	3859116	2246017	2000120	1911722	2107400	2289962	3126530	2677268	3039943	919344	1210361	1384209	513744	526780
Cer 19:0;O2/18:0	Cer(d19:0/18:0)	Cer 19:0/18:0	1658512	3260765	2673299	3526	1769	0	2200102	1385306	2318762	0	3621	3923	720314	830030	604826	0	1692	1526	54783	44373
Cer 19:0;O2/24:0	Cer(d19:0/24:0)	Cer 19:0/24:0	298501	608394	438298	4222	4482	6347	663272	426989	671414	8908	1559	5892	220562	261321	219234	5294	3732	8840	15906	18839
Cer 20:0;O2/18:0	Cer(d20:0/18:0)	Cer 20:0/18:0	18747436	40528476	28755198	40675	23387	25741	27048942	16115381	30154368	21125	31474	30279	8659260	10945864	7413190	15748	59031	13093	88473	89333
Cer 20:0;O2/20:0	Cer(d20:0/20:0)	Cer 20:0/20:0	308372	619556	438514	12953	6937	9604	515641	329784	495065	9691	7305	9250	160990	187798	161815	8601	7631	19210	8273	10612
Cer 20:0;O2/24:0	Cer(d20:0/24:0)	Cer 20:0/24:0 (1)	14725136	36409548	23919696	111890	69547	85966	34429204	23413670	38942832	72136	61482	54620	11335828	15197604	9788835	61958	77650	55537	111462	103828
Cer 20:0;O2/24:0;O	Cer(d20:0/24:0(OH))	Cer 20:0/24:0 (2)	320419	497499	585481	18391	12311	13109	1373810	977099	951246	9082	8335	10048	526052	581342	462866	7997	8367	15009	82289	89693
Cer 20:0;O2/25:0	Cer(d20:0/25:0)	Cer 20:0/25:0	216115	514786	381858	6113	5470	6483	500478	332362	570833	2451	4355	7217	205386	191395	198614	5306	4877	9268	9551	13411
Cer 20:0;O2/26:0	Cer(d20:0/26:0)	Cer 20:0/26:0	2259336	4583752	3456257	27276	20344	22902	6580280	3615388	6535969	25236	11534	13114	1879847	2411876	1614890	32449	25380	23821	36303	25024
Cer 20:0;O3/24:0(2OH)	Cer(t20:0/24:0(2OH))	Cer 20:0/24:0	8550566	13679863	11172426	4069546	4225053	3962928	25727782	17915782	16551734	1799600	1726070	2088200	9483112	9226950	12426026	1000092	1260514	1343240	10788977	12822528
Cer 20:0;O3/25:0(2OH)	Cer(t20:0/25:0(2OH))	Cer 20:0/25:0	646384	787091	628829	322681	317030	304737	1973099	1413771	1012514	126297	133529	173177	816186	925002	1032338	69185	86936	112172	857059	712880
Cer 20:0;O3/26:0(2OH)	Cer(t20:0/26:0(2OH))	Cer 20:0/26:0	2345213	2881662	2502344	709819	691961	680054	6146914	4293344	4041120	316263	284140	335370	2464744	2843744	3422844	175442	201439	256059	2168065	2289637
Cer 20:1;O2/24:0	Cer(d20:1/24:0)	Cer 20:1/24:0	656144	718773	558174	6023	2116	2138	687008	427229	530395	3758	0	0	276654	170870	186389	2517	0	0	20167	12481
CL 16:0/18:1/16:0/18:1	CL(16:0/18:1/16:0/18:1)	CL 16:0/18:1/16:0/18:1	45852	41756	36797	0	0	648	43466	37392	47060	0	0	0	8226	8971	7621	0	525	0	72262	76659
CL 16:0/18:1/18:1/18:1	CL(16:0/18:1/18:1/18:1)	CL 16:0/18:1/18:1/18:1	32220	27889	29615	623	0	0	80650	63445	72519	0	0	0	26544	35875	33683	0	0	0	33759	37110
CL 18:1/18:1/18:1/18:1	CL(18:1/18:1/18:1/18:1)	CL 18:1/18:1/18:1/18:1	11162	12613	12691	1614	1028	2263	106590	82718	72058	836	0	0	114850	101727	100658	0	0	0	6746	8404
CL 18:1/18:2/18:1/18:3	CL(18:1/18:2/18:1/18:3)	CL 18:1/18:2/18:1/18:3	19144	18199	17872	87944	60668	92370	27613	16057	19189	53390	33327	48108	15663	8646	10622	20108	30391	32327	19433	19522
DG 18:0/18:1	DG(18:0/18:1)	DG 18:0/18:1	1200470	1335388	1414675	233539	179856	221382	840784	586330	905463	354576	253305	197358	329567	291347	360484	334930	214113	262196	140870	141807
DG 18:1/18:1	DG(18:1/18:1)	DG 18:1/18:1	2207792	2185806	2578842	2402628	1857589	2329397	5606436	3574397	2644882	2130707	1758268	1589407	3420462	2975845	3624514	2155838	1595886	1724578	805735	832331
DG 18:1/18:2	DG(18:1/18:2)	DG 18:1/18:2	2783134	3175481	2861931	3095651	2930576	2694466	2677874	2026086	2077640	2650679	1979107	1994401	1889935	871051	1431367	2393990	1792278	2191960	1173342	1130562
DG 18:2/18:2	DG(18:2/18:2)	DG 18:2/18:2	454351	532269	418454	1219982	1394906	1254098	383836	339669	340720	920827	815464	855178	497454	219169	351220	715000	763186	727948	369466	439101
FA 16:4	FA(16:4)	FA 16:4	70256	22587	6982	8627	10728	11065	10969	11254	10813	31670	9092	19300	11527	13254	10685	9652	45121	21198	13369	9712
FA 18:0(2OH)	FA(18:0(2OH))	FA 18:0	186567	287243	230665	79398	71625	78640	467255	297002	653293	76881	70050	85709	119257	123948	104863	80203	67915	72850	81341	84541
FA 18:1	FA(18:1)	FA 18:1	5279660	7398280	7988710	1890191	1635070	1997418	114635080	51204956	58175636	1286050	1301251	1651001	30339414	39979764	26583952	1082212	1173570	1033495	4847449	4685270
FA 18:2	FA(18:2)	FA 18:2	1184816	1332837	1047288	1980956	1910322	2276532	10799037	5499180	6786626	1691957	2267032	2713312	12030753	6591624	7030882	1121896	1408639	1281889	2022962	1976745
FA 18:3	FA(18:3)	FA 18:3	439911	487302	330985	455762	531278	577886	2857222	1560056	2033113	622385	845347	922332	1308918	1101545	956804	402242	525985	497318	680239	684030
FA 22:0	FA(22:0)	FA 22:0	404485	559366	496721	96527	93623	103990	1093585	620158	910342	91901	90020	97092	671272	714247	714625	87464	90642	93323	102440	102435
FA 24:0	FA(24:0)	FA 24:0	2336374	3624444	3056766	182710	177565	227283	6199712	3340548	6215258	144815	155460	160810	3602998	3703461	3832921	120652	155892	161831	236717	231622
FA 25:0	FA(25:0)	FA 25:0	94541	117358	107091	29545	27708	33905	156658	97138	139395	24306	25811	25166	127783	150096	173838	24469	28858	30107	50670	42011
FA 26:0	FA(26:0)	FA 26:0	1350952	2209250	1733564	93307	93397	128566	3818588	2046597	4354273	76864	81240	81708	1975733	2046805	2096732	62236	84904	89584	241528	231742
FA 28:0	FA(28:0)	FA 28:0	64546	97230	91395	28137	22758	23246	181964	110206	214491	22192	20928	24129	103629	129507	141747	23875	28278	32491	32233	30636
FAHFA 18:0/22:0;O	FAHFA(18:0/22:0;O)	FAHFA 18:0/22:0	22286	49462	35869	491	0	0	98080	63130	172386	0	0	0	26611	44429	26077	0	0	0	0	0
FAHFA 18:0/24:0;O	FAHFA(18:0/24:0;O)	FAHFA 18:0/24:0	62350	94759	76365	0	0	0	120341	59866	216593	895	0	0	42690	48857	37808	1136	0	0	0	516
FAHFA 18:1/18:0;O	FAHFA(18:1/18:0;O)	FAHFA 18:1/18:0	85484	236266	163822	754	0	229	123678	64114	226926	0	0	0	23639	28945	14839	0	0	0	0	0
FAHFA 18:1/22:0;O	FAHFA(18:1/22:0;O)	FAHFA 18:1/22:0	15552	31820	26301	0	0	0	71355	33426	81183	0	0	0	12750	19594	13536	0	0	0	0	0
HexCer 19:2;O2/18:0;O	HexCer(19:2;O2/18:0;O)	HexCer 19:2/18:0	1685678	1649956	1587097	2419474	2223532	2129966	1893796	1215388	1181646	1469329	1334399	1312445	1421805	1106836	1174194	1094753	1373780	1319168	1478159	1499146
LPC 14:0/0:0	LPC(14:0/0:0)	LPC 14:0/0:0	142481	133361	112165	49806	66208	68113	58392	26502	48526	53310	69780	71829	246322	62735	307142	25599	35439	40216	265629	264175
LPC 16:0/0:0	LPC(16:0/0:0)	LPC 16:0/0:0	2191754	2016656	1661391	1787764	2131520	2050798	531035	255605	493586	1624677	1714829	1713667	2304662	698933	2842481	849507	1219860	1153382	2223183	2152710
LPC 16:1/0:0	LPC(16:1/0:0)	LPC 16:1/0:0	210562	208115	168293	40858	41772	41526	68947	24538	31963	26452	31260	38473	532115	141901	806249	11612	17125	14631	289742	284925
LPC 17:0/0:0	LPC(17:0/0:0)	LPC 17:0/0:0	116995	93846	80180	15108	15405	14773	23978	13374	19927	10090	7069	8479	41834	14602	48028	6123	9136	7798	87459	78488
LPC 17:1/0:0	LPC(17:1/0:0)	LPC 17:1/0:0	197490	172062	153797	13362	12386	14693	40027	17912	23014	4701	6506	4274	209100	64809	282718	1551	994	1136	169612	188534
LPC 18:0	LPC(18:0)	LPC 18:0	659964	926284	629016	16986	14585	12612	222227	150107	276557	11694	12930	13588	93650	67677	79128	8005	9805	7877	37540	36704
LPC 18:0/0:0	LPC(18:0/0:0)	LPC 18:0/0:0	4532398	4854060	3553730	404633	448985	433095	819206	458523	1059860	407121	405738	409649	428014	249750	441397	229781	292838	303256	465788	474534
LPC 18:1	LPC(18:1)	LPC 18:1	35270896	30249394	25469650	6593486	6291504	6306804	2095769	954681	1685972	2633088	2255256	2285299	5400596	1620146	9595691	1352243	1694355	1879343	24324782	24816130
LPC 18:1/0:0	LPC(18:1/0:0)	LPC 18:1/0:0	18528576	18189918	15002427	2909102	2401096	2848361	4985628	1905009	2952815	1446187	1434407	1317654	12619500	4066824	18940010	669778	981016	916062	17178136	17000468
LPC 18:2	LPC(18:2)	LPC 18:2	1091641	1076270	899883	8634392	9071068	8307916	120962	45477	79234	4319348	3865770	3790907	1571308	167801	1549998	2279093	2798756	3234466	2614126	2564106
LPC 18:2/0:0	LPC(18:2/0:0)	LPC 18:2/0:0	5900881	6128414	4912070	8573045	9314635	8739507	1046314	405611	748692	5830709	6421936	6145530	7412906	1337232	7682280	3194888	4369489	4393852	9453579	9508107
LPC 18:3	LPC(18:3)	LPC 18:3	256213	287236	215355	1056379	1175848	1024517	48445	15393	30546	901358	817294	798078	149829	31386	153534	497624	585579	711918	442149	416545
LPC 18:3/0:0	LPC(18:3/0:0)	LPC 18:3/0:0	2362956	2521686	1917015	2698028	2880383	2699115	361429	124922	255595	3553415	4016960	4058200	1288075	312200	1726933	2176350	3059978	3348559	3301328	3478195
LPC 20:0/0:0	LPC(20:0/0:0)	LPC 20:0/0:0	138584	158430	130397	0	1226	1206	19050	9891	25522	992	2199	2124	9668	6679	10306	0	1048	971	5157	5111
LPC 20:1/0:0	LPC(20:1/0:0)	LPC 20:1/0:0	57779	62500	60201	6286	3085	3856	15924	6946	10281	800	0	0	59398	21419	86373	0	0	0	29322	27165
LPC 22:0/0:0	LPC(22:0/0:0)	LPC 22:0/0:0	149623	212656	171040	1576	1087	1073	35816	16837	44933	1258	2652	3636	19623	15244	19217	913	0	1328	5752	1683
LPC 24:0/0:0	LPC(24:0/0:0)	LPC 24:0/0:0	376237	581174	459048	7850	4152	8485	134562	71239	185975	3519	4160	1619	64520	52014	65264	3087	2517	2228	11279	12658
LPE 16:0	LPE(16:0)	LPE 16:0	886863	768568	586522	224543	217971	242376	1200952	517091	807040	147938	143992	174809	1146686	666271	1019922	69484	104796	101188	1107341	1103231
LPE 18:0	LPE(18:0)	LPE 18:0	1198909	1222855	964255	42739	38988	36984	547136	248260	533749	22342	21571	25692	138588	100475	121040	10575	15537	13916	274308	250806
LPE 18:1/A	LPE(18:1)	LPE 18:1 (1)	4554513	3978122	3274017	761283	650913	738811	1766144	906057	1316078	361476	348487	388022	1589881	978086	1908716	222122	251624	287699	2575317	2669824
LPE 18:1/B	LPE(18:1)	LPE 18:1 (2)	2070932	1935369	1495933	939487	897138	984980	2513642	1301675	1733426	434621	459592	486199	2991991	1907519	2999259	265407	332100	340672	2625660	2401174
LPE 18:2/A	LPE(18:2)	LPE 18:2 (1)	185897	198850	131588	789844	749553	779273	44993	22202	37773	430229	422084	452116	246804	41469	151942	223815	291934	317145	353184	360268
LPE 18:2/B	LPE(18:2)	LPE 18:2 (2)	246838	246342	168419	723452	710883	737371	200105	101248	159011	336000	316958	376982	496923	117939	281014	225726	286641	322203	624905	608973
LPG 18:1	LPG(18:1)	LPG 18:1	195941	203629	175129	13595	11964	17398	69386	41645	68957	6234	5675	5746	23441	17386	34021	3446	3804	3898	250775	236883
LPI 16:0	LPI(16:0)	LPI 16:0	738406	799769	696741	455663	501459	601845	819561	510523	629342	401425	339474	374752	689194	457177	641182	254249	286652	277091	478635	460711
LPI 18:0	LPI(18:0)	LPI 18:0	583655	722289	630613	47554	51883	49685	321450	205826	351391	32107	30653	31109	82166	59708	68489	21009	23887	28023	90745	79661
LPI 18:1/A	LPI(18:1)	LPI 18:1 (1)	2549006	2959483	2765414	468625	443657	546734	2183234	1310410	1603220	250419	232945	246082	1563049	1238932	1757393	150790	172008	169182	1191333	1231758
LPI 18:1/B	LPI(18:1)	LPI 18:1 (2)	602802	773253	668570	196839	184579	222941	628046	408143	451718	108334	88014	83698	680471	430904	715336	55151	67598	56415	380663	304814
LPI 18:2	LPI(18:2)	LPI 18:2	150506	194359	152941	706227	776065	782869	74877	45521	67640	563887	501185	519620	525897	127702	362719	380613	391380	440408	150113	165215
LPS 16:0	LPS(16:0)	LPS 16:0	270690	295723	254904	188723	197876	192798	722207	582696	627844	108243	111023	101380	288026	259164	321689	72938	69311	87918	141079	123714
LPS 18:0	LPS(18:0)	LPS 18:0	247965	289575	221671	19988	21558	19022	268278	194914	328874	12445	12090	11172	41732	34207	37334	6886	5420	8808	30558	28064
LPS 18:1	LPS(18:1)	LPS 18:1	1079094	1235301	984394	195759	180633	180094	989890	797553	1006207	86466	84549	88445	398872	349202	566656	60155	61400	77626	327813	317832
LPS 18:2	LPS(18:2)	LPS 18:2	23397	38954	24908	281608	289474	276085	12903	11426	18718	160412	151213	160582	94796	25797	92336	109812	95992	136116	25796	27529
PA 16:0/18:1	PA(16:0/18:1)	PA 16:0/18:1	192042	253199	259498	54346	52646	65742	302013	190721	218576	29247	29431	27822	117518	118645	190836	19092	24576	21712	75284	74689
PC 16:0/18:1	PC(16:0/18:1)	PC 16:0/18:1	88828952	83792896	86816224	20459776	20025448	24229220	3137862	1323837	2436070	9375658	7993913	9690686	11156331	3457628	22988812	5123964	7847567	6648861	30308228	29940210
PC 16:0/18:2	PC(16:0/18:2)	PC 16:0/18:2	4432758	5755610	5088056	40398188	41334100	48521732	296990	96655	136981	18786622	15932887	16812680	3318054	444666	3845490	9022183	12570233	12466163	3803375	3990834
PC 16:0/18:3	PC(16:0/18:3)	PC 16:0/18:3	420339	502311	379267	8923750	9557270	11385765	5790	2238	3996	6649938	4949926	5443650	107211	11233	108235	2660208	3659470	3668508	559000	509011
PC 18:0/18:0	PC(18:0/18:0)	PC 18:0/18:0	9444469	19545772	15100896	20041	16858	18386	5262192	3256970	6784582	16118	19581	23146	1767388	2266536	1673440	10639	25420	14751	45819	46838
PC 18:0/18:1	PC(18:0/18:1)	PC 18:0/18:1	190852560	202774160	173588320	6509839	6132118	7047866	6256192	3058967	6923813	4145772	3196676	3371801	3889046	1949646	4448987	2560626	3184554	2981708	8296293	7348997
PC 18:1/18:1	PC(18:1/18:1)	PC 18:1/18:1	552715328	586923264	620484096	40765728	29479080	36494004	43523700	13543888	25537326	8616709	7587701	8360250	126332024	37853020	252904576	4329941	6106044	4702935	272642752	255964480
PC 18:1/18:2	PC(18:1/18:2)	PC 18:1/18:2	286998720	323565696	295050048	172590592	155479872	198676944	6409530	2307702	4181050	55532956	45309512	53522616	53779212	6219494	80187080	26610618	38007224	34981396	184054736	188660288
PC 18:1/18:3	PC(18:1/18:3)	PC 18:1/18:3	104839128	124076096	110859072	56459504	53011740	62270468	1526086	525142	957212	29766808	23434542	22900442	4472800	1132830	7839642	15966668	18931098	19024558	55801612	54978200
PC 18:2/18:2	PC(18:2/18:2)	PC 18:2/18:2	3191898	4823715	3355372	183913696	158401536	205749200	94069	33905	52571	76478768	60322988	63758772	5040245	408808	5397910	34706204	48194728	45891944	8191697	7374350
PC 18:2/18:3	PC(18:2/18:3)	PC 18:2/18:3	1716281	2243082	1668904	66284160	78610512	86893200	21253	7230	14529	62750864	42485756	50586716	694351	65680	797429	30456906	43765080	42103836	3786075	3688150
PC 18:3/18:3	PC(18:3/18:3)	PC 18:3/18:3	160635	212969	151243	3804146	4869420	4683272	0	0	0	5382429	3943989	4373344	16458	0	14075	3242342	3658194	4155954	333764	356967
PE 16:0/18:0	PE(16:0/18:0)	PE 16:0/18:0	405635	618870	498637	4899	5791	5478	293965	179742	306313	5402	2642	3926	79715	77172	65766	3900	3311	4643	29008	27320
PE 16:0/18:1	PE(16:0/18:1)	PE 16:0/18:1	68514832	61182628	56477460	2990030	2762504	3149904	18574896	5979086	10583852	2032684	1820090	2132774	14697346	7195389	17399496	1011716	1710187	1282070	27607682	27546854
PE 16:0/18:2	PE(16:0/18:2)	PE 16:0/18:2	1531373	1785812	1361989	4095797	3732034	3930999	257992	87429	176099	3031088	2730098	3292556	3034084	462134	2204982	1543971	2491833	2031424	2771717	2496475
PE 17:0/18:1	PE(17:0/18:1)	PE 17:0/18:1	3083367	3187264	2708167	43784	34281	45668	786440	315753	512186	18014	18348	18272	436903	328723	500241	10222	15249	13940	1356547	1289320
PE 17:1/18:1	PE(17:1/18:1)	PE 17:1/18:1	593477	646628	630125	49803	45434	57964	172662	69091	99266	13189	12883	16769	379840	195591	412816	8067	12098	9278	226916	211972
PE 18:0/18:0	PE(18:0/18:0)	PE 18:0/18:0	1593521	2286236	2020226	4606	4640	4964	1283866	783303	1328836	4947	4486	3890	341471	395976	322682	3553	3869	4076	13694	13228
PE 18:0/18:1	PE(18:0/18:1)	PE 18:0/18:1	62655456	62095888	56266160	492400	406277	386603	14582339	4757300	15283814	249760	238982	313191	2542537	1607125	2087884	191344	216019	193798	6050404	5976076
PE 18:1/18:1	PE(18:1/18:1)	PE 18:1/18:1	81356824	71700864	74651672	21263104	18024920	21145094	44713752	21621788	30503148	9420366	8059716	8699680	55276352	29018506	69613240	5216537	6742185	6282294	35289400	32358930
PE 18:1/18:2	PE(18:1/18:2)	PE 18:1/18:2	9240940	11827511	8653918	16809194	17111470	20138892	1759901	813166	1427404	8781140	7368440	9380256	5059611	1106277	3495156	4763530	5670976	5611608	9818251	9365159
PE 18:1/18:3	PE(18:1/18:3)	PE 18:1/18:3	2337146	2777074	2274866	1406103	1572072	1450736	375608	161279	285911	1255916	1051028	1166520	504006	132031	412074	757766	805448	945984	2570216	2331316
PE 18:2/18:2	PE(18:2/18:2)	PE 18:2/18:2	568358	802248	552282	3707781	3512137	3913393	74655	42313	89863	2343980	2005378	2222197	351453	38498	169153	1364962	1597737	1624373	643443	600246
PE 18:2/18:3	PE(18:2/18:3)	PE 18:2/18:3	93911	117645	92733	1116644	1278973	1263230	8202	2939	8239	1113756	918020	1023483	48946	5851	22911	646327	790063	804376	331739	318116
PG 16:0/18:1	PG(16:0/18:1)	PG 16:0/18:1	1255353	1273751	1048557	73192	71553	96120	379773	167846	350391	38253	28732	34203	131369	89602	192631	13142	16588	18062	1627194	1530350
PI 16:0/18:1	PI(16:0/18:1)	PI 16:0/18:1	6522044	6157357	6368546	1561903	1484079	1853688	5771564	2832565	3826660	958126	844020	991006	3484101	3024248	3919264	589967	638419	591414	3830438	3468661
PI 16:0/18:2	PI(16:0/18:2)	PI 16:0/18:2	275733	327495	276500	2611176	2546368	3449278	206520	104528	159904	2057123	1945493	2411918	1621445	371312	1038794	1443099	1444570	1747659	476043	486448
PI 18:0/18:0	PI(18:0/18:0)	PI 18:0/18:0	181651	309385	263630	0	0	0	226504	138185	217412	0	0	0	75972	78522	49552	0	0	0	0	0
PI 18:0/18:1	PI(18:0/18:1)	PI 18:0/18:1	6756554	8403433	7797665	141837	111275	146222	2629685	1483730	2639024	64344	54987	63885	491857	410668	460247	38221	44554	39366	930539	726068
PI 18:1/18:1	PI(18:1/18:1)	PI 18:1/18:1	1508908	2182116	2079733	416401	360718	470115	2528274	1308788	1288998	172550	169812	159798	2276645	2297956	2995467	96282	118110	104287	1225215	1013828
PI 18:1/18:2	PI(18:1/18:2)	PI 18:1/18:2	280759	377773	360029	839019	683115	891459	187752	116564	152317	435773	403752	395882	1143300	319287	900400	275397	275691	255998	377917	383820
PI 18:2/18:2	PI(18:2/18:2)	PI 18:2/18:2	68571	158086	79439	319013	335916	343387	36033	20698	27964	200918	191787	191158	141779	30914	73086	133817	141362	151211	78766	86261
CoQ9	CoQ9)	PR	1791914	1844785	1664684	9179628	9772948	9646436	2149798	1443426	1516776	8376937	8970844	9045675	1950806	1275672	1874989	6633746	7105202	8152172	1456236	1270259
PS 16:0/18:1	PS(16:0/18:1)	PS 16:0/18:1	4332198	5988358	5968540	1242108	1235033	1436455	6863627	4295751	5138841	653174	637807	595164	2780420	2750533	4248140	444110	560688	476911	1795192	1781189
PS 16:0/18:2	PS(16:0/18:2)	PS 16:0/18:2	62217	95118	80636	1901098	2066928	2443656	71136	53857	70142	1361100	1291434	1404639	716714	211063	708650	921840	1005138	1085531	152535	148270
PS 18:0/18:1	PS(18:0/18:1)	PS 18:0/18:1	4690550	7920790	6264124	81847	71405	86271	2649376	1751212	3435910	36653	36060	37724	385494	334080	426165	25652	35428	31676	362003	371732
PS 18:1/18:1	PS(18:1/18:1)	PS 18:1/18:1	245106	409290	440311	224769	200326	200279	685810	498319	384640	94149	101139	84620	328726	344051	464096	68782	94255	71510	141298	147562
TG 14:0/16:0/18:0	TG(14:0/16:0/18:0)	TG 14:0/16:0/18:0	2011942	1880172	2076118	748969	940808	1233482	1923484	1289132	1772104	1343894	1700972	1744113	981791	897346	1047547	1285365	1608334	1914256	995724	1121934
TG 14:0/16:0/18:1	TG(14:0/16:0/18:1)	TG 14:0/16:0/18:1	3248968	3317486	3269296	16330204	32162790	30721596	16862248	7690456	9021418	42499276	37109268	46013548	11400214	11723863	18300922	33467990	34830400	37076404	1215612	1195639
TG 14:0/16:0/18:2	TG(14:0/16:0/18:2)	TG 14:0/16:0/18:2	673220	512265	607705	8708022	11290605	13104895	2298238	1630114	1230534	18438056	19487716	15938102	2395872	2065141	2099936	14171419	15149238	20582376	387556	440749
TG 14:0/18:2/18:2	TG(14:0/18:2/18:2)	TG 14:0/18:2/18:2	246561	263820	263872	3445742	4339410	3896984	994869	501358	516005	7031054	6095326	6121292	829376	560262	641986	6643587	7730418	7781361	160859	186069
TG 14:0/18:2/18:3	TG(14:0/18:2/18:3)	TG 14:0/18:2/18:3	25245	24769	22731	623223	753337	848499	132164	96473	75046	1389886	1249686	1222013	98007	88249	78848	1443657	1502015	1679450	26229	25568
TG 15:0/16:0/18:1	TG(15:0/16:0/18:1)	TG 15:0/16:0/18:1	994669	769234	913128	4291342	4997621	4974601	2707905	1924738	1523112	5381226	4943490	7198728	4451218	3914018	3993538	4226162	4376465	4830258	255569	235778
TG 16:0/16:0/18:0	TG(16:0/16:0/18:0)	TG 16:0/16:0/18:0	2605993	2663002	2581663	1403080	1963881	1396124	1651810	1425844	1828290	1662482	2098075	2135699	1104085	938261	912777	1968626	2082857	2027148	813574	824393
TG 16:0/17:0/18:0	TG(16:0/17:0/18:0)	TG 16:0/17:0/18:0	361183	397925	249231	106565	99314	122352	269779	228160	300930	145415	120864	79650	129538	143041	158651	99092	116556	125795	76532	100921
TG 16:0/17:0/18:1	TG(16:0/17:0/18:1)	TG 16:0/17:0/18:1	5638860	4423428	4868787	13996667	11164481	11594519	16965152	12026010	10415010	11295765	9492723	10043137	15233189	14631356	17780044	9972359	9314352	10748882	970617	795250
TG 16:0/17:1/18:1	TG(16:0/17:1/18:1)	TG 16:0/17:1/18:1	1983734	1717725	2179422	14633760	15645471	15407750	8721197	6257854	3837229	12823439	12196435	17367952	20756302	16802912	17347502	10221190	10498718	11309901	518732	456696
TG 16:0/18:0/18:0	TG(16:0/18:0/18:0)	TG 16:0/18:0/18:0	7029780	6226347	5828408	1003251	1161488	1175398	4147066	2902546	5371041	1577455	1443488	1581522	1822198	1823339	1257738	1361999	1748185	1493053	515537	581752
TG 16:0/18:0/18:1	TG(16:0/18:0/18:1)	TG 16:0/18:0/18:1	109804880	104431576	114631952	158957456	176244704	153258080	136306464	117363728	107278752	154952592	181378608	157274032	103023992	93951552	91120448	167671984	161017056	161233296	10481930	8078171
TG 16:0/18:1/18:1	TG(16:0/18:1/18:1)	TG 16:0/18:1/18:1	53381400	47405320	65145904	198398848	262654176	229261504	172680096	146216944	139568992	279556256	263265312	244397280	191780800	163582960	179722416	262055600	249382144	282853472	16579385	17873680
TG 16:0/18:1/18:2	TG(16:0/18:1/18:2)	TG 16:0/18:1/18:2	16471603	19316576	18544550	200847328	207131936	182701840	68737576	42544104	28000858	216891136	209863392	257550896	83283808	64722788	82060080	231868400	258047504	215680976	10596966	9967498
TG 16:0/18:2/18:3	TG(16:0/18:2/18:3)	TG 16:0/18:2/18:3	1520719	1293914	1683756	21977658	21427044	19546142	2847908	2016844	1706789	33952004	33187722	29825192	2653294	2196264	2257209	37147864	42337272	38049400	1605488	1693308
TG 16:0/18:3/18:3	TG(16:0/18:3/18:3)	TG 16:0/18:3/18:3	118083	114222	134655	1535876	2031529	1480091	178285	160598	151091	3811124	3323696	2585059	164449	151073	181757	4106907	3699283	5429236	124246	138186
TG 16:0/24:0/18:1	TG(16:0/24:0/18:1)	TG 16:0/24:0/18:1	37722544	46505588	46799288	33174288	28021722	35823612	56985172	45646112	41762668	41534204	30256016	26235016	48035336	25902536	41374544	20846942	30921688	26981330	1459195	1286881
TG 17:0/18:0/18:0	TG(17:0/18:0/18:0)	TG 17:0/18:0/18:0	481514	520846	484178	54902	49525	50350	363293	256132	246909	54745	42631	62133	98846	138615	116636	39761	44067	57175	48643	41396
TG 17:0/18:0/18:1	TG(17:0/18:0/18:1)	TG 17:0/18:0/18:1	14283891	10907886	11867982	4599114	4173568	5163885	23954602	12850639	13526370	5530618	3316990	2912162	8090777	9312189	14641258	3179216	4188542	3324782	995890	1181389
TG 17:1/18:1/18:1	TG(17:1/18:1/18:1)	TG 17:1/18:1/18:1	2075929	2246356	2913136	13828219	13275931	12635026	10360496	7593712	4168183	9082087	9058315	11508150	29676248	21768436	23656098	7797053	7292446	7395124	606362	477020
TG 17:1/18:1/18:2	TG(17:1/18:1/18:2)	TG 17:1/18:1/18:2	482929	441211	548441	4252474	4709966	4913768	1553778	944146	785490	3084373	3364106	3863483	2216326	1080839	1898954	2667295	3183024	2655584	224686	232573
TG 18:0/18:0/18:0	TG(18:0/18:0/18:0)	TG 18:0/18:0/18:0	6062438	9252361	6259268	395136	404030	401015	6415493	3222941	5347008	490819	517580	477252	1836988	1762090	1752333	364667	392251	546047	221912	272834
TG 18:0/18:0/18:1	TG(18:0/18:0/18:1)	TG 18:0/18:0/18:1	188111424	155847952	219094208	57679304	48097360	47931316	167534288	112987680	158867520	72284424	55260144	81753744	77025136	60886308	70306400	89508312	86077088	70328656	4048112	3441209
TG 18:0/18:0/24:0	TG(18:0/18:0/24:0)	TG 18:0/18:0/24:0	836739	1508529	1080114	33408	31063	27983	1547860	1012462	1143130	46929	24853	34535	420748	392763	363369	28485	20146	38568	9196	9154
TG 18:0/18:1/18:1	TG(18:0/18:1/18:1)	TG 18:0/18:1/18:1	132614448	107024224	140802592	205006224	173485824	195501280	218970128	211033424	187295568	184501744	181844736	149295904	262220144	195361328	211903984	154454864	153651008	187871456	13496581	8963420
TG 18:0/18:1/18:2	TG(18:0/18:1/18:2)	TG 18:0/18:1/18:2	58597692	65173088	85966912	157971952	170600048	160168016	224808528	212686976	189221040	175264176	161036208	130092296	258144304	244381600	262855952	164436288	152407456	161555296	19762688	21448936
TG 18:0/24:0/18:1	TG(18:0/24:0/18:1)	TG 18:0/24:0/18:1	45836600	55524012	46002788	11191920	10712293	11565557	53921308	43886280	70207552	8323631	10806382	10308590	33824448	27695214	35457072	9671508	8392145	6753554	1150781	819865
TG 18:0/25:0/18:1	TG(18:0/25:0/18:1)	TG 18:0/25:0/18:1	797422	743246	705800	396124	476827	388153	2426170	1480142	1291399	461011	300251	361666	1194986	1260826	1327318	403841	289288	319385	65576	55468
TG 18:1/18:1/18:2	TG(18:1/18:1/18:2)	TG 18:1/18:1/18:2	22020564	30878322	30482064	179840688	167143248	150741648	95275912	56932060	38108680	139968320	137728624	159928480	90197920	64271860	77706368	155371968	171035296	137005376	15838566	14623399
TG 18:1/18:2/18:2	TG(18:1/18:2/18:2)	TG 18:1/18:2/18:2	13279869	21428266	19718078	140052080	114609016	129810176	42463708	38077280	25872496	116168648	97286664	106368880	37065500	25915880	26459518	129503152	145701632	140345952	12126101	14898914
TG 18:1/18:2/18:3	TG(18:1/18:2/18:3)	TG 18:1/18:2/18:3	9283417	10771121	10467622	66787460	54988472	51040340	14641211	10276671	10797034	58986532	58211608	56950648	13534540	9257900	11488274	63477508	74750056	65822664	9243613	10978892
TG 18:1/20:1/18:2	TG(18:1/20:1/18:2)	TG 18:1/20:1/18:2	1829017	2156988	2367181	3474539	4509887	4363822	4997406	5409736	4574154	4422810	4533941	2534969	5816339	4558328	6794321	3959294	4417686	4618352	836657	850726
TG 18:2/18:2/18:3	TG(18:2/18:2/18:3)	TG 18:2/18:2/18:3	2401004	2219115	2929651	10723051	12708819	11252915	3225669	3264046	2820598	14449179	14607801	9478817	2483908	2785884	2813070	17200980	15003860	18488434	2709366	2482802
TG 18:2/18:3/18:3	TG(18:2/18:3/18:3)	TG 18:2/18:3/18:3	301622	327588	364063	2360848	2550081	2393735	443237	378344	336861	3740460	2624042	2420010	411559	383847	315248	3183526	2397890	3083377	429502	516289
TG 22:0/18:1/18:2	TG(22:0/18:1/18:2)	TG 22:0/18:1/18:2	1469024	1385899	1772840	5544704	5508124	5249420	2967761	1936163	2370808	6344621	5353918	6769827	2556376	1788952	2131920	7393504	8394888	6590562	288282	265608
TG 22:0/18:2/18:3	TG(22:0/18:2/18:3)	TG 22:0/18:2/18:3	52540	62391	65868	390918	452861	321996	68198	79783	97250	754764	655687	479171	54428	30301	41770	693829	761812	692519	51939	43301
TG 22:0/24:0/18:1	TG(22:0/24:0/18:1)	TG 22:0/24:0/18:1	1617653	1704484	1666176	226118	197043	193916	2287402	2268842	2498183	185875	122476	140777	993163	695244	1113975	130176	146146	164317	55055	47517
TG 23:0/18:1/18:2	TG(23:0/18:1/18:2)	TG 23:0/18:1/18:2	80025	87824	83434	499090	472576	420934	271090	180208	90362	467393	352525	462848	129714	138138	175573	323838	376023	508902	27091	31946
TG 24:0/18:1/18:1	TG(24:0/18:1/18:1)	TG 24:0/18:1/18:1	21162892	19169068	28110826	32618860	17069870	29887966	67747992	54864704	53164236	26158234	23503126	20221310	72829360	34882980	52198604	15448502	24630544	24448566	1342230	1087433
TG 24:0/18:1/18:2	TG(24:0/18:1/18:2)	TG 24:0/18:1/18:2	2894536	4274635	3721590	12033459	8891194	10701330	12340884	6928209	8064944	8891359	8660242	7480222	4443218	3529893	4878288	8177388	7610305	11672998	551330	576230
TG 24:0/18:2/18:3	TG(24:0/18:2/18:3)	TG 24:0/18:2/18:3	81045	108281	117311	739755	642311	863959	243821	161416	137019	1180181	945652	719837	106756	40193	83414	1293914	1138990	1096826	66121	47517
TG 24:0/24:0/18:1	TG(24:0/24:0/18:1)	TG 24:0/24:0/18:1	1206592	1797820	1396205	250945	158217	231400	3334790	2346673	2784800	172474	117304	159749	1152148	866859	1166259	132922	154502	130586	34878	42962
TG 24:0/24:0/18:2	TG(24:0/24:0/18:2)	TG 24:0/24:0/18:2	156583	190005	161239	63862	75879	62732	193957	213344	212878	64359	42715	33264	94866	61973	121151	43852	49381	53990	13174	10541
TG 24:0/26:0/18:1	TG(24:0/26:0/18:1)	TG 24:0/26:0/18:1	398092	386690	353050	70374	69811	68611	771529	837262	834752	60086	41299	50667	458376	417852	551975	41140	43911	56375	6747	12286
TG 25:0/18:1/18:1	TG(25:0/18:1/18:1)	TG 25:0/18:1/18:1	454668	379770	538265	1438394	1359744	1518355	4801570	2865852	2171562	1311008	900624	1382704	4603316	4154493	4205430	751491	986010	1223980	90710	72053
TG 25:0/18:1/18:2	TG(25:0/18:1/18:2)	TG 25:0/18:1/18:2	85055	81468	64348	705331	503817	595166	579138	401558	228044	584043	442447	470672	317092	306814	360333	552804	547332	461319	40217	31150
TG 26:0/18:1/18:1	TG(26:0/18:1/18:1)	TG 26:0/18:1/18:1	6468173	6615072	6326745	5502792	4443389	4521309	31269908	20186036	21450534	3011353	3992849	3826356	16715727	15166733	24292686	3445130	3446892	2982085	343915	229689
TG 26:0/18:1/18:2	TG(26:0/18:1/18:2)	TG 26:0/18:1/18:2	1253997	1694345	1952794	2561143	1993945	2471034	3841484	3497762	2742618	2323991	2061314	1398267	3146631	1806257	2830987	1233288	2011524	1810868	151754	140094
TG 26:0/18:1/18:3	TG(26:0/18:1/18:3)	TG 26:0/18:1/18:3	329501	401797	379285	664456	639847	563513	1146113	752053	780299	545250	635766	468882	450275	306015	353704	415996	575615	694926	54037	67377
TG 27:0/18:1/18:1	TG(27:0/18:1/18:1)	TG 27:0/18:1/18:1	60768	48996	51119	61402	68987	54633	301561	153276	136620	49271	37792	43672	241571	250768	253738	42217	29539	34375	2618	0
TG 44:0	TG(44:0)	TG 44:0	221697	151023	161309	398334	586900	605401	338257	236480	318670	957563	1131182	820487	183568	159671	185711	637222	894063	812498	102957	135046
TG 44:1	TG(44:1)	TG 44:1	70833	81657	81799	377285	407502	524404	192665	154651	171243	690454	699371	817463	176225	165155	205805	534885	585750	675201	54071	76652
TG 46:0	TG(46:0)	TG 46:0	807006	854951	759782	540491	932981	839542	1164495	856192	1282684	1350040	1279002	1548400	545717	508771	726834	1229040	1337507	1255985	373982	350852
TG 46:1	TG(46:1)	TG 46:1	420068	346384	374327	2337643	3210296	3510432	1447126	819392	905651	4463426	4684881	3370654	905572	768342	1036653	2902312	4109216	3283594	182899	221793
TG 46:2	TG(46:2)	TG 46:2	87456	103107	95630	627239	718400	827582	246162	186233	185412	1156870	1029577	1014129	296238	259551	317464	978336	1043059	1184325	68627	82265
TG 47:1	TG(47:1)	TG 47:1	144442	135990	119611	347211	447709	506204	374576	252590	204169	443498	579946	632417	329051	364070	371258	302024	413905	519620	86552	80412
TG 48:3	TG(48:3)	TG 48:3	68695	64677	59728	619523	746823	678584	295857	141329	141241	1606547	1385774	1428532	346669	309153	311502	1394619	1679093	1795074	60828	54282
TG 48:4	TG(48:4)	TG 48:4	13440	11956	17079	107925	171856	140974	39521	24795	31553	209595	206352	249876	26776	18527	29103	214627	217098	230403	8709	5422
TG 49:0	TG(49:0)	TG 49:0	217505	242974	232486	188632	177994	180166	224909	227152	258131	175288	177129	183372	173118	189498	161285	183332	209095	233078	124932	121312
TG 49:2	TG(49:2)	TG 49:2	207344	200363	207198	1389275	1978060	1812701	862550	528120	363419	1826734	2127448	2335359	1240568	1068342	1320676	1625300	1905922	1787239	111872	94946
TG 49:3	TG(49:3)	TG 49:3	25276	23764	24347	336649	452368	454527	85724	63920	44116	360326	388992	327872	133748	129781	123195	334131	389047	370848	22860	20272
TG 50:1	TG(50:1)	TG 50:1	25789828	19855596	25938280	65334732	90639160	81234640	56238128	42328056	43892064	104980232	115525848	111763496	48164624	42972124	53745064	101594824	102094792	119808576	5906701	6445878
TG 50:2	TG(50:2)	TG 50:2	7016096	8283922	8528908	58320672	91802576	86066896	54242600	24408924	22630398	101038736	94525104	112647472	45103844	42332404	61497932	91216704	100430408	92914344	3522331	3440735
TG 50:3	TG(50:3)	TG 50:3	967407	881444	1028882	23412884	27771308	32477332	5505081	4601385	2638652	36827784	39056392	32516156	6511896	6841002	5734344	30011254	30874782	41768316	605145	684638
TG 51:3	TG(51:3)	TG 51:3	291793	278075	335286	4588150	5703277	5397988	1557080	957867	578711	4441987	5182816	5711259	2735782	1770206	2691669	4002576	4735574	4006560	116521	133015
TG 51:4	TG(51:4)	TG 51:4	82422	83614	79199	882741	1272625	1178585	237167	141770	117775	1270256	1095747	1025833	202944	150070	185389	1072138	1091408	1226536	49916	54825
TG 52:2;O	TG(52:2;O)	TG 52:2 (1)	142661	110958	120378	879705	960587	1130017	528623	362529	314683	711232	623498	726780	97267	131060	167368	286310	286564	333565	13650	17460
TG 52:2;O2	TG(52:2;O2)	TG 52:2 (2)	0	0	0	955049	970421	716078	18582	4324	3520	773893	828841	1058654	89848	124022	146140	358879	371225	373624	0	0
TG 52:4	TG(52:4)	TG 52:4	8160126	11580538	10373222	86969560	83483296	93522496	17012280	17097908	13201074	116750584	98887648	97585536	16853594	14071909	13236737	120842056	139829328	133527568	7562960	9427879
TG 53:2	TG(53:2)	TG 53:2	7978602	6499313	7738075	21203868	15925472	15190782	31555148	24355422	19560852	13334544	11581670	11440206	34342376	34277048	42040676	11725306	10409751	11711686	1357884	1184146
TG 53:5	TG(53:5)	TG 53:5	126961	156668	159045	1200186	1543917	1463204	439499	248444	220146	1188892	998979	927067	412872	249830	351737	937387	955086	1016713	88359	105318
TG 54:3;O	TG(54:3;O)	TG 54:3 (1)	125900	108755	133447	846568	804621	906569	967577	655365	484355	511941	474635	502419	171403	279178	316161	207046	220017	257176	18306	16814
TG 54:3;O2	TG(54:3;O2)	TG 54:3 (2)	0	0	0	917130	739225	524290	30951	13834	2471	478805	519599	647123	159175	220639	255768	222988	246354	234220	0	0
TG 54:4;O2	TG(54:4;O2)	TG 54:4	0	4358	2228	317504	235316	214459	3946	4984	2042	199176	182518	218776	14826	13115	16283	106272	123914	127655	499	3826
TG 54:9	TG(54:9)	TG 54:9	17207	19568	25801	245993	347528	271664	24207	19908	19740	504497	347521	311831	18617	16060	20032	361460	397112	365044	40979	38936
TG 55:3	TG(55:3)	TG 55:3	484093	439538	486109	1350688	1110182	1007916	1730352	1446156	1171867	834884	784387	655315	2254679	2149704	3046742	693161	707522	818330	114147	98217
TG 56:0	TG(56:0)	TG 56:0	1169195	1439148	1009401	151742	214921	267082	1062043	823001	798198	355459	278141	215779	338041	314308	314829	230672	279257	219358	34978	35950
TG 56:1	TG(56:1)	TG 56:1	17674410	22722252	17054126	21236912	16719804	21211794	35896160	21431396	26277350	21818704	17672110	19292558	16492958	12326726	17987602	17395616	15544829	21108234	735767	713231
TG 56:2	TG(56:2)	TG 56:2	13171114	10471891	17930206	20807034	16265518	16223251	29262222	16701145	15911401	17209988	15851268	20001756	16321552	13761551	16289871	21171164	22274152	18863992	724412	589271
TG 56:3	TG(56:3)	TG 56:3	5829356	5055802	6147969	14796636	9465841	14905252	13234178	10875962	9413047	12090004	10536778	8064234	25556672	17719922	22970060	7213078	8033658	11285278	910732	647405
TG 56:5	TG(56:5)	TG 56:5	773818	921526	858836	3439163	3627126	2892117	2016555	1411961	1089454	2993418	2856329	2625811	1689693	1326891	1811066	2750081	3906604	3054135	526531	418567
TG 57:1	TG(57:1)	TG 57:1	1419349	1280017	1030684	1739056	1306012	1678813	3002689	2141150	1291738	1767886	1219088	1465231	1670476	1629626	2242550	1383479	1406832	1215848	119411	98613
TG 57:2	TG(57:2)	TG 57:2	465376	317206	341463	906111	877897	874657	1347068	763440	388852	887839	633791	866397	927208	964333	1267251	575338	679873	918782	43699	53332
TG 58:0	TG(58:0)	TG 58:0	1202503	1395126	1699627	108432	93372	135891	1053020	706736	1741780	109769	107908	137333	486386	435969	404684	101166	121376	100506	19934	16928
TG 58:2	TG(58:2)	TG 58:2	7031100	8423433	7333325	22899322	15782950	19532626	25695944	18750766	16432049	19213474	17555840	17102674	19942580	12898068	17235632	16399032	14659192	21873904	577797	550439
TG 58:4	TG(58:4)	TG 58:4	370750	574875	635983	1146450	1730169	1072550	930030	630794	695548	1532611	1482460	1607401	338464	222430	276656	1840919	2235293	2157834	172736	180642
TG 59:1	TG(59:1)	TG 59:1	1767392	1781582	2404950	1941637	2348790	2698841	7017719	3459030	3819919	2175567	1336344	2136873	4022739	3265394	4536978	1404332	1802922	1747636	221058	201631
TG 59:2	TG(59:2)	TG 59:2	569891	507283	497908	1733005	1230254	1603794	2253266	1794083	838482	1504785	1193650	1275040	1697981	1550437	2328214	1338883	1345823	1159623	83168	61109
TG 60:4	TG(60:4)	TG 60:4	1272679	1313478	1543758	2665436	3008572	3216148	2697272	1656265	3162332	2575558	3247827	2378431	774445	830013	809784	3421232	3081105	2902620	206796	309588
TG 61:4	TG(61:4)	TG 61:4	20726	29568	29537	167360	152715	177776	157977	106475	83700	144075	158351	180831	75749	67549	68339	137980	186648	184000	11997	16721
TG 62:0	TG(62:0)	TG 62:0	168629	285233	190364	8258	9098	4302	269913	192487	300376	14460	1568	6772	102170	91790	73725	13481	4350	7555	0	0
TG 62:1/A	TG(62:1)	TG 62:1 (1)	2838176	3253515	2596186	1561185	1331847	1331639	9196935	6225423	6750672	855041	1249256	1098398	4740648	4419630	7214002	1050908	1031515	835254	110409	72407
TG 62:1/B	TG(62:1)	TG 62:1 (2)	6436898	8702995	6364751	1454659	1011475	1098428	19249314	7979356	13421686	1210876	833769	1006500	4809122	4867534	7166709	732944	869424	891806	194289	176052
TG 63:1	TG(63:1)	TG 63:1	99247	71207	86357	21723	21773	28381	246042	132713	131045	24398	17136	18994	105881	75411	92344	19782	20503	17002	5980	0
TG 64:2	TG(64:2)	TG 64:2	390410	514492	376508	173066	114938	131014	1300166	625533	886156	147529	97752	111611	781255	680265	1042636	76503	102149	116759	21920	17242

## Sheet: DE_Results
Molecule	Subclass	Subclass_full	logFC_ComplexDesign	adj.P.Val_ComplexDesign	logFC_24h	logFC_48h	logFC_72h	adj.P.Val_24h	adj.P.Val_48h	adj.P.Val_72h	High N_24h_1	High N_24h_2	High N_24h_3	Low N_24h_1	Low N_24h_2	Low N_24h_3	High N_48h_1	High N_48h_2	High N_48h_3	Low N_48h_1	Low N_48h_2	Low N_48h_3	High N_72h_1	High N_72h_2	High N_72h_3	Low N_72h_1	Low N_72h_2	Low N_72h_3
Cer 18:0/18:0 (1)	Cer	Ceramide	-4.04061	0.00029107	6.04545	6.83793	6.36483	6.73958e-11	2.57932e-10	1.41808e-06	24.6757	25.0989	25.0338	19.0564	18.8153	18.8002	24.7067	24.5011	25.0718	17.7718	18.0387	17.9553	23.5269	24.0136	23.2473	17.1352	17.6244	16.9338
Cer 18:0/18:0 (2)	Cer	Ceramide	-5.37013	2.17395e-10	5.06029	5.69509	5.04944	6.73958e-11	2.50311e-09	1.00096e-06	22.2723	22.2893	22.3637	17.2925	17.29	17.1619	21.9264	21.7921	21.8535	15.6939	16.2303	16.5624	20.69	20.8714	20.6589	15.5141	15.7354	15.8225
Cer 18:0/24:0 (1)	Cer	Ceramide	-3.03392	0.0114113	5.09309	6.18181	5.02697	1.95847e-09	8.77976e-10	8.37014e-06	20.836	21.5421	20.9535	16.4035	15.7056	15.9432	21.4599	21.0181	21.7172	15.0803	15.2023	15.3672	19.9203	20.9539	19.956	14.8616	15.2557	15.632
Cer 18:0/24:0 (2)	Cer	Ceramide	-0.952062	0.11162	0.362153	1.54449	1.97632	0.0278119	1.50748e-05	2.94462e-05	22.2469	22.0424	22.0999	21.6682	21.8366	21.7979	22.484	22.4004	22.2749	20.7147	20.7786	21.0325	21.9674	22.0976	22.4272	20.1362	20.2767	20.1503
Cer 18:1/18:1	Cer	Ceramide	-2.56387	0.000109874	2.24214	3.70555	3.61163	3.28576e-08	1.98857e-08	2.81408e-05	18.5638	18.3339	18.3625	16.2593	16.102	16.1724	19.1065	19.1119	18.7297	15.1138	15.2195	15.4982	18.1191	19.3371	18.8773	15.1652	15.2802	15.0533
Cer 18:1/28:3	Cer	Ceramide	2.07145	0.000225064	-1.65072	-0.289858	0.911421	3.703e-07	0.244065	0.000909255	20.534	20.5892	20.7284	22.2722	22.3255	22.2059	21.4642	21.2242	20.8892	21.1964	21.5776	21.6731	21.7144	21.8764	21.7233	20.6943	20.9045	20.9811
Cer 19:0/18:0	Cer	Ceramide	-7.53074	7.97186e-05	9.58697	8.32262	8.43678	9.23771e-10	8.77976e-10	1.73725e-06	20.6689	21.4169	21.3315	12.0658	11.0385	NA	20.6535	20.5271	21.1024	NA	12.3927	12.484	19.5965	20.1869	19.3939	NA	11.422	11.156
Cer 19:0/24:0	Cer	Ceramide	-5.46618	2.27878e-05	6.15154	6.45615	4.94359	3.50474e-10	1.90878e-07	7.29001e-06	18.1948	18.9948	18.7229	12.3257	12.3797	12.7525	18.9236	18.8291	19.3143	13.4508	11.177	13.0708	17.8891	18.5196	17.9298	13.2542	12.5632	13.6903
Cer 20:0/18:0	Cer	Ceramide	-6.44186	0.00110905	9.61648	9.16755	8.15695	7.98589e-11	2.51916e-10	1.11922e-05	24.1676	25.0526	24.7586	15.5938	14.7632	14.7724	24.2734	24.0672	24.8034	14.6966	15.5124	15.4323	23.1841	23.908	23.0094	14.827	16.5467	14.2569
Cer 20:0/20:0	Cer	Ceramide	-4.04382	0.000745731	5.22783	5.06415	3.53666	4.25185e-09	1.67493e-09	5.40735e-05	18.2418	19.021	18.7236	13.943	13.0099	13.35	18.5603	18.4564	18.8748	13.5724	13.4052	13.7215	17.4349	18.0429	17.4917	13.9544	13.5951	14.81
Cer 20:0/24:0	Cer	Ceramide	-2.18532	0.00622645	1.12601	2.80675	2.67157	4.38625e-05	1.55105e-07	6.26806e-06	23.035	23.4857	23.3948	22.2384	22.2603	22.0388	24.2012	24.22	23.938	21.1092	21.2896	21.5401	23.3152	23.6615	23.7546	20.8158	20.9631	20.9377
Cer 20:0/24:0 (1)	Cer	Ceramide	-4.8911	0.00311819	7.76965	8.38991	7.09255	3.50474e-10	7.68125e-11	1.41808e-06	23.8192	24.898	24.493	17.0537	16.3355	16.5121	24.6215	24.6061	25.1723	16.4684	16.4784	16.2834	23.5727	24.3814	23.4104	16.8031	16.9422	16.3416
Cer 20:0/24:0 (2)	Cer	Ceramide	-4.87617	2.28952e-07	4.6857	6.29978	5.2643	5.72693e-09	2.57932e-10	2.818e-06	18.297	18.7045	19.1406	14.4487	13.8375	13.7989	19.9741	20.0234	19.817	13.4787	13.5955	13.8409	19.1431	19.6731	19.0079	13.8493	13.728	14.454
Cer 20:0/25:0 (1)	Cer	Ceramide	-4.68501	7.97186e-05	5.56562	6.15121	4.55954	1.41377e-09	4.6369e-08	2.88716e-06	17.7289	18.7538	18.524	12.8596	12.6671	12.7831	18.5173	18.4677	19.0802	11.5891	12.659	13.3634	17.7862	18.0703	17.7873	13.2575	12.9493	13.7585
Cer 20:0/25:0 (2)	Cer	Ceramide	-1.7871	0.0353724	0.825284	2.71263	2.954	0.000163298	1.19471e-06	8.92082e-06	19.3095	19.3663	19.2436	18.5817	18.5241	18.3378	20.4964	20.5564	19.907	17.2764	17.5974	17.9481	19.7768	20.3432	20.1652	16.9623	17.1051	17.3558
Cer 20:0/26:0 (1)	Cer	Ceramide	-5.01702	0.000930861	6.84735	7.83338	5.73258	1.65618e-10	8.13689e-10	3.25322e-06	21.1149	21.9083	21.7021	15.0173	14.5621	14.6038	22.2341	21.911	22.5975	14.9531	14.0642	14.2251	20.9805	21.7258	20.8107	15.87	15.3289	15.1204
Cer 20:0/26:0 (2)	Cer	Ceramide	-2.43783	0.00185446	1.59282	3.33646	3.35349	5.17671e-07	2.6933e-08	5.36222e-06	21.1687	21.2386	21.2362	19.719	19.6501	19.4959	22.1358	22.159	21.9038	18.6007	18.6868	18.9016	21.3713	21.9635	21.8945	18.3047	18.3175	18.5466
Cer 20:1/24:0	Cer	Ceramide	-6.21147	0.000187424	7.4401	6.72046	5.75786	3.81474e-09	2.6933e-08	2.94207e-05	19.3311	19.2353	19.0717	12.8382	11.2969	11.1827	18.9743	18.8299	18.9742	12.2057	NA	NA	18.216	17.9066	17.6957	12.1816	NA	NA
CL 16:0/18:1/16:0/18:1	CL	Cardiolipin	-8.48309	9.52964e-05	5.79641	NA	3.56063	1.31335e-08	NA	0.00026331	15.4921	15.1299	15.1486	NA	NA	9.46047	14.9919	15.3157	15.4797	NA	NA	NA	13.1442	13.6552	13.0835	NA	9.73366	NA
CL 16:0/18:1/18:1/18:1	CL	Cardiolipin	-6.47519	7.87288e-05	5.22364	NA	NA	3.31192e-08	NA	NA	14.9831	14.5476	14.8354	9.56504	NA	NA	15.8837	16.0785	16.1036	NA	NA	NA	14.8344	15.6548	15.2274	NA	NA	NA
CL 18:1/18:1/18:1/18:1	CL	Cardiolipin	-2.44513	0.158821	2.67031	6.24324	NA	5.26925e-07	5.80731e-08	NA	13.4538	13.4028	13.6128	10.9384	10.2554	11.2646	16.286	16.4612	16.0944	10.0373	NA	NA	16.9477	17.1584	16.8068	NA	NA	NA
CL 18:1/18:2/18:1/18:3	CL	Cardiolipin	1.22486	0.070171	-2.39665	-1.70345	-1.69719	1.50656e-07	1.3103e-05	0.000181183	14.232	13.9317	14.1067	16.7063	16.1384	16.6158	14.3374	14.0962	14.1855	16.0342	15.595	16.1002	14.0733	13.6019	13.5625	15.1796	15.5888	15.5609
CoQ9	PR	Coenzyme Q	1.49766	0.0262365	-2.72682	-2.98461	-2.55853	4.94834e-09	5.8718e-08	3.61181e-06	20.7805	20.5952	20.6481	23.412	23.4702	23.3222	20.6201	20.5864	20.4901	23.3279	23.6674	23.655	21.0339	20.8069	21.0262	23.5455	23.4579	23.5392
DG 18:0/18:1	DG	Diacylglycerol	-2.60499	9.88175e-05	2.34887	0.958226	-0.143854	6.26554e-08	0.0025502	0.604984	20.2026	20.129	20.4134	18.1153	17.7063	17.8768	19.2657	19.2866	19.7458	18.7657	18.5211	18.1367	18.4685	18.6765	18.6473	19.2376	18.4055	18.5807
DG 18:1/18:1	DG	Diacylglycerol	-0.411603	0.401094	-0.207984	0.458124	0.4415	0.250635	0.0806459	0.0863466	21.0816	20.8399	21.2796	21.4781	21.0748	21.2721	22.003	21.8946	21.2923	21.3528	21.3163	21.1463	21.844	22.029	21.9771	21.9239	21.3034	21.2982
DG 18:1/18:2	DG	Diacylglycerol	-0.646192	0.0988496	-0.278066	-0.557359	-1.10293	0.0901701	0.0154391	0.00472185	21.4157	21.3787	21.4299	21.8438	21.7325	21.4822	20.937	21.0756	20.944	21.6679	21.487	21.4738	20.9882	20.2565	20.6367	22.0751	21.4708	21.6442
DG 18:2/18:2	DG	Diacylglycerol	0.495935	0.452244	-1.76062	-1.87774	-1.56225	3.15742e-07	2.8116e-06	0.000472551	18.8009	18.802	18.656	20.5004	20.6615	20.3788	18.1345	18.4991	18.3357	20.1425	20.2078	20.2521	19.0625	18.2658	18.6097	20.3317	20.2392	20.0539
FA 16:4	FA	Unsaturated Fatty Acid	-2.47162	0.0200649	0.850689	-1.27913	-1.27051	0.206999	0.00546848	0.0476472	16.1078	14.2434	12.7507	13.3566	13.6389	13.5543	13.0055	13.5834	13.358	15.2808	13.721	14.7826	13.631	14.2182	13.571	14.1207	16.159	14.9521
FA 18:0	FA	Saturated Fatty Acid	-2.41229	0.000785554	1.30176	1.94603	0.217951	8.39748e-06	3.65245e-05	0.380334	17.5168	17.9121	17.7968	16.5588	16.378	16.3836	18.4182	18.3054	19.2749	16.5603	16.6667	16.9334	17.002	17.4435	16.8658	17.1754	16.7489	16.7331
FA 18:1	FA	Unsaturated Fatty Acid	-2.44069	0.030397	1.59204	5.04521	4.42415	3.86413e-06	6.12139e-09	5.57715e-06	22.3395	22.5989	22.9109	21.1321	20.8907	21.0503	26.3568	25.7351	25.7514	20.6245	20.882	21.2012	24.993	25.7769	24.8518	20.9296	20.86	20.5595
FA 18:2	FA	Unsaturated Fatty Acid	-0.162285	0.890073	-1.08816	1.16518	2.26418	1.45466e-05	0.00131008	5.19494e-05	20.1837	20.1262	19.9795	21.1997	21.1152	21.239	22.9487	22.5161	22.6518	21.0202	21.6829	21.9179	23.6585	23.1763	22.933	20.9816	21.1234	20.8703
FA 18:3	FA	Unsaturated Fatty Acid	-1.12764	0.310077	-0.621061	0.81447	0.800266	0.00321914	0.00864966	0.00543057	18.7543	18.6746	18.3177	19.0799	19.2689	19.261	21.0305	20.6985	20.9128	19.5774	20.2598	20.3612	20.4582	20.5952	20.0556	19.5018	19.7021	19.5042
FA 22:0	FA	Saturated Fatty Acid	-2.22957	1.25917e-05	2.00616	2.60217	2.51442	8.83591e-08	2.45473e-07	9.51678e-06	18.6332	18.8736	18.9034	16.8406	16.7644	16.7867	19.645	19.3676	19.7535	16.8177	17.0285	17.1133	19.4948	19.9702	19.6345	17.3005	17.1654	17.0904
FA 24:0	FA	Saturated Fatty Acid	-2.91853	4.6588e-06	3.63133	4.44604	4.24149	1.70021e-09	1.23171e-08	1.29835e-06	21.1633	21.5695	21.5249	17.7612	17.6878	17.9147	22.1481	21.7969	22.5249	17.4738	17.8168	17.8412	21.919	22.3445	22.0577	17.7646	17.9477	17.8846
FA 25:0	FA	Saturated Fatty Acid	-2.3632	0.000327994	1.51213	1.76342	1.99372	7.6543e-07	6.68229e-06	5.78804e-05	16.5361	16.6207	16.6898	15.1326	15.0078	15.1698	16.8416	16.693	17.0463	14.899	15.2263	15.1654	17.1016	17.7196	17.5951	15.4627	15.5142	15.4582
FA 26:0	FA	Saturated Fatty Acid	-3.59127	3.82806e-07	3.7632	4.74855	4.27224	2.22483e-09	1.36486e-08	1.31033e-06	20.373	20.8553	20.7066	16.7917	16.7609	17.0928	21.4489	21.0901	22.0115	16.56	16.8805	16.8644	21.0522	21.489	21.1874	16.8095	17.071	17.0314
FA 28:0	FA	Saturated Fatty Acid	-2.42244	0.000248551	1.46152	2.26823	1.7088	1.10917e-05	3.80331e-06	0.000182958	15.9855	16.3493	16.4611	15.0621	14.7239	14.6253	17.0576	16.8751	17.6681	14.7677	14.9237	15.1047	16.7993	17.5068	17.3007	15.4273	15.4849	15.5682
FAHFA 18:0/22:0	FAHFA	Fatty acid ester	-6.23441	0.000299738	5.75755	NA	NA	1.97838e-07	NA	NA	14.4513	15.3742	15.1118	9.22153	NA	NA	16.166	16.0713	17.3528	NA	NA	NA	14.838	15.9633	14.8582	NA	NA	NA
FAHFA 18:0/24:0	FAHFA	Fatty acid ester	-6.01971	0.288588	NA	6.57697	4.63763	NA	3.53776e-06	0.000143611	15.9355	16.3121	16.2019	NA	NA	NA	16.4611	15.9947	17.6821	10.1357	NA	NA	15.5199	16.1004	15.3941	11.0338	NA	NA
FAHFA 18:1/18:0	FAHFA	Fatty acid ester	-8.50271	2.55668e-06	8.20794	NA	NA	8.62133e-08	NA	NA	16.3908	17.6302	17.3031	9.84038	NA	7.95982	16.5006	16.0936	17.7494	NA	NA	NA	14.6671	15.3451	14.0448	NA	NA	NA
FAHFA 18:1/22:0	FAHFA	Fatty acid ester	NA	NA	NA	NA	NA	NA	NA	NA	13.9323	14.7378	14.6642	NA	NA	NA	15.7071	15.154	16.2664	NA	NA	NA	13.7765	14.7822	13.9122	NA	NA	NA
HexCer 19:2/18:0	HexCer	Glycosphingolipid	-0.586544	0.376694	-0.753225	-0.566583	-0.471493	0.000618885	0.0154391	0.0204895	20.6923	20.4342	20.5793	21.4882	21.3342	21.143	20.4372	20.3383	20.1299	20.8167	20.9183	20.8701	20.5776	20.6021	20.3509	20.9463	21.0872	20.9116
LPC 14:0/0:0	LPC	Glycerophosphocholine	-2.16973	0.140175	0.787604	-1.2036	1.90382	0.000829337	0.00115308	0.00833592	17.1279	16.8051	16.7566	15.886	16.2645	16.1763	15.4178	14.8191	15.524	16.0321	16.6611	16.6785	18.0485	16.4611	18.4162	15.5279	15.8105	15.8759
LPC 16:0/0:0	LPC	Glycerophosphocholine	-0.690035	0.598237	-0.324409	-2.6449	0.208573	0.0722427	9.33815e-07	0.66564	21.0711	20.7237	20.6453	21.0517	21.2732	21.0884	18.6028	18.0888	18.8704	20.9617	21.2802	21.2549	21.2744	19.9389	21.6264	20.5803	20.9158	20.7179
LPC 16:1/0:0	LPC	Glycerophosphocholine	-2.48182	0.158192	1.93926	-0.338091	4.34698	1.83273e-07	0.284225	0.000162977	17.6913	17.4472	17.3419	15.6003	15.6	15.4623	15.6575	14.708	14.9216	15.021	15.5026	15.7778	19.1596	17.6386	19.8086	14.3874	14.7613	14.4172
LPC 17:0/0:0	LPC	Glycerophosphocholine	-3.64778	0.00111603	2.37226	0.540586	1.58656	1.66495e-07	0.0264562	0.00508286	16.8435	16.2982	16.2723	14.165	14.1609	13.9713	14.1338	13.8324	14.2399	13.6306	13.3579	13.5959	15.4907	14.358	15.7393	13.4641	13.8548	13.5093
LPC 17:1/0:0	LPC	Glycerophosphocholine	-2.91722	0.0603848	3.39537	1.73341	6.58299	2.62928e-09	5.60491e-05	1.17153e-05	17.5989	17.1727	17.212	13.9878	13.8462	13.9635	14.873	14.2539	14.4477	12.5287	13.2381	12.6076	17.8121	16.508	18.2967	11.4831	10.6546	10.7302
LPC 18:0	LPC	Glycerophosphocholine	-4.54538	4.85993e-05	5.34188	3.45097	2.78397	2.93093e-10	1.35043e-07	5.4101e-06	19.3395	19.6013	19.2441	14.334	14.082	13.7431	17.346	17.3209	18.0347	13.8434	14.229	14.2763	16.6533	16.5705	16.4596	13.8508	13.9568	13.5239
LPC 18:0/0:0	LPC	Glycerophosphocholine	-2.94484	0.000494601	3.02439	0.258996	-0.034203	4.66706e-09	0.372496	0.865361	22.1193	21.9909	21.7422	18.9082	19.0261	18.8449	19.2282	18.9319	19.9729	18.965	19.2008	19.1903	18.8456	18.4542	18.9394	18.694	18.8572	18.7906
LPC 18:1	LPC	Glycerophosphocholine	-2.74865	0.0597832	1.93838	-1.26264	0.991127	5.55357e-07	0.000231218	0.112873	25.0794	24.6306	24.5836	22.9346	22.8348	22.7091	20.5834	19.9899	20.6426	21.6583	21.6754	21.6702	22.503	21.1518	23.3817	21.251	21.3898	21.4222
LPC 18:1/0:0	LPC	Glycerophosphocholine	-3.11154	0.0192687	2.36868	0.526448	3.1151	4.62017e-08	0.0578927	0.000465218	24.1507	23.8968	23.82	21.7541	21.4451	21.5623	21.8337	20.9867	21.4512	20.7938	21.0226	20.8758	23.7274	22.4796	24.3626	20.2374	20.6014	20.3855
LPC 18:2	LPC	Glycerophosphocholine	1.99752	0.31682	-3.38298	-6.30919	-2.32322	1.92706e-09	1.15063e-09	0.021994	20.0655	19.8178	19.7607	23.3236	23.3626	23.1067	16.4685	15.5981	16.2313	22.3723	22.4529	22.4004	20.7218	17.8805	20.7515	22.0041	22.1138	22.2055
LPC 18:2/0:0	LPC	Glycerophosphocholine	-0.283164	0.865349	-0.952509	-3.75998	-0.333274	7.29047e-05	7.57594e-08	0.610848	22.4999	22.3272	22.2092	23.3133	23.4009	23.1797	19.5812	18.755	19.4715	22.8052	23.1851	23.0974	22.9599	20.8749	23.0608	22.4914	22.7565	22.6475
LPC 18:3	LPC	Glycerophosphocholine	0.745038	0.598237	-2.40357	-5.47843	-3.1595	3.52904e-08	8.50308e-09	0.000816075	17.9744	17.912	17.6977	20.2927	20.4151	20.0871	15.1484	14.0353	14.8562	20.1117	20.2111	20.1524	17.3312	15.4619	17.4159	19.8088	19.857	20.0218
LPC 18:3/0:0	LPC	Glycerophosphocholine	-1.21642	0.414612	-0.586751	-4.69099	-2.10564	0.00299458	2.75041e-08	0.00719844	21.1796	21.0461	20.8518	21.6454	21.7076	21.4847	18.0477	17.056	17.921	22.0907	22.5082	22.4987	20.4351	18.7762	20.9075	21.9376	22.2426	22.2555
LPC 20:0/0:0	LPC	Glycerophosphocholine	-5.56977	0.000817855	6.60537	2.74661	2.75789	1.00875e-10	5.13818e-05	2.52623e-05	17.0878	17.0536	16.9739	NA	10.5095	10.3566	13.8018	13.3972	14.5969	10.2841	11.6732	11.5988	13.3773	13.2295	13.5189	NA	10.7309	10.5038
LPC 20:1/0:0	LPC	Glycerophosphocholine	-1.77002	0.427482	3.54067	3.26477	NA	7.26469e-08	1.3103e-05	NA	15.8257	15.7117	15.8588	12.8999	11.8409	12.0335	13.5433	12.8873	13.2852	9.97379	NA	NA	15.9964	14.9107	16.586	NA	NA	NA
LPC 22:0/0:0	LPC	Glycerophosphocholine	-5.22863	0.00154542	6.87135	3.1152	3.57511	7.98589e-11	3.74523e-05	5.57715e-06	17.1984	17.4783	17.3653	10.904	10.3359	10.1881	14.7127	14.1646	15.413	10.6269	11.9434	12.3744	14.3985	14.4201	14.4178	10.7186	NA	10.9555
LPC 24:0/0:0	LPC	Glycerophosphocholine	-4.33745	0.000795211	5.86199	4.8064	4.10504	1.28865e-09	3.21613e-07	3.25287e-06	18.5287	18.9288	18.7896	13.2204	12.2694	13.1713	16.6222	16.2457	17.4622	12.1109	12.5929	11.2071	16.1157	16.1907	16.1817	12.4761	11.995	11.702
LPE 16:0	LPE	Glycerophosphoethanolamine	-2.64763	0.00780935	1.39708	1.76425	2.91153	1.33402e-05	2.46807e-05	5.97793e-06	19.7658	19.332	19.1431	18.0586	17.9836	18.0075	19.7801	19.1053	19.5798	17.5046	17.7062	17.9617	20.2673	19.8699	20.1477	16.9685	17.3747	17.2071
LPE 18:0	LPE	Glycerophosphoethanolamine	-4.78581	1.22342e-08	4.53403	3.57863	2.73796	3.50474e-10	1.50466e-07	4.37942e-06	20.2007	20.002	19.8604	15.6652	15.5005	15.2952	18.6459	18.0468	18.9833	14.7774	14.9674	15.1953	17.2187	17.1406	17.0728	14.2525	14.6209	14.3449
LPE 18:1 (1)	LPE	Glycerophosphoethanolamine	-2.95971	0.000352406	2.15223	1.21651	2.07208	2.44274e-07	0.000174333	4.29623e-05	22.1263	21.7038	21.624	19.82	19.5619	19.6155	20.3365	19.9145	20.2853	18.7935	18.9813	19.112	20.7388	20.4237	21.0519	18.6451	18.6384	18.7146
LPE 18:1 (2)	LPE	Glycerophosphoethanolamine	-1.75412	0.0663593	0.656325	1.36275	2.61435	0.00230436	7.62421e-05	4.58114e-06	20.9893	20.6643	20.4939	20.1235	20.0248	20.0304	20.8457	20.4372	20.6827	19.0593	19.3806	19.4374	21.6509	21.3874	21.7039	18.9019	19.0387	18.9585
LPE 18:2 (1)	LPE	Glycerophosphoethanolamine	1.04077	0.462124	-2.48365	-4.289	-1.68268	5.84674e-08	9.71016e-09	0.0187514	17.5116	17.3815	16.987	19.8732	19.7655	19.6924	15.0417	14.5637	15.1626	19.0447	19.2577	19.3326	18.0513	15.8638	17.4009	18.656	18.8528	18.8552
LPE 18:2 (2)	LPE	Glycerophosphoethanolamine	0.147751	0.898908	-2.03135	-1.80637	-0.550671	3.83663e-07	9.8578e-06	0.236105	17.9207	17.6905	17.343	19.7465	19.689	19.6126	17.1947	16.7528	17.2363	18.688	18.8445	19.0704	19.0609	17.3718	18.288	18.6683	18.8264	18.878
LPG 18:1	LPG	Glycerophosphoglycerol	-5.03703	1.77792e-07	3.46214	2.7191	2.25736	1.92706e-09	2.26064e-07	4.00255e-05	17.5875	17.4157	17.3994	14.0127	13.7962	14.2073	15.6667	15.4711	16.0309	12.9359	13.041	13.0346	14.655	14.6097	15.2418	12.6348	12.5908	12.509
LPI 16:0	LPI	Glycerophosphoinositol	-1.10268	0.0511774	0.232561	0.195555	0.670188	0.128882	0.329103	0.00371004	19.5015	19.3894	19.3916	19.0796	19.1856	19.3196	19.2288	19.0869	19.221	18.9447	18.9435	19.0618	19.5328	19.3265	19.4781	18.84	18.8264	18.6604
LPI 18:0	LPI	Glycerophosphoinositol	-3.50453	1.20763e-05	3.39972	2.59633	1.08885	9.23771e-10	4.9074e-07	0.000248437	19.1622	19.2424	19.2477	15.8192	15.9128	15.7211	17.8786	17.7764	18.3802	15.3005	15.4743	15.4713	16.4645	16.3897	16.2513	15.2428	15.2414	15.3548
LPI 18:1 (1)	LPI	Glycerophosphoinositol	-2.58102	2.98423e-05	2.21213	2.18004	2.76239	2.63544e-08	6.14249e-07	2.93369e-06	21.2889	21.2771	21.3804	19.12	19.0089	19.1811	20.6424	20.4469	20.57	18.2639	18.4002	18.455	20.7142	20.7648	20.9327	18.0863	18.0896	17.9487
LPI 18:1 (2)	LPI	Glycerophosphoinositol	-1.71385	0.00622645	1.46078	1.80039	2.88331	9.98906e-07	2.66145e-06	5.96492e-06	19.2088	19.3407	19.332	17.8686	17.7437	17.8869	18.8448	18.764	18.7426	17.0551	16.996	16.8992	19.5144	19.2411	19.636	16.6352	16.7422	16.3642
LPI 18:2	LPI	Glycerophosphoinositol	1.68861	0.179781	-2.489	-3.69823	-0.913751	9.26585e-09	1.23171e-08	0.0684954	17.2069	17.3485	17.2039	19.7117	19.8156	19.699	15.7766	15.5995	16.0031	19.435	19.5056	19.5333	19.1427	17.4865	18.6562	19.422	19.2757	19.3289
LPS 16:0	LPS	Glycerophosphoserine	-0.769362	0.179781	0.20648	1.99367	1.48122	0.162853	1.63158e-06	8.04882e-05	18.0537	17.954	17.9409	17.8079	17.844	17.6773	19.0464	19.2777	19.2175	17.0539	17.3311	17.1757	18.2741	18.5076	18.483	17.0385	16.7783	17.0043
LPS 18:0	LPS	Glycerophosphoserine	-3.06971	0.000745731	3.3466	3.84699	2.00967	1.85151e-09	2.6933e-08	6.01738e-05	17.9272	17.9237	17.7394	14.5688	14.6457	14.336	17.6177	17.6978	18.2847	13.9332	14.1321	13.9939	15.4871	15.5861	15.3759	13.6335	13.1016	13.685
LPS 18:1	LPS	Glycerophosphoserine	-2.55802	1.6298e-06	2.26781	2.82772	2.26428	3.34378e-08	1.20645e-07	2.45035e-05	20.0488	20.0166	19.8902	17.8607	17.7125	17.579	19.5012	19.7305	19.898	16.7298	16.9381	16.9787	18.7438	18.9378	19.2998	16.7605	16.6034	16.8247
LPS 18:2	LPS	Glycerophosphoserine	3.01829	0.0200649	-3.61225	-4.08088	-1.32655	2.7572e-09	3.3411e-08	0.0204058	14.5215	15.0296	14.5856	18.3853	18.3929	18.1954	13.2398	13.6053	14.1496	17.6214	17.7768	17.8392	16.6708	15.179	16.6823	17.6288	17.2481	17.6349
PA 16:0/18:1	PA	Glycerophosphate	-1.99294	5.59583e-05	1.72815	2.4195	2.239	6.69691e-07	2.45473e-07	6.01414e-05	17.5585	17.7301	17.9667	16.0118	15.9338	16.1251	17.7886	17.6664	17.6953	15.1659	15.4156	15.3102	16.9808	17.3804	17.7297	15.1048	15.2824	14.9866
PC 16:0/18:1	PC	Glycerophosphocholine	-1.85005	0.255821	1.71367	-2.64833	0.139297	4.56696e-07	9.33815e-07	0.82774	26.412	26.1005	26.3528	24.5682	24.5051	24.6509	21.1657	20.4616	21.1736	23.4904	23.501	23.7544	23.5496	22.2455	24.6421	23.1729	23.6013	23.2451
PC 16:0/18:2	PC	Glycerophosphocholine	3.06335	0.127856	-3.38973	-7.35572	-3.091	9.23771e-10	8.77976e-10	0.00466982	22.0872	22.2367	22.26	25.5497	25.5506	25.6527	17.7644	16.6858	17.0211	24.4931	24.4961	24.5493	21.8002	19.2865	22.0624	23.9891	24.281	24.152
PC 16:0/18:3	PC	Glycerophosphocholine	3.83676	0.111363	-4.81643	-11.156	-6.45855	9.2123e-11	2.4277e-11	0.000150242	18.6886	18.7184	18.5142	23.3712	23.438	23.5613	12.0837	11.2533	11.9218	22.9948	22.8095	22.9224	16.8484	13.9796	16.9115	22.2272	22.5007	22.3872
PC 18:0/18:0	PC	Glycerophosphocholine	-6.32433	0.00141213	9.28598	7.3815	6.45614	5.83437e-11	1.15063e-09	3.25322e-06	23.1785	24.0005	23.8295	14.5726	14.2909	14.2869	21.9116	21.7604	22.6513	14.3063	14.8277	15.0447	20.8915	21.6362	20.8621	14.2612	15.3312	14.429
PC 18:0/18:1	PC	Glycerophosphocholine	-3.78654	0.0124234	4.55331	-0.0704922	-0.27985	1.00875e-10	0.792757	0.309577	27.5153	27.3755	27.3524	22.9161	22.7978	22.8694	22.1612	21.6699	22.6806	22.3131	22.1787	22.2313	22.0293	21.4189	22.2727	22.1721	22.3001	22.0881
PC 18:1/18:1	PC	Glycerophosphocholine	-3.59755	0.0274769	3.76024	1.00128	3.9786	1.89215e-09	0.00546848	0.000404675	29.0494	28.9088	29.1901	25.5628	25.063	25.2418	24.9596	23.8164	24.5636	23.3686	23.4258	23.5414	27.0509	25.698	28.1017	22.93	23.2393	22.7456
PC 18:1/18:2	PC	Glycerophosphocholine	-0.774733	0.69785	0.492704	-4.2894	-0.570502	0.00537787	2.73497e-08	0.539919	28.1039	28.0496	28.1177	27.6447	27.4619	27.6865	22.1961	21.2633	21.9529	26.0568	26.0039	26.2199	25.8188	23.0925	26.4446	25.5496	25.8773	25.6405
PC 18:1/18:3	PC	Glycerophosphocholine	-1.42209	0.443612	0.689464	-5.3752	-2.82983	0.000439348	6.12139e-09	0.00260842	26.651	26.6668	26.7055	26.0327	25.9096	26.0127	20.1257	19.1276	19.826	25.1571	25.0527	24.9951	22.231	20.6356	23.0901	24.8126	24.8717	24.7618
PC 18:2/18:2	PC	Glycerophosphocholine	5.10148	0.0683547	-5.90249	-10.8293	-4.68821	6.73958e-11	2.64924e-11	0.00162618	21.6134	21.9819	21.6594	27.7364	27.4888	27.7369	16.1058	15.1745	15.6395	26.5185	26.4168	26.4724	22.4033	19.1652	22.5517	25.9328	26.2199	26.0322
PC 18:2/18:3	PC	Glycerophosphocholine	4.13965	0.129218	-5.66273	-12.5312	-7.28982	6.73958e-11	2.4277e-11	0.000124117	20.7183	20.8772	20.6518	26.2641	26.478	26.4934	13.9597	12.9451	13.7841	26.2331	25.911	26.1385	19.5436	16.5273	19.7927	25.7443	26.0808	25.9079
PC 18:3/18:3	PC	Glycerophosphocholine	2.09957	0.00224033	-4.97226	NA	-8.47003	1.22932e-10	NA	1.00096e-06	17.3009	17.4804	17.1878	22.1411	22.4651	22.2797	NA	NA	NA	22.6898	22.4818	22.6066	14.1448	NA	13.9685	22.5127	22.5002	22.5672
PE 16:0/18:0	PE	Glycerophosphoethanolamine	-5.83667	1.71878e-06	6.24533	5.45344	3.80278	6.53909e-11	5.74521e-09	3.34996e-06	18.6373	19.0194	18.909	12.5402	12.7494	12.5401	17.7496	17.5809	18.1821	12.7292	11.938	12.4851	16.4208	16.7599	16.1928	12.8133	12.3905	12.7613
PE 16:0/18:1	PE	Glycerophosphoethanolamine	-4.72733	1.41483e-05	4.08937	1.81308	2.79472	5.58306e-10	6.80389e-05	7.39361e-05	26.0374	25.6468	25.7325	21.7937	21.6473	21.7075	23.7312	22.6368	23.2929	21.2849	21.3661	21.5706	23.9473	23.3027	24.2402	20.8325	21.4032	20.8705
PE 16:0/18:2	PE	Glycerophosphoethanolamine	0.431438	0.815031	-1.63178	-4.84117	-0.883288	5.69638e-07	1.98857e-08	0.196572	20.5538	20.5483	20.3586	22.2477	22.0813	22.0271	17.5613	16.5411	17.3835	21.8613	21.9511	22.197	21.6711	19.3421	21.26	21.4423	21.9463	21.5345
PE 17:0/18:1	PE	Glycerophosphoethanolamine	-6.53802	3.85036e-08	5.89442	4.19419	4.56701	6.73958e-11	1.97917e-08	1.2368e-06	21.5635	21.384	21.3502	15.7001	15.3149	15.5995	19.1693	18.3937	18.9238	14.4668	14.7339	14.7036	18.8752	18.8506	19.12	14.2035	14.5939	14.3474
PE 17:1/18:1	PE	Glycerophosphoethanolamine	-3.01781	0.00740158	3.32165	2.30648	4.57861	1.3399e-09	4.41163e-06	3.25322e-06	19.1863	19.0827	19.2466	15.8859	15.7213	15.9435	16.9819	16.2015	16.5565	14.017	14.2238	14.5798	18.6733	18.1016	18.8428	13.8619	14.26	13.76
PE 18:0/18:0	PE	Glycerophosphoethanolamine	-6.0543	0.000417677	8.38816	7.36809	6.08626	6.89056e-12	2.05352e-10	1.00096e-06	20.6112	20.9047	20.9274	12.4513	12.4297	12.3979	19.8764	19.7045	20.2992	12.6023	12.7018	12.4718	18.5197	19.1192	18.4875	12.6789	12.6152	12.5734
PE 18:0/18:1	PE	Glycerophosphoethanolamine	-6.93466	4.5339e-07	6.84973	4.67063	2.91492	6.53909e-11	1.8713e-07	3.58224e-06	25.9084	25.6682	25.7271	19.1914	18.8819	18.6811	23.3821	22.307	23.823	18.2601	18.4371	18.8029	21.4161	21.1402	21.1813	18.4299	18.4183	18.1446
PE 18:1/18:1	PE	Glycerophosphoethanolamine	-1.82989	0.0141186	1.62144	1.23361	2.55642	1.52274e-06	0.000138804	5.78804e-05	26.2852	25.8756	26.135	24.6238	24.3533	24.4544	24.9986	24.4913	24.8199	23.4973	23.5129	23.5988	25.8584	25.3146	26.2406	23.1987	23.3823	23.1633
PE 18:1/18:2	PE	Glycerophosphoethanolamine	0.222386	0.848815	-1.16599	-3.33151	-1.42196	9.15151e-06	9.95706e-08	0.0185904	23.1471	23.2758	23.0262	24.2847	24.2783	24.3841	20.3314	19.7585	20.4025	23.3959	23.3835	23.7074	22.4089	20.6014	21.9246	23.0677	23.1326	23.0004
PE 18:1/18:3	PE	Glycerophosphoethanolamine	-2.04042	0.0425312	0.439832	-2.75127	-1.90269	0.0104625	4.65039e-07	0.00298218	21.1638	21.1853	21.0987	20.7052	20.834	20.589	18.1032	17.4245	18.0827	20.5902	20.5739	20.7	19.0813	17.5346	18.8402	20.4155	20.3169	20.4319
PE 18:2/18:2	PE	Glycerophosphoethanolamine	1.62997	0.183186	-2.8481	-5.64899	-3.96932	5.97135e-09	3.28736e-09	0.000841496	19.1239	19.3938	19.0564	22.1041	21.9937	22.0206	15.7723	15.4941	16.4129	21.4905	21.506	21.6298	18.5612	15.7566	17.5557	21.2645	21.3051	21.2119
PE 18:2/18:3	PE	Glycerophosphoethanolamine	1.48168	0.380001	-3.88851	-8.03625	-5.74861	3.50474e-10	1.14252e-09	9.17137e-05	16.5265	16.6242	16.4821	20.3727	20.5364	20.3893	12.5861	11.6464	12.9657	20.4169	20.3787	20.5113	15.7172	13.0386	14.6715	20.186	20.2891	20.1979
PG 16:0/18:1	PG	Glycerophosphoglycerol	-4.94293	5.59986e-07	3.60606	2.47834	2.61921	1.3399e-09	2.32459e-06	2.94207e-05	20.2671	20.0608	19.9813	16.4414	16.3765	16.6732	18.1191	17.4821	18.3761	15.5532	15.3809	15.6081	17.1415	16.9753	17.7432	14.566	14.7153	14.7211
PI 16:0/18:1	PI	Glycerophosphoinositol	-2.31326	0.00027484	1.67063	1.50231	2.07416	6.16538e-07	3.29631e-05	1.41761e-05	22.6443	22.334	22.5839	20.8568	20.7509	20.9426	22.0449	21.559	21.8251	20.1998	20.2575	20.4648	21.8706	22.0522	22.0899	20.0544	19.9816	19.7542
PI 16:0/18:2	PI	Glycerophosphoinositol	2.44799	0.0970799	-3.57555	-4.40966	-1.28476	9.23771e-10	7.42817e-09	0.0227665	18.0804	18.1013	18.0582	21.5982	21.5298	21.8385	17.2403	16.7988	17.2443	21.3021	21.4623	21.748	20.7671	19.0264	20.1742	21.3448	21.1597	21.3174
PI 18:0/18:0	PI	Glycerophosphoinositol	NA	NA	NA	NA	NA	NA	NA	NA	17.4783	18.0192	17.9895	NA	NA	NA	17.3735	17.2015	17.6876	NA	NA	NA	16.3514	16.7849	15.7844	NA	NA	NA
PI 18:0/18:1	PI	Glycerophosphoinositol	-5.333	1.21144e-06	5.55537	4.56523	3.04187	7.08331e-11	6.12139e-09	2.79228e-06	22.6953	22.7827	22.8759	17.3958	17.0136	17.2784	20.9108	20.6261	21.2891	16.3035	16.3174	16.5094	19.0461	19.1717	18.9997	16.1062	16.1408	15.8451
PI 18:1/18:1	PI	Glycerophosphoinositol	-2.0976	0.00622645	1.90537	2.68386	4.12596	4.54546e-07	3.30407e-07	1.46671e-06	20.5325	20.8375	20.9693	18.9496	18.7103	18.9633	20.8541	20.4451	20.2553	17.7266	17.9441	17.8321	21.2567	21.656	21.702	17.4391	17.5473	17.2506
PI 18:1/18:2	PI	Glycerophosphoinositol	0.9164	0.462651	-1.54183	-2.05491	0.922642	2.18794e-06	9.57255e-07	0.0538694	18.1064	18.3073	18.4391	19.9603	19.6316	19.8864	17.1028	16.956	17.1742	19.0632	19.1937	19.141	20.263	18.8086	19.9679	18.9552	18.7702	18.5462
PI 18:2/18:2	PI	Glycerophosphoinositol	1.22763	0.25131	-2.10023	-3.41464	-1.49017	4.19099e-06	1.95437e-08	0.0133915	16.0728	17.0505	16.2589	18.5652	18.6075	18.5101	14.7214	14.4625	14.7288	17.9462	18.1197	18.0907	17.2516	15.4401	16.345	17.914	17.8065	17.7866
PS 16:0/18:1	PS	Glycerophosphoserine	-2.06211	4.83273e-05	1.75045	2.49186	2.26129	5.7733e-07	1.8713e-07	4.56174e-05	22.0541	22.2939	22.4903	20.5263	20.4859	20.5747	22.2949	22.1598	22.2505	19.647	19.8533	19.7292	21.5451	21.9154	22.2061	19.6446	19.7943	19.4438
PS 16:0/18:2	PS	Glycerophosphoserine	4.03701	0.0147667	-5.05997	-4.98172	-1.51398	1.22932e-10	1.43466e-09	0.00776362	15.9325	16.3176	16.2805	21.1404	21.2289	21.3412	15.7026	15.8421	16.0555	20.7063	20.8711	20.968	19.5893	18.2114	19.6224	20.6982	20.6364	20.6304
PS 18:0/18:1	PS	Glycerophosphoserine	-5.50328	2.82162e-05	5.9776	5.50227	3.19494	7.98589e-11	3.64292e-09	2.43016e-06	22.1688	22.6974	22.56	16.6026	16.3735	16.5172	20.9216	20.8652	21.6698	15.4916	15.7087	15.7494	18.6946	18.8739	18.8888	15.5309	15.8101	15.5315
PS 18:1/18:1	PS	Glycerophosphoserine	-0.834741	0.118382	0.469601	1.85677	1.83701	0.0489355	8.92681e-06	0.000150242	17.9105	18.4229	18.7295	18.06	17.8618	17.7323	18.9718	19.052	18.5106	16.8526	17.1966	16.915	18.4648	18.9164	19.0118	16.9538	17.2218	16.7063
TG 14:0/16:0/18:0	TG	Triacylglycerol	-2.35237	9.52964e-05	0.76407	-0.546442	-1.13741	0.00176817	0.0393907	0.000306515	20.9476	20.6226	20.9668	19.7965	20.0933	20.3549	20.4596	20.4233	20.7145	20.6879	21.2685	21.2803	20.0433	20.2994	20.1863	21.1778	21.3146	21.4488
TG 14:0/16:0/18:1	TG	Triacylglycerol	2.6877	0.000785554	-3.24079	-2.57818	-1.81838	8.14805e-08	6.87172e-07	0.000143611	21.639	21.4418	21.6219	24.243	25.1887	24.9934	23.5916	22.9999	23.0624	25.6709	25.7158	26.0018	23.5808	24.007	24.3131	25.8804	25.7513	25.7244
TG 14:0/16:0/18:2	TG	Triacylglycerol	3.27915	0.000720804	-4.48977	-4.01946	-3.34807	1.51059e-09	1.87052e-08	2.50693e-06	19.3682	18.7467	19.1943	23.3359	23.6784	23.7642	20.7164	20.7618	20.1883	24.4661	24.7866	24.4722	21.3304	21.5019	21.1896	24.6406	24.5502	24.8753
TG 14:0/18:2/18:2	TG	Triacylglycerol	2.69825	0.00125196	-4.20419	-3.92432	-3.89986	3.53071e-10	1.36486e-08	1.2368e-06	17.919	17.7894	17.9908	21.9983	22.2989	22.0145	19.5085	19.0608	18.9345	23.0752	23.1098	23.0917	19.7999	19.6198	19.4799	23.5476	23.5796	23.472
TG 14:0/18:2/18:3	TG	Triacylglycerol	3.27202	0.00201433	-5.21933	-4.29828	-4.56486	7.98589e-11	6.12139e-09	1.2368e-06	14.6312	14.3764	14.4537	19.5313	19.7727	19.8152	16.5963	16.6831	16.153	20.7365	20.8237	20.7671	16.7189	16.9534	16.4545	21.3454	21.216	21.26
TG 15:0/16:0/18:1	TG	Triacylglycerol	2.74761	0.000229624	-2.71267	-2.124	-0.557542	4.19349e-08	6.15464e-06	0.0105342	19.9313	19.3332	19.7818	22.315	22.5026	22.3668	20.9531	21.0015	20.4961	22.6894	22.8077	23.3256	22.224	22.4243	22.1169	22.895	22.7588	22.7841
TG 16:0/16:0/18:0	TG	Triacylglycerol	-1.51489	0.000529639	0.445337	-0.856798	-1.48263	0.0331989	0.00533731	0.000114039	21.3208	21.1248	21.2812	20.7021	21.1551	20.5336	20.24	20.5687	20.7596	20.9948	21.5712	21.5725	20.2127	20.3637	19.9876	21.7928	21.6876	21.5315
TG 16:0/17:0/18:0	TG	Triacylglycerol	-2.10689	2.42572e-05	1.30214	0.648768	-0.0984025	2.22966e-05	0.0264562	0.623638	18.4698	18.3823	17.9084	16.9833	16.8495	17.0213	17.6258	17.925	18.1566	17.4798	17.4536	16.8276	17.1213	17.6502	17.4632	17.4806	17.5281	17.5212
TG 16:0/17:0/18:1	TG	Triacylglycerol	1.80916	0.000326248	-1.59418	-0.266376	0.22563	7.88146e-06	0.215932	0.236105	22.4344	21.8569	22.1965	24.0205	23.6622	23.5876	23.6004	23.6449	23.2697	23.7592	23.749	23.806	23.999	24.3267	24.2715	24.1336	23.8485	23.9381
TG 16:0/17:1/18:1	TG	Triacylglycerol	3.7403	4.83273e-05	-3.25842	-1.82561	0.335232	6.27295e-09	7.7298e-05	0.0724317	20.9272	20.4922	21.0368	24.0848	24.149	23.9978	22.6404	22.7025	21.8291	23.9422	24.1105	24.5962	24.4453	24.5263	24.2359	24.1691	24.0212	24.0115
TG 16:0/18:0/18:0	TG	Triacylglycerol	-2.31781	0.000797009	2.21924	0.7955	-0.359562	7.76348e-08	0.00874529	0.21196	22.7525	22.3501	22.456	20.2182	20.3973	20.2853	21.568	21.5942	22.3143	20.9191	21.0317	21.1391	20.9355	21.3223	20.4501	21.2614	21.4349	21.0903
TG 16:0/18:0/18:1	TG	Triacylglycerol	1.30334	0.00354642	-0.863706	-1.04818	-1.20504	0.000303542	0.000611584	0.000465218	26.7178	26.4181	26.7538	27.526	27.6428	27.312	26.6066	26.9317	26.6343	27.5372	28.005	27.775	26.7567	27.0095	26.629	28.2051	27.9601	27.845
TG 16:0/18:1/18:1	TG	Triacylglycerol	1.87935	0.00203478	-2.35424	-1.37711	-1.00832	3.19476e-07	3.56449e-05	0.000506976	25.6773	25.2787	25.9385	27.8458	28.2184	27.893	26.9479	27.2488	27.0139	28.3885	28.5425	28.4109	27.6531	27.8096	27.6089	28.8494	28.5913	28.6559
TG 16:0/18:1/18:2	TG	Triacylglycerol	2.84112	0.00143101	-3.73818	-2.98039	-2.05952	9.23771e-10	8.85062e-07	1.98706e-05	23.9809	23.9835	24.1258	27.8635	27.8758	27.5655	25.6189	25.4677	24.6965	28.0223	28.2154	28.4865	26.4498	26.4719	26.4779	28.6728	28.6405	28.2648
TG 16:0/18:2/18:3	TG	Triacylglycerol	2.06271	0.0188895	-4.1078	-4.50761	-4.48781	1.89215e-09	3.64292e-09	1.19323e-06	20.5438	20.0835	20.6646	24.6715	24.6027	24.341	21.0258	21.069	20.6603	25.3469	25.5547	25.3763	21.4776	21.5907	21.2938	26.0309	26.0329	25.7618
TG 16:0/18:3/18:3	TG	Triacylglycerol	1.78323	0.0326602	-4.06521	-4.88852	-5.15629	2.40477e-09	2.57759e-09	1.00096e-06	16.8569	16.5816	17.0202	20.8326	21.2039	20.6179	17.0282	17.4184	17.1626	22.1917	22.2349	21.848	17.4655	17.729	17.6594	22.8537	22.5163	22.9528
TG 16:0/24:0/18:1	TG	Triacylglycerol	1.35777	0.0497806	0.13945	-0.0197877	0.0845289	0.378074	0.924692	0.703691	25.1764	25.2511	25.4613	25.2655	24.9898	25.215	25.3484	25.5693	25.2732	25.6377	25.4213	25.1912	25.6559	25.1507	25.4899	25.1974	25.5796	25.2659
TG 17:0/18:0/18:0	TG	Triacylglycerol	-2.85967	7.98936e-05	2.96977	1.84272	0.894589	3.29334e-09	6.55312e-06	0.0111976	18.8847	18.7707	18.8665	16.0265	15.8457	15.7403	18.0551	18.0918	17.8711	16.0704	15.9502	16.4693	16.7312	17.6048	17.0194	16.1631	16.1249	16.3835
TG 17:0/18:0/18:1	TG	Triacylglycerol	-0.607478	0.199218	1.11269	1.50155	1.10902	9.03386e-05	0.000103768	0.0057232	23.7753	23.159	23.4819	22.4149	22.2426	22.4206	24.0981	23.7406	23.6468	22.7289	22.232	22.0199	23.0861	23.6748	23.9912	22.4843	22.6955	22.2453
TG 17:1/18:1/18:1	TG	Triacylglycerol	3.49129	9.89423e-05	-2.76639	-1.10308	1.29057	4.19349e-08	0.00414237	0.00026331	20.9928	20.8793	21.4555	24.0031	23.9121	23.7115	22.8889	22.9817	21.9485	23.4445	23.6814	24.0024	24.9611	24.8998	24.6834	23.7786	23.4955	23.3986
TG 17:1/18:1/18:2	TG	Triacylglycerol	3.17673	0.000213556	-3.53382	-2.30007	-1.20707	2.4236e-09	2.68235e-06	0.00143991	18.8889	18.5313	19.0463	22.3018	22.4171	22.349	20.1517	19.9739	19.5407	21.8865	22.2524	22.4277	21.218	20.5678	21.0445	22.231	22.2994	21.921
TG 18:0/18:0/18:0	TG	Triacylglycerol	-2.9743	0.00196015	3.84586	2.68436	1.62346	9.23771e-10	3.61968e-07	0.000100157	22.5389	22.9215	22.5589	18.8739	18.8739	18.7339	22.1975	21.7452	22.3078	19.2348	19.552	19.4106	20.9472	21.273	20.9285	19.3603	19.2789	19.6391
TG 18:0/18:0/18:1	TG	Triacylglycerol	-0.438519	0.642844	1.57021	0.474461	-0.676197	1.54248e-05	0.0578927	0.0148859	27.4945	26.9957	27.6883	26.0635	25.7693	25.6351	26.9042	26.8769	27.2007	26.4371	26.2903	26.831	26.3371	26.3837	26.2549	27.2996	27.0566	26.648
TG 18:0/18:0/24:0	TG	Triacylglycerol	-2.60632	0.0580515	4.87845	4.5537	3.3646	7.7024e-10	6.12139e-09	1.50424e-05	19.6819	20.3049	20.0241	15.3099	15.1727	14.8929	20.1462	20.0747	20.0821	15.8481	15.1717	15.622	18.8209	19.1074	18.6588	15.682	14.9957	15.8156
TG 18:0/18:1/18:1	TG	Triacylglycerol	1.57647	0.000352406	-0.894086	-0.330211	-0.00939473	0.000717851	0.156272	0.952236	26.9901	26.4535	27.0504	27.893	27.62	27.6632	27.2905	27.7782	27.4382	27.789	28.0087	27.6998	28.1045	28.0657	27.8465	28.0867	27.8926	28.0656
TG 18:0/18:1/18:2	TG	Triacylglycerol	1.2049	0.0363667	-1.5334	-0.15953	0.240722	8.10515e-06	0.476892	0.219861	25.8118	25.7379	26.3386	27.517	27.5958	27.3756	27.3285	27.7894	27.453	27.7149	27.8334	27.5012	28.0819	28.3887	28.1574	28.177	27.8808	27.8479
TG 18:0/24:0/18:1	TG	Triacylglycerol	-0.0129419	0.98712	1.83878	1.90187	1.5364	1.07259e-07	2.86335e-05	0.000478361	25.4574	25.5068	25.4365	23.6979	23.6026	23.5839	25.2687	25.5126	26.0226	23.3187	23.936	23.8436	25.1498	25.2472	25.2673	24.0894	23.6981	23.2677
TG 18:0/25:0/18:1	TG	Triacylglycerol	0.199801	0.650869	0.542985	1.58462	1.47738	0.00801857	3.16825e-05	0.000767612	19.6124	19.2836	19.4102	18.8775	19.1129	18.6869	20.7946	20.6226	20.258	19.1444	18.7664	19.0105	20.3268	20.79	20.5278	19.5075	18.8396	18.8654
TG 18:1/18:1/18:2	TG	Triacylglycerol	1.98525	0.00965365	-2.88524	-1.89277	-1.44222	1.9984e-08	3.74523e-05	0.000198587	24.3998	24.6602	24.8428	27.7041	27.5663	27.2881	26.0899	25.888	25.1411	27.3905	27.6078	27.7991	26.5649	26.4618	26.3992	28.0952	28.0472	27.6101
TG 18:1/18:2/18:2	TG	Triacylglycerol	1.61468	0.0310665	-3.14001	-2.20815	-2.67167	1.38014e-08	2.51755e-06	6.29746e-06	23.6702	24.1332	24.2143	27.3433	27.0219	27.0724	24.9241	25.3077	24.5824	27.1216	27.1063	27.2108	25.2818	25.1514	24.845	27.8325	27.8159	27.6448
TG 18:1/18:2/18:3	TG	Triacylglycerol	0.982746	0.179479	-2.78932	-2.897	-3.02442	2.16745e-08	5.23495e-08	2.84946e-06	23.1537	23.1408	23.3008	26.275	25.9624	25.7258	23.3879	23.4182	23.3216	26.1438	26.3654	26.3095	23.8284	23.6664	23.6414	26.8038	26.8531	26.5525
TG 18:1/20:1/18:2	TG	Triacylglycerol	0.494492	0.410731	-1.2519	-0.165698	-0.0516322	1.66767e-05	0.562662	0.754435	20.8101	20.8207	21.1561	22.0103	22.3545	22.1778	21.8371	22.4924	22.0826	22.4065	22.6829	21.8198	22.6099	22.6442	22.8836	22.8009	22.7723	22.7194
TG 18:2/18:2/18:3	TG	Triacylglycerol	0.465108	0.534466	-2.50057	-2.61789	-3.08309	1.00967e-07	9.83441e-07	6.53147e-06	21.2027	20.8617	21.4636	23.6362	23.8491	23.5444	21.2055	21.7635	21.3851	24.1144	24.3708	23.7225	21.3824	21.9338	21.6114	24.9201	24.5363	24.7206
TG 18:2/18:3/18:3	TG	Triacylglycerol	1.13091	0.185095	-3.17651	-3.4985	-3.39883	3.19837e-09	2.73497e-08	8.7303e-06	18.2098	18.1017	18.4551	21.4528	21.5319	21.3114	18.3421	18.6546	18.3193	22.1647	21.8939	21.7528	18.789	19.0743	18.4538	22.4863	21.8908	22.1365
TG 22:0/18:1/18:2	TG	Triacylglycerol	1.75271	7.32021e-05	-2.11884	-1.95231	-2.23424	2.98555e-07	2.04124e-06	2.32603e-05	20.4939	20.1825	20.739	22.6846	22.6429	22.4443	21.0853	21.0101	21.1344	22.927	22.9227	23.2369	21.4239	21.2948	21.2114	23.7019	23.6986	23.2324
TG 22:0/18:2/18:3	TG	Triacylglycerol	0.946212	0.137911	-2.97596	-3.52916	-4.56247	2.92616e-08	2.08266e-07	1.31033e-06	15.6886	15.7092	15.9886	18.8585	19.0385	18.4173	15.6418	16.4091	16.5269	19.8556	19.8932	19.4164	15.8703	15.4112	15.5379	20.2883	20.2366	19.9819
TG 22:0/24:0/18:1	TG	Triacylglycerol	-1.45785	0.0889626	2.7237	3.40082	2.2103	1.11345e-08	5.47963e-08	8.7303e-06	20.6329	20.4811	20.6494	18.0687	17.8379	17.6857	20.7096	21.2388	21.2099	17.8339	17.4727	17.6493	20.0599	19.9313	20.275	17.8742	17.8545	17.9066
TG 23:0/18:1/18:2	TG	Triacylglycerol	2.20452	0.000742423	-2.76232	-1.96344	-1.87063	1.06122e-08	0.000104986	8.85315e-05	16.2956	16.2025	16.3297	19.2109	19.1	18.8039	17.6327	17.5846	16.4209	19.1642	18.9979	19.3664	17.1232	17.5999	17.6094	19.189	19.2179	19.5375
TG 24:0/18:1/18:1	TG	Triacylglycerol	1.64433	0.00487854	-0.476242	0.736959	0.840486	0.100163	0.00373143	0.0111178	24.3425	23.9724	24.7259	25.2412	24.2747	24.9537	25.598	25.8347	25.6214	24.9707	25.0569	24.8156	26.2563	25.5801	25.8252	24.765	25.2514	25.1237
TG 24:0/18:1/18:2	TG	Triacylglycerol	1.72503	0.00196015	-1.83982	-0.50667	-1.51967	1.02497e-06	0.0290039	0.000141921	21.4723	21.8075	21.8088	23.8025	23.3337	23.4719	23.1413	22.8493	22.9007	23.4139	23.6165	23.3809	22.2214	22.2753	22.4056	23.8473	23.557	24.0571
TG 24:0/18:2/18:3	TG	Triacylglycerol	1.45397	0.0222796	-3.17427	-2.99952	-4.48428	8.05175e-09	1.8713e-07	7.29001e-06	16.3139	16.5046	16.8213	19.7786	19.5427	19.8412	17.4798	17.4257	17.0215	20.5005	20.4215	20.0036	16.8422	15.8188	16.5357	21.1874	20.8168	20.6453
TG 24:0/24:0/18:1	TG	Triacylglycerol	-0.999258	0.260537	2.49379	3.6465	2.48358	1.98292e-07	1.49198e-08	6.29746e-06	20.21	20.558	20.3944	18.219	17.5213	17.9406	21.2535	21.2875	21.3666	17.726	17.4105	17.8317	20.2742	20.2495	20.3412	17.9043	17.9347	17.5751
TG 24:0/24:0/18:2	TG	Triacylglycerol	-0.527926	0.390001	1.03222	1.60341	0.431682	4.57215e-05	0.000110315	0.0707439	17.264	17.3158	17.2802	16.2446	16.4612	16.0575	17.1497	17.8281	17.6572	16.3038	15.953	15.5679	16.6719	16.4435	17.0741	16.3044	16.2892	16.3008
TG 24:0/26:0/18:1	TG	Triacylglycerol	-0.379683	0.63462	2.14985	3.4289	2.9026	5.899e-08	6.47855e-08	3.34996e-06	18.6102	18.341	18.4108	16.3847	16.341	16.1868	19.1417	19.8006	19.6285	16.2047	15.9044	16.175	18.9444	19.1967	19.2619	16.2123	16.1198	16.3632
TG 25:0/18:1/18:1	TG	Triacylglycerol	2.57548	0.000586273	-1.96043	0.804799	1.71953	1.16593e-06	0.0114237	6.61617e-05	18.8019	18.3149	19.0193	20.738	20.6247	20.6547	21.7794	21.5758	21.0078	20.6522	20.3511	20.9453	22.2725	22.5103	22.1915	20.4035	20.6087	20.8036
TG 25:0/18:1/18:2	TG	Triacylglycerol	2.55677	0.0031999	-3.25773	-0.992371	-1.10176	1.11932e-08	0.00531241	0.00140196	16.3836	16.0941	15.9549	19.7099	19.1923	19.3035	18.7279	18.7405	17.7564	19.4857	19.3257	19.3906	18.4128	18.7511	18.6467	19.9605	19.7595	19.3958
TG 26:0/18:1/18:1	TG	Triacylglycerol	1.31997	0.0371107	0.13619	2.1405	2.04344	0.413046	3.10136e-06	8.94085e-05	22.6324	22.4375	22.5744	22.6737	22.333	22.2289	24.4826	24.3921	24.312	21.8519	22.4996	22.4138	24.133	24.3785	24.7217	22.6002	22.4143	22.0883
TG 26:0/18:1/18:2	TG	Triacylglycerol	1.53044	0.00196882	-0.829391	0.226734	0.176235	0.00133137	0.372496	0.436294	20.2655	20.4725	20.8784	21.5703	21.177	21.3573	21.4576	21.8633	21.3446	21.4781	21.5457	20.9615	21.7236	21.3087	21.6206	21.1182	21.6373	21.3687
TG 26:0/18:1/18:3	TG	Triacylglycerol	0.855122	0.102551	-1.04592	0.0897534	-1.02784	5.25811e-05	0.679249	0.0010947	18.3374	18.3963	18.5142	19.6238	19.5372	19.2247	19.7127	19.6458	19.5312	19.3865	19.8487	19.3851	18.9187	18.7473	18.6199	19.5503	19.8322	19.9869
TG 27:0/18:1/18:1	TG	Triacylglycerol	2.05858	0.000399526	-0.495997	1.49979	2.3914	0.023792	7.79877e-05	5.95922e-05	15.8985	15.3605	15.6229	16.188	16.3238	15.8581	17.7864	17.3511	17.0173	15.9184	15.7764	15.9607	18.0204	18.4601	18.1407	16.2496	15.5478	15.6495
TG 44:0	TG	Triacylglycerol	0.363349	0.580813	-1.86508	-2.30112	-2.574	7.87002e-06	1.19471e-06	5.13478e-06	17.7657	16.9846	17.2808	18.8856	19.4126	19.3281	17.9521	17.9766	18.2392	20.1989	20.68	20.1924	17.6242	17.8088	17.6904	20.1655	20.4675	20.2124
TG 44:1	TG	Triacylglycerol	1.37877	0.0911347	-2.76543	-2.68441	-2.15141	8.2982e-09	2.08266e-07	9.46139e-06	16.1196	16.0974	16.3011	18.8072	18.8862	19.1209	17.1401	17.3639	17.3432	19.7271	19.9863	20.187	17.5653	17.8576	17.8386	19.9129	19.8574	19.9454
TG 46:0	TG	Triacylglycerol	-1.16282	0.0304518	-0.19172	-0.947854	-1.55561	0.344879	0.00169741	0.000130833	19.6297	19.4856	19.5165	19.3259	20.0813	19.7999	19.7356	19.8329	20.2482	20.6945	20.8572	21.1086	19.1961	19.4808	19.659	21.1132	21.0486	20.8408
TG 46:1	TG	Triacylglycerol	2.3212	0.00224033	-3.26711	-2.60533	-2.35821	1.14845e-08	3.6138e-07	1.23477e-05	18.6877	18.1822	18.4953	21.4386	21.8641	21.8638	20.0491	19.7695	19.7461	22.4197	22.7302	22.2308	19.9267	20.0755	20.1712	22.3529	22.6679	22.2273
TG 46:2	TG	Triacylglycerol	1.83928	0.0294562	-3.21328	-2.97683	-2.31388	1.59094e-09	3.83213e-08	5.13478e-06	16.4237	16.4339	16.5265	19.5406	19.7042	19.7792	17.4936	17.632	17.4579	20.4717	20.5442	20.4981	18.3147	18.5098	18.4639	20.7841	20.6899	20.7561
TG 47:1	TG	Triacylglycerol	1.13793	0.13692	-1.98307	-1.61785	-0.619467	3.54943e-07	8.4959e-05	0.024762	17.1476	16.8333	16.8493	18.6874	19.022	19.07	18.0992	18.0717	17.5969	19.0885	19.7161	19.8168	18.4662	18.998	18.6898	19.0884	19.3564	19.5675
TG 48:3	TG	Triacylglycerol	2.07784	0.0353724	-3.69727	-3.6175	-2.76273	1.15434e-09	3.76923e-08	3.34996e-06	16.0754	15.7611	15.8474	19.5228	19.7602	19.4928	17.7589	17.234	17.0653	20.9455	20.9728	20.9924	18.5415	18.7621	18.4366	21.2955	21.3767	21.356
TG 48:4	TG	Triacylglycerol	2.38018	0.00110905	-3.59313	-3.40963	-3.61677	2.43882e-08	2.73497e-08	1.43221e-06	13.7217	13.3256	14.0413	17.0016	17.6406	17.2257	14.8547	14.723	14.903	18.0072	18.2253	18.4771	14.8469	14.7014	15.0166	18.5956	18.4255	18.3942
TG 49:0	TG	Triacylglycerol	-1.40841	0.0086373	0.0462733	-0.189279	-0.68927	0.745027	0.429222	0.0117617	17.7381	17.6706	17.8081	17.8072	17.6913	17.5796	17.3633	17.9186	17.9352	17.7493	18.005	18.0307	17.5397	18.0559	17.487	18.3682	18.3713	18.4109
TG 49:2	TG	Triacylglycerol	2.83167	0.00196015	-3.35338	-2.51878	-0.991069	4.29266e-09	3.80331e-06	0.000465042	17.6691	17.3924	17.642	20.6879	21.1655	20.9103	19.3026	19.1358	18.4288	21.1308	21.5913	21.7015	20.3808	20.551	20.5205	21.5164	21.5595	21.3497
TG 49:3	TG	Triacylglycerol	3.30677	0.00201433	-4.36402	-3.11678	-1.93553	5.17703e-10	2.03746e-07	3.05889e-05	14.6329	14.3166	14.5528	18.6428	19.0369	18.9146	15.9717	16.0893	15.3865	18.7889	19.14	18.869	17.1674	17.5098	17.0983	19.2341	19.2671	19.0809
TG 50:1	TG	Triacylglycerol	1.53186	0.00226159	-2.0207	-1.82569	-1.59789	1.5385e-06	3.98025e-06	4.093e-05	24.6277	24.0232	24.6099	26.2433	26.6834	26.3962	25.3294	25.4604	25.345	26.9755	27.3542	27.2821	25.6597	25.881	25.8673	27.4823	27.3028	27.4166
TG 50:2	TG	Triacylglycerol	3.00134	0.000781165	-3.5813	-2.31527	-1.3899	5.00209e-09	4.5617e-06	0.000265708	22.7497	22.762	23.0053	26.0795	26.7018	26.4796	25.2773	24.6662	24.3893	26.9203	27.0648	27.2935	25.565	25.8594	26.0617	27.3269	27.2791	27.0498
TG 50:3	TG	Triacylglycerol	4.19898	0.000191903	-5.14612	-3.74343	-2.85171	1.6775e-10	1.12877e-07	1.03254e-05	19.8912	19.5297	19.954	24.7628	24.9769	25.0735	21.9767	22.2589	21.2889	25.4642	25.7896	25.5009	22.7729	23.2299	22.6389	25.7231	25.5774	25.8963
TG 51:3	TG	Triacylglycerol	4.25903	5.59583e-05	-4.40851	-3.01024	-1.2848	5.65043e-10	1.85376e-06	0.00026331	18.162	17.8653	18.3364	22.4114	22.6932	22.4846	20.1547	19.9948	19.1	22.4127	22.8759	22.9916	21.5218	21.2796	21.5478	22.8166	22.8726	22.5144
TG 51:4	TG	Triacylglycerol	2.9204	0.000399526	-4.04256	-3.42459	-3.10057	9.23771e-10	4.6369e-08	1.46671e-06	16.3382	16.1316	16.2545	20.0336	20.5292	20.2892	17.4399	17.2385	16.8032	20.6066	20.6341	20.5146	17.769	17.7194	17.6879	20.9161	20.7552	20.8066
TG 52:2 (1)	TG	Triacylglycerol	4.20685	1.5451e-05	-3.28416	-1.39921	-1.66435	6.91188e-09	4.78517e-05	0.000557743	17.1297	16.5398	16.8585	20.0286	20.1234	20.2285	18.5962	18.593	18.221	19.7699	19.8206	20.0174	16.7079	17.524	17.5404	19.0113	18.826	18.928
TG 52:2 (2)	TG	Triacylglycerol	17.0855	1.95333e-07	NA	-7.65827	-2.08193	NA	2.2567e-08	0.000164325	NA	NA	NA	20.1472	20.138	19.5704	13.766	12.2034	11.7389	19.8917	20.2313	20.5601	16.5935	17.4443	17.3447	19.3372	19.1994	19.0917
TG 52:4	TG	Triacylglycerol	1.67011	0.0267355	-3.43984	-3.32547	-3.60041	1.3656e-09	5.23495e-08	1.91005e-06	22.9676	23.2454	23.2877	26.656	26.5648	26.5994	23.6044	24.1526	23.6116	27.1288	27.1299	27.0864	24.1448	24.2704	23.8457	27.7326	27.7566	27.573
TG 53:2	TG	Triacylglycerol	2.01266	0.000399526	-1.5199	0.436441	1.26719	2.43289e-05	0.0597437	0.00042694	22.9351	22.412	22.8649	24.6198	24.1746	23.9773	24.4957	24.663	24.179	23.9986	24.0359	23.9939	25.1718	25.5548	25.513	24.3672	24.0089	24.0619
TG 53:5	TG	Triacylglycerol	2.62629	0.00116314	-3.54223	-2.43236	-1.98697	1.66138e-09	7.67971e-07	1.84827e-05	16.9615	17.0375	17.2604	20.4768	20.808	20.6013	18.3298	18.0478	17.7056	20.5111	20.5007	20.3686	18.7936	18.4547	18.6118	20.7224	20.5628	20.5359
TG 54:3 (1)	TG	Triacylglycerol	4.08561	6.64191e-05	-3.09472	-0.149529	-0.314338	7.64339e-09	0.533161	0.350426	16.9494	16.5109	17.0072	19.9732	19.8677	19.9107	19.4684	19.4472	18.8432	19.2956	19.427	19.4848	17.5253	18.6149	18.458	18.5437	18.4447	18.5528
TG 54:3 (2)	TG	Triacylglycerol	16.6272	3.01104e-06	NA	-6.33164	-0.610119	NA	3.24367e-06	0.0538694	NA	NA	NA	20.0887	19.7455	19.1206	14.502	13.8812	11.2284	19.199	19.5576	19.8499	17.4185	18.2754	18.1522	18.6507	18.6079	18.4179
TG 54:4	TG	Triacylglycerol	6.74143	2.86622e-05	-6.67489	-6.45836	-3.45478	3.48646e-09	8.50308e-09	1.31033e-06	NA	11.8696	11.1029	18.5584	18.094	17.831	11.5305	12.4084	10.9533	17.9336	18.0482	18.2853	13.9941	14.203	14.1788	17.5815	17.6165	17.5423
TG 54:9	TG	Triacylglycerol	1.66101	0.0788142	-4.08929	-4.75608	-4.80226	4.59327e-09	2.8444e-09	1.00096e-06	14.0782	14.0364	14.6365	18.1902	18.6566	18.1721	14.1475	14.4063	14.2263	19.2744	18.9773	18.7967	14.3226	14.4953	14.4777	19.3476	19.2967	19.0581
TG 55:3	TG	Triacylglycerol	1.85882	0.00196882	-1.58418	0.330971	1.29651	7.11421e-06	0.149549	0.000286867	18.8924	18.5258	18.8722	20.6472	20.3322	20.0636	20.307	20.5891	20.1179	20.0012	20.1518	19.8681	21.2428	21.5598	21.7265	20.2869	20.1299	20.2228
TG 56:0	TG	Triacylglycerol	-1.27113	0.162521	2.24129	1.08391	-0.0229026	4.06775e-07	0.000451928	0.915734	20.1645	20.2369	19.9264	17.4932	17.9632	18.1475	19.6027	19.7758	19.5639	18.7693	18.656	18.2654	18.5051	18.7859	18.4519	18.6996	18.7887	18.3234
TG 56:1	TG	Triacylglycerol	1.4799	0.031033	-0.340185	-0.11245	-0.651417	0.0512409	0.566357	0.00761389	24.0826	24.2178	24.0049	24.622	24.2449	24.459	24.6817	24.4785	24.6048	24.709	24.6455	24.7478	24.1136	24.0794	24.2882	24.9363	24.5874	24.9117
TG 56:2	TG	Triacylglycerol	1.49151	0.0134353	-0.678035	-0.422855	-0.864546	0.0193272	0.0863187	0.00245747	23.6583	23.1002	24.0772	24.5925	24.2051	24.0722	24.3869	24.1187	23.8811	24.3667	24.4887	24.7999	24.0985	24.2382	24.1452	25.2197	25.1064	24.7496
TG 56:3	TG	Triacylglycerol	2.19531	6.75761e-05	-1.46991	-0.460117	0.893213	3.57168e-05	0.0578927	0.00149184	22.4824	22.0497	22.533	24.1007	23.4241	23.9499	23.2421	23.4999	23.1237	23.8572	23.8995	23.4894	24.7455	24.603	24.641	23.6663	23.6351	24.0084
TG 56:5	TG	Triacylglycerol	1.19609	0.0663593	-2.25461	-1.54505	-1.44214	9.63558e-08	3.45213e-05	0.000157843	19.5691	19.5938	19.6933	21.9956	22.0402	21.5843	20.5278	20.5546	20.0127	21.8433	22.0163	21.8706	20.8266	20.8637	20.9761	22.2751	22.595	22.1228
TG 57:1	TG	Triacylglycerol	1.27893	0.00545119	-0.636455	-0.128214	0.0184322	0.00552181	0.642992	0.934974	20.4442	20.0679	19.9565	21.0118	20.5665	20.7996	21.1022	21.1552	20.2584	21.0835	20.7879	21.0289	20.8101	21.1602	21.2844	21.2839	21.1215	20.794
TG 57:2	TG	Triacylglycerol	2.09018	0.000248551	-1.55679	-0.688496	0.114909	1.45466e-05	0.0718898	0.613623	18.8355	18.0552	18.3627	20.0713	19.9935	19.859	19.9457	19.6674	18.5264	20.0899	19.8442	20.2709	19.9608	20.4033	20.461	20.0181	20.0724	20.3898
TG 58:0	TG	Triacylglycerol	-1.55845	0.179781	3.3779	2.61951	1.60257	8.05175e-09	9.09061e-06	0.000143611	20.2051	20.1921	20.6781	17.0084	16.7605	17.1727	19.5904	19.5561	20.6896	17.074	17.29	17.6136	19.03	19.258	18.8141	17.5104	17.5866	17.1974
TG 58:2	TG	Triacylglycerol	2.41876	3.29205e-05	-1.63539	-0.440976	-0.519385	2.36729e-06	0.0507376	0.0271074	22.7528	22.7861	22.7874	24.7308	24.1617	24.34	24.1994	24.2857	23.9275	24.5256	24.636	24.574	24.3876	24.1448	24.2266	24.8512	24.5028	24.9631
TG 58:4	TG	Triacylglycerol	0.211451	0.642844	-1.61856	-1.64718	-3.34925	5.87102e-05	6.68229e-06	1.46671e-06	18.5075	18.913	19.2599	20.4107	20.9723	20.1532	19.4113	19.3921	19.3653	20.8775	21.0701	21.1625	18.5069	18.2871	18.2654	21.6961	21.7895	21.6216
TG 59:1	TG	Triacylglycerol	1.13761	0.00839496	-0.528063	0.706696	0.813204	0.0179932	0.0163593	0.00138786	20.7606	20.5449	21.1789	21.1708	21.4133	21.4845	22.3269	21.8472	21.8226	21.3829	20.9204	21.5733	22.078	22.1629	22.301	21.3055	21.4794	21.3174
TG 59:2	TG	Triacylglycerol	2.26685	0.000140505	-1.81786	-0.404668	0.0802049	1.47202e-06	0.225833	0.73234	19.1278	18.7326	18.9068	21.0068	20.4803	20.7337	20.6879	20.9001	19.6349	20.8511	20.7575	20.8284	20.8337	21.0883	21.3385	21.2367	21.0575	20.7257
TG 60:4	TG	Triacylglycerol	0.81301	0.142647	-1.40151	-0.757862	-2.3964	4.5732e-06	0.0161727	3.2407e-05	20.2869	20.1051	20.5393	21.6279	21.7704	21.7375	20.9474	20.7848	21.5501	21.6264	22.2016	21.7278	19.7011	20.1869	19.8149	22.5902	22.2525	22.0494
TG 61:4	TG	Triacylglycerol	1.89419	0.0187116	-2.95169	-1.11023	-1.69078	8.99188e-09	0.000905891	4.59067e-05	14.3466	14.6319	14.8316	17.6345	17.4703	17.5603	16.8537	16.8254	16.3104	17.4664	17.8433	18.0105	16.3472	16.5678	16.2481	17.9582	18.2074	18.0698
TG 62:0	TG	Triacylglycerol	-5.7653	7.93649e-05	4.63551	4.95115	3.09865	3.34378e-08	9.15729e-06	0.000472551	17.3709	17.9019	17.5197	13.2935	13.4011	12.1914	17.6265	17.6797	18.1539	14.1497	11.1853	13.2716	16.7789	17.0102	16.3576	14.6027	12.7843	13.4637
TG 62:1 (1)	TG	Triacylglycerol	0.915092	0.181806	0.743546	2.19473	2.02373	0.000672999	3.67044e-06	0.000162977	21.444	21.4137	21.2893	20.8562	20.5948	20.4654	22.7171	22.695	22.6441	20.0356	20.8232	20.6132	22.3149	22.5996	22.9701	20.8873	20.6738	20.2523
TG 62:1 (2)	TG	Triacylglycerol	-0.711332	0.410731	2.30065	3.06891	2.29788	2.44274e-07	2.24543e-07	2.56697e-05	22.6254	22.8332	22.583	20.7542	20.1978	20.1876	23.7826	23.0531	23.6356	20.5376	20.2399	20.4872	22.3356	22.7389	22.9606	20.3674	20.4272	20.3468
TG 63:1	TG	Triacylglycerol	-1.08904	0.0552217	1.54107	2.43136	1.8095	1.24865e-05	6.68454e-07	6.13386e-05	16.6062	15.8999	16.3793	14.6889	14.66	14.9133	17.4929	17.1432	16.9572	14.9044	14.6353	14.7595	16.8304	16.7266	16.6824	15.156	15.021	14.6339
TG 64:2	TG	Triacylglycerol	0.0780347	0.876481	1.32516	2.34232	2.64478	3.51071e-05	9.82333e-07	8.7303e-06	18.5821	18.7529	18.5036	17.6829	17.0603	17.12	19.8946	19.38	19.7147	17.5006	17.1474	17.3144	19.7137	19.8998	20.1795	17.1073	17.3378	17.4136
