# Supplementary material for: Nitrogen limitation causes a seismic shift in redox state and phosphorylation of proteins implicated in carbon flux and lipidome remodeling in Rhodotorula toruloides
Source: Biotechnol Biofuels Bioprod. 2025 Jul 21;18:80. doi: 10.1186/s13068-025-02657-y (PMC12278674; doi:10.1186/s13068-025-02657-y)
Supplement: Supplementary file 3 — Additional file 3. Supplementary redox, phospho, and global proteomics data merged with eggNOG annotations for bioinformatics analysis; also includes TMT plex designs [file 13068_2025_2657_MOESM3_ESM.xlsx]

## Sheet: Legend
Supplementary Data: Proteomics data merged with eggNOG annotations for bioinformatics analysis (Fig. 3–4, Supplementary Fig. 5–7)
Overview: Relative abundance data for normalized global, redox, phospho, and acetylomics results from cytokine-treated beta cell experiment
Data Analysis Summary: Functions from the PlexedPiper workflow were used to merge MS-GF+ and MASIC data. MASIC data was filtered with an interference score threshold of 0.3 and a s2n threshold of 0. FDR filtering (1%) was applied at the peptide and site levels for functional proteomics data, and the peptide and protein levels for global data. Peptides without a cysteine site (for redox data) or w…
Spreadsheet Name	Description
TMT Plex Layouts	Tandem mass tags were used to isobarically label peptides for multiplexing; details are provided for the labeling schemes
Global	Relative protein abundances
Redox	Relative cysteine thiol oxidation levels
Phospho	Relative phosphorylation levels for serine, threonine, and tyrosine residues
Column Headers	Description
feature	= JGI protein accession #
Site_ID	= Site of residue on the corresponding protein
Description	= Protein description from eggNOG orthologous annotations
Preferred_name	= Standard gene nomenclature from eggNOG annotations
logFC_24h	= Low Nitrogen 24h vs. High Nitrogen 24h log foldchanges
logFC_HiN_24h_72h	= High Nitrogen 24h vs. High Nitrogen 72h log foldchanges
logFC_LoN_24h_72h	= Low Nitrogen 24h vs. Low Nitrogen 72h log foldchanges
adj.P.Val_XXX	= Adjusted p-values
seed_ortholog	= Protein that matches query sequence and is used to identify Orthologous Groups (OG's), relationships, and annotations (specified as "txID.GenbankAccession" on NCBI")
evalue	= E-value for the seed_ortholog
score	= Score for the seed_ortholog
eggNOG_OGs	= A comma-separated, clade depth-sorted (broadest to narrowest), list of OG's identified for this query. Note that each OG is represented in the following format: OG@tax_id|tax_name
max_annot_lvl	= tax_id|tax_name of the level of widest OG used to retrieve orthologs for annotations
COG_category	= Clusters of Orthologous Genes (COG) category of the narrowest OG with a valid one
Description	= Description of the narrowest OG with a valid one
Preferred_name	= Common gene nomenclature
GOs	= List of Gene Ontology (GO) terms from transferred annotations
EC	= Enzyme Commission #
KEGG_ko	= Kyoto Encyclopedia of Genes and Genomes (KEGG) orthology terms
KEGG_Pathway	= KEGG pathway accessions
PFAMs	= Protein Family (PFAM) classifications

## Sheet: TMT Plex Layouts
PLEX 1	126.128	127.125	127.131	128.128	128.134	129.131	129.138	130.135	130.141	131.138	131.144	132.142	132.148	133.145	133.151	134.148	134.155	135.152
Tag Order	TMT1	TMT2	TMT3	TMT4	TMT5	TMT6	TMT7	TMT8	TMT9	TMT10	TMT11	TMT12	TMT13	TMT14	TMT15	TMT16	TMT17	TMT18
Reporter	126	127N	127C	128N	128C	129N	129C	130N	130C	131N	131C	132N	132C	133N	133C	134N	134C	135N
Sample Type	High N_24_1	High N_24_2	High N_24_3	Low N_24_1	Low N_24_2	Low N_24_3	High N_48_1	High N_48_2	High N_48_3	Low N_48_1	Low N_48_2	Low N_48_3	EMPTY	EMPTY	TT_High N_24	TT_High N_48	TT_High N_72	TT_pool
PLEX 2	126.128	127.125	127.131	128.128	128.134	129.131	129.138	130.135	130.141	131.138	131.144	132.142	132.148	133.145	133.151	134.148	134.155	135.152
Tag Order	TMT1	TMT2	TMT3	TMT4	TMT5	TMT6	TMT7	TMT8	TMT9	TMT10	TMT11	TMT12	TMT13	TMT14	TMT15	TMT16	TMT17	TMT18
Reporter	126	127N	127C	128N	128C	129N	129C	130N	130C	131N	131C	132N	132C	133N	133C	134N	134C	135N
Sample Type	High N_24_1	High N_24_2	High N_24_3	Low N_24_1	Low N_24_2	Low N_24_3	High N_72_1	High N_72_2	High N_72_3	Low N_72_1	Low N_72_2	Low N_72_3	EMPTY	EMPTY	TT_Low N_24	TT_Low N_48	TT_Low N_72	TT_pool

## Sheet: Global
feature	Description	Preferred_name	logFC_24h	logFC_48h	logFC_72h	logFC_HiN_24h_72h	logFC_LoN_24h_72h	adj.P.Val_24h	adj.P.Val_48h	adj.P.Val_72h	adj.P.Val_HiN_24h_72h	adj.P.Val_LoN_24h_72h	HiN_24h1	HiN_24h2	HiN_24h3	HiN_24h4	HiN_24h5	HiN_24h6	HiN_48h1	HiN_48h2	HiN_48h3	HiN_72h1	HiN_72h2	HiN_72h3	LoN_24h1	LoN_24h2	LoN_24h3	LoN_24h4	LoN_24h5	LoN_24h6	LoN_48h1	LoN_48h2	LoN_48h3	LoN_72h1	LoN_72h2	LoN_72h3	seed_ortholog	evalue	score	eggNOG_OGs	max_annot_lvl	COG_category	GOs	EC	KEGG_ko	KEGG_Pathway	PFAMs
12842	General amidase	-	1.63682	1.87474	2.01066	-0.152743	-0.526582	4.34789e-19	2.60706e-17	7.99262e-18	0.0122413	2.29763e-08	1.81831	1.80461	1.7778	1.75212	1.78992	1.81688	1.75429	1.64558	1.86066	1.95875	1.84267	2.03664	3.35562	3.38382	3.34115	3.4959	3.542	3.46203	3.64733	3.65085	3.58657	3.97576	4.0123	3.88195	5286.M7WPS9	0	1053	COG0154@1|root,KOG1212@2759|Eukaryota,38CWX@33154|Opisthokonta,3NTYP@4751|Fungi,3V04C@5204|Basidiomycota	4751|Fungi	IJT	-	3.5.1.4	ko:K01426	ko00330,ko00360,ko00380,ko00627,ko00643,ko01120,map00330,map00360,map00380,map00627,map00643,map01120	Amidase
13554	Alcohol dehydrogenase GroES-like domain	-	1.28075	1.48383	1.75527	0.200103	-0.27441	4.34789e-19	2.60706e-17	1.71827e-18	0.000161348	5.1986e-06	0.021279	0.00554155	-0.018392	0.00780428	0.00733594	-0.0463435	-0.176201	-0.159293	-0.0506985	-0.221701	-0.1523	-0.237695	1.25694	1.27976	1.22145	1.31261	1.31103	1.27996	1.36755	1.37407	1.32368	1.45635	1.52159	1.67617	5286.M7XCG4	4.62e-215	598	COG1064@1|root,KOG0023@2759|Eukaryota,38EJ7@33154|Opisthokonta,3NVVI@4751|Fungi,3UZ20@5204|Basidiomycota,2YD3P@29000|Pucciniomycotina	4751|Fungi	Q	-	1.1.1.2	ko:K00002	ko00010,ko00040,ko00561,ko00930,ko01100,ko01110,ko01120,ko01130,ko01220,map00010,map00040,map00561,map00930,map01100,map01110,map01120,map01130,map01220	ADH_N,ADH_zinc_N
9481	Protein of unknown function (DUF3602)	-	3.31589	3.88941	3.89559	0.287972	-0.291724	4.62722e-19	2.60706e-17	2.51967e-17	0.0214778	0.0223771	0.233616	0.287794	0.357329	0.340158	0.393755	0.510822	-0.134248	-0.359344	0.176443	-0.048108	-0.0516595	0.297587	3.64332	3.68308	3.66669	3.56567	3.68802	3.77204	3.78764	3.94374	3.6197	3.82406	4.21531	3.84522	5286.M7XNS9	5.68e-47	159	2D0GZ@1|root,2SE64@2759|Eukaryota,3AC8G@33154|Opisthokonta,3P8EC@4751|Fungi,3V2YB@5204|Basidiomycota,2YG7V@29000|Pucciniomycotina	4751|Fungi	S	-	-	-	-	DUF3602
16258	Amino acid permease	-	1.68174	1.74522	1.14084	-0.270519	0.27038	4.70944e-19	3.73002e-16	3.84562e-13	0.000171812	0.000224533	0.12698	0.102039	0.101165	0.0915079	0.106979	0.0754631	-0.0882022	-0.00457695	0.176062	0.439231	0.235294	0.439098	1.68689	1.70479	1.80059	1.8443	1.81524	1.84274	1.81155	1.83576	1.67163	1.48621	1.53944	1.51049	5286.M7XE94	0	1087	COG0531@1|root,KOG1289@2759|Eukaryota,38E4P@33154|Opisthokonta,3NVNF@4751|Fungi,3UXUN@5204|Basidiomycota,2YFJZ@29000|Pucciniomycotina	4751|Fungi	E	-	-	-	-	AA_permease_2
13679	-	-	2.30848	2.37211	1.22313	-0.788537	0.296813	9.31849e-19	7.34695e-16	4.17969e-11	1.30582e-08	0.00257607	1.24953	1.23757	1.20411	1.22996	1.22326	1.28191	1.02495	0.974507	0.998368	2.21178	1.7084	2.1586	3.48342	3.53843	3.5096	3.46725	3.62647	3.65204	3.30828	3.46144	3.34444	3.12913	3.38406	3.23498	-	-	-	-	-	-	-	-	-	-	-
15442	Protein tyrosine kinase	YCK2	0.684312	0.443074	0.315586	-0.160265	0.208461	1.86427e-18	2.30065e-12	7.44238e-10	5.23625e-06	2.80407e-07	1.16739	1.15019	1.13231	1.15753	1.16257	1.16924	1.2208	1.19022	1.20581	1.33541	1.261	1.35401	1.83512	1.85249	1.83625	1.85815	1.82154	1.84156	1.65495	1.65872	1.63237	1.59808	1.64084	1.65825	5286.M7XYH2	5.16e-232	647	KOG1164@1|root,KOG1165@2759|Eukaryota,38BTT@33154|Opisthokonta,3NV9M@4751|Fungi,3UZ8Y@5204|Basidiomycota,2YCA6@29000|Pucciniomycotina	4751|Fungi	T	GO:0000166,GO:0000287,GO:0000322,GO:0000323,GO:0000324,GO:0000902,GO:0001678,GO:0003674,GO:0003824,GO:0004672,GO:0004674,GO:0004713,GO:0005488,GO:0005524,GO:0005575,GO:0005622,GO:0005623,GO:0005634,GO:0005737,GO:0005739,GO:0005773,GO:0005783,GO:0005886,GO:0005933,GO:0005935,GO:0005937,GO:0006464,GO:0006468,GO:0006793,GO:0006796,GO:0006807,GO:0006810,GO:0006897,GO:0007154,GO:0007165,GO:0008144,GO:…	2.7.11.1	ko:K02218	ko04011,ko04392,map04011,map04392	Pkinase
13426	Aldehyde dehydrogenase family	-	1.90161	2.0347	2.25759	0.157708	-0.198276	2.28907e-18	9.01107e-16	1.71559e-16	0.0474994	0.0163039	2.10312	2.0676	1.97417	2.04761	2.01776	1.96376	1.78828	1.79716	1.99938	1.75813	1.83288	2.02288	3.71461	4.03143	3.94422	3.97871	4.025	3.88969	3.9004	3.92444	3.86409	4.24181	4.08057	4.06429	5286.M7X6W7	0	1036	COG1012@1|root,KOG2450@2759|Eukaryota,38CDB@33154|Opisthokonta,3NW4N@4751|Fungi,3UZUT@5204|Basidiomycota,2YD79@29000|Pucciniomycotina	4751|Fungi	C	-	1.2.1.3	ko:K00128	ko00010,ko00053,ko00071,ko00280,ko00310,ko00330,ko00340,ko00380,ko00410,ko00561,ko00620,ko00625,ko00903,ko00981,ko01100,ko01110,ko01120,ko01130,map00010,map00053,map00071,map00280,map00310,map00330,map00340,map00380,map00410,map00561,map00620,map00625,map00903,map00981,map01100,map01110,map01120,map01130	Aldedh
9835	Glycosyl hydrolase family 63 C-terminal domain	-	0.927359	0.871487	0.624374	-0.0202916	0.282694	2.86203e-18	8.99686e-15	2.54247e-12	0.626949	4.04489e-07	3.00462	2.98991	2.94538	2.99689	2.96852	3.01684	2.79512	2.79079	2.85187	3.0335	2.9545	3.03396	3.90062	3.86054	3.84749	3.94315	3.96844	3.96609	3.66312	3.70253	3.6866	3.58917	3.63654	3.66937	5286.M7WYB0	0	2440	KOG2161@1|root,KOG2161@2759|Eukaryota,38D5M@33154|Opisthokonta,3NWVS@4751|Fungi,3UZQP@5204|Basidiomycota,2YDD9@29000|Pucciniomycotina	4751|Fungi	G	GO:0005575,GO:0005622,GO:0005623,GO:0005737,GO:0044424,GO:0044464	-	-	-	Glyco_hydro_63
16630	Catalyzes a 2-step reaction, involving the ATP-dependent carboxylation of the covalently attached biotin in the first step and the transfer of the carboxyl group to pyruvate in the second	PYC1	1.02051	1.06608	1.023	0.0909847	0.0885033	3.94362e-18	2.57117e-15	7.05135e-15	0.0412352	0.0508362	5.55831	5.60107	5.54644	5.56054	5.5891	5.55514	5.47925	5.43388	5.47431	5.45761	5.48148	5.49325	6.58307	6.65686	6.61783	6.48973	6.62566	6.56052	6.50158	6.56183	6.52227	6.52163	6.48158	6.49812	5286.M7WS17	0	2329	COG1038@1|root,KOG0369@2759|Eukaryota,39RBB@33154|Opisthokonta,3NW8J@4751|Fungi,3UZGS@5204|Basidiomycota,2YCHC@29000|Pucciniomycotina	4751|Fungi	C	GO:0003674,GO:0003824,GO:0004736,GO:0005575,GO:0005622,GO:0005623,GO:0005737,GO:0005829,GO:0005975,GO:0005996,GO:0006006,GO:0006091,GO:0006094,GO:0008150,GO:0008152,GO:0009058,GO:0009987,GO:0016051,GO:0016874,GO:0016885,GO:0019318,GO:0019319,GO:0044237,GO:0044238,GO:0044281,GO:0044283,GO:0044424,GO:0044444,GO:0044464,GO:0046364,GO:0071704,GO:1901576	6.4.1.1	ko:K01958	ko00020,ko00620,ko00720,ko01100,ko01120,ko01200,ko01230,map00020,map00620,map00720,map01100,map01120,map01200,map01230	Biotin_carb_C,Biotin_carb_N,Biotin_lipoyl,CPSase_L_D2,HMGL-like,PYC_OADA
9155	Essential component of the PAM complex, a complex required for the translocation of transit peptide-containing proteins from the inner membrane into the mitochondrial matrix in an ATP-dependent manner	TIM44	-0.87395	-0.719828	-0.309885	0.514804	-0.0492612	8.11731e-18	2.1308e-13	1.90225e-07	5.69428e-11	0.222762	3.04008	3.02825	2.97897	3.0501	3.06017	3.01981	2.84259	2.95804	2.91223	2.47371	2.58678	2.48379	2.15403	2.19054	2.15475	2.08822	2.16023	2.18593	2.14412	2.23509	2.17416	2.17961	2.23506	2.19996	5286.M7X2S6	7.31e-306	837	KOG2580@1|root,KOG2580@2759|Eukaryota,38HHZ@33154|Opisthokonta,3NVA0@4751|Fungi,3UXWB@5204|Basidiomycota,2YCE5@29000|Pucciniomycotina	4751|Fungi	U	GO:0001405,GO:0003674,GO:0005488,GO:0005515,GO:0005575,GO:0005622,GO:0005623,GO:0005737,GO:0005739,GO:0005740,GO:0005743,GO:0005744,GO:0005759,GO:0006605,GO:0006626,GO:0006810,GO:0006839,GO:0006886,GO:0006996,GO:0007005,GO:0008104,GO:0008150,GO:0009987,GO:0015031,GO:0015833,GO:0016020,GO:0016021,GO:0016043,GO:0017038,GO:0019866,GO:0030150,GO:0030674,GO:0031090,GO:0031224,GO:0031966,GO:0031967,GO:…	-	ko:K17804	-	Tim44
14729	Protein kinase domain	-	1.35622	1.51151	1.344	0.141615	0.15384	9.99959e-18	2.26128e-15	1.67889e-14	0.0245434	0.0172427	1.06395	1.00391	0.992012	1.00069	0.872269	0.95307	0.766774	0.707886	0.938209	0.879609	0.773156	0.865337	2.42045	2.43301	2.38814	2.24848	2.28589	2.24727	2.37036	2.32923	2.24779	2.16888	2.20847	2.17275	5286.M7WXL7	0	1235	KOG1290@1|root,KOG1290@2759|Eukaryota,38CNN@33154|Opisthokonta,3NV4H@4751|Fungi,3UZB2@5204|Basidiomycota,2YD57@29000|Pucciniomycotina	4751|Fungi	T	-	2.7.11.1	ko:K08832	-	Pkinase
11207	Urease alpha-subunit, N-terminal domain	URE1	1.16966	1.30993	1.25246	-0.0916626	-0.174459	1.45278e-17	2.57117e-15	7.40682e-15	0.0942911	0.00311648	1.15724	1.20975	1.1562	0.985246	1.03756	1.06214	1.14666	1.15498	1.20881	1.15533	1.15393	1.2698	2.3726	2.29958	2.29161	2.20686	2.24473	2.21072	2.4963	2.48903	2.45492	2.48323	2.47475	2.37845	5286.M7XFN9	0	1668	COG0804@1|root,2QPKB@2759|Eukaryota,39RES@33154|Opisthokonta,3NU8N@4751|Fungi,3UZ0H@5204|Basidiomycota,2YBY9@29000|Pucciniomycotina	4751|Fungi	F	GO:0003674,GO:0003824,GO:0006807,GO:0008150,GO:0008152,GO:0009039,GO:0009056,GO:0009987,GO:0016787,GO:0016810,GO:0016811,GO:0019627,GO:0034641,GO:0043419,GO:0043603,GO:0043605,GO:0044237,GO:0044248,GO:0044270,GO:0044281,GO:0044282,GO:0071704,GO:0071941,GO:1901564,GO:1901565,GO:1901575	3.5.1.5	ko:K01427	ko00220,ko00230,ko00791,ko01100,ko01120,map00220,map00230,map00791,map01100,map01120	Amidohydro_1,Urease_alpha,Urease_beta,Urease_gamma
15553	Sodium/calcium exchanger protein	-	1.43977	1.47332	1.16484	0.113159	0.388089	1.72248e-17	1.11302e-14	7.33481e-13	0.0972766	7.65757e-06	-0.782749	-0.801914	-0.806476	-1.05077	-1.00971	-0.965466	-0.935075	-1.09913	-0.940757	-1.04271	-1.07578	-0.929535	0.483327	0.589506	0.560229	0.578868	0.527889	0.481744	0.49477	0.446916	0.503305	0.164429	0.0862658	0.195821	5286.M7XNE5	3.65e-261	721	COG0387@1|root,KOG1397@2759|Eukaryota,38BPC@33154|Opisthokonta,3NU56@4751|Fungi,3UYRI@5204|Basidiomycota,2YDGT@29000|Pucciniomycotina	4751|Fungi	P	-	-	ko:K07300	-	Na_Ca_ex
11598	Region of unknown function (DUF2417)	-	0.878312	0.992914	0.72549	-0.429388	-0.276566	3.31966e-17	4.26834e-15	8.97117e-13	1.88112e-09	1.59031e-06	1.26083	1.20232	1.19637	1.20511	1.17183	1.14529	1.29572	1.22603	1.26453	1.66586	1.52893	1.68425	2.13521	2.02566	2.02841	2.09819	2.1081	2.05606	2.30858	2.21169	2.24475	2.36342	2.31649	2.3756	5286.M7WZR8	0	1239	28YYP@1|root,2R5SW@2759|Eukaryota,38JQ2@33154|Opisthokonta,3PMK1@4751|Fungi,3V2MV@5204|Basidiomycota,2YEZR@29000|Pucciniomycotina	4751|Fungi	S	-	-	-	-	DUF2417
15008	Mo-co oxidoreductase dimerisation domain	-	1.81424	2.07681	1.41331	-0.17549	0.225435	3.46855e-17	4.24494e-15	2.54247e-12	0.0498323	0.0153644	0.310517	0.283031	0.306885	0.445982	0.436013	0.518409	0.27377	0.204063	0.339035	0.542286	0.476986	0.657618	2.4866	2.24825	2.25343	2.07324	2.05995	2.06478	2.36603	2.35219	2.32908	1.88857	2.0148	2.01345	5286.M7XAP0	0	1778	COG0543@1|root,COG2041@1|root,COG5274@1|root,KOG0534@2759|Eukaryota,KOG0535@2759|Eukaryota,KOG0537@2759|Eukaryota,39MGM@33154|Opisthokonta,3NXGG@4751|Fungi,3UYM0@5204|Basidiomycota,2YCGV@29000|Pucciniomycotina	4751|Fungi	C	GO:0003674,GO:0003824,GO:0006807,GO:0008150,GO:0008152,GO:0008940,GO:0016491,GO:0016661,GO:0046857,GO:0050464,GO:0055114	1.7.1.1,1.7.1.2,1.7.1.3	ko:K10534	ko00910,ko01120,map00910,map01120	Cyt-b5,FAD_binding_6,Mo-co_dimer,NAD_binding_1,Oxidored_molyb
8837	C2 domain	TCB2	0.844445	0.947858	0.74398	-0.368923	-0.268457	3.46855e-17	5.27055e-15	3.96958e-13	9.67027e-09	1.59031e-06	3.27628	3.22567	3.21475	3.32769	3.29193	3.34658	3.39984	3.31667	3.28018	3.68904	3.58984	3.66933	4.12753	4.14652	4.11883	4.11295	4.12095	4.12278	4.28812	4.31015	4.24201	4.37034	4.41293	4.39689	5286.M7WFP5	0	2791	COG5038@1|root,KOG1012@2759|Eukaryota,38DXC@33154|Opisthokonta,3NU87@4751|Fungi,3UYMZ@5204|Basidiomycota,2YDA4@29000|Pucciniomycotina	4751|Fungi	U	GO:0003674,GO:0005488,GO:0005543,GO:0005575,GO:0005622,GO:0005623,GO:0005737,GO:0005739,GO:0005783,GO:0005794,GO:0005886,GO:0005933,GO:0005938,GO:0006996,GO:0007029,GO:0008150,GO:0008289,GO:0009987,GO:0010256,GO:0012505,GO:0016020,GO:0016043,GO:0019216,GO:0019220,GO:0019222,GO:0022406,GO:0031323,GO:0031410,GO:0031982,GO:0031984,GO:0032541,GO:0035303,GO:0043167,GO:0043168,GO:0043226,GO:0043227,GO:…	-	-	-	C2
15713	Dihydroprymidine dehydrogenase domain II, 4Fe-4S cluster	GLT1	0.98182	1.12826	1.25079	0.193187	-0.0757814	3.46855e-17	4.24494e-15	1.10441e-15	0.000334576	0.125765	3.70011	3.73542	3.6972	3.69714	3.73188	3.73158	3.46043	3.5139	3.61711	3.5046	3.49295	3.56955	4.64714	4.64244	4.62349	4.75329	4.76347	4.7544	4.6923	4.66863	4.6153	4.7768	4.82196	4.7207	5286.M7WY92	0	4314	COG0069@1|root,KOG0399@2759|Eukaryota,38E4E@33154|Opisthokonta,3NUMZ@4751|Fungi,3UZFM@5204|Basidiomycota,2YCHG@29000|Pucciniomycotina	4751|Fungi	E	GO:0001505,GO:0003674,GO:0003824,GO:0005575,GO:0005622,GO:0005623,GO:0005737,GO:0005739,GO:0006082,GO:0006520,GO:0006536,GO:0006537,GO:0006541,GO:0006807,GO:0008150,GO:0008152,GO:0008652,GO:0009058,GO:0009064,GO:0009084,GO:0009987,GO:0015930,GO:0016040,GO:0016053,GO:0016491,GO:0016638,GO:0016639,GO:0017144,GO:0019676,GO:0019740,GO:0019752,GO:0030447,GO:0036267,GO:0040007,GO:0042133,GO:0043226,GO:…	1.4.1.13,1.4.1.14	ko:K00264	ko00250,ko00910,ko01100,ko01110,ko01120,ko01130,ko01230,map00250,map00910,map01100,map01110,map01120,map01130,map01230	Fer4_20,GATase_2,GXGXG,Glu_syn_central,Glu_synthase,Pyr_redox_2
12902	Permease for cytosine/purines, uracil, thiamine, allantoin	fur4	2.72335	2.70302	2.21728	0.0148918	0.520966	5.33109e-17	5.72223e-14	1.93627e-12	0.919675	0.000680082	-1.91909	-1.93151	-1.97992	-2.23939	-2.15157	-2.08039	-2.33402	-2.64994	-1.82751	-2.10375	-2.22271	-1.86915	0.681784	0.732776	0.738485	0.611206	0.578984	0.695014	0.414808	0.531605	0.351185	0.103487	0.245875	0.106863	5286.M7WUV3	0	956	COG1953@1|root,KOG2466@2759|Eukaryota,38EDM@33154|Opisthokonta,3NWYI@4751|Fungi,3V01B@5204|Basidiomycota,2YFG5@29000|Pucciniomycotina	4751|Fungi	FH	GO:0000139,GO:0000255,GO:0000256,GO:0000322,GO:0000323,GO:0000324,GO:0003674,GO:0005215,GO:0005274,GO:0005337,GO:0005350,GO:0005575,GO:0005622,GO:0005623,GO:0005737,GO:0005773,GO:0005783,GO:0005794,GO:0005886,GO:0006807,GO:0006810,GO:0006811,GO:0006812,GO:0006855,GO:0008150,GO:0008152,GO:0008324,GO:0009056,GO:0009987,GO:0012505,GO:0015075,GO:0015077,GO:0015078,GO:0015205,GO:0015210,GO:0015213,GO:…	-	ko:K03457	-	Transp_cyt_pur
13959	amine oxidase	-	1.99134	2.23322	2.01519	0.000157519	-0.0236854	5.84682e-17	8.99686e-15	7.8902e-14	0.998515	0.836746	0.303602	0.154462	0.222975	0.505536	0.442006	0.507508	0.0988437	-0.0773332	0.194026	0.344217	0.308477	0.414878	2.54719	2.40028	2.28852	2.23617	2.35236	2.25963	2.40191	2.4013	2.11199	2.30382	2.45797	2.35134	5286.M7XDI7	0	1621	COG3733@1|root,KOG1186@2759|Eukaryota,39R8W@33154|Opisthokonta,3NUX8@4751|Fungi,3V00B@5204|Basidiomycota	4751|Fungi	Q	-	1.4.3.21	ko:K00276	ko00260,ko00350,ko00360,ko00410,ko00950,ko00960,ko01100,ko01110,map00260,map00350,map00360,map00410,map00950,map00960,map01100,map01110	Cu_amine_oxid,Cu_amine_oxidN2,DUF1965
9172	Tim17/Tim22/Tim23/Pmp24 family	TIM23	-1.43764	-1.32914	-0.841975	0.718209	0.122546	9.44474e-17	3.97308e-13	7.57861e-10	3.20363e-09	0.108955	1.00181	0.928168	0.854358	0.975731	0.98255	0.81266	0.556054	0.678767	0.718388	0.175492	0.323858	0.12366	-0.671034	-0.589806	-0.442029	-0.562744	-0.402219	-0.402721	-0.664373	-0.718814	-0.651025	-0.629226	-0.738777	-0.534911	5286.M7WUX9	2.23e-122	357	COG5596@1|root,KOG3324@2759|Eukaryota,39RT6@33154|Opisthokonta,3NW8D@4751|Fungi,3V1JA@5204|Basidiomycota,2YE8G@29000|Pucciniomycotina	4751|Fungi	U	GO:0003674,GO:0005048,GO:0005488,GO:0005575,GO:0005622,GO:0005623,GO:0005737,GO:0005739,GO:0005740,GO:0005743,GO:0005744,GO:0006605,GO:0006626,GO:0006810,GO:0006839,GO:0006886,GO:0006996,GO:0007005,GO:0008104,GO:0008150,GO:0009987,GO:0015031,GO:0015833,GO:0016020,GO:0016021,GO:0016043,GO:0017038,GO:0019866,GO:0030150,GO:0030943,GO:0031090,GO:0031224,GO:0031300,GO:0031301,GO:0031304,GO:0031305,GO:…	-	ko:K17794	ko04212,map04212	Tim17
10697	DNA-dependent RNA polymerase catalyzes the transcription of DNA into RNA using the four ribonucleoside triphosphates as substrates	RPO41	-0.644071	-0.73949	-0.462571	0.223335	0.0418356	9.44474e-17	9.64282e-15	3.09002e-11	6.84449e-07	0.22687	2.72646	2.71431	2.70696	2.77366	2.76671	2.78224	2.68295	2.76767	2.67975	2.50513	2.55132	2.50872	2.10002	2.08812	2.07698	2.07338	2.09964	2.16779	1.95383	1.96075	1.99733	2.04197	2.06707	2.06841	5286.M7X8Y2	0	2602	COG5108@1|root,KOG1038@2759|Eukaryota,38EAY@33154|Opisthokonta,3NU1C@4751|Fungi,3UZF7@5204|Basidiomycota,2YD5T@29000|Pucciniomycotina	4751|Fungi	H	GO:0000002,GO:0000428,GO:0000959,GO:0001018,GO:0001067,GO:0003674,GO:0003676,GO:0003677,GO:0003824,GO:0003896,GO:0003899,GO:0005488,GO:0005575,GO:0005622,GO:0005623,GO:0005737,GO:0005739,GO:0005759,GO:0006139,GO:0006259,GO:0006260,GO:0006261,GO:0006269,GO:0006351,GO:0006390,GO:0006725,GO:0006807,GO:0006996,GO:0007005,GO:0008150,GO:0008152,GO:0009058,GO:0009059,GO:0009295,GO:0009987,GO:0010467,GO:…	2.7.7.6	ko:K10908	-	RNA_pol,RPOL_N
16381	-	-	1.49373	1.46574	1.40886	-0.830217	-0.74535	9.44474e-17	1.38414e-13	3.70958e-13	7.20177e-10	8.70678e-09	2.60475	2.48264	2.63524	2.51396	2.42526	2.52997	3.13856	2.88016	3.0434	3.36714	3.284	3.43542	3.97294	4.13538	4.01754	4.04981	4.10797	3.87055	4.47081	4.48806	4.50047	4.92651	4.63912	4.74752	5286.M7WE51	3.75e-159	449	2C3H1@1|root,2S7Q3@2759|Eukaryota,3A9VB@33154|Opisthokonta,3PKH5@4751|Fungi,3VA6P@5204|Basidiomycota,2YER9@29000|Pucciniomycotina	4751|Fungi	-	-	-	-	-	-
11178	lactate/malate dehydrogenase, NAD binding domain	MDH1	-1.92646	-2.07647	-1.52099	0.574566	0.169094	1.16714e-16	3.1039e-14	7.16716e-12	5.82536e-06	0.102463	6.40451	6.49598	6.41373	6.42168	6.54623	6.47427	6.2704	6.27412	6.53529	5.8208	6.03835	5.79535	4.25319	4.59441	4.65096	4.41581	4.64293	4.64032	4.18878	4.27185	4.38976	4.41123	4.22247	4.45784	5286.M7XHF8	9.44e-236	649	COG0039@1|root,KOG1494@2759|Eukaryota,38EX2@33154|Opisthokonta,3NWAG@4751|Fungi,3UY7P@5204|Basidiomycota,2YDHF@29000|Pucciniomycotina	4751|Fungi	C	GO:0001300,GO:0001302,GO:0003674,GO:0003676,GO:0003723,GO:0003729,GO:0003824,GO:0005488,GO:0005575,GO:0005622,GO:0005623,GO:0005737,GO:0005739,GO:0005759,GO:0006082,GO:0006091,GO:0006099,GO:0006101,GO:0006108,GO:0007568,GO:0007569,GO:0008150,GO:0008152,GO:0009060,GO:0009987,GO:0015980,GO:0016491,GO:0016614,GO:0016615,GO:0016616,GO:0016999,GO:0017144,GO:0019752,GO:0030060,GO:0031974,GO:0032502,GO:…	1.1.1.37	ko:K00026	ko00020,ko00270,ko00620,ko00630,ko00710,ko01100,ko01110,ko01120,ko01130,ko01200,map00020,map00270,map00620,map00630,map00710,map01100,map01110,map01120,map01130,map01200	Ldh_1_C,Ldh_1_N
10338	#NAME?	-	-1.07773	-1.11383	-0.670237	0.438408	0.0309131	1.23871e-16	7.33682e-14	4.07943e-10	9.10366e-08	0.624236	1.88576	1.88803	1.79398	1.92481	1.93232	1.89989	1.7386	1.86594	1.81907	1.37278	1.57494	1.39945	0.678542	0.783999	0.773308	0.823518	0.867322	0.931695	0.709581	0.708027	0.6645	0.750231	0.786312	0.79991	5286.M7XU53	5.61e-305	832	COG0654@1|root,KOG2614@2759|Eukaryota,39WWW@33154|Opisthokonta,3NUKG@4751|Fungi,3V4B7@5204|Basidiomycota	4751|Fungi	C	-	1.14.13.1	ko:K00480	ko00621,ko00624,ko00626,ko01100,ko01120,ko01220,map00621,map00624,map00626,map01100,map01120,map01220	FAD_binding_3
14865	Peptidase family M28	-	2.05846	1.61539	1.05639	-0.204587	0.797477	1.9767e-16	1.00235e-11	1.20242e-08	0.0682139	4.4318e-07	-0.306974	-0.293144	-0.317676	-0.0166389	-0.00139237	0.0390377	-0.690686	-0.674112	-0.3449	-0.00880014	0.0549692	0.119198	1.84931	1.91909	1.78977	1.98549	2.02563	1.88468	0.993769	1.22041	0.922308	0.988037	1.07851	1.26801	5286.M7X1F1	6.3e-282	773	COG2234@1|root,KOG2195@2759|Eukaryota,38HFK@33154|Opisthokonta,3NVAW@4751|Fungi,3UXY5@5204|Basidiomycota,2YCB8@29000|Pucciniomycotina	4751|Fungi	O	-	3.4.11.10	ko:K05994	-	Peptidase_M28
8678	Thiolase, N-terminal domain	-	-1.86036	-1.94798	-1.474	0.576934	0.190572	1.98648e-16	8.99097e-14	1.11303e-11	5.29805e-06	0.0655928	4.14496	4.17684	4.0688	4.12141	4.18443	4.06732	3.99527	4.08135	4.20843	3.41146	3.7586	3.48102	2.12071	2.36697	2.39321	2.05859	2.28451	2.37761	1.9322	2.18849	2.3204	2.0735	2.0189	2.13669	5286.M7WL18	3.38e-268	739	COG0183@1|root,KOG1390@2759|Eukaryota,38C4X@33154|Opisthokonta,3NV1W@4751|Fungi,3UY2U@5204|Basidiomycota,2YC4U@29000|Pucciniomycotina	4751|Fungi	I	GO:0003674,GO:0003824,GO:0003985,GO:0003988,GO:0005575,GO:0005622,GO:0005623,GO:0005737,GO:0005739,GO:0005777,GO:0006082,GO:0006629,GO:0006631,GO:0006635,GO:0008150,GO:0008152,GO:0009056,GO:0009062,GO:0009987,GO:0016042,GO:0016054,GO:0016407,GO:0016408,GO:0016453,GO:0016740,GO:0016746,GO:0016747,GO:0019395,GO:0019752,GO:0030258,GO:0032787,GO:0034440,GO:0042579,GO:0043226,GO:0043227,GO:0043229,GO:…	2.3.1.9	ko:K00626	ko00071,ko00072,ko00280,ko00310,ko00362,ko00380,ko00620,ko00630,ko00640,ko00650,ko00720,ko00900,ko01100,ko01110,ko01120,ko01130,ko01200,ko01212,ko02020,map00071,map00072,map00280,map00310,map00362,map00380,map00620,map00630,map00640,map00650,map00720,map00900,map01100,map01110,map01120,map01130,map01200,map01212,map02020	Thiolase_C,Thiolase_N
9939	C-terminal, D2-small domain, of ClpB protein	HSP78	-0.992464	-1.13026	-0.782339	0.289498	0.0793733	2.02437e-16	2.24943e-14	1.31376e-11	1.24228e-05	0.153043	4.55512	4.51378	4.46123	4.60639	4.58354	4.50849	4.454	4.56061	4.57834	4.21318	4.31086	4.22175	3.48524	3.55257	3.52517	3.45625	3.62106	3.63349	3.37241	3.37988	3.44987	3.4025	3.46108	3.53519	5286.M7XRT0	0	1490	COG0542@1|root,KOG1051@2759|Eukaryota,38CTT@33154|Opisthokonta,3NWFJ@4751|Fungi,3UXUW@5204|Basidiomycota,2YFEV@29000|Pucciniomycotina	4751|Fungi	O	GO:0000002,GO:0000166,GO:0003674,GO:0003824,GO:0005488,GO:0005515,GO:0005524,GO:0005575,GO:0005622,GO:0005623,GO:0005737,GO:0005739,GO:0005759,GO:0006457,GO:0006950,GO:0006996,GO:0007005,GO:0008144,GO:0008150,GO:0009266,GO:0009408,GO:0009628,GO:0009987,GO:0016043,GO:0016462,GO:0016787,GO:0016817,GO:0016818,GO:0016887,GO:0017076,GO:0017111,GO:0030554,GO:0031647,GO:0031974,GO:0032553,GO:0032555,GO:…	3.6.1.3	ko:K01509,ko:K03695	ko00230,ko04213,ko04742,map00230,map04213,map04742	AAA,AAA_2,ClpB_D2-small
14174	Pentacotripeptide-repeat region of PRORP	-	-0.712066	-0.672385	-0.416811	0.370502	0.0752464	2.49334e-16	6.36603e-13	1.99088e-09	4.0972e-09	0.0625825	1.30083	1.24409	1.21124	1.21906	1.183	1.18295	1.0795	1.20186	1.1848	0.82686	0.879356	0.852859	0.537532	0.5232	0.513573	0.48239	0.493684	0.518387	0.468288	0.481329	0.499392	0.36358	0.486502	0.458562	5286.M7X9A6	0	2491	KOG4197@1|root,KOG4197@2759|Eukaryota,38BX0@33154|Opisthokonta,3NXQT@4751|Fungi,3UYXR@5204|Basidiomycota,2YDN1@29000|Pucciniomycotina	4751|Fungi	S	GO:0003674,GO:0003676,GO:0003723,GO:0003824,GO:0004518,GO:0004519,GO:0005488,GO:0005575,GO:0005622,GO:0005623,GO:0005737,GO:0005739,GO:0005740,GO:0006139,GO:0006725,GO:0006807,GO:0008150,GO:0008152,GO:0009451,GO:0009987,GO:0010467,GO:0016020,GO:0016021,GO:0016070,GO:0016787,GO:0016788,GO:0031090,GO:0031224,GO:0031300,GO:0031301,GO:0031966,GO:0031967,GO:0031975,GO:0032592,GO:0034641,GO:0043170,GO:…	-	-	-	PPR,PPR_2,PPR_3
9082	Enoyl-(Acyl carrier protein) reductase	-	0.707697	0.901197	0.955149	0.0442476	-0.203204	2.49334e-16	4.80688e-15	3.26198e-15	0.264608	2.51929e-05	0.559218	0.563583	0.609431	0.625509	0.649064	0.725806	0.593208	0.631912	0.533744	0.574375	0.554721	0.604467	1.37511	1.29594	1.34336	1.33518	1.31408	1.31514	1.50511	1.48439	1.47296	1.56251	1.50711	1.52939	5286.M7X692	3.55e-216	600	COG1028@1|root,KOG1201@2759|Eukaryota,39KSX@33154|Opisthokonta,3Q565@4751|Fungi,3V1N8@5204|Basidiomycota,2YFRZ@29000|Pucciniomycotina	4751|Fungi	Q	-	-	-	-	adh_short
9375	S1/P1 Nuclease	-	1.66759	1.72618	1.65883	-0.110145	-0.101388	3.73876e-16	2.1308e-13	5.12818e-13	0.24702	0.299272	-0.0823917	-0.150688	-0.180919	0.101663	0.0642632	0.0410987	-0.222378	-0.388349	-0.176475	0.0596713	0.0119368	0.15534	1.57873	1.48796	1.50272	1.71919	1.71829	1.79168	1.43128	1.6467	1.31337	1.67758	1.73613	1.78974	5286.M7XNK1	1.61e-260	715	28JIP@1|root,2QRXU@2759|Eukaryota,3A0NC@33154|Opisthokonta,3P2F9@4751|Fungi,3V0I9@5204|Basidiomycota,2YFPQ@29000|Pucciniomycotina	4751|Fungi	S	-	-	-	-	S1-P1_nuclease
10570	Catalyzes the oxidation of uric acid to 5- hydroxyisourate, which is further processed to form (S)-allantoin	-	2.31927	1.43108	0.466829	-0.566004	1.28643	5.44565e-16	1.16611e-09	0.00245674	0.000175704	8.35676e-09	3.67418	3.51356	3.47154	3.39306	3.31835	3.21708	3.48389	3.23874	3.77153	3.9839	3.84719	4.16081	5.6438	5.9191	5.68141	5.67923	5.93215	5.64769	4.77528	4.99637	5.01577	4.38039	4.34108	4.67091	5286.M7WIR6	8.33e-227	624	COG3648@1|root,KOG1599@2759|Eukaryota,38FJ4@33154|Opisthokonta,3NWXW@4751|Fungi,3UYNS@5204|Basidiomycota,2YCC8@29000|Pucciniomycotina	4751|Fungi	Q	GO:0003674,GO:0003824,GO:0004846,GO:0005575,GO:0005576,GO:0005622,GO:0005623,GO:0005737,GO:0005777,GO:0006139,GO:0006144,GO:0006145,GO:0006725,GO:0006807,GO:0008150,GO:0008152,GO:0009056,GO:0009112,GO:0009987,GO:0016491,GO:0016661,GO:0016663,GO:0019439,GO:0019627,GO:0034641,GO:0042579,GO:0043226,GO:0043227,GO:0043229,GO:0043231,GO:0043603,GO:0044237,GO:0044238,GO:0044248,GO:0044270,GO:0044281,GO:…	1.7.3.3	ko:K00365	ko00230,ko00232,ko01100,ko01120,map00230,map00232,map01100,map01120	Uricase
10153	TCP-1/cpn60 chaperonin family	HSP60	-1.78499	-1.67017	-1.09849	0.679688	-0.00680759	5.80837e-16	1.53045e-12	1.8446e-09	7.48841e-07	0.952078	5.71252	5.79353	5.727	5.81407	5.96486	5.82758	5.41501	5.46939	5.65306	5.06418	5.27501	5.04153	3.70576	4.0815	4.11802	3.92611	4.11188	4.18637	3.85454	3.72893	3.94348	4.05317	3.94713	4.08494	5286.M7XJ40	0	1023	COG0459@1|root,KOG0356@2759|Eukaryota,38BJH@33154|Opisthokonta,3NY3W@4751|Fungi,3UZYM@5204|Basidiomycota,2YC5E@29000|Pucciniomycotina	4751|Fungi	O	GO:0000166,GO:0003674,GO:0003676,GO:0003677,GO:0003688,GO:0003690,GO:0003697,GO:0003824,GO:0005488,GO:0005515,GO:0005524,GO:0005575,GO:0005622,GO:0005623,GO:0005634,GO:0005681,GO:0005737,GO:0005739,GO:0005740,GO:0005758,GO:0005759,GO:0005829,GO:0006457,GO:0006458,GO:0006605,GO:0006626,GO:0006807,GO:0006810,GO:0006839,GO:0006886,GO:0006915,GO:0006950,GO:0006970,GO:0006996,GO:0007005,GO:0008104,GO:…	-	ko:K04077	ko03018,ko04212,ko04940,ko05134,ko05152,map03018,map04212,map04940,map05134,map05152	Cpn60_TCP1
12912	S-adenosyl-L-homocysteine hydrolase, NAD binding domain	SAH1	-1.61518	-1.95055	-1.41838	0.623687	0.426889	5.80837e-16	2.24943e-14	5.58936e-12	6.28523e-07	0.000106245	5.39118	5.31167	5.23775	5.43562	5.3616	5.31519	5.16542	5.21856	5.20142	4.69235	4.81603	4.64706	3.4664	3.77212	3.82344	3.57043	3.82642	3.90315	3.10812	3.20439	3.42123	3.31586	3.25605	3.3284	5286.M7WUU3	5.05e-305	832	COG0499@1|root,KOG1370@2759|Eukaryota,38CN8@33154|Opisthokonta,3NU46@4751|Fungi,3UYI1@5204|Basidiomycota,2YDF4@29000|Pucciniomycotina	4751|Fungi	H	GO:0000096,GO:0003674,GO:0003824,GO:0004013,GO:0005575,GO:0005576,GO:0005622,GO:0005623,GO:0005737,GO:0005829,GO:0006082,GO:0006139,GO:0006152,GO:0006520,GO:0006534,GO:0006555,GO:0006575,GO:0006629,GO:0006638,GO:0006639,GO:0006641,GO:0006644,GO:0006650,GO:0006656,GO:0006725,GO:0006732,GO:0006790,GO:0006793,GO:0006796,GO:0006807,GO:0008150,GO:0008152,GO:0008610,GO:0008654,GO:0009056,GO:0009058,GO:…	3.3.1.1	ko:K01251	ko00270,ko01100,map00270,map01100	AdoHcyase,AdoHcyase_NAD
9244	Methylenetetrahydrofolate reductase	MET13	-0.683701	-0.81578	-0.519524	0.372659	0.208482	5.88699e-16	2.91508e-14	7.09242e-11	4.22053e-09	2.21689e-05	2.26176	2.32019	2.32152	2.29439	2.3337	2.29525	2.18144	2.25681	2.26612	1.89507	2.01645	1.88391	1.67175	1.64492	1.55102	1.56033	1.63914	1.65744	1.39225	1.43544	1.42934	1.42401	1.41961	1.39324	5286.M7WNN9	0	1228	COG0685@1|root,KOG0564@2759|Eukaryota,38D0F@33154|Opisthokonta,3NWPE@4751|Fungi,3UZ6Y@5204|Basidiomycota,2YC4D@29000|Pucciniomycotina	4751|Fungi	E	GO:0000096,GO:0000097,GO:0003674,GO:0003824,GO:0004489,GO:0005575,GO:0005622,GO:0005623,GO:0005737,GO:0005739,GO:0005829,GO:0006082,GO:0006520,GO:0006555,GO:0006730,GO:0006790,GO:0006807,GO:0008150,GO:0008152,GO:0008652,GO:0009058,GO:0009066,GO:0009067,GO:0009086,GO:0009987,GO:0016053,GO:0016491,GO:0016645,GO:0016646,GO:0019752,GO:0043226,GO:0043227,GO:0043229,GO:0043231,GO:0043436,GO:0044237,GO:…	1.5.1.20	ko:K00297	ko00670,ko00720,ko01100,ko01120,ko01200,ko01523,map00670,map00720,map01100,map01120,map01200,map01523	MTHFR
12926	Ammonium Transporter Family	-	2.51805	2.56943	3.27389	0.391346	-0.364489	6.52018e-16	4.70357e-13	1.27721e-14	0.00967702	0.0173143	1.59019	1.60303	1.72459	1.21462	1.22219	1.36408	1.32961	1.36164	1.64341	0.916729	1.05247	1.21611	3.8836	3.81256	3.69148	4.11115	4.17722	4.15101	4.22374	3.96211	3.85711	4.29574	4.45207	4.25917	5286.M7WUS1	0	978	COG0004@1|root,KOG0682@2759|Eukaryota,38CNU@33154|Opisthokonta,3NVB7@4751|Fungi,3UZT3@5204|Basidiomycota,2YCGN@29000|Pucciniomycotina	4751|Fungi	P	-	-	ko:K03320	-	Ammonium_transp
15807	Belongs to the sodium solute symporter (SSF) (TC 2.A.21) family	-	1.77321	2.04993	2.06432	-0.119609	-0.410725	6.56167e-16	5.66784e-14	7.8902e-14	0.253494	0.000450537	-0.217452	-0.218292	-0.162507	0.0643861	-0.00265427	0.149461	-0.357398	-0.302692	-0.11651	0.0190967	-0.0183684	0.164569	1.7552	1.50911	1.53493	1.8192	1.79018	1.84355	1.8583	1.77751	1.73738	2.03155	2.22002	2.1067	5286.M7X6I1	0	1014	COG0591@1|root,KOG2348@2759|Eukaryota,38H6Q@33154|Opisthokonta,3NUX6@4751|Fungi,3UYIE@5204|Basidiomycota	4751|Fungi	E	-	-	ko:K20989	-	SSF
12087	Hsp70 protein	SSC1	-2.00791	-1.83	-1.22199	0.742171	-0.0437483	6.80883e-16	3.009e-12	2.63926e-09	1.34742e-06	0.744028	6.50855	6.55094	6.42757	6.6364	6.74058	6.60455	6.10144	6.09046	6.39949	5.7447	6.01149	5.75159	4.26794	4.65392	4.66262	4.4536	4.68233	4.70071	4.26026	4.31748	4.52363	4.6952	4.46539	4.68121	5286.M7X4F3	0	1220	COG0443@1|root,KOG0102@2759|Eukaryota,38EJA@33154|Opisthokonta,3NVS1@4751|Fungi,3UZDM@5204|Basidiomycota,2YCKZ@29000|Pucciniomycotina	4751|Fungi	O	GO:0001405,GO:0003674,GO:0003824,GO:0005488,GO:0005515,GO:0005575,GO:0005576,GO:0005618,GO:0005622,GO:0005623,GO:0005737,GO:0005739,GO:0005740,GO:0005743,GO:0005744,GO:0005759,GO:0005886,GO:0006457,GO:0006605,GO:0006626,GO:0006790,GO:0006810,GO:0006839,GO:0006886,GO:0006950,GO:0006970,GO:0006996,GO:0007005,GO:0008104,GO:0008150,GO:0008152,GO:0009277,GO:0009295,GO:0009628,GO:0009847,GO:0009893,GO:…	-	ko:K04043	ko03018,ko04212,ko05152,map03018,map04212,map05152	HSP70
12553	General amidase	-	1.58575	1.51287	1.36184	0.0102162	0.234121	7.5219e-16	1.53045e-12	1.11303e-11	0.919636	0.0165428	-1.07551	-1.23644	-1.29006	-1.01295	-0.962016	-0.928272	-1.12488	-1.37009	-1.17441	-1.14088	-1.16887	-0.973525	0.495296	0.469688	0.420071	0.468499	0.528191	0.62748	0.176584	0.42899	0.263663	0.179684	0.373234	0.249333	5286.M7X3W3	0	923	COG0154@1|root,KOG1212@2759|Eukaryota,38CWX@33154|Opisthokonta,3NTYP@4751|Fungi,3V04C@5204|Basidiomycota	4751|Fungi	IJT	-	3.5.1.4	ko:K01426	ko00330,ko00360,ko00380,ko00627,ko00643,ko01120,map00330,map00360,map00380,map00627,map00643,map01120	Amidase
10330	Semialdehyde dehydrogenase, dimerisation domain	HOM2	-0.93436	-0.911992	-0.650234	0.44855	0.164424	8.44123e-16	1.23975e-12	4.07943e-10	4.20925e-08	0.00562092	2.83133	2.81025	2.74851	2.75397	2.74054	2.62769	2.5406	2.56614	2.72485	2.2974	2.35344	2.25965	1.70533	1.83169	1.86928	1.81614	1.83627	1.84741	1.6864	1.64987	1.75934	1.64092	1.60306	1.71581	5286.M7WT77	1.3e-264	724	COG0136@1|root,KOG4777@2759|Eukaryota,38FPW@33154|Opisthokonta,3NU99@4751|Fungi,3UY7R@5204|Basidiomycota,2YCYK@29000|Pucciniomycotina	4751|Fungi	E	GO:0000096,GO:0000097,GO:0003674,GO:0003824,GO:0004073,GO:0005575,GO:0005622,GO:0005623,GO:0005634,GO:0005737,GO:0005886,GO:0006082,GO:0006520,GO:0006555,GO:0006566,GO:0006790,GO:0006807,GO:0008150,GO:0008152,GO:0008652,GO:0009058,GO:0009066,GO:0009067,GO:0009069,GO:0009070,GO:0009086,GO:0009088,GO:0009090,GO:0009092,GO:0009987,GO:0016020,GO:0016053,GO:0016491,GO:0016620,GO:0016903,GO:0019752,GO:…	1.2.1.11	ko:K00133	ko00260,ko00261,ko00270,ko00300,ko01100,ko01110,ko01120,ko01130,ko01210,ko01230,map00260,map00261,map00270,map00300,map01100,map01110,map01120,map01130,map01210,map01230	Semialdhyde_dh,Semialdhyde_dhC
15962	CO dehydrogenase flavoprotein C-terminal domain	-	1.17561	1.09904	1.24046	0.171866	0.107012	9.25065e-16	2.73123e-12	5.08601e-13	0.0169843	0.136915	-3.23611	-3.27789	-3.23121	-3.26898	-3.42528	-3.37438	-3.33745	-3.34013	-3.33009	-3.49425	-3.54215	-3.38613	-2.19009	-2.24264	-2.1832	-2.0879	-2.03147	-2.02487	-2.31253	-2.16111	-2.2369	-2.30809	-2.13877	-2.25426	5286.M7WF93	0	2883	COG4631@1|root,KOG0430@2759|Eukaryota,38GEI@33154|Opisthokonta,3NXMD@4751|Fungi,3V018@5204|Basidiomycota	4751|Fungi	F	-	1.17.1.4,1.17.3.2	ko:K00106	ko00230,ko00232,ko00983,ko01100,ko01110,ko01120,ko04146,map00230,map00232,map00983,map01100,map01110,map01120,map04146	Ald_Xan_dh_C,Ald_Xan_dh_C2,CO_deh_flav_C,FAD_binding_5,Fer2,Fer2_2
16401	Syntaxin-like protein	PEP12	1.0197	0.791537	0.578931	-0.421548	0.0192228	9.93448e-16	5.79634e-11	1.22284e-08	4.20356e-07	0.784886	1.04162	1.08011	1.03621	0.957921	1.01122	0.965735	1.30148	1.25741	1.06617	1.44685	1.46398	1.40022	2.20861	1.98451	1.95376	2.06393	1.98777	2.01245	2.08345	1.9679	1.94832	2.0341	2.03279	1.98096	5286.M7WSV8	2.88e-146	417	COG5325@1|root,KOG0811@2759|Eukaryota,38G2G@33154|Opisthokonta,3NZAW@4751|Fungi,3V0IK@5204|Basidiomycota,2YDNJ@29000|Pucciniomycotina	4751|Fungi	U	GO:0000011,GO:0000149,GO:0000322,GO:0000323,GO:0000324,GO:0000329,GO:0003674,GO:0005484,GO:0005488,GO:0005515,GO:0005575,GO:0005622,GO:0005623,GO:0005737,GO:0005768,GO:0005770,GO:0005773,GO:0005774,GO:0005794,GO:0006810,GO:0006886,GO:0006892,GO:0006896,GO:0006906,GO:0006914,GO:0006996,GO:0007033,GO:0007034,GO:0008104,GO:0008150,GO:0008152,GO:0009056,GO:0009987,GO:0012505,GO:0015031,GO:0015833,GO:…	-	-	-	SNARE,Syntaxin_2
11635	Associates with the EF-Tu.GDP complex and induces the exchange of GDP to GTP. It remains bound to the aminoacyl-tRNA.EF- Tu.GTP complex up to the GTP hydrolysis stage on the ribosome	TSF1	-0.830095	-0.673692	-0.0149763	0.471625	-0.343494	9.93448e-16	2.90945e-11	0.787243	3.8996e-09	7.30119e-07	1.2717	1.32385	1.24773	1.27128	1.32712	1.27313	1.18187	1.26453	1.25819	0.791455	0.903505	0.747565	0.333632	0.435362	0.49416	0.463455	0.450544	0.557078	0.550106	0.599444	0.533963	0.735864	0.861571	0.800162	5286.M7X7M2	6.1e-235	651	COG0264@1|root,KOG1071@2759|Eukaryota,38FEV@33154|Opisthokonta,3P594@4751|Fungi,3V1YN@5204|Basidiomycota	4751|Fungi	J	GO:0003674,GO:0003676,GO:0003723,GO:0003746,GO:0005488,GO:0005575,GO:0005622,GO:0005623,GO:0005737,GO:0005739,GO:0005759,GO:0006412,GO:0006414,GO:0006518,GO:0006807,GO:0008135,GO:0008150,GO:0008152,GO:0009058,GO:0009059,GO:0009987,GO:0010467,GO:0019538,GO:0031974,GO:0032543,GO:0034641,GO:0034645,GO:0043043,GO:0043170,GO:0043226,GO:0043227,GO:0043229,GO:0043231,GO:0043233,GO:0043603,GO:0043604,GO:…	-	ko:K02357	-	EF_TS
15366	Formate--tetrahydrofolate ligase	ADE3	-0.691456	-0.702984	-0.49123	0.36484	0.164614	9.93448e-16	7.50975e-13	3.61212e-10	1.20242e-08	0.000470987	4.74483	4.75301	4.6794	4.67726	4.68368	4.5869	4.58632	4.60619	4.67678	4.3005	4.36524	4.30228	3.9559	4.01893	4.01891	3.98031	4.00738	3.99492	3.91268	3.91065	3.937	3.84723	3.82458	3.82251	5286.M7X4L7	0	1936	COG2759@1|root,KOG4230@2759|Eukaryota,38DB3@33154|Opisthokonta,3NVZV@4751|Fungi,3UY8N@5204|Basidiomycota,2YCVV@29000|Pucciniomycotina	4751|Fungi	H	GO:0000166,GO:0003674,GO:0003676,GO:0003677,GO:0003697,GO:0003824,GO:0004329,GO:0004477,GO:0004488,GO:0005488,GO:0005524,GO:0005575,GO:0005622,GO:0005623,GO:0005634,GO:0005737,GO:0005739,GO:0006082,GO:0006139,GO:0006144,GO:0006575,GO:0006725,GO:0006730,GO:0006732,GO:0006760,GO:0006766,GO:0006767,GO:0006807,GO:0008144,GO:0008150,GO:0008152,GO:0009058,GO:0009108,GO:0009110,GO:0009112,GO:0009113,GO:…	1.5.1.5,3.5.4.9,6.3.4.3	ko:K00288	ko00670,ko01100,map00670,map01100	FTHFS,THF_DHG_CYH,THF_DHG_CYH_C
11844	Glutamine synthetase, beta-Grasp domain	GLN1	1.59069	2.0808	2.13431	0.297493	-0.246123	1.03288e-15	1.14198e-14	1.27721e-14	0.00323967	0.0143898	3.77574	3.77098	3.60913	3.93306	3.96323	3.80188	3.36465	3.37157	3.63749	3.38042	3.50627	3.64784	5.26254	5.48446	5.35374	5.39789	5.55995	5.33959	5.591	5.5471	5.478	5.74423	5.66204	5.53118	5286.M7XEY4	6.53e-276	752	COG0174@1|root,KOG0683@2759|Eukaryota,38F54@33154|Opisthokonta,3NVDA@4751|Fungi,3UZD6@5204|Basidiomycota,2YCZ1@29000|Pucciniomycotina	4751|Fungi	E	GO:0003674,GO:0003824,GO:0004356,GO:0005575,GO:0005622,GO:0005623,GO:0005634,GO:0005737,GO:0006082,GO:0006520,GO:0006536,GO:0006541,GO:0006542,GO:0006807,GO:0008150,GO:0008152,GO:0008652,GO:0009058,GO:0009064,GO:0009084,GO:0009987,GO:0016053,GO:0016211,GO:0016874,GO:0016879,GO:0016880,GO:0019676,GO:0019740,GO:0019752,GO:0031974,GO:0031981,GO:0034399,GO:0043226,GO:0043227,GO:0043229,GO:0043231,GO:…	6.3.1.2	ko:K01915	ko00220,ko00250,ko00630,ko00910,ko01100,ko01120,ko01230,ko02020,ko04217,ko04724,ko04727,map00220,map00250,map00630,map00910,map01100,map01120,map01230,map02020,map04217,map04724,map04727	Gln-synt_C,Gln-synt_N
14900	Accessory subunit of the mitochondrial membrane respiratory chain NADH dehydrogenase (Complex I), that is believed not to be involved in catalysis. Complex I functions in the transfer of electrons from NADH to the respiratory chain. The immediate electron acceptor for the enzyme is believed to be ubiquinone	-	1.15068	1.40825	1.24853	0.0570465	-0.0408017	1.03288e-15	3.48065e-14	3.84562e-13	0.428601	0.592532	0.662984	0.571175	0.568342	0.815802	0.758489	0.649801	0.359578	0.218537	0.452365	0.644775	0.486471	0.710911	1.79545	1.8532	1.82473	1.81772	1.8586	1.78099	1.81077	1.79425	1.65021	1.91616	1.86848	1.80312	5286.M7XUQ1	2.59e-106	305	KOG3382@1|root,KOG3382@2759|Eukaryota,3A5JT@33154|Opisthokonta,3P3TS@4751|Fungi,3V1K7@5204|Basidiomycota,2YED0@29000|Pucciniomycotina	4751|Fungi	C	GO:0005575,GO:0005622,GO:0005623,GO:0005737,GO:0005739,GO:0005740,GO:0005743,GO:0005746,GO:0005747,GO:0006950,GO:0006979,GO:0008150,GO:0016020,GO:0019866,GO:0030964,GO:0031090,GO:0031966,GO:0031967,GO:0031975,GO:0032991,GO:0043226,GO:0043227,GO:0043229,GO:0043231,GO:0044422,GO:0044424,GO:0044425,GO:0044429,GO:0044444,GO:0044446,GO:0044455,GO:0044464,GO:0045271,GO:0050896,GO:0070469,GO:0098796,GO:…	-	ko:K11352,ko:K18160	ko00190,ko01100,ko04714,ko04723,ko04932,ko05010,ko05012,ko05016,map00190,map01100,map04714,map04723,map04932,map05010,map05012,map05016	NDUFA12
11171	Transferrin receptor-like dimerisation domain	VPS70	1.09222	0.807944	0.133378	-0.628814	0.330028	1.21368e-15	1.56998e-10	0.0649449	3.8996e-09	4.30361e-05	1.35356	1.27251	1.32774	1.35132	1.31481	1.38767	1.46866	1.23816	1.2136	2.05182	1.83708	2.00134	2.51995	2.3607	2.3966	2.43347	2.42035	2.42985	2.09151	2.04415	2.2086	2.1751	2.12734	1.98795	5286.M7WNZ1	0	1596	COG2234@1|root,KOG2195@2759|Eukaryota,38ERK@33154|Opisthokonta,3NUU3@4751|Fungi,3UZ3W@5204|Basidiomycota,2YD77@29000|Pucciniomycotina	4751|Fungi	OP	GO:0005575,GO:0005622,GO:0005623,GO:0005737,GO:0005783,GO:0006605,GO:0006623,GO:0006810,GO:0006886,GO:0007034,GO:0008104,GO:0008150,GO:0012505,GO:0015031,GO:0015833,GO:0033036,GO:0033365,GO:0034613,GO:0042886,GO:0043226,GO:0043227,GO:0043229,GO:0043231,GO:0044424,GO:0044444,GO:0044464,GO:0045184,GO:0046907,GO:0051179,GO:0051234,GO:0051641,GO:0051649,GO:0070727,GO:0071702,GO:0071705,GO:0072594,GO:…	3.4.17.21	ko:K01301	-	PA,Peptidase_M28,TFR_dimer
10017	Pyridine nucleotide-disulphide oxidoreductase	-	-1.48027	-1.21428	-0.320325	1.08921	-0.0707407	1.2535e-15	3.08026e-11	0.00220214	1.9944e-10	0.46955	1.22775	1.25254	1.17628	1.02647	1.15276	1.13559	0.716136	0.983042	1.04552	-0.05175	0.279736	-0.00990331	-0.501374	-0.263768	-0.171136	-0.332855	-0.27656	-0.364538	-0.318031	-0.346953	-0.233153	-0.232569	-0.239473	-0.270852	5286.M7XGJ6	2.81e-299	821	COG1252@1|root,KOG2495@2759|Eukaryota,3A0XZ@33154|Opisthokonta,3P2M6@4751|Fungi,3V0CM@5204|Basidiomycota,2YFQV@29000|Pucciniomycotina	4751|Fungi	C	-	-	-	-	Pyr_redox_2
16473	-	-	1.36829	0.760248	0.588423	-0.393686	0.386178	1.2535e-15	1.57569e-08	9.39893e-07	5.50612e-05	9.32185e-05	0.635912	0.599436	0.795689	0.694394	0.796554	0.729142	1.18142	0.955228	1.1138	1.09427	1.08894	1.12342	1.99898	2.12314	1.94087	2.07492	2.27442	2.04853	1.94283	1.87625	1.7121	1.52838	1.74491	1.7986	-	-	-	-	-	-	-	-	-	-	-
12715	Peroxiredoxin	TSA1	-1.47603	-1.92727	-1.45811	0.311662	0.293736	1.40962e-15	1.68773e-14	2.18541e-12	0.00137252	0.00282328	3.74609	3.92014	3.79837	3.85429	3.92912	3.66225	4.01695	4.15781	4.13162	3.35522	3.72852	3.43641	2.35296	2.39683	2.30956	2.20453	2.52264	2.26754	2.1874	2.22202	2.11513	2.05614	1.94034	2.14934	5286.M7WWF7	5.87e-153	430	COG0450@1|root,KOG0852@2759|Eukaryota,38B9P@33154|Opisthokonta,3NY1W@4751|Fungi,3V0JQ@5204|Basidiomycota	4751|Fungi	O	GO:0000075,GO:0000077,GO:0000302,GO:0001302,GO:0003674,GO:0003824,GO:0004601,GO:0005488,GO:0005515,GO:0005575,GO:0005622,GO:0005623,GO:0005737,GO:0005829,GO:0005844,GO:0006109,GO:0006111,GO:0006139,GO:0006259,GO:0006355,GO:0006357,GO:0006457,GO:0006725,GO:0006807,GO:0006950,GO:0006974,GO:0006979,GO:0007154,GO:0007568,GO:0007569,GO:0008150,GO:0008152,GO:0008379,GO:0009056,GO:0009605,GO:0009636,GO:…	1.11.1.15	ko:K03386	ko04214,map04214	1-cysPrx_C,AhpC-TSA
16564	Indole-3-glycerol phosphate synthase	TRP3	-0.78971	-0.74237	-0.360279	0.471333	0.0419018	1.43613e-15	4.03863e-12	4.82228e-07	2.79771e-09	0.423933	1.9342	2.01698	1.90659	1.94513	2.03746	1.96314	1.78086	1.89426	1.88422	1.43367	1.59973	1.45435	1.07949	1.16435	1.17514	1.18799	1.21091	1.24736	1.0654	1.16185	1.10498	1.12235	1.14433	1.14023	5286.M7WRD1	0	1460	COG0134@1|root,COG0135@1|root,COG0512@1|root,KOG0026@2759|Eukaryota,KOG4201@2759|Eukaryota,KOG4202@2759|Eukaryota,38FIR@33154|Opisthokonta,3NU49@4751|Fungi,3UZN9@5204|Basidiomycota,2YCGJ@29000|Pucciniomycotina	4751|Fungi	E	GO:0000162,GO:0003674,GO:0003824,GO:0004049,GO:0004425,GO:0004640,GO:0005575,GO:0005622,GO:0005623,GO:0005737,GO:0005950,GO:0006082,GO:0006520,GO:0006568,GO:0006576,GO:0006586,GO:0006725,GO:0006807,GO:0008150,GO:0008152,GO:0008652,GO:0009058,GO:0009072,GO:0009073,GO:0009308,GO:0009309,GO:0009987,GO:0016053,GO:0016829,GO:0016830,GO:0016831,GO:0016832,GO:0016833,GO:0016853,GO:0016860,GO:0016861,GO:…	4.1.1.48,4.1.3.27,5.3.1.24	ko:K01656,ko:K13501	ko00400,ko01100,ko01110,ko01130,ko01230,map00400,map01100,map01110,map01130,map01230	GATase,IGPS,PRAI
12323	Mitochondrial GTPase that catalyzes the GTP-dependent ribosomal translocation step during translation elongation. During this step, the ribosome changes from the pre-translocational (PRE) to the post-translocational (POST) state as the newly formed A- site-bound peptidyl-tRNA and P-site-bound deacylated tRNA move to the P and E sites, respectively. Catalyzes the coordinated movement of the two tR…	MEF1	-1.07959	-1.02457	-0.516161	0.717659	0.154235	1.43613e-15	3.56545e-12	2.46109e-07	6.47555e-10	0.0255253	1.95648	2.02184	1.94226	1.98396	2.05799	2.05025	1.66694	1.8487	1.76633	1.2314	1.41698	1.20503	0.796738	0.906313	0.999885	0.89468	0.907865	1.02979	0.621494	0.762448	0.824311	0.699438	0.772583	0.832909	5286.M7X2J1	0	1501	COG0480@1|root,KOG0465@2759|Eukaryota,38GUI@33154|Opisthokonta,3NV2U@4751|Fungi,3UY2W@5204|Basidiomycota,2YD99@29000|Pucciniomycotina	4751|Fungi	J	GO:0000166,GO:0001882,GO:0001883,GO:0003674,GO:0003676,GO:0003723,GO:0003746,GO:0003824,GO:0003924,GO:0005488,GO:0005525,GO:0005575,GO:0005622,GO:0005623,GO:0005737,GO:0005739,GO:0005829,GO:0006412,GO:0006414,GO:0006518,GO:0006807,GO:0008135,GO:0008150,GO:0008152,GO:0009058,GO:0009059,GO:0009987,GO:0010467,GO:0016462,GO:0016787,GO:0016817,GO:0016818,GO:0017076,GO:0017111,GO:0019001,GO:0019538,GO:…	-	ko:K02355	-	EFG_C,EFG_II,EFG_IV,GTP_EFTU,GTP_EFTU_D2
13562	Alcohol dehydrogenase GroES-like domain	-	1.53974	1.76455	1.79432	0.222509	-0.0320688	1.65684e-15	2.00971e-13	1.84116e-13	0.0222576	0.770295	1.37328	1.35417	1.30774	1.38952	1.39243	1.39394	0.866557	1.04478	1.30688	1.05631	1.21617	1.16554	2.74154	2.98835	2.83337	2.94852	3.03574	2.90202	2.67163	2.97127	2.86897	2.87945	2.83845	3.10309	5286.M7WTN9	1.96e-276	754	COG1064@1|root,KOG0023@2759|Eukaryota,38EJ7@33154|Opisthokonta,3NVVI@4751|Fungi,3UZ20@5204|Basidiomycota,2YD3P@29000|Pucciniomycotina	4751|Fungi	Q	-	1.1.1.2	ko:K00002	ko00010,ko00040,ko00561,ko00930,ko01100,ko01110,ko01120,ko01130,ko01220,map00010,map00040,map00561,map00930,map01100,map01110,map01120,map01130,map01220	ADH_N,ADH_zinc_N
14463	ABC transporter transmembrane region	-	0.612225	0.673145	0.435316	-0.291434	-0.114525	1.81423e-15	4.46005e-13	6.43676e-10	9.75969e-08	0.00522473	0.447757	0.460981	0.463168	0.532562	0.477491	0.472569	0.590496	0.554593	0.445832	0.780518	0.738735	0.782316	1.13189	1.05489	1.08543	1.08037	1.08518	1.09012	1.18344	1.23657	1.19034	1.22618	1.24491	1.13643	5286.M7WW80	0	3046	COG1132@1|root,KOG0054@2759|Eukaryota,39MJG@33154|Opisthokonta,3NXE6@4751|Fungi,3V03I@5204|Basidiomycota,2YCYZ@29000|Pucciniomycotina	4751|Fungi	Q	-	-	-	-	ABC_membrane,ABC_tran
15438	Mannitol-1-phosphate dehydrogenase	ADH1	1.12245	1.07914	0.604981	-0.474242	0.0432239	1.85789e-15	3.67039e-12	5.32571e-08	5.55402e-07	0.575524	3.22815	3.11944	3.12827	3.13422	2.98831	2.95055	3.16822	3.07857	3.33773	3.61159	3.52144	3.56417	4.18045	4.32357	4.19169	4.16247	4.30914	4.11631	4.25153	4.28078	4.28964	4.1691	4.13848	4.20456	5286.M7XN51	1.08e-270	739	COG1064@1|root,KOG0023@2759|Eukaryota,390GY@33154|Opisthokonta,3NW0B@4751|Fungi,3UYYZ@5204|Basidiomycota	4751|Fungi	Q	GO:0000947,GO:0000955,GO:0003674,GO:0003824,GO:0004022,GO:0005575,GO:0005576,GO:0005622,GO:0005623,GO:0005634,GO:0005737,GO:0005739,GO:0005759,GO:0005886,GO:0005975,GO:0005996,GO:0006006,GO:0006066,GO:0006067,GO:0006068,GO:0006081,GO:0006082,GO:0006090,GO:0006091,GO:0006113,GO:0006115,GO:0006116,GO:0006117,GO:0006139,GO:0006163,GO:0006520,GO:0006566,GO:0006567,GO:0006725,GO:0006732,GO:0006733,GO:…	1.1.1.1,4.1.1.1	ko:K01568,ko:K13953	ko00010,ko00071,ko00350,ko00625,ko00626,ko00830,ko00980,ko00982,ko01100,ko01110,ko01120,ko01130,ko01220,map00010,map00071,map00350,map00625,map00626,map00830,map00980,map00982,map01100,map01110,map01120,map01130,map01220	ADH_N,ADH_zinc_N
10717	ribosomal protein	MRPS16	-0.74301	-0.572608	-0.132377	0.555526	-0.055107	1.91558e-15	1.30897e-10	0.0114062	1.9944e-10	0.252635	-1.59555	-1.53812	-1.59827	-1.7025	-1.63867	-1.62706	-1.9435	-1.80885	-1.87122	-2.1779	-2.21077	-2.12799	-2.3604	-2.35254	-2.31989	-2.38815	-2.38399	-2.35327	-2.47486	-2.45429	-2.41225	-2.33128	-2.30506	-2.27746	5286.M7WI49	3.58e-109	315	COG0228@1|root,KOG3419@2759|Eukaryota,3A5Q9@33154|Opisthokonta,3P541@4751|Fungi,3V2F8@5204|Basidiomycota	4751|Fungi	J	GO:0000313,GO:0000314,GO:0003674,GO:0003735,GO:0005198,GO:0005575,GO:0005622,GO:0005623,GO:0005737,GO:0005739,GO:0005759,GO:0005761,GO:0005763,GO:0005840,GO:0006412,GO:0006518,GO:0006807,GO:0008150,GO:0008152,GO:0009058,GO:0009059,GO:0009987,GO:0010467,GO:0015935,GO:0019538,GO:0031974,GO:0032543,GO:0032991,GO:0034641,GO:0034645,GO:0043043,GO:0043170,GO:0043226,GO:0043227,GO:0043228,GO:0043229,GO:…	-	ko:K02959	ko03010,map03010	Ribosomal_S16
12688	Clustered mitochondria	CLU1	-0.829616	-0.79957	-0.925335	0.28266	0.378379	2.00653e-15	3.80493e-12	4.91407e-13	1.04649e-05	3.74444e-07	3.55855	3.60541	3.49885	3.61324	3.67882	3.6257	3.4317	3.50164	3.54371	3.2773	3.38487	3.28014	2.80128	2.82201	2.80619	2.627	2.76414	2.78227	2.67606	2.66765	2.73463	2.37757	2.34875	2.43998	5286.M7X473	0	2724	KOG1839@1|root,KOG1839@2759|Eukaryota,38HJZ@33154|Opisthokonta,3NVWU@4751|Fungi,3UZWH@5204|Basidiomycota,2YCSP@29000|Pucciniomycotina	4751|Fungi	S	GO:0002181,GO:0002183,GO:0003674,GO:0003676,GO:0003723,GO:0003729,GO:0003743,GO:0005488,GO:0005575,GO:0005622,GO:0005623,GO:0005737,GO:0005852,GO:0006412,GO:0006413,GO:0006518,GO:0006807,GO:0008135,GO:0008150,GO:0008152,GO:0009058,GO:0009059,GO:0009987,GO:0010467,GO:0010494,GO:0019538,GO:0032991,GO:0034641,GO:0034645,GO:0035770,GO:0036464,GO:0043043,GO:0043170,GO:0043226,GO:0043228,GO:0043229,GO:…	-	ko:K03255	-	CLU,CLU_N,DUF727,TPR_10,TPR_12,eIF3_p135
12843	Cytochrome P450	ERG11	-1.48394	-1.61247	-1.33801	0.422651	0.276724	2.2893e-15	6.31637e-13	1.71102e-11	9.4356e-05	0.00576396	0.720435	0.651125	0.552197	0.881788	0.761444	0.684487	0.679763	0.783968	0.709987	0.167103	0.449283	0.241398	-0.766658	-0.664333	-0.632974	-0.911553	-0.852936	-0.823715	-1.00099	-0.908478	-0.754239	-1.10467	-1.17257	-0.879022	5286.M7WHV7	0	1047	COG2124@1|root,KOG0684@2759|Eukaryota,38DPK@33154|Opisthokonta,3NW9W@4751|Fungi,3UYKG@5204|Basidiomycota,2YCCD@29000|Pucciniomycotina	4751|Fungi	Q	GO:0001766,GO:0003674,GO:0003824,GO:0004497,GO:0005488,GO:0005575,GO:0005622,GO:0005623,GO:0005737,GO:0005783,GO:0005789,GO:0005886,GO:0006066,GO:0006629,GO:0006694,GO:0006696,GO:0008144,GO:0008150,GO:0008152,GO:0008202,GO:0008204,GO:0008398,GO:0008610,GO:0009058,GO:0009987,GO:0010570,GO:0012505,GO:0016020,GO:0016021,GO:0016043,GO:0016125,GO:0016126,GO:0016128,GO:0016129,GO:0016491,GO:0016705,GO:…	1.14.13.70	ko:K05917	ko00100,ko01100,ko01110,ko01130,map00100,map01100,map01110,map01130	p450
13917	Malic enzyme, NAD binding domain	MAE1	-0.9839	-1.0643	-0.993186	0.20863	0.217916	2.2893e-15	6.39861e-13	2.54247e-12	0.00180073	0.00153628	2.41921	2.34329	2.27607	2.37423	2.25256	2.1735	2.33045	2.39178	2.39884	2.06757	2.17286	2.05311	1.26063	1.37758	1.44656	1.22789	1.30261	1.3202	1.28383	1.29628	1.34805	1.08686	1.01738	1.20975	5286.M7XHV2	0	1237	COG0281@1|root,KOG1257@2759|Eukaryota,38DJY@33154|Opisthokonta,3NWPS@4751|Fungi,3UYJ9@5204|Basidiomycota,2YFJF@29000|Pucciniomycotina	4751|Fungi	C	GO:0003674,GO:0003824,GO:0004470,GO:0004471,GO:0005575,GO:0005622,GO:0005623,GO:0005737,GO:0005739,GO:0006082,GO:0006090,GO:0006091,GO:0006099,GO:0006101,GO:0006108,GO:0006520,GO:0006807,GO:0008150,GO:0008152,GO:0009060,GO:0009987,GO:0015980,GO:0016491,GO:0016614,GO:0016615,GO:0016616,GO:0016999,GO:0017144,GO:0019752,GO:0032787,GO:0043226,GO:0043227,GO:0043229,GO:0043231,GO:0043436,GO:0043648,GO:…	1.1.1.38	ko:K00027	ko00620,ko01200,ko02020,map00620,map01200,map02020	Malic_M,malic
12522	Mitochondrial ribosomal protein S25	RSM25	-0.601739	-0.458942	-0.341074	0.364364	0.103699	2.33597e-15	1.97081e-10	3.07025e-08	3.61397e-09	0.0101602	0.826915	0.837464	0.753445	0.828138	0.833545	0.741999	0.581429	0.574336	0.59868	0.41992	0.452502	0.445238	0.13966	0.289772	0.240359	0.181056	0.186561	0.173663	0.12198	0.113111	0.142529	0.109834	0.0669679	0.117638	5286.M7X368	1.05e-230	636	2ASUJ@1|root,2RZQQ@2759|Eukaryota,39TWS@33154|Opisthokonta,3NVAN@4751|Fungi,3V2PR@5204|Basidiomycota,2YF4H@29000|Pucciniomycotina	4751|Fungi	J	GO:0000313,GO:0000314,GO:0003674,GO:0003735,GO:0005198,GO:0005575,GO:0005622,GO:0005623,GO:0005737,GO:0005739,GO:0005759,GO:0005761,GO:0005763,GO:0005840,GO:0006412,GO:0006518,GO:0006807,GO:0008150,GO:0008152,GO:0009058,GO:0009059,GO:0009987,GO:0010467,GO:0015935,GO:0019538,GO:0031974,GO:0032543,GO:0032991,GO:0034641,GO:0034645,GO:0043043,GO:0043170,GO:0043226,GO:0043227,GO:0043228,GO:0043229,GO:…	-	ko:K17402	-	MRP-S25
13867	short chain dehydrogenase	-	-1.27648	-1.32685	-0.962923	0.186143	-0.127416	2.35805e-15	1.3085e-12	3.36819e-10	0.0241862	0.124495	0.760565	0.661363	0.808216	0.638785	0.630736	0.822046	0.694671	0.619689	0.438513	0.508774	0.563477	0.530176	-0.681335	-0.671406	-0.62231	-0.439966	-0.450362	-0.4718	-0.837262	-0.746289	-0.64414	-0.531138	-0.320401	-0.434803	5286.M7WS89	9.34e-232	640	COG1028@1|root,KOG1208@2759|Eukaryota,38CZD@33154|Opisthokonta,3P0PC@4751|Fungi,3V0S0@5204|Basidiomycota,2YDW7@29000|Pucciniomycotina	4751|Fungi	Q	-	-	-	-	adh_short
12594	Carbohydrate-binding module 48 (Isoamylase N-terminal domain)	GLC3	0.827253	0.865168	0.475603	-0.199587	0.152063	2.43896e-15	1.27423e-12	2.62437e-08	0.000573704	0.00677728	1.75507	1.78647	1.72399	1.70013	1.66055	1.6884	1.66148	1.66119	1.61425	1.98277	1.82871	1.94459	2.55725	2.5793	2.49413	2.49509	2.56629	2.58608	2.45992	2.56125	2.51125	2.3324	2.53894	2.31154	5286.M7XLP5	0	1430	COG0296@1|root,KOG0470@2759|Eukaryota,3AV51@33154|Opisthokonta,3Q3MX@4751|Fungi,3UYM2@5204|Basidiomycota,2YCSN@29000|Pucciniomycotina	4751|Fungi	G	GO:0000271,GO:0003674,GO:0003824,GO:0003844,GO:0005575,GO:0005622,GO:0005623,GO:0005737,GO:0005975,GO:0005976,GO:0005977,GO:0005978,GO:0006073,GO:0006091,GO:0006112,GO:0008150,GO:0008152,GO:0009058,GO:0009059,GO:0009250,GO:0009987,GO:0015980,GO:0016051,GO:0016740,GO:0016757,GO:0016758,GO:0033692,GO:0034637,GO:0034645,GO:0043170,GO:0044042,GO:0044237,GO:0044238,GO:0044249,GO:0044260,GO:0044262,GO:…	2.4.1.18	ko:K00700	ko00500,ko01100,ko01110,map00500,map01100,map01110	Alpha-amylase,Alpha-amylase_C,CBM_48
15806	Acetamidase Formamidase	-	1.72117	1.9298	1.93977	0.147706	-0.0708962	3.78385e-15	6.18919e-13	6.79759e-13	0.190425	0.562262	0.850736	0.824474	0.77334	0.528883	0.497645	0.519181	0.624602	0.590665	0.796216	0.504095	0.456786	0.593132	2.72232	2.44588	2.39227	2.26031	2.2884	2.21211	2.7011	2.50932	2.59045	2.46982	2.47301	2.4305	5286.M7XP52	0	863	COG2421@1|root,2QRMK@2759|Eukaryota,38FKR@33154|Opisthokonta,3NWI6@4751|Fungi,3V035@5204|Basidiomycota	4751|Fungi	C	-	3.5.1.49	ko:K01455	ko00460,ko00630,ko00910,ko01200,map00460,map00630,map00910,map01200	FmdA_AmdA
8962	Amino acid permease	-	1.93114	1.9777	2.19187	-0.200872	-0.461603	4.03725e-15	2.72278e-12	6.56246e-13	0.113214	0.000992275	0.98857	1.02345	1.02313	1.0753	1.0478	1.10845	0.992056	0.879795	1.02468	1.25884	1.14515	1.33197	2.74585	2.71692	2.69073	3.1867	3.2608	3.25254	2.98075	2.98761	2.86128	3.50414	3.46926	3.33818	5286.M7X7B2	0	1071	COG0531@1|root,KOG1286@2759|Eukaryota,38DMK@33154|Opisthokonta,3NUN0@4751|Fungi,3UZGC@5204|Basidiomycota,2YD0G@29000|Pucciniomycotina	4751|Fungi	E	-	-	ko:K16261	-	AA_permease
14219	Nucleoside-diphosphate-sugar epimerase	-	-1.52133	-1.19339	-0.562301	0.71667	-0.242363	4.03725e-15	1.97528e-10	1.83457e-05	2.16808e-07	0.0195534	1.56058	1.64652	1.61641	1.77225	1.7936	1.9015	1.24858	1.31539	1.34752	0.892788	1.14879	0.953844	-0.0331251	0.0766698	0.194883	0.185856	0.292131	0.446444	0.082456	0.120702	0.128159	0.326444	0.457338	0.524735	5286.M7WWX0	6.9e-160	451	2C6K5@1|root,2S03H@2759|Eukaryota,3A2UQ@33154|Opisthokonta,3P3DQ@4751|Fungi,3V64E@5204|Basidiomycota	4751|Fungi	S	-	-	-	-	-
13966	RNA-binding domain-containing protein	-	-1.05004	-0.948571	-0.390305	0.506638	-0.153092	4.03725e-15	2.10887e-11	1.78022e-05	1.61032e-07	0.0313912	3.9033	3.95882	3.9148	4.03251	4.06197	4.06386	3.88756	4.02407	3.87407	3.45801	3.58483	3.40488	2.85256	2.8958	2.9621	2.87878	2.98088	3.06493	2.87794	3.04596	3.01609	2.97641	3.16311	3.13729	5286.M7X3E8	6.22e-170	481	KOG4210@1|root,KOG4210@2759|Eukaryota,38ECB@33154|Opisthokonta,3NWRG@4751|Fungi,3UY2H@5204|Basidiomycota	4751|Fungi	A	-	-	ko:K11294	ko05130,map05130	RRM_1
14001	Fumarase C C-terminus	FUM1	-1.35873	-1.48099	-1.01307	0.50609	0.160426	4.3027e-15	1.07234e-12	6.70462e-10	5.73315e-06	0.0792228	4.77731	4.77445	4.66424	4.89989	4.95304	4.84586	4.54636	4.72118	4.86695	4.2515	4.46945	4.21817	3.26207	3.50066	3.46022	3.42564	3.54474	3.56909	3.2093	3.17976	3.30245	3.26987	3.25702	3.37304	5286.M7XEU6	0	868	COG0114@1|root,KOG1317@2759|Eukaryota,38GHX@33154|Opisthokonta,3NTY2@4751|Fungi,3UYYY@5204|Basidiomycota,2YCCS@29000|Pucciniomycotina	4751|Fungi	C	GO:0003674,GO:0003824,GO:0004333,GO:0005575,GO:0005622,GO:0005623,GO:0005737,GO:0005739,GO:0005759,GO:0005829,GO:0006082,GO:0006091,GO:0006099,GO:0006101,GO:0006106,GO:0006108,GO:0008150,GO:0008152,GO:0009060,GO:0009987,GO:0015980,GO:0016829,GO:0016835,GO:0016836,GO:0016999,GO:0017144,GO:0019752,GO:0031974,GO:0043226,GO:0043227,GO:0043229,GO:0043231,GO:0043233,GO:0043436,GO:0043648,GO:0044237,GO:…	4.2.1.2	ko:K01679	ko00020,ko00620,ko00720,ko01100,ko01110,ko01120,ko01130,ko01200,ko04934,ko05200,ko05211,map00020,map00620,map00720,map01100,map01110,map01120,map01130,map01200,map04934,map05200,map05211	FumaraseC_C,Lyase_1
8992	Domain of unknown function (DUF1899)	CRN1	0.818123	0.593798	0.321878	-0.136318	0.359928	4.3027e-15	7.64041e-10	9.07692e-06	0.0138141	1.07642e-06	2.86853	2.83338	2.84036	2.75639	2.69599	2.73083	2.92401	2.91729	2.89777	2.94259	2.84826	2.98084	3.56634	3.6733	3.66158	3.46886	3.64133	3.62283	3.44364	3.55303	3.5238	3.24148	3.23017	3.26568	5286.M7X6G0	0	937	COG1985@1|root,KOG0303@2759|Eukaryota,38DGC@33154|Opisthokonta,3NUSH@4751|Fungi,3UZ59@5204|Basidiomycota,2YDIV@29000|Pucciniomycotina	4751|Fungi	Z	GO:0003674,GO:0003779,GO:0005488,GO:0005515,GO:0005575,GO:0005622,GO:0005623,GO:0005737,GO:0005826,GO:0005856,GO:0005885,GO:0005937,GO:0005938,GO:0006996,GO:0007010,GO:0007015,GO:0007017,GO:0008017,GO:0008064,GO:0008092,GO:0008150,GO:0008154,GO:0009987,GO:0010638,GO:0010639,GO:0015629,GO:0015631,GO:0016043,GO:0022607,GO:0030029,GO:0030036,GO:0030041,GO:0030139,GO:0030427,GO:0030479,GO:0030674,GO:…	-	ko:K13886	-	DUF1899,WD40,WD40_4
13771	Catalyzes the formation of S-adenosylmethionine from methionine and ATP	SAM2	-1.42366	-1.61273	-1.14467	0.449387	0.1704	4.42655e-15	6.20027e-13	2.15848e-10	4.56455e-05	0.0758723	5.24971	5.16097	5.07596	5.27533	5.23125	5.03433	5.14654	5.17631	5.20161	4.65346	4.85313	4.65903	3.4432	3.8255	3.78217	3.71373	3.91355	3.80746	3.51801	3.50919	3.65909	3.55215	3.49254	3.68692	5286.M7WZ44	1.01e-257	710	COG0192@1|root,KOG1506@2759|Eukaryota,38DWH@33154|Opisthokonta,3NUD5@4751|Fungi,3UYCS@5204|Basidiomycota,2YD38@29000|Pucciniomycotina	4751|Fungi	H	GO:0000096,GO:0000166,GO:0003674,GO:0003824,GO:0004478,GO:0005488,GO:0005524,GO:0005575,GO:0005622,GO:0005623,GO:0005737,GO:0005829,GO:0006082,GO:0006520,GO:0006555,GO:0006556,GO:0006732,GO:0006790,GO:0006807,GO:0008144,GO:0008150,GO:0008152,GO:0009058,GO:0009066,GO:0009108,GO:0009987,GO:0010494,GO:0016740,GO:0016765,GO:0017076,GO:0017144,GO:0019752,GO:0030554,GO:0032553,GO:0032555,GO:0032559,GO:…	2.5.1.6	ko:K00789	ko00270,ko01100,ko01110,ko01230,map00270,map01100,map01110,map01230	S-AdoMet_synt_C,S-AdoMet_synt_M,S-AdoMet_synt_N
15870	Hydrolyzes ATP, and can also hydrolyze GTP with lower efficiency. Has lower affinity for GTP	-	-0.79816	-0.862165	-0.833358	0.324422	0.35962	4.42655e-15	1.30227e-12	2.72111e-12	1.92512e-06	8.15903e-07	3.55168	3.53014	3.47522	3.54772	3.54689	3.48796	3.37969	3.38427	3.44572	3.14568	3.28874	3.16212	2.60495	2.78837	2.69812	2.68034	2.80635	2.77252	2.52737	2.53315	2.56266	2.39145	2.26597	2.43905	5286.M7X6R9	2.02e-280	771	COG0012@1|root,KOG1491@2759|Eukaryota,38BC0@33154|Opisthokonta,3NW69@4751|Fungi,3UY0W@5204|Basidiomycota,2YCUR@29000|Pucciniomycotina	4751|Fungi	J	-	-	ko:K06942,ko:K19788	-	MMR_HSR1,YchF-GTPase_C
9667	Serine hydroxymethyltransferase	SHM1	-1.12602	-1.06788	-0.696495	0.491818	0.0622928	4.42655e-15	1.12769e-11	1.42179e-08	7.25838e-07	0.436311	5.94262	5.87335	5.80811	5.94181	5.90729	5.82725	5.76998	5.80811	5.8625	5.4002	5.42479	5.34977	4.58888	4.89235	4.86123	4.54658	4.86887	4.7864	4.7447	4.74384	4.74842	4.70081	4.70877	4.6757	5286.M7X852	0	934	COG0112@1|root,KOG2467@2759|Eukaryota,38EKT@33154|Opisthokonta,3NVHZ@4751|Fungi,3UYP7@5204|Basidiomycota,2YDDD@29000|Pucciniomycotina	4751|Fungi	E	GO:0003674,GO:0003824,GO:0004372,GO:0005575,GO:0005622,GO:0005623,GO:0005737,GO:0005739,GO:0006082,GO:0006520,GO:0006730,GO:0006807,GO:0008150,GO:0008152,GO:0008652,GO:0009058,GO:0009069,GO:0009070,GO:0009987,GO:0016053,GO:0016740,GO:0016741,GO:0016742,GO:0019752,GO:0043226,GO:0043227,GO:0043229,GO:0043231,GO:0043436,GO:0044237,GO:0044238,GO:0044249,GO:0044281,GO:0044283,GO:0044424,GO:0044444,GO:…	2.1.2.1	ko:K00600	ko00260,ko00460,ko00630,ko00670,ko00680,ko01100,ko01110,ko01120,ko01130,ko01200,ko01230,ko01523,map00260,map00460,map00630,map00670,map00680,map01100,map01110,map01120,map01130,map01200,map01230,map01523	SHMT
9872	Histone 2A	HTZ1	0.906468	1.03291	0.899976	-0.330745	-0.324252	5.35937e-15	6.36603e-13	7.94254e-12	9.03922e-06	1.72294e-05	2.20076	2.24949	2.18698	2.27893	2.381	2.29462	2.34415	2.28891	2.15908	2.63207	2.49699	2.65907	3.04069	3.19661	3.13739	3.23051	3.23954	3.18584	3.36557	3.291	3.23429	3.48492	3.51959	3.48355	5286.M7XG88	2.99e-98	286	COG5262@1|root,KOG1757@2759|Eukaryota,39ZW3@33154|Opisthokonta,3P342@4751|Fungi,3V13C@5204|Basidiomycota,2YFTI@29000|Pucciniomycotina	4751|Fungi	B	GO:0000228,GO:0000785,GO:0000786,GO:0000788,GO:0000790,GO:0000812,GO:0000956,GO:0001672,GO:0003674,GO:0003676,GO:0003677,GO:0003682,GO:0005488,GO:0005575,GO:0005622,GO:0005623,GO:0005634,GO:0005694,GO:0006139,GO:0006325,GO:0006338,GO:0006342,GO:0006355,GO:0006357,GO:0006401,GO:0006402,GO:0006725,GO:0006807,GO:0006996,GO:0008150,GO:0008152,GO:0009056,GO:0009057,GO:0009889,GO:0009890,GO:0009892,GO:…	-	ko:K11251	ko04217,ko05034,ko05322,map04217,map05034,map05322	Histone,Histone_H2A_C
9676	helicase superfamily c-terminal domain	MSS116	-1.08768	-1.03369	-0.774425	0.462864	0.149605	5.43404e-15	1.27155e-11	1.79962e-09	1.20326e-06	0.0448097	3.54601	3.50035	3.49005	3.61335	3.54689	3.53936	3.47779	3.55876	3.43682	3.04318	3.18951	2.99672	2.53674	2.55197	2.60236	2.23162	2.36761	2.4196	2.43579	2.41841	2.51811	2.25489	2.32312	2.32813	5286.M7WCJ7	0	1379	COG0513@1|root,KOG0342@2759|Eukaryota,38E1A@33154|Opisthokonta,3NYNU@4751|Fungi,3UZJ2@5204|Basidiomycota,2YDCU@29000|Pucciniomycotina	4751|Fungi	A	GO:0000372,GO:0000373,GO:0000375,GO:0000376,GO:0000377,GO:0000959,GO:0003674,GO:0003676,GO:0003723,GO:0003724,GO:0003725,GO:0003727,GO:0003729,GO:0003824,GO:0004004,GO:0004386,GO:0005488,GO:0005575,GO:0005622,GO:0005623,GO:0005634,GO:0005730,GO:0005737,GO:0005739,GO:0005759,GO:0006139,GO:0006351,GO:0006354,GO:0006390,GO:0006392,GO:0006396,GO:0006725,GO:0006807,GO:0008026,GO:0008150,GO:0008152,GO:…	3.6.4.13	ko:K17679	-	DEAD,Helicase_C
16181	Arginase family	CAR1	-0.680203	-0.580021	-0.392169	0.35053	0.0624962	6.72381e-15	8.46522e-11	6.00541e-08	9.62776e-08	0.184533	1.55557	1.5852	1.56065	1.49467	1.58768	1.53078	1.45031	1.4388	1.47909	1.15377	1.30411	1.14781	0.810445	0.917762	0.980607	0.862966	0.823466	0.8381	0.906213	0.839352	0.882577	0.788076	0.788065	0.853043	5286.M7XGF4	5.28e-236	648	COG0010@1|root,KOG2965@2759|Eukaryota,38CCH@33154|Opisthokonta,3NU9J@4751|Fungi,3UZ31@5204|Basidiomycota,2YFD2@29000|Pucciniomycotina	4751|Fungi	E	GO:0000050,GO:0003674,GO:0003824,GO:0004053,GO:0004857,GO:0005488,GO:0005575,GO:0005622,GO:0005623,GO:0005634,GO:0005737,GO:0005829,GO:0005937,GO:0006082,GO:0006520,GO:0006521,GO:0006525,GO:0006527,GO:0006560,GO:0006591,GO:0006807,GO:0008150,GO:0008152,GO:0008270,GO:0009056,GO:0009058,GO:0009063,GO:0009064,GO:0009065,GO:0009987,GO:0010121,GO:0010565,GO:0016054,GO:0016787,GO:0016810,GO:0016813,GO:…	3.5.3.1	ko:K01476	ko00220,ko00330,ko01100,ko01110,ko01130,ko01230,ko05146,map00220,map00330,map01100,map01110,map01130,map01230,map05146	Arginase
11420	FAD binding domain	OSM2	1.44823	1.34281	-0.0448992	-1.34851	0.144611	6.86777e-15	2.25657e-11	0.680159	3.6974e-11	0.148613	3.58843	3.52072	3.49081	3.36855	3.31972	3.26899	3.68597	3.48523	3.59811	4.93672	4.52301	4.86441	4.96378	5.00024	4.91538	4.72926	4.89767	4.74024	4.94654	4.93399	4.91722	4.74655	4.68355	4.75936	5286.M7WUD3	0	1246	COG1053@1|root,COG5274@1|root,KOG0537@2759|Eukaryota,KOG2404@2759|Eukaryota,38FMG@33154|Opisthokonta,3NU5S@4751|Fungi,3UY73@5204|Basidiomycota,2YC1Q@29000|Pucciniomycotina	4751|Fungi	C	GO:0003674,GO:0003824,GO:0005575,GO:0005622,GO:0005623,GO:0005737,GO:0005739,GO:0005783,GO:0005829,GO:0005886,GO:0006082,GO:0006091,GO:0006099,GO:0006101,GO:0006106,GO:0006139,GO:0006457,GO:0006725,GO:0006732,GO:0006753,GO:0006793,GO:0006796,GO:0006807,GO:0006950,GO:0008150,GO:0008152,GO:0009060,GO:0009117,GO:0009628,GO:0009987,GO:0012505,GO:0015980,GO:0016020,GO:0016156,GO:0016491,GO:0016627,GO:…	-	ko:K18561	-	Cyt-b5,FAD_binding_2
10573	high mobility group	NHP6	1.60773	1.77353	1.2589	-0.278032	0.0707974	6.86777e-15	1.34238e-12	4.83708e-10	0.0127058	0.549593	0.933141	0.747094	0.59297	0.899725	0.751764	0.63817	0.505718	0.450838	0.510776	1.15243	0.905037	1.05806	2.26884	2.51009	2.29762	2.26523	2.581	2.28643	2.52785	2.09287	2.1672	2.36302	2.21716	2.31204	5286.M7X9L2	2.02e-64	199	COG5648@1|root,KOG0381@2759|Eukaryota,3A6QT@33154|Opisthokonta,3P5CR@4751|Fungi,3V1M3@5204|Basidiomycota,2YEUW@29000|Pucciniomycotina	4751|Fungi	K	GO:0000228,GO:0000785,GO:0000790,GO:0001192,GO:0001195,GO:0003674,GO:0003676,GO:0003677,GO:0003682,GO:0005488,GO:0005575,GO:0005622,GO:0005623,GO:0005634,GO:0005694,GO:0006139,GO:0006259,GO:0006281,GO:0006298,GO:0006323,GO:0006325,GO:0006333,GO:0006334,GO:0006338,GO:0006351,GO:0006352,GO:0006354,GO:0006355,GO:0006357,GO:0006366,GO:0006367,GO:0006383,GO:0006384,GO:0006385,GO:0006725,GO:0006807,GO:…	-	-	-	HMG_box
10007	2-oxoglutarate dehydrogenase N-terminus	KGD1	-0.921961	-0.902229	-0.545975	0.292088	-0.0838976	7.11694e-15	1.03114e-11	4.26984e-08	6.18937e-05	0.190709	4.71773	4.73576	4.63917	4.79991	4.80087	4.69536	4.56964	4.6687	4.74295	4.43619	4.48436	4.39758	3.65831	3.76569	3.80573	3.78526	3.93282	3.90922	3.72593	3.7616	3.78707	3.91931	3.83704	3.92385	5286.M7XGI7	0	2050	COG0567@1|root,KOG0450@2759|Eukaryota,38FJ2@33154|Opisthokonta,3NV83@4751|Fungi,3UZF4@5204|Basidiomycota,2YD96@29000|Pucciniomycotina	4751|Fungi	G	GO:0003674,GO:0003824,GO:0004591,GO:0005575,GO:0005622,GO:0005623,GO:0005737,GO:0005739,GO:0005759,GO:0005947,GO:0006082,GO:0006091,GO:0006099,GO:0006101,GO:0006103,GO:0008150,GO:0008152,GO:0009060,GO:0009295,GO:0009353,GO:0009987,GO:0015980,GO:0016491,GO:0016624,GO:0016903,GO:0016999,GO:0017144,GO:0019752,GO:0030062,GO:0031974,GO:0032991,GO:0042645,GO:0043226,GO:0043227,GO:0043228,GO:0043229,GO:…	1.2.4.2	ko:K00164	ko00020,ko00310,ko00380,ko01100,ko01110,ko01120,ko01130,ko01200,map00020,map00310,map00380,map01100,map01110,map01120,map01130,map01200	2-oxogl_dehyd_N,E1_dh,OxoGdeHyase_C,Transket_pyr
13361	Cytochrome P450	-	-0.718374	-0.522492	-0.144812	0.555605	-0.0179568	7.16527e-15	1.21235e-09	0.00856674	3.30752e-10	0.7471	1.34979	1.3867	1.35405	1.4537	1.47078	1.46899	1.15783	1.29477	1.30091	0.795794	0.953357	0.826044	0.641173	0.678494	0.702629	0.66954	0.698653	0.78329	0.746924	0.716749	0.722361	0.720626	0.686109	0.734025	5286.M7XKI2	0	1150	COG2124@1|root,KOG0157@2759|Eukaryota,38BG9@33154|Opisthokonta,3NXAM@4751|Fungi,3V00V@5204|Basidiomycota,2YCFB@29000|Pucciniomycotina	4751|Fungi	IQ	-	-	-	-	p450
10029	Alcohol dehydrogenase GroES-like domain	ADH6	1.44	1.24517	1.13313	0.230507	0.537381	8.78025e-15	8.50098e-11	5.50938e-10	0.0217767	1.40622e-05	-0.00322354	-0.0360943	-0.0163788	-0.188743	-0.168712	-0.123421	-0.289109	-0.25503	-0.0962861	-0.364847	-0.298472	-0.296489	1.54984	1.31307	1.20412	1.36006	1.39616	1.28018	0.886201	1.18388	1.02499	0.580355	0.818999	1.04022	5286.M7XS16	7.43e-238	655	COG1064@1|root,KOG0023@2759|Eukaryota,38EJ7@33154|Opisthokonta,3NVVI@4751|Fungi,3VBU8@5204|Basidiomycota,2YFNH@29000|Pucciniomycotina	4751|Fungi	Q	GO:0003674,GO:0003824,GO:0004033,GO:0006066,GO:0006081,GO:0008106,GO:0008150,GO:0008152,GO:0009987,GO:0016491,GO:0016614,GO:0016616,GO:0033833,GO:0033845,GO:0033859,GO:0044237,GO:0044281,GO:0046483,GO:0055114,GO:0071704,GO:1901360,GO:1901615	1.1.1.2	ko:K00002	ko00010,ko00040,ko00561,ko00930,ko01100,ko01110,ko01120,ko01130,ko01220,map00010,map00040,map00561,map00930,map01100,map01110,map01120,map01130,map01220	ADH_N,ADH_zinc_N
12031	Pyridoxal-phosphate dependent enzyme	-	-0.700308	-0.663036	-0.32667	0.543816	0.170178	9.00828e-15	2.10887e-11	1.62607e-06	3.30752e-10	0.00137537	3.05282	3.01506	2.96174	3.12703	3.10219	3.04246	2.93466	2.98572	2.96767	2.46793	2.57316	2.47811	2.22677	2.39311	2.37707	2.30771	2.41337	2.38144	2.33657	2.2765	2.28588	2.21753	2.15206	2.16961	5286.M7XJQ5	5.48e-281	768	COG0031@1|root,KOG1481@2759|Eukaryota,38EU0@33154|Opisthokonta,3NW4Y@4751|Fungi,3UY7D@5204|Basidiomycota,2YCF8@29000|Pucciniomycotina	4751|Fungi	E	GO:0000096,GO:0000097,GO:0003674,GO:0003824,GO:0004124,GO:0005488,GO:0005575,GO:0005622,GO:0005623,GO:0005737,GO:0006082,GO:0006520,GO:0006534,GO:0006535,GO:0006563,GO:0006790,GO:0006807,GO:0008144,GO:0008150,GO:0008152,GO:0008652,GO:0009058,GO:0009069,GO:0009070,GO:0009987,GO:0016053,GO:0016740,GO:0016765,GO:0019344,GO:0019752,GO:0019842,GO:0030170,GO:0036094,GO:0043167,GO:0043168,GO:0043436,GO:…	2.5.1.47	ko:K01738	ko00270,ko00920,ko01100,ko01110,ko01120,ko01130,ko01200,ko01230,map00270,map00920,map01100,map01110,map01120,map01130,map01200,map01230	PALP
11995	Right handed beta helix region	-	0.879756	0.960533	0.740922	-0.329091	-0.190257	9.68784e-15	2.2939e-12	2.15848e-10	1.02187e-05	0.00370725	0.601413	0.513593	0.48602	0.593021	0.502416	0.567999	0.765792	0.698032	0.577908	0.915118	0.806201	0.898185	1.52425	1.48352	1.52901	1.28156	1.32559	1.39907	1.66175	1.67106	1.59052	1.59344	1.62222	1.6266	5286.M7X188	0	1401	29VI6@1|root,2RZND@2759|Eukaryota,3A39Q@33154|Opisthokonta,3P3BP@4751|Fungi,3V0WM@5204|Basidiomycota,2YFFB@29000|Pucciniomycotina	4751|Fungi	S	-	-	-	-	B_lectin,Beta_helix
8395	Catalyzes the conversion of inosine 5'-phosphate (IMP) to xanthosine 5'-phosphate (XMP), the first committed and rate- limiting step in the de novo synthesis of guanine nucleotides, and therefore plays an important role in the regulation of cell growth	IMD1	-0.880605	-0.675518	-0.417025	0.214476	-0.249104	9.9976e-15	6.88863e-10	1.43896e-06	0.00111695	0.000340051	3.49835	3.55594	3.47137	3.42567	3.43189	3.38212	3.47725	3.49482	3.49594	3.23717	3.20902	3.29305	2.42186	2.64133	2.6726	2.54733	2.58193	2.61667	2.67171	2.90707	2.86268	2.81613	2.80951	2.86253	5286.M7WKZ4	0	1028	COG0516@1|root,KOG2550@2759|Eukaryota,38FT7@33154|Opisthokonta,3NVXY@4751|Fungi,3UZV3@5204|Basidiomycota,2YDJ0@29000|Pucciniomycotina	4751|Fungi	F	GO:0000785,GO:0003674,GO:0003676,GO:0003682,GO:0003723,GO:0003729,GO:0003824,GO:0003938,GO:0005488,GO:0005575,GO:0005622,GO:0005623,GO:0005694,GO:0005737,GO:0005886,GO:0006139,GO:0006163,GO:0006164,GO:0006183,GO:0006725,GO:0006753,GO:0006793,GO:0006796,GO:0006807,GO:0006950,GO:0007154,GO:0008150,GO:0008152,GO:0009058,GO:0009116,GO:0009117,GO:0009119,GO:0009141,GO:0009142,GO:0009144,GO:0009145,GO:…	1.1.1.205	ko:K00088	ko00230,ko00983,ko01100,ko01110,map00230,map00983,map01100,map01110	CBS,IMPDH
14418	Core subunit of the mitochondrial membrane respiratory chain NADH dehydrogenase (Complex I) that is believed to belong to the minimal assembly required for catalysis. Complex I functions in the transfer of electrons from NADH to the respiratory chain	NDH51	0.838254	1.00799	0.98647	0.265571	0.117355	1.04005e-14	5.43536e-13	8.97117e-13	7.99288e-05	0.0495804	2.8368	2.76072	2.74976	2.78812	2.72771	2.7425	2.43232	2.42908	2.52687	2.5628	2.33668	2.60661	3.50658	3.67638	3.64566	3.55683	3.64357	3.60611	3.50633	3.50107	3.40483	3.52527	3.48522	3.45501	5286.M7WNN8	0	1067	COG1894@1|root,KOG2658@2759|Eukaryota,38DDI@33154|Opisthokonta,3NU1K@4751|Fungi,3UY3Y@5204|Basidiomycota,2YCJK@29000|Pucciniomycotina	4751|Fungi	C	GO:0005575,GO:0005622,GO:0005623,GO:0005737,GO:0005739,GO:0005740,GO:0005743,GO:0016020,GO:0019866,GO:0031090,GO:0031966,GO:0031967,GO:0031975,GO:0043226,GO:0043227,GO:0043229,GO:0043231,GO:0044422,GO:0044424,GO:0044429,GO:0044444,GO:0044446,GO:0044464	1.6.5.3,1.6.99.3	ko:K03942	ko00190,ko01100,ko04714,ko04723,ko04932,ko05010,ko05012,ko05016,map00190,map01100,map04714,map04723,map04932,map05010,map05012,map05016	Complex1_51K,NADH_4Fe-4S,SLBB
16290	Dynamin GTPase effector domain	DNM1	-0.748442	-0.811076	-0.507687	0.224635	-0.0161197	1.07901e-14	2.87393e-12	7.26996e-09	0.000150936	0.7875	2.97937	3.03498	2.97433	2.89551	2.99685	2.96169	3.0267	3.10416	3.06743	2.69203	2.8523	2.70313	2.14052	2.2954	2.31367	2.17412	2.20317	2.22518	2.19002	2.30021	2.27484	2.17159	2.27576	2.27705	5286.M7WLR9	0	1541	COG0699@1|root,KOG0446@2759|Eukaryota,38C4B@33154|Opisthokonta,3NU71@4751|Fungi,3UY0S@5204|Basidiomycota,2YC4E@29000|Pucciniomycotina	4751|Fungi	U	GO:0000001,GO:0000002,GO:0000166,GO:0000266,GO:0001300,GO:0001882,GO:0001883,GO:0003373,GO:0003374,GO:0003674,GO:0003774,GO:0003824,GO:0003924,GO:0005488,GO:0005515,GO:0005525,GO:0005575,GO:0005622,GO:0005623,GO:0005737,GO:0005739,GO:0005740,GO:0005741,GO:0005777,GO:0005829,GO:0006914,GO:0006928,GO:0006996,GO:0007005,GO:0007017,GO:0007018,GO:0007031,GO:0007568,GO:0007569,GO:0008017,GO:0008092,GO:…	3.6.5.5	ko:K17065	ko04139,ko04214,ko04217,ko04621,ko04668,map04139,map04214,map04217,map04621,map04668	Dynamin_M,Dynamin_N,GED
16681	Carbamoyl-phosphate synthase small chain, CPSase domain	URA2	-0.579227	-0.549124	-0.344181	0.285895	0.0508486	1.10941e-14	2.55304e-11	6.0221e-08	2.70629e-07	0.220408	4.34805	4.35297	4.2885	4.32631	4.30508	4.28092	4.20479	4.30091	4.29071	4.00013	4.09409	3.99901	3.69671	3.77697	3.79048	3.67938	3.72365	3.75928	3.70458	3.74187	3.70259	3.6841	3.68211	3.69448	5286.M7WEG7	0	4277	COG0458@1|root,KOG0370@2759|Eukaryota,38CAC@33154|Opisthokonta,3NW85@4751|Fungi,3UXW6@5204|Basidiomycota,2YCQK@29000|Pucciniomycotina	4751|Fungi	F	GO:0000050,GO:0003674,GO:0003824,GO:0003922,GO:0004070,GO:0004087,GO:0004088,GO:0004151,GO:0005575,GO:0005622,GO:0005623,GO:0005737,GO:0005739,GO:0006082,GO:0006139,GO:0006142,GO:0006206,GO:0006207,GO:0006520,GO:0006525,GO:0006526,GO:0006541,GO:0006725,GO:0006807,GO:0008150,GO:0008152,GO:0008652,GO:0009058,GO:0009064,GO:0009084,GO:0009112,GO:0009892,GO:0009987,GO:0016020,GO:0016021,GO:0016053,GO:…	2.1.3.2,6.3.5.5	ko:K01954,ko:K11541	ko00240,ko00250,ko01100,map00240,map00250,map01100	CPSase_L_D2,CPSase_L_D3,CPSase_sm_chain,GATase,MGS,OTCace,OTCace_N
9793	Protein of unknown function (DUF4449)	-	1.00007	0.7555	-0.181437	-0.791609	0.389894	1.21306e-14	1.09113e-09	0.019326	3.30752e-10	1.05646e-05	4.08102	4.05488	4.0422	4.01474	3.94207	3.92106	4.24984	4.17322	4.10302	4.89794	4.61051	4.89436	5.09923	5.08276	4.95718	4.94808	5.06417	4.90496	4.91812	4.91479	4.95967	4.59867	4.59672	4.66311	5286.M7XIF3	0	1809	28RQ9@1|root,2QYDH@2759|Eukaryota,38E67@33154|Opisthokonta,3NV0P@4751|Fungi,3UZZM@5204|Basidiomycota,2YCPU@29000|Pucciniomycotina	4751|Fungi	S	-	-	-	-	DUF4449
14966	Eukaryotic porin	TOM40	-1.6469	-1.39175	-0.63433	0.591018	-0.421555	1.72641e-14	2.24537e-10	3.06056e-05	2.40738e-05	0.00114636	3.12892	3.082	2.99261	3.12146	3.14404	3.02566	2.80515	2.89842	2.95808	2.41279	2.67589	2.38561	0.988381	1.44483	1.5376	1.41182	1.54755	1.6831	1.41943	1.4448	1.62215	1.85046	1.79609	1.92476	5286.M7WK24	1.22e-271	743	KOG3296@1|root,KOG3296@2759|Eukaryota,38FFD@33154|Opisthokonta,3NURF@4751|Fungi,3UYNQ@5204|Basidiomycota,2YDQ9@29000|Pucciniomycotina	4751|Fungi	U	GO:0003674,GO:0005215,GO:0005575,GO:0005622,GO:0005623,GO:0005737,GO:0005739,GO:0005740,GO:0005741,GO:0005742,GO:0006605,GO:0006626,GO:0006810,GO:0006839,GO:0006886,GO:0006996,GO:0007005,GO:0007006,GO:0007007,GO:0008104,GO:0008150,GO:0008320,GO:0008565,GO:0009987,GO:0015031,GO:0015399,GO:0015405,GO:0015450,GO:0015833,GO:0016020,GO:0016021,GO:0016043,GO:0017038,GO:0019867,GO:0022804,GO:0022857,GO:…	-	ko:K11518	ko05014,map05014	Porin_3
15452	Aldo/keto reductase family	-	-0.595599	-0.339939	-0.363272	0.233399	0.00107218	1.89293e-14	1.23264e-07	6.11606e-08	8.90691e-06	0.983043	0.864564	0.885006	0.909295	0.89616	0.878897	0.856832	0.743998	0.785619	0.684278	0.616504	0.675429	0.653247	0.392286	0.194977	0.253197	0.232561	0.32547	0.318671	0.400748	0.401073	0.392257	0.244575	0.288462	0.322328	5286.M7WXL1	1.06e-260	714	COG0667@1|root,KOG1575@2759|Eukaryota,38H5S@33154|Opisthokonta,3NVMZ@4751|Fungi,3V85A@5204|Basidiomycota	4751|Fungi	C	-	-	-	-	Aldo_ket_red
13443	Catalyzes the first intracellular reaction of sulfate assimilation, forming adenosine-5'-phosphosulfate (APS) from inorganic sulfate and ATP. Plays an important role in sulfate activation as a component of the biosynthesis pathway of sulfur- containing amino acids	MET3	-0.828094	-0.994862	-0.74635	0.671963	0.590218	1.94965e-14	8.58221e-13	1.38718e-10	3.30752e-10	5.28807e-09	3.85718	3.91026	3.84322	3.87013	3.9391	3.8957	3.61051	3.73672	3.64307	3.16928	3.33728	3.13534	2.94243	3.09936	3.12268	2.98918	3.08757	3.10579	2.58355	2.68347	2.7387	2.38712	2.48207	2.53366	5286.M7WG58	0	1140	COG2046@1|root,KOG0636@2759|Eukaryota,38EMA@33154|Opisthokonta,3NUAT@4751|Fungi,3UZ3D@5204|Basidiomycota,2YCYQ@29000|Pucciniomycotina	4751|Fungi	P	GO:0000096,GO:0000103,GO:0003674,GO:0003824,GO:0004779,GO:0004781,GO:0005575,GO:0005622,GO:0005623,GO:0005737,GO:0005739,GO:0006082,GO:0006520,GO:0006790,GO:0006807,GO:0008150,GO:0008152,GO:0009987,GO:0010134,GO:0016740,GO:0016772,GO:0016779,GO:0019379,GO:0019419,GO:0019752,GO:0043226,GO:0043227,GO:0043229,GO:0043231,GO:0043436,GO:0044237,GO:0044238,GO:0044281,GO:0044424,GO:0044444,GO:0044464,GO:…	2.7.7.4	ko:K00958	ko00230,ko00261,ko00450,ko00920,ko01100,ko01120,ko01130,map00230,map00261,map00450,map00920,map01100,map01120,map01130	APS_kinase,ATP-sulfurylase,PUA_2
10428	Isocitrate/isopropylmalate dehydrogenase	LYS12	-0.724007	-0.521939	-0.20593	0.621182	0.103105	2.11855e-14	3.62925e-09	0.000886423	1.9944e-10	0.0543539	3.5086	3.51137	3.39934	3.49749	3.51336	3.42629	3.1788	3.21041	3.32181	2.79585	2.95882	2.81001	2.63385	2.78628	2.78509	2.73198	2.7991	2.7761	2.66848	2.74879	2.72795	2.67474	2.60889	2.66326	5286.M7XTU8	1.01e-252	694	COG0473@1|root,KOG0785@2759|Eukaryota,38RHP@33154|Opisthokonta,3NWJP@4751|Fungi,3UYB4@5204|Basidiomycota,2YCHR@29000|Pucciniomycotina	4751|Fungi	E	GO:0003674,GO:0003824,GO:0005575,GO:0005622,GO:0005623,GO:0005737,GO:0005739,GO:0006082,GO:0006520,GO:0006553,GO:0006807,GO:0008150,GO:0008152,GO:0008652,GO:0009058,GO:0009066,GO:0009067,GO:0009085,GO:0009987,GO:0016053,GO:0016491,GO:0016614,GO:0016616,GO:0019752,GO:0043226,GO:0043227,GO:0043229,GO:0043231,GO:0043436,GO:0044237,GO:0044238,GO:0044249,GO:0044281,GO:0044283,GO:0044424,GO:0044444,GO:…	1.1.1.87	ko:K05824	ko00300,ko01100,ko01120,ko01130,ko01210,ko01230,map00300,map01100,map01120,map01130,map01210,map01230	Iso_dh
14970	Sar1p-like members of the Ras-family of small GTPases	SAR1	-0.897494	-0.873594	-0.590424	0.315301	0.00823113	2.33268e-14	3.08026e-11	2.31926e-08	3.99878e-05	0.915988	3.14466	3.25097	3.19066	3.20556	3.25788	3.20215	3.21897	3.25185	3.31274	2.81932	3.07481	2.7859	2.22274	2.39345	2.37542	2.23922	2.30413	2.33194	2.31498	2.44927	2.39854	2.25875	2.24563	2.40438	5286.M7WK21	7.34e-139	393	KOG0077@1|root,KOG0077@2759|Eukaryota,38URR@33154|Opisthokonta,3NV7B@4751|Fungi,3UZ5F@5204|Basidiomycota,2YCYD@29000|Pucciniomycotina	4751|Fungi	U	GO:0000166,GO:0000266,GO:0001882,GO:0001883,GO:0003400,GO:0003674,GO:0003824,GO:0003924,GO:0005488,GO:0005525,GO:0005575,GO:0005622,GO:0005623,GO:0005737,GO:0005783,GO:0005789,GO:0005798,GO:0006810,GO:0006886,GO:0006888,GO:0006996,GO:0006997,GO:0006998,GO:0007005,GO:0007006,GO:0007154,GO:0007165,GO:0007264,GO:0008104,GO:0008150,GO:0009987,GO:0010256,GO:0012505,GO:0012506,GO:0012507,GO:0015031,GO:…	-	ko:K07953	ko04141,ko05134,map04141,map05134	Arf
14558	Permease for cytosine/purines, uracil, thiamine, allantoin	FCY21	1.6111	1.44957	1.34089	-0.0746745	0.195538	2.53053e-14	1.12672e-10	5.65247e-10	0.546091	0.101197	-1.30382	-1.51868	-1.22393	-1.0319	-1.01774	-1.06037	-1.30709	-1.49568	-1.32495	-1.00955	-1.24685	-1.0978	0.446558	0.238886	0.250943	0.541406	0.484842	0.54755	0.188417	0.0663292	-0.0337547	0.265491	0.310403	0.0925863	5286.M7XFN2	0	1014	COG1457@1|root,2QQ8Y@2759|Eukaryota,39DRN@33154|Opisthokonta,3NV60@4751|Fungi,3UYUN@5204|Basidiomycota,2YCTP@29000|Pucciniomycotina	4751|Fungi	P	GO:0000322,GO:0000323,GO:0000324,GO:0000329,GO:0003674,GO:0005215,GO:0005337,GO:0005575,GO:0005622,GO:0005623,GO:0005737,GO:0005773,GO:0005774,GO:0005886,GO:0006810,GO:0006863,GO:0008150,GO:0015205,GO:0015212,GO:0015214,GO:0015851,GO:0015855,GO:0015856,GO:0015858,GO:0015861,GO:0015864,GO:0015931,GO:0015932,GO:0016020,GO:0016021,GO:0022857,GO:0031090,GO:0031224,GO:0043226,GO:0043227,GO:0043229,GO:…	-	-	-	Transp_cyt_pur
14662	ACT domain	HOM3	-0.674257	-0.761554	-0.473778	0.524871	0.324392	2.61072e-14	3.14667e-12	8.89222e-09	6.9472e-10	1.29182e-06	2.04613	2.05708	2.01688	1.92596	1.95477	1.97577	1.74398	1.83083	1.89728	1.4381	1.57058	1.40501	1.29765	1.35012	1.3509	1.27622	1.30009	1.35607	1.02761	1.02167	1.13815	0.960047	0.988504	1.0438	5286.M7XFZ0	0	1112	COG0527@1|root,KOG0456@2759|Eukaryota,38QNZ@33154|Opisthokonta,3NU38@4751|Fungi,3UZ9E@5204|Basidiomycota,2YDDE@29000|Pucciniomycotina	4751|Fungi	E	GO:0000096,GO:0000097,GO:0003674,GO:0003824,GO:0004072,GO:0005575,GO:0005622,GO:0005623,GO:0005737,GO:0006082,GO:0006520,GO:0006531,GO:0006553,GO:0006555,GO:0006566,GO:0006790,GO:0006793,GO:0006796,GO:0006807,GO:0008150,GO:0008152,GO:0008652,GO:0009058,GO:0009066,GO:0009067,GO:0009069,GO:0009070,GO:0009085,GO:0009086,GO:0009088,GO:0009089,GO:0009090,GO:0009092,GO:0009987,GO:0016053,GO:0016301,GO:…	2.7.2.4	ko:K00928	ko00260,ko00261,ko00270,ko00300,ko01100,ko01110,ko01120,ko01130,ko01210,ko01230,map00260,map00261,map00270,map00300,map01100,map01110,map01120,map01130,map01210,map01230	AA_kinase,ACT,ACT_7
11212	-	-	0.935628	0.969781	0.526241	-0.755292	-0.345905	2.6552e-14	1.28643e-11	2.64123e-07	4.38284e-10	3.30937e-05	0.405249	0.430526	0.38745	0.349596	0.385651	0.378447	0.705978	0.622363	0.513359	1.27361	0.983509	1.17721	1.43533	1.16867	1.30115	1.31788	1.33529	1.39237	1.6009	1.5213	1.62884	1.71018	1.72139	1.58148	-	-	-	-	-	-	-	-	-	-	-
13992	KR domain	-	-1.33235	-1.28843	-1.33428	0.281028	0.282954	3.08047e-14	4.20777e-11	3.57244e-11	0.00580304	0.00648425	-1.02182	-0.760358	-0.841075	-1.02694	-0.718574	-0.721743	-0.728115	-0.942556	-0.806811	-1.23818	-0.974314	-1.17584	-2.38209	-2.19489	-2.06583	-2.21701	-2.10999	-2.11481	-2.06215	-2.19461	-2.08601	-2.34321	-2.54719	-2.50078	5286.M7WKS2	8.85e-157	442	COG1028@1|root,KOG1611@2759|Eukaryota,3A2FQ@33154|Opisthokonta,3P3BH@4751|Fungi,3V5EA@5204|Basidiomycota,2YG09@29000|Pucciniomycotina	4751|Fungi	Q	GO:0003674,GO:0003824,GO:0005575,GO:0005622,GO:0005623,GO:0005737,GO:0008150,GO:0008152,GO:0009636,GO:0009987,GO:0010033,GO:0016020,GO:0016021,GO:0016491,GO:0031224,GO:0042221,GO:0044424,GO:0044425,GO:0044464,GO:0050896,GO:0051716,GO:0055114,GO:0070887,GO:0097237,GO:0098754,GO:0110095,GO:0110096,GO:1901700,GO:1901701,GO:1990748	1.1.1.349	ko:K17644	ko00254,map00254	adh_short
12909	Permease for cytosine/purines, uracil, thiamine, allantoin	-	2.23827	2.13582	2.98602	0.259359	-0.488388	3.34061e-14	5.79634e-11	3.70958e-13	0.11797	0.00558485	-0.0386543	-0.0660624	0.0304932	-0.226612	-0.246211	-0.0658653	-0.0518518	-0.152529	-0.0794201	-0.372012	-0.49218	-0.220341	2.0691	1.9311	2.0201	2.22296	2.24559	2.32786	2.34236	1.84641	1.9349	2.79578	2.98908	2.08865	5286.M7XCX5	0	1038	COG1953@1|root,KOG2466@2759|Eukaryota,38GBM@33154|Opisthokonta,3NUT9@4751|Fungi,3UZIY@5204|Basidiomycota,2YFHG@29000|Pucciniomycotina	4751|Fungi	FH	-	-	ko:K03457	-	Transp_cyt_pur
9495	Condensation domain	LYS2	-0.471687	-0.491669	-0.357888	0.281566	0.167767	3.34061e-14	1.45234e-11	3.12351e-09	4.20925e-08	5.98989e-05	1.9526	1.9788	1.92085	1.95086	2.00105	2.01169	1.8071	1.91519	1.89096	1.67225	1.73075	1.66023	1.45112	1.5166	1.5217	1.48194	1.50617	1.50821	1.33678	1.3921	1.40937	1.35014	1.30502	1.3344	5286.M7WMU5	0	2824	COG1020@1|root,KOG1178@2759|Eukaryota,38FV5@33154|Opisthokonta,3NWTQ@4751|Fungi,3UZ90@5204|Basidiomycota,2YC89@29000|Pucciniomycotina	4751|Fungi	Q	GO:0003674,GO:0003824,GO:0004043,GO:0005575,GO:0005622,GO:0005623,GO:0005737,GO:0006082,GO:0006520,GO:0006553,GO:0006807,GO:0008150,GO:0008152,GO:0008652,GO:0009058,GO:0009066,GO:0009067,GO:0009085,GO:0009987,GO:0016053,GO:0016491,GO:0016620,GO:0016903,GO:0019752,GO:0019878,GO:0043436,GO:0044237,GO:0044238,GO:0044249,GO:0044281,GO:0044283,GO:0044424,GO:0044464,GO:0046394,GO:0055114,GO:0071704,GO:…	1.2.1.95	ko:K00143	ko00300,ko01100,ko01110,ko01130,ko01230,map00300,map01100,map01110,map01130,map01230	AMP-binding,AMP-binding_C,Condensation,NAD_binding_4,PP-binding
15967	Succinyl-CoA synthetase functions in the citric acid cycle (TCA), coupling the hydrolysis of succinyl-CoA to the synthesis of ATP and thus represents the only step of substrate- level phosphorylation in the TCA. The beta subunit provides nucleotide specificity of the enzyme and binds the substrate succinate, while the binding sites for coenzyme A and phosphate are found in the alpha subunit	LSC2	-1.26657	-0.814419	-0.494802	0.371147	-0.400619	3.54599e-14	3.36888e-08	4.21337e-05	0.000360022	0.000215567	3.60377	3.7067	3.52629	3.5823	3.74683	3.43801	3.32183	3.36317	3.64091	3.12499	3.35103	3.21249	2.24003	2.36709	2.44741	2.24014	2.32176	2.38807	2.52091	2.71369	2.64806	2.89195	2.59852	2.71363	5286.M7WM30	5.21e-293	801	COG0045@1|root,KOG2799@2759|Eukaryota,38D0K@33154|Opisthokonta,3NUY0@4751|Fungi,3UYBH@5204|Basidiomycota,2YBZ2@29000|Pucciniomycotina	4751|Fungi	C	GO:0003674,GO:0003824,GO:0004774,GO:0004775,GO:0005575,GO:0005622,GO:0005623,GO:0005737,GO:0005739,GO:0006082,GO:0006091,GO:0006099,GO:0006101,GO:0006104,GO:0006139,GO:0006163,GO:0006637,GO:0006725,GO:0006732,GO:0006753,GO:0006790,GO:0006793,GO:0006796,GO:0006807,GO:0008150,GO:0008152,GO:0009060,GO:0009117,GO:0009150,GO:0009259,GO:0009987,GO:0015980,GO:0016874,GO:0016877,GO:0016878,GO:0016999,GO:…	6.2.1.4,6.2.1.5	ko:K01900	ko00020,ko00640,ko01100,ko01110,ko01120,ko01130,ko01200,map00020,map00640,map01100,map01110,map01120,map01130,map01200	ATP-grasp_2,Ligase_CoA
9324	Permease for cytosine/purines, uracil, thiamine, allantoin	-	2.21513	2.824	2.51052	-0.0963214	-0.391707	3.54599e-14	6.18919e-13	4.89329e-12	0.580108	0.021659	-2.48355	-2.40641	-2.47413	-1.96746	-1.93291	-1.88557	-2.74358	-2.88069	-2.51718	-2.09526	-2.19054	-2.00026	-0.0973141	-0.22543	-0.211665	0.268637	0.191859	0.214668	0.148973	0.193149	-0.0115658	0.3817	0.434323	0.429477	5286.M7WUG1	0	961	COG1953@1|root,KOG2466@2759|Eukaryota,38GBM@33154|Opisthokonta,3NUT9@4751|Fungi,3UZTN@5204|Basidiomycota	4751|Fungi	FH	-	-	ko:K03457	-	Transp_cyt_pur
15602	Mitochondrial ribosomal protein subunit	-	-0.797751	-0.592775	-0.0619822	0.617571	-0.118198	3.58849e-14	3.62925e-09	0.335344	9.81635e-10	0.0521252	0.252014	0.311034	0.139597	0.108304	0.239839	0.106013	-0.0571286	0.0804889	-0.0416539	-0.417784	-0.4474	-0.409127	-0.649674	-0.596372	-0.545853	-0.693281	-0.609033	-0.53549	-0.70822	-0.52955	-0.558848	-0.499827	-0.485957	-0.474474	5286.M7X575	8.72e-237	665	2E4QY@1|root,2SBK0@2759|Eukaryota,3A9IE@33154|Opisthokonta,3P7Q8@4751|Fungi,3V2KC@5204|Basidiomycota,2YF3T@29000|Pucciniomycotina	4751|Fungi	S	-	-	-	-	Mit_ribos_Mrp51
15137	Asparagine synthase	ASN1	-0.717871	-0.703241	-0.33375	0.464968	0.0808468	3.6132e-14	4.14021e-11	4.88493e-06	1.30582e-08	0.138716	4.19307	4.19842	4.11279	4.18095	4.18958	4.11189	3.95228	4.01794	4.11818	3.64744	3.80004	3.65097	3.30259	3.47523	3.46364	3.44964	3.51792	3.47045	3.31454	3.31439	3.34975	3.36568	3.37014	3.36138	5286.M7XXN8	0	1218	COG0367@1|root,KOG0571@2759|Eukaryota,38H99@33154|Opisthokonta,3NVCE@4751|Fungi,3UZP5@5204|Basidiomycota,2YCG5@29000|Pucciniomycotina	4751|Fungi	E	GO:0003674,GO:0003824,GO:0004066,GO:0005488,GO:0005515,GO:0005575,GO:0005622,GO:0005623,GO:0005737,GO:0006082,GO:0006520,GO:0006528,GO:0006529,GO:0006807,GO:0008150,GO:0008152,GO:0008652,GO:0009058,GO:0009066,GO:0009067,GO:0009987,GO:0016053,GO:0016874,GO:0016879,GO:0016884,GO:0019752,GO:0032787,GO:0034641,GO:0042802,GO:0042803,GO:0043436,GO:0043603,GO:0043604,GO:0044237,GO:0044238,GO:0044249,GO:…	6.3.5.4	ko:K01953	ko00250,ko01100,ko01110,map00250,map01100,map01110	Asn_synthase,GATase_7
11543	Alpha mannosidase, middle domain	AMS1	0.888019	0.706544	0.450745	-0.0988605	0.338413	3.62121e-14	1.21235e-09	1.47314e-06	0.136221	2.86939e-05	1.43738	1.42304	1.39176	1.15494	1.16108	1.18816	1.37182	1.36881	1.38121	1.42416	1.3157	1.43491	2.26526	2.17306	2.19975	2.17035	2.13636	2.13969	2.074	2.07809	2.08938	1.88548	1.81944	1.82208	5286.M7X7W6	0	2227	COG0383@1|root,KOG4342@2759|Eukaryota,38EQ8@33154|Opisthokonta,3NW9D@4751|Fungi,3UZIP@5204|Basidiomycota,2YCA7@29000|Pucciniomycotina	4751|Fungi	G	GO:0000322,GO:0000323,GO:0000324,GO:0000329,GO:0003674,GO:0003824,GO:0004553,GO:0004559,GO:0005575,GO:0005622,GO:0005623,GO:0005737,GO:0005773,GO:0005774,GO:0005975,GO:0005996,GO:0006013,GO:0006464,GO:0006517,GO:0006807,GO:0008150,GO:0008152,GO:0009056,GO:0009100,GO:0009311,GO:0009313,GO:0009987,GO:0015923,GO:0016020,GO:0016052,GO:0016787,GO:0016798,GO:0019318,GO:0019538,GO:0031090,GO:0036211,GO:…	3.2.1.24	ko:K01191	ko00511,map00511	Alpha-mann_mid,Glyco_hydro_38,Glyco_hydro_38C
15488	LeuA allosteric (dimerisation) domain	-	-1.04042	-1.17234	-0.595672	0.611704	0.166958	3.62121e-14	4.46356e-12	2.73155e-07	6.0126e-08	0.0365298	4.52457	4.51598	4.42328	4.42436	4.4458	4.3655	4.171	4.28019	4.39155	3.81495	3.89355	3.80613	3.14139	3.46112	3.46245	3.40276	3.4858	3.50345	3.04803	3.07218	3.20551	3.23078	3.18842	3.30842	5286.M7X4X3	0	1222	COG0119@1|root,KOG2367@2759|Eukaryota,38SM6@33154|Opisthokonta,3NVRE@4751|Fungi,3UZ1M@5204|Basidiomycota,2YFCP@29000|Pucciniomycotina	4751|Fungi	E	-	2.3.3.13	ko:K01649	ko00290,ko00620,ko01100,ko01110,ko01210,ko01230,map00290,map00620,map01100,map01110,map01210,map01230	HMGL-like,LeuA_dimer
15971	-	-	1.50075	1.40067	0.820138	-1.80704	-1.12643	3.62121e-14	9.19617e-11	5.18383e-07	2.67342e-12	4.70609e-09	2.09096	1.89051	2.00529	2.10673	1.96232	2.09403	3.24661	2.88411	2.63986	3.98252	3.63824	3.87528	3.63825	3.58474	3.55274	3.35962	3.50818	3.51082	4.34896	4.38469	4.23897	4.61919	4.7479	4.58936	5286.M7WML8	5.86e-133	376	2E0JE@1|root,2S7ZM@2759|Eukaryota,3AAZD@33154|Opisthokonta,3P7NG@4751|Fungi,3V2FC@5204|Basidiomycota,2YET6@29000|Pucciniomycotina	4751|Fungi	-	-	-	-	-	-
9589	Phosphoglucose isomerase	PGI1	-0.621612	-0.683462	-0.513767	0.118847	0.0110021	3.62121e-14	6.9087e-12	9.27624e-10	0.0125731	0.83555	4.90496	4.92162	4.88056	4.86385	4.92221	4.85709	4.83146	4.821	4.94154	4.77696	4.80808	4.73357	4.16037	4.28938	4.2679	4.24338	4.33658	4.32301	4.14161	4.18663	4.21537	4.27437	4.23377	4.26916	5286.M7WNZ9	0	1103	COG0166@1|root,KOG2446@2759|Eukaryota,38EWT@33154|Opisthokonta,3NW61@4751|Fungi,3UYG9@5204|Basidiomycota,2YDF1@29000|Pucciniomycotina	4751|Fungi	G	GO:0003674,GO:0003824,GO:0004347,GO:0005575,GO:0005576,GO:0005622,GO:0005623,GO:0005737,GO:0005739,GO:0005829,GO:0005886,GO:0005975,GO:0005996,GO:0006006,GO:0006007,GO:0006081,GO:0006082,GO:0006090,GO:0006091,GO:0006094,GO:0006096,GO:0006098,GO:0006139,GO:0006163,GO:0006164,GO:0006165,GO:0006725,GO:0006732,GO:0006733,GO:0006734,GO:0006735,GO:0006739,GO:0006753,GO:0006754,GO:0006757,GO:0006793,GO:…	5.3.1.9	ko:K01810	ko00010,ko00030,ko00500,ko00520,ko01100,ko01110,ko01120,ko01130,ko01200,map00010,map00030,map00500,map00520,map01100,map01110,map01120,map01130,map01200	PGI
15420	Fructose-bisphosphate aldolase class-II	FBA1	-0.800873	-0.920136	-0.785447	0.0904326	0.0750067	3.76474e-14	3.56545e-12	6.72e-11	0.132675	0.222762	5.52411	5.47487	5.44991	5.61499	5.56199	5.51505	5.43653	5.46439	5.4363	5.46648	5.44575	5.38693	4.57879	4.73578	4.68268	4.68194	4.86811	4.78839	4.4789	4.50352	4.59438	4.62412	4.63566	4.68305	5286.M7X5F4	2.1e-249	686	COG0191@1|root,KOG4153@2759|Eukaryota,38EK5@33154|Opisthokonta,3NVQC@4751|Fungi,3UXTW@5204|Basidiomycota,2YFEN@29000|Pucciniomycotina	4751|Fungi	G	GO:0003674,GO:0003824,GO:0004332,GO:0005488,GO:0005575,GO:0005618,GO:0005622,GO:0005623,GO:0005737,GO:0005739,GO:0005829,GO:0005886,GO:0005975,GO:0005996,GO:0006006,GO:0006007,GO:0006082,GO:0006090,GO:0006091,GO:0006094,GO:0006096,GO:0006139,GO:0006163,GO:0006164,GO:0006165,GO:0006725,GO:0006732,GO:0006733,GO:0006734,GO:0006735,GO:0006753,GO:0006754,GO:0006757,GO:0006793,GO:0006796,GO:0006807,GO:…	3.2.1.25,4.1.2.13	ko:K01192,ko:K01624	ko00010,ko00030,ko00051,ko00511,ko00680,ko00710,ko01100,ko01110,ko01120,ko01130,ko01200,ko01230,ko04142,map00010,map00030,map00051,map00511,map00680,map00710,map01100,map01110,map01120,map01130,map01200,map01230,map04142	F_bP_aldolase
16193	Phosphoribosyl transferase domain	APT1	-0.879474	-0.67874	-0.336056	0.361378	-0.18204	3.76474e-14	2.17768e-09	6.10993e-05	8.44963e-06	0.00875315	0.973505	1.13072	1.1211	0.941935	1.10663	1.04596	1.06009	1.0338	1.17253	0.683951	0.751514	0.640326	0.164117	0.120839	0.200872	0.131505	0.167022	0.258652	0.274856	0.509255	0.446085	0.374551	0.24084	0.452232	5286.M7WFK5	6.28e-120	343	COG0503@1|root,KOG1712@2759|Eukaryota,3A3HY@33154|Opisthokonta,3NUHG@4751|Fungi,3V0E1@5204|Basidiomycota,2YDXP@29000|Pucciniomycotina	4751|Fungi	F	GO:0003674,GO:0003824,GO:0003999,GO:0005575,GO:0005576,GO:0005622,GO:0005623,GO:0005634,GO:0005737,GO:0006139,GO:0006144,GO:0006163,GO:0006164,GO:0006167,GO:0006168,GO:0006725,GO:0006753,GO:0006793,GO:0006796,GO:0006807,GO:0008150,GO:0008152,GO:0009058,GO:0009112,GO:0009113,GO:0009117,GO:0009123,GO:0009124,GO:0009126,GO:0009127,GO:0009150,GO:0009152,GO:0009156,GO:0009161,GO:0009165,GO:0009167,GO:…	2.4.2.7	ko:K00759	ko00230,ko01100,map00230,map01100	Pribosyltran
9596	Transfers the glycosyl residue from UDP-Glc to the non- reducing end of alpha-1,4-glucan	GSY1	0.615786	0.488534	-0.195017	-0.493358	0.317445	4.04348e-14	1.45829e-09	0.000465647	6.9472e-10	7.30202e-07	2.33832	2.31092	2.33632	2.3365	2.34343	2.33696	2.38499	2.36213	2.25346	2.91965	2.69281	2.86884	3.01888	2.94003	2.92048	2.95809	2.94179	2.9179	2.80071	2.84085	2.82463	2.62867	2.60017	2.66741	5286.M7XI20	0	1520	COG0438@1|root,KOG3742@2759|Eukaryota,38BSH@33154|Opisthokonta,3NU8X@4751|Fungi,3UY37@5204|Basidiomycota,2YC8R@29000|Pucciniomycotina	4751|Fungi	G	GO:0000271,GO:0003674,GO:0003824,GO:0004373,GO:0005575,GO:0005622,GO:0005623,GO:0005634,GO:0005737,GO:0005739,GO:0005975,GO:0005976,GO:0005977,GO:0005978,GO:0006073,GO:0006091,GO:0006112,GO:0008150,GO:0008152,GO:0008194,GO:0009058,GO:0009059,GO:0009250,GO:0009987,GO:0015980,GO:0016051,GO:0016740,GO:0016757,GO:0016758,GO:0033692,GO:0034637,GO:0034645,GO:0035251,GO:0043170,GO:0043226,GO:0043227,GO:…	2.4.1.11	ko:K00693	ko00500,ko01100,ko04151,ko04152,ko04910,ko04922,ko04931,map00500,map01100,map04151,map04152,map04910,map04922,map04931	Glycogen_syn
10683	-	-	-0.643222	-0.664421	-0.31109	0.452257	0.120126	4.07779e-14	2.10887e-11	3.24446e-06	4.22053e-09	0.0172505	0.537556	0.54315	0.498477	0.390137	0.388966	0.489382	0.292	0.427211	0.36612	0.0216047	0.0503706	-0.00491181	-0.227474	-0.149017	-0.136382	-0.178191	-0.154346	-0.166251	-0.388966	-0.261555	-0.257412	-0.304279	-0.296242	-0.265686	5286.M7X8W9	6.62e-169	476	2E2RQ@1|root,2S9YH@2759|Eukaryota,38IK0@33154|Opisthokonta,3PKH6@4751|Fungi,3V2E6@5204|Basidiomycota,2YERB@29000|Pucciniomycotina	4751|Fungi	-	-	-	ko:K02864	ko03010,map03010	-
12731	AAA domain	bioDA	-0.73755	-0.710968	-0.109653	0.544365	-0.0835315	4.13811e-14	6.27968e-11	0.0687217	2.38163e-09	0.140794	0.59662	0.633534	0.646878	0.591396	0.683311	0.702143	0.461597	0.667908	0.607803	0.0522549	0.195944	0.0456456	-0.16643	-0.142608	-0.0764844	-0.0693816	-0.103164	-0.0133481	-0.17691	-0.139192	-0.0794945	-0.031267	0.0595997	-0.0634461	5286.M7WPG7	0	1540	COG4992@1|root,KOG1401@2759|Eukaryota,38GBZ@33154|Opisthokonta,3NVKE@4751|Fungi,3UYUS@5204|Basidiomycota,2YCTF@29000|Pucciniomycotina	4751|Fungi	E	GO:0003674,GO:0003824,GO:0004015,GO:0005575,GO:0005622,GO:0005623,GO:0005737,GO:0006082,GO:0006732,GO:0006766,GO:0006767,GO:0006768,GO:0006790,GO:0006807,GO:0008150,GO:0008152,GO:0008483,GO:0009058,GO:0009102,GO:0009108,GO:0009110,GO:0009987,GO:0016053,GO:0016740,GO:0016769,GO:0017144,GO:0018130,GO:0019752,GO:0032787,GO:0034641,GO:0042364,GO:0043436,GO:0043603,GO:0043604,GO:0044237,GO:0044249,GO:…	2.6.1.62,6.3.3.3	ko:K00833,ko:K19562	ko00780,ko01100,map00780,map01100	AAA_26,Aminotran_3
14559	cytosine deaminase	FCY1	0.78003	0.75621	0.860028	0.282663	0.202664	4.13811e-14	5.88671e-11	9.82885e-12	4.32505e-05	0.00166874	-0.489525	-0.532805	-0.502671	-0.505854	-0.592638	-0.609541	-0.68916	-0.6341	-0.595695	-0.842637	-0.832765	-0.789103	0.404753	0.134137	0.166353	0.24418	0.239116	0.258606	0.174611	0.0794427	0.0956202	0.0697538	0.10878	-0.062955	5286.M7WXR0	3.44e-112	322	COG0590@1|root,KOG1018@2759|Eukaryota,3A1BT@33154|Opisthokonta,3P29S@4751|Fungi	4751|Fungi	F	GO:0003674,GO:0003824,GO:0004131,GO:0005575,GO:0005622,GO:0005623,GO:0005634,GO:0005737,GO:0006139,GO:0006206,GO:0006213,GO:0006725,GO:0006807,GO:0008150,GO:0008152,GO:0008655,GO:0009058,GO:0009112,GO:0009116,GO:0009119,GO:0009451,GO:0009987,GO:0016070,GO:0016787,GO:0016810,GO:0016814,GO:0018130,GO:0019239,GO:0019438,GO:0019858,GO:0034641,GO:0034654,GO:0043094,GO:0043170,GO:0043226,GO:0043227,GO:…	3.5.4.1	ko:K01485	ko00240,ko00330,ko01100,map00240,map00330,map01100	MafB19-deam,dCMP_cyt_deam_1
8578	ATP-dependent serine protease that mediates the selective degradation of misfolded, unassembled or oxidatively damaged polypeptides as well as certain short-lived regulatory proteins in the mitochondrial matrix. May also have a chaperone function in the assembly of inner membrane protein complexes. Participates in the regulation of mitochondrial gene expression and in the maintenance of the integ…	PIM1	-0.676552	-0.627477	-0.239809	0.319313	-0.11743	4.13811e-14	1.18723e-10	0.000151122	1.44694e-06	0.0258978	3.37871	3.3894	3.38361	3.39859	3.44318	3.39758	3.19674	3.28502	3.3444	3.06336	3.12107	3.05317	2.60708	2.64908	2.65496	2.80764	2.8058	2.8072	2.64848	2.64734	2.6479	2.82582	2.84454	2.84781	5286.M7X643	0	2094	COG0466@1|root,KOG2004@2759|Eukaryota,38CF0@33154|Opisthokonta,3NXAU@4751|Fungi,3UXZ3@5204|Basidiomycota,2YDDK@29000|Pucciniomycotina	4751|Fungi	L	GO:0003674,GO:0003824,GO:0004176,GO:0005575,GO:0005622,GO:0005623,GO:0005737,GO:0005739,GO:0005759,GO:0006508,GO:0006515,GO:0006807,GO:0006996,GO:0007005,GO:0008150,GO:0008152,GO:0008233,GO:0009056,GO:0009057,GO:0009987,GO:0016043,GO:0016462,GO:0016787,GO:0016817,GO:0016818,GO:0016887,GO:0017111,GO:0019538,GO:0030163,GO:0031974,GO:0042623,GO:0043170,GO:0043226,GO:0043227,GO:0043229,GO:0043231,GO:…	3.4.21.53	ko:K08675	-	AAA,LON_substr_bdg,Lon_C
10680	Pyridoxine 5'-phosphate oxidase C-terminal dimerisation region	PDX3	-0.593006	-0.972154	-0.568572	0.0276638	0.00322918	4.14591e-14	1.10149e-14	1.08734e-10	0.558052	0.946483	2.15737	2.241	2.16374	2.26907	2.22365	2.26815	2.27115	2.33164	2.32956	2.17534	2.18308	2.22007	1.55001	1.63541	1.61062	1.66995	1.69178	1.60717	1.29074	1.30891	1.41624	1.62494	1.55905	1.6888	5286.M7WPZ4	1.3e-185	518	COG0259@1|root,KOG2586@2759|Eukaryota,38HH9@33154|Opisthokonta,3NZQH@4751|Fungi,3V0DH@5204|Basidiomycota,2YE3R@29000|Pucciniomycotina	4751|Fungi	H	GO:0000166,GO:0003674,GO:0003824,GO:0004733,GO:0005488,GO:0005575,GO:0005622,GO:0005623,GO:0005737,GO:0005739,GO:0005740,GO:0005758,GO:0006081,GO:0006725,GO:0006732,GO:0006766,GO:0006767,GO:0006793,GO:0006796,GO:0006807,GO:0008150,GO:0008152,GO:0009058,GO:0009108,GO:0009110,GO:0009443,GO:0009987,GO:0010181,GO:0016491,GO:0016638,GO:0016641,GO:0017144,GO:0018130,GO:0019438,GO:0019637,GO:0031967,GO:…	1.4.3.5	ko:K00275	ko00750,ko01100,ko01120,map00750,map01100,map01120	PNP_phzG_C,Putative_PNPOx
10841	Phosphoenolpyruvate carboxykinase	PCK1	-1.53462	-1.61872	-1.78553	-0.0965753	0.154338	4.527e-14	1.7095e-11	4.31991e-12	0.421051	0.192488	4.14299	3.94127	3.83178	3.88873	3.74565	3.60295	3.89715	3.97935	4.02436	4.16527	3.74183	3.95931	2.2471	2.42056	2.45589	2.17492	2.28409	2.36309	2.24939	2.3262	2.4691	2.25843	2.00831	2.24307	5286.M7XSC4	0	1113	COG1866@1|root,2QQI5@2759|Eukaryota,38BH0@33154|Opisthokonta,3NVNR@4751|Fungi,3UYXP@5204|Basidiomycota,2YC8X@29000|Pucciniomycotina	4751|Fungi	G	GO:0003674,GO:0003824,GO:0004611,GO:0004612,GO:0005575,GO:0005622,GO:0005623,GO:0005737,GO:0005829,GO:0005975,GO:0005996,GO:0006006,GO:0006082,GO:0006083,GO:0006094,GO:0008150,GO:0008152,GO:0009058,GO:0009987,GO:0015976,GO:0016051,GO:0016829,GO:0016830,GO:0016831,GO:0016999,GO:0017144,GO:0019318,GO:0019319,GO:0019752,GO:0032787,GO:0043436,GO:0044237,GO:0044238,GO:0044281,GO:0044283,GO:0044424,GO:…	4.1.1.49	ko:K01610	ko00010,ko00020,ko00620,ko00710,ko01100,ko01110,ko01120,ko01130,ko01200,map00010,map00020,map00620,map00710,map01100,map01110,map01120,map01130,map01200	PEPCK_ATP
16583	Domain in histone families 1 and 5	-	1.78117	1.77656	1.20227	-0.668999	-0.0900956	4.71751e-14	4.14021e-11	2.9718e-08	2.91979e-05	0.541103	-0.790126	-1.01273	-0.995216	-0.594172	-0.819128	-1.02603	-0.671671	-1.04856	-1.00295	-0.021073	-0.474819	-0.11581	0.647397	0.890092	0.838308	1.01094	1.12922	0.933684	0.963473	0.702345	0.940694	1.07499	0.985517	0.934603	5286.M7XKD8	1.03e-95	285	KOG4012@1|root,KOG4012@2759|Eukaryota,3A8U6@33154|Opisthokonta,3P70Y@4751|Fungi,3V2BW@5204|Basidiomycota,2YG71@29000|Pucciniomycotina	4751|Fungi	B	-	-	ko:K11275	-	Linker_histone
9800	ACT domain	ILV6	-1.39898	-1.19732	-0.273739	0.869267	-0.255969	4.9093e-14	5.18476e-10	0.0195747	3.51815e-08	0.0204037	2.23882	2.32902	2.2908	2.33683	2.38146	2.33083	1.85047	2.00289	2.14446	1.33691	1.60926	1.39991	0.588485	0.808856	0.893718	1.06254	1.0478	1.11251	0.680563	0.862219	0.863093	1.25291	1.1028	1.16915	5286.M7X8E9	3.56e-202	565	COG0440@1|root,KOG2663@2759|Eukaryota,38EH4@33154|Opisthokonta,3NUVU@4751|Fungi,3UZK2@5204|Basidiomycota,2YCD9@29000|Pucciniomycotina	4751|Fungi	E	GO:0003674,GO:0005575,GO:0005622,GO:0005623,GO:0005737,GO:0005739,GO:0005759,GO:0005948,GO:0006082,GO:0006520,GO:0006549,GO:0006551,GO:0006573,GO:0006807,GO:0008150,GO:0008152,GO:0008652,GO:0009058,GO:0009081,GO:0009082,GO:0009097,GO:0009098,GO:0009099,GO:0009295,GO:0009987,GO:0016053,GO:0019752,GO:0030234,GO:0031974,GO:0032991,GO:0042645,GO:0043226,GO:0043227,GO:0043228,GO:0043229,GO:0043231,GO:…	2.2.1.6	ko:K01653	ko00290,ko00650,ko00660,ko00770,ko01100,ko01110,ko01130,ko01210,ko01230,map00290,map00650,map00660,map00770,map01100,map01110,map01130,map01210,map01230	ACT,ALS_ss_C
9354	serves to protect cells from the toxic effects of hydrogen peroxide	cat1	1.21367	1.03232	-0.0741117	-0.202135	1.08565	5.15185e-14	6.00497e-10	0.463641	0.0307756	5.54831e-10	2.37449	2.30337	2.39225	2.25904	2.23958	2.28374	2.06508	2.0815	2.19975	2.67286	2.23923	2.62055	3.7608	3.5705	3.52384	3.39528	3.47434	3.40974	3.09408	3.17484	3.17436	2.44314	2.38657	2.4806	5286.M7XNG2	0	1490	COG0753@1|root,KOG0047@2759|Eukaryota,38BMC@33154|Opisthokonta,3NUEX@4751|Fungi,3UZBJ@5204|Basidiomycota,2YFEP@29000|Pucciniomycotina	4751|Fungi	Q	GO:0000003,GO:0000302,GO:0003674,GO:0003824,GO:0004096,GO:0004601,GO:0005488,GO:0005575,GO:0005618,GO:0005619,GO:0005622,GO:0005623,GO:0005737,GO:0005829,GO:0006873,GO:0006875,GO:0006879,GO:0006950,GO:0006979,GO:0007154,GO:0008150,GO:0008152,GO:0009056,GO:0009266,GO:0009267,GO:0009277,GO:0009408,GO:0009605,GO:0009628,GO:0009636,GO:0009987,GO:0009991,GO:0010035,GO:0010106,GO:0016209,GO:0016491,GO:…	1.11.1.6	ko:K03781	ko00380,ko00630,ko01110,ko01130,ko01200,ko04011,ko04016,ko04068,ko04146,ko04211,ko04212,ko04213,ko05014,map00380,map00630,map01110,map01130,map01200,map04011,map04016,map04068,map04146,map04211,map04212,map04213,map05014	Catalase,Catalase-rel,DJ-1_PfpI
10079	DALR anticodon binding domain	SYR1	-0.545384	-0.557251	-0.446105	0.270393	0.171113	5.15185e-14	3.18518e-11	1.59853e-09	8.96987e-07	0.000315247	3.51981	3.49369	3.4152	3.44942	3.43127	3.43363	3.39007	3.37649	3.40401	3.17478	3.24655	3.13899	2.8548	2.97376	2.9555	2.85629	2.90945	2.92091	2.78369	2.84416	2.87097	2.69025	2.76707	2.76469	5286.M7X4A4	0	1228	COG0018@1|root,KOG1195@2759|Eukaryota,38DX4@33154|Opisthokonta,3NVK0@4751|Fungi,3UYHM@5204|Basidiomycota,2YD9U@29000|Pucciniomycotina	4751|Fungi	J	GO:0000959,GO:0002181,GO:0003674,GO:0003824,GO:0004812,GO:0004814,GO:0005575,GO:0005622,GO:0005623,GO:0005737,GO:0005739,GO:0006082,GO:0006139,GO:0006399,GO:0006412,GO:0006418,GO:0006420,GO:0006518,GO:0006520,GO:0006725,GO:0006807,GO:0008150,GO:0008152,GO:0009058,GO:0009059,GO:0009987,GO:0010467,GO:0016070,GO:0016874,GO:0016875,GO:0019538,GO:0019752,GO:0032543,GO:0034641,GO:0034645,GO:0034660,GO:…	6.1.1.19	ko:K01887	ko00970,map00970	Arg_tRNA_synt_N,DALR_1,tRNA-synt_1d
11950	calcium activated cation channel	YVC1	0.844339	1.08582	0.984508	0.0737458	-0.0664236	5.21717e-14	7.58516e-13	4.89329e-12	0.257529	0.324813	0.0283135	0.0436894	0.0354886	-0.0444801	-0.0299178	0.036736	0.0301463	0.0175788	0.0854424	-0.0789207	-0.0462091	-0.0611928	1.01056	0.912891	0.905483	0.69416	0.764295	0.848471	1.05859	1.22591	1.10611	0.829193	1.0239	0.914105	5286.M7WTW8	0	1208	28KY2@1|root,2QTER@2759|Eukaryota,3917H@33154|Opisthokonta,3NV46@4751|Fungi,3UYZ9@5204|Basidiomycota	4751|Fungi	S	GO:0000128,GO:0000322,GO:0000323,GO:0000324,GO:0000329,GO:0003674,GO:0005215,GO:0005216,GO:0005227,GO:0005244,GO:0005261,GO:0005262,GO:0005267,GO:0005272,GO:0005575,GO:0005622,GO:0005623,GO:0005737,GO:0005773,GO:0005774,GO:0005886,GO:0005887,GO:0006810,GO:0006811,GO:0006812,GO:0006813,GO:0006814,GO:0006816,GO:0006873,GO:0006874,GO:0006875,GO:0007204,GO:0008150,GO:0008324,GO:0009405,GO:0009987,GO:…	-	-	-	Ion_trans,PKD_channel
8625	Histone H3	HHT1	1.73478	1.05949	0.794415	-0.762691	0.177671	5.2863e-14	1.13552e-07	8.21469e-06	4.53103e-06	0.188773	2.87353	2.81577	2.90269	2.71819	2.62217	2.82898	3.55635	3.38581	3.08399	3.65823	3.37186	3.63864	4.27906	4.79515	4.60774	4.4255	4.67251	4.39003	4.4412	4.35623	4.4072	4.59027	4.28816	4.17355	34349.G7E600	4.34e-70	216	COG2036@1|root,KOG1745@2759|Eukaryota,39ZTV@33154|Opisthokonta,3P1RT@4751|Fungi,3V0GC@5204|Basidiomycota,2YDMC@29000|Pucciniomycotina	4751|Fungi	B	GO:0000003,GO:0000075,GO:0000228,GO:0000278,GO:0000775,GO:0000785,GO:0000786,GO:0000788,GO:0000790,GO:0000792,GO:0001672,GO:0003006,GO:0003674,GO:0003676,GO:0003677,GO:0003682,GO:0005488,GO:0005575,GO:0005622,GO:0005623,GO:0005634,GO:0005657,GO:0005694,GO:0005720,GO:0005721,GO:0006139,GO:0006259,GO:0006281,GO:0006289,GO:0006323,GO:0006325,GO:0006333,GO:0006334,GO:0006351,GO:0006725,GO:0006807,GO:…	-	ko:K11253	ko05034,ko05202,ko05322,map05034,map05202,map05322	Histone
10742	RNA recognition motif. (a.k.a. RRM, RBD, or RNP domain)	-	0.729351	0.600839	0.504042	-0.21959	0.00571952	5.33773e-14	1.10405e-09	2.46026e-08	0.000380961	0.928507	3.50843	3.3806	3.32773	3.49301	3.45638	3.41586	3.52789	3.49467	3.42559	3.71063	3.5758	3.66334	4.06895	4.23008	4.1286	4.09479	4.2257	4.20999	4.10387	4.09442	4.05238	4.11596	4.22503	4.12091	5286.M7WHY4	7.82e-130	375	2BE8F@1|root,2S146@2759|Eukaryota,3A5W1@33154|Opisthokonta,3P611@4751|Fungi,3VCH9@5204|Basidiomycota,2YE7I@29000|Pucciniomycotina	4751|Fungi	A	GO:0003674,GO:0003676,GO:0003723,GO:0005488,GO:0006325,GO:0006464,GO:0006473,GO:0006475,GO:0006807,GO:0006996,GO:0008150,GO:0008152,GO:0009987,GO:0016043,GO:0016569,GO:0016570,GO:0016573,GO:0018193,GO:0018205,GO:0018393,GO:0018394,GO:0019538,GO:0036211,GO:0043170,GO:0043412,GO:0043543,GO:0044237,GO:0044238,GO:0044260,GO:0044267,GO:0051276,GO:0071704,GO:0071840,GO:0097159,GO:1901363,GO:1901564	-	ko:K12897	ko03040,map03040	RRM_1
12340	helicase superfamily c-terminal domain	ded1	-0.61036	-0.635991	-0.118498	0.451491	-0.0403717	5.38577e-14	2.51934e-11	0.0216769	2.79771e-09	0.421024	2.64624	2.71104	2.58315	2.66543	2.70703	2.68803	2.55224	2.64783	2.69521	2.13508	2.32505	2.18586	2.01656	2.07528	2.02605	2.07777	2.08909	2.05401	2.01506	2.00879	1.96347	2.06578	2.1471	2.07761	5286.M7WVD8	0	1112	COG0513@1|root,KOG0335@2759|Eukaryota,38IV8@33154|Opisthokonta,3NUJV@4751|Fungi,3UYZR@5204|Basidiomycota,2YCGM@29000|Pucciniomycotina	4751|Fungi	A	GO:0002181,GO:0002183,GO:0003674,GO:0003676,GO:0003723,GO:0003724,GO:0003743,GO:0003824,GO:0004004,GO:0004386,GO:0005488,GO:0005575,GO:0005622,GO:0005623,GO:0005634,GO:0005730,GO:0005737,GO:0006139,GO:0006412,GO:0006413,GO:0006518,GO:0006725,GO:0006807,GO:0008026,GO:0008135,GO:0008150,GO:0008152,GO:0008186,GO:0009058,GO:0009059,GO:0009892,GO:0009987,GO:0010033,GO:0010467,GO:0010468,GO:0010501,GO:…	3.6.4.13	ko:K11594	ko04622,ko05161,ko05203,map04622,map05161,map05203	DEAD,Helicase_C
11716	Cytochrome P450	ERG5	-1.06671	-1.2215	-0.580369	0.761524	0.275183	5.4667e-14	5.51464e-12	8.20974e-07	4.29572e-09	0.00203295	1.07537	0.857453	0.966301	1.15892	0.973514	1.12924	1.01397	1.14384	0.884184	0.158654	0.446001	0.191169	-0.0793559	0.0357947	0.00867621	-0.0816195	-0.0569242	-0.066039	-0.273248	-0.221207	-0.128041	-0.306497	-0.394079	-0.244708	5286.M7WNB5	0	1033	COG2124@1|root,KOG0157@2759|Eukaryota,39E4B@33154|Opisthokonta,3NVJI@4751|Fungi,3UZ0V@5204|Basidiomycota,2YFG9@29000|Pucciniomycotina	4751|Fungi	Q	GO:0000249,GO:0003674,GO:0003824,GO:0005575,GO:0005622,GO:0005623,GO:0005737,GO:0005783,GO:0006066,GO:0006629,GO:0006694,GO:0006696,GO:0008150,GO:0008152,GO:0008202,GO:0008204,GO:0008610,GO:0009058,GO:0009987,GO:0012505,GO:0016125,GO:0016126,GO:0016128,GO:0016129,GO:0016491,GO:0016705,GO:0016717,GO:0043226,GO:0043227,GO:0043229,GO:0043231,GO:0044107,GO:0044108,GO:0044237,GO:0044238,GO:0044249,GO:…	1.14.19.41	ko:K09831	ko00100,ko01100,ko01130,map00100,map01100,map01130	p450
11094	Catalyzes the reaction of cyanate with bicarbonate to produce ammonia and carbon dioxide	cyn1	1.13739	1.21435	0.468862	-1.03453	-0.366006	5.85411e-14	1.83382e-11	3.35758e-05	2.0335e-10	0.00025873	-0.652909	-0.657209	-0.692764	-0.845138	-0.933052	-0.867995	-0.479396	-0.568982	-0.659515	0.408082	0.0361994	0.334789	0.530378	0.359512	0.320899	0.348575	0.336973	0.27894	0.623056	0.701021	0.611067	0.744259	0.707627	0.733769	5286.M7WNT1	2.59e-112	322	COG1513@1|root,2S3YJ@2759|Eukaryota,39ZV4@33154|Opisthokonta,3P2DV@4751|Fungi,3V1PE@5204|Basidiomycota,2YEI7@29000|Pucciniomycotina	4751|Fungi	E	-	4.2.1.104	ko:K01725	ko00910,map00910	Cyanate_lyase
13027	Extracellular tail, of 10TM putative phosphate transporter	PHM7	0.764523	0.888479	0.740892	-0.325632	-0.302	6.87161e-14	5.31478e-12	1.49699e-10	8.47166e-06	3.08415e-05	2.52049	2.41813	2.45295	2.43052	2.40414	2.45749	2.69146	2.58746	2.48553	2.81477	2.68987	2.81412	3.36127	3.23247	3.26007	3.14948	3.12015	3.14742	3.52281	3.45471	3.45237	3.47927	3.56964	3.49253	5286.M7WPS8	0	1690	COG5594@1|root,KOG1134@2759|Eukaryota,38BVW@33154|Opisthokonta,3NW23@4751|Fungi,3UZVE@5204|Basidiomycota,2YCV5@29000|Pucciniomycotina	4751|Fungi	S	GO:0000322,GO:0000323,GO:0000324,GO:0000329,GO:0005575,GO:0005622,GO:0005623,GO:0005737,GO:0005773,GO:0005774,GO:0005783,GO:0006810,GO:0006892,GO:0006893,GO:0008150,GO:0012505,GO:0016020,GO:0016021,GO:0016192,GO:0031090,GO:0031224,GO:0043226,GO:0043227,GO:0043229,GO:0043231,GO:0044422,GO:0044424,GO:0044425,GO:0044437,GO:0044444,GO:0044446,GO:0044464,GO:0048193,GO:0051179,GO:0051234,GO:0071944,GO:…	-	ko:K21989	-	PHM7_cyt,PHM7_ext,RSN1_7TM,RSN1_TM
9374	Lipase (class 3)	-	0.717302	1.47499	1.16934	-0.330222	-0.78226	6.89506e-14	6.37054e-16	2.93964e-14	3.0368e-06	3.14618e-11	-0.834531	-0.800725	-0.888717	-0.708478	-0.736246	-0.658679	-0.751583	-0.911899	-0.771106	-0.475143	-0.459202	-0.388677	-0.0199169	-0.0704431	-0.0559118	-0.0300763	-0.101269	-0.0459437	0.749662	0.602482	0.638228	0.740041	0.750697	0.694263	5286.M7WMM0	0	1248	KOG4569@1|root,KOG4569@2759|Eukaryota,39KSF@33154|Opisthokonta,3Q55K@4751|Fungi,3VCHM@5204|Basidiomycota	4751|Fungi	I	-	-	-	-	Lipase_3
13161	Peroxidase	CCP1	0.799362	1.00352	0.848544	-0.331525	-0.380707	7.44136e-14	1.55359e-12	3.55101e-11	1.26042e-05	3.27221e-06	1.6201	1.62508	1.57814	1.63258	1.57343	1.54253	1.51507	1.45811	1.67234	2.03786	1.79826	1.94438	2.41314	2.43035	2.34519	2.39714	2.41337	2.36884	2.68818	2.50125	2.46667	2.83785	2.78603	2.70226	5286.M7XK01	6.18e-261	715	COG0685@1|root,2QR1E@2759|Eukaryota,38E3T@33154|Opisthokonta,3NW1F@4751|Fungi,3UYDT@5204|Basidiomycota,2YCP7@29000|Pucciniomycotina	4751|Fungi	E	GO:0000302,GO:0003674,GO:0003824,GO:0004130,GO:0004601,GO:0005575,GO:0005622,GO:0005623,GO:0005737,GO:0005739,GO:0005740,GO:0005758,GO:0006950,GO:0006979,GO:0008150,GO:0008152,GO:0009056,GO:0009636,GO:0009987,GO:0016209,GO:0016491,GO:0016684,GO:0016999,GO:0017001,GO:0017144,GO:0031967,GO:0031970,GO:0031974,GO:0031975,GO:0033554,GO:0034599,GO:0042221,GO:0042737,GO:0042743,GO:0042744,GO:0043226,GO:…	1.11.1.5	ko:K00428	-	peroxidase
9748	Proton-conducting pore forming subunit of the membrane integral V0 complex of vacuolar ATPase. V-ATPase is responsible for acidifying a variety of intracellular compartments in eukaryotic cells	-	1.0591	1.03496	0.863168	-0.63896	-0.443032	7.44136e-14	9.08732e-11	2.30711e-09	7.51897e-08	1.63602e-05	0.402135	0.382828	0.377095	0.265518	0.243162	0.46923	0.781922	0.72638	0.52893	1.0772	0.889966	1.0197	1.61689	1.2652	1.37155	1.40095	1.37587	1.46409	1.68706	1.80166	1.65339	1.75036	1.90652	1.9195	5286.M7X899	2.31e-76	231	COG0636@1|root,KOG0232@2759|Eukaryota,39ZUF@33154|Opisthokonta,3P1TH@4751|Fungi,3V0KK@5204|Basidiomycota,2YDV4@29000|Pucciniomycotina	4751|Fungi	P	GO:0000220,GO:0000322,GO:0000323,GO:0000324,GO:0000329,GO:0003674,GO:0003824,GO:0005215,GO:0005575,GO:0005622,GO:0005623,GO:0005737,GO:0005773,GO:0005774,GO:0006810,GO:0006811,GO:0006812,GO:0006873,GO:0006885,GO:0007035,GO:0008150,GO:0008324,GO:0009987,GO:0015075,GO:0015077,GO:0015078,GO:0015318,GO:0015399,GO:0015405,GO:0015672,GO:0015988,GO:0015991,GO:0016020,GO:0016021,GO:0016462,GO:0016469,GO:…	-	ko:K02155	ko00190,ko01100,ko04142,ko04145,ko04721,ko04966,ko05110,ko05120,ko05152,ko05323,map00190,map01100,map04142,map04145,map04721,map04966,map05110,map05120,map05152,map05323	ATP-synt_C
13263	Etoposide-induced protein 2.4 (EI24)	-	0.689238	0.513975	0.13857	-0.416484	0.134184	7.44136e-14	7.09706e-09	0.0196883	7.51897e-08	0.0168272	-0.210567	-0.28227	-0.25461	-0.172342	-0.238294	-0.240307	-0.0589242	-0.031703	-0.268702	0.241471	0.11707	0.191716	0.549707	0.436879	0.41888	0.431947	0.434924	0.464699	0.3739	0.404329	0.404366	0.249601	0.369503	0.346862	5286.M7XVN3	4.55e-194	541	28P9Y@1|root,2QVX4@2759|Eukaryota,38HV7@33154|Opisthokonta,3P01F@4751|Fungi,3V0FT@5204|Basidiomycota,2YFPP@29000|Pucciniomycotina	4751|Fungi	S	GO:0000003,GO:0003006,GO:0005575,GO:0005618,GO:0005619,GO:0005622,GO:0005623,GO:0005628,GO:0005811,GO:0007049,GO:0008150,GO:0009272,GO:0009277,GO:0009653,GO:0009987,GO:0010927,GO:0016020,GO:0016021,GO:0016043,GO:0019953,GO:0022402,GO:0022413,GO:0022414,GO:0022607,GO:0030154,GO:0030312,GO:0030435,GO:0030437,GO:0030476,GO:0031160,GO:0031224,GO:0031505,GO:0032502,GO:0032505,GO:0032989,GO:0034293,GO:…	-	-	-	EI24
8699	NADH ubiquinone oxidoreductase, 20 Kd subunit	NdufS7	0.915056	0.937258	1.23459	0.0691707	-0.250362	7.98895e-14	4.47794e-11	6.82185e-13	0.341482	0.0014512	1.12597	1.03915	1.10692	0.862893	0.860567	0.878125	0.925011	0.918846	0.968145	0.975474	0.791278	0.962554	1.8397	1.83867	1.81411	1.93203	1.9447	1.99477	1.90813	1.90913	1.80651	2.1211	2.199	2.11297	5286.M7XBR4	3.38e-136	395	COG0377@1|root,KOG1687@2759|Eukaryota,38D5F@33154|Opisthokonta,3NVKG@4751|Fungi,3UZTU@5204|Basidiomycota,2YCEC@29000|Pucciniomycotina	4751|Fungi	C	-	1.6.5.3,1.6.99.3	ko:K03940	ko00190,ko01100,ko04714,ko04723,ko04932,ko05010,ko05012,ko05016,map00190,map01100,map04714,map04723,map04932,map05010,map05012,map05016	Oxidored_q6
8598	Core component of nucleosome. Nucleosomes wrap and compact DNA into chromatin, limiting DNA accessibility to the cellular machineries which require DNA as a template. Histones thereby play a central role in transcription regulation, DNA repair, DNA replication and chromosomal stability. DNA accessibility is regulated via a complex set of post-translational modifications of histones, also called h…	HHF1	1.53423	1.59155	1.32533	-0.419067	-0.21017	7.98895e-14	3.7134e-11	9.818e-10	0.00115971	0.085792	4.3868	4.23313	4.20161	4.44876	4.44159	4.33925	4.60177	4.22868	4.22436	4.89442	4.55291	4.83544	5.52951	5.9484	5.93962	5.83154	6.02076	5.98667	6.01161	5.92174	5.89611	6.10474	6.16967	5.98435	5286.M7X2U9	1.34e-64	197	COG2036@1|root,KOG3467@2759|Eukaryota,3A1HI@33154|Opisthokonta,3P3ZX@4751|Fungi,3V1EP@5204|Basidiomycota,2YE9F@29000|Pucciniomycotina	4751|Fungi	B	GO:0000003,GO:0000122,GO:0000228,GO:0000785,GO:0000786,GO:0000788,GO:0000790,GO:0003006,GO:0003674,GO:0003676,GO:0003677,GO:0005488,GO:0005515,GO:0005575,GO:0005622,GO:0005623,GO:0005634,GO:0005657,GO:0005694,GO:0006323,GO:0006325,GO:0006333,GO:0006334,GO:0006342,GO:0006355,GO:0006357,GO:0006464,GO:0006479,GO:0006807,GO:0006996,GO:0007049,GO:0008150,GO:0008152,GO:0008213,GO:0009653,GO:0009889,GO:…	-	ko:K11254	ko05034,ko05203,ko05322,map05034,map05203,map05322	CENP-T_C
14064	SCO1/SenC	SCO1	-1.11385	-0.885898	-0.841113	0.291627	0.0188935	9.71967e-14	3.21899e-09	9.82752e-09	0.00187058	0.852488	-0.389194	-0.401446	-0.38746	-0.366032	-0.316243	-0.216474	-0.495609	-0.391684	-0.38285	-0.714759	-0.620246	-0.578299	-1.4966	-1.36574	-1.30729	-1.65582	-1.64058	-1.29389	-1.30392	-1.4191	-1.20481	-1.50363	-1.39062	-1.54239	5286.M7X9H8	6.2e-203	561	COG1999@1|root,KOG2792@2759|Eukaryota,38Q3U@33154|Opisthokonta,3NY20@4751|Fungi,3UXUM@5204|Basidiomycota,2YDK4@29000|Pucciniomycotina	4751|Fungi	C	GO:0000041,GO:0003674,GO:0003824,GO:0004601,GO:0005488,GO:0005507,GO:0005575,GO:0005622,GO:0005623,GO:0005737,GO:0005739,GO:0005740,GO:0005743,GO:0006810,GO:0006811,GO:0006812,GO:0006825,GO:0006996,GO:0007005,GO:0008150,GO:0008152,GO:0008379,GO:0008535,GO:0009636,GO:0009987,GO:0016020,GO:0016043,GO:0016209,GO:0016491,GO:0016530,GO:0016531,GO:0016684,GO:0017004,GO:0019866,GO:0022607,GO:0030001,GO:…	-	ko:K07152	-	SCO1-SenC
15006	Major Facilitator Superfamily	-	1.33564	1.80074	1.78919	0.215305	-0.23825	1.00134e-13	6.39861e-13	8.97117e-13	0.042941	0.0287624	1.03089	1.11173	1.08638	1.10308	1.13282	1.17745	0.994083	0.888159	1.22162	0.776369	0.802221	1.09667	2.76464	2.41093	2.3922	2.32306	2.39974	2.36559	2.971	2.81243	2.72265	2.60078	2.81666	2.62539	5286.M7WRX1	0	1037	COG2223@1|root,2QPIC@2759|Eukaryota,38HG0@33154|Opisthokonta,3NWEV@4751|Fungi,3UZBG@5204|Basidiomycota,2YFB2@29000|Pucciniomycotina	4751|Fungi	P	GO:0003674,GO:0005215,GO:0005575,GO:0006810,GO:0006811,GO:0006820,GO:0008150,GO:0008509,GO:0015075,GO:0015103,GO:0015112,GO:0015267,GO:0015291,GO:0015318,GO:0015513,GO:0015698,GO:0015706,GO:0015707,GO:0016020,GO:0022803,GO:0022804,GO:0022832,GO:0022836,GO:0022857,GO:0034220,GO:0051179,GO:0051234,GO:0055085,GO:0071705,GO:0098656	-	ko:K02575	ko00910,map00910	MFS_1
8385	pfkB family carbohydrate kinase	ADO1	-0.948212	-0.637323	-0.401516	0.278603	-0.268093	1.00272e-13	4.65679e-08	3.48185e-05	0.000661043	0.00120713	2.78905	2.84996	2.68797	2.62748	2.71075	2.53052	2.61756	2.62104	2.78092	2.33891	2.43685	2.4863	1.72052	1.83683	1.78235	1.66223	1.76915	1.73537	1.98243	2.09871	2.0264	2.14764	1.87671	2.03316	5286.M7XEG0	2.84e-241	664	COG0524@1|root,KOG2854@2759|Eukaryota,38C8G@33154|Opisthokonta,3NUDP@4751|Fungi,3UYAT@5204|Basidiomycota,2YD60@29000|Pucciniomycotina	4751|Fungi	G	GO:0003674,GO:0003824,GO:0004001,GO:0005575,GO:0005622,GO:0005623,GO:0005634,GO:0005737,GO:0005829,GO:0006139,GO:0006144,GO:0006163,GO:0006164,GO:0006166,GO:0006167,GO:0006169,GO:0006725,GO:0006753,GO:0006793,GO:0006796,GO:0006807,GO:0008150,GO:0008152,GO:0009058,GO:0009112,GO:0009116,GO:0009117,GO:0009119,GO:0009123,GO:0009124,GO:0009126,GO:0009127,GO:0009150,GO:0009152,GO:0009156,GO:0009161,GO:…	2.7.1.20	ko:K00856	ko00230,ko01100,map00230,map01100	PfkB
13446	Anticodon-binding domain of tRNA	ILS1	-0.558288	-0.665101	-0.510704	0.23682	0.189236	1.16647e-13	5.66928e-12	5.60259e-10	1.30037e-05	0.000228835	4.40546	4.40558	4.34357	4.343	4.36015	4.29825	4.30664	4.37024	4.37114	4.08972	4.16507	4.11276	3.75758	3.87616	3.84826	3.73774	3.79793	3.78863	3.61221	3.71163	3.72889	3.61838	3.57904	3.63801	5286.M7X6U6	0	2217	COG0060@1|root,KOG0434@2759|Eukaryota,38CIS@33154|Opisthokonta,3NVSZ@4751|Fungi,3UY5D@5204|Basidiomycota,2YCG3@29000|Pucciniomycotina	4751|Fungi	J	GO:0000166,GO:0002181,GO:0003674,GO:0003824,GO:0004812,GO:0004822,GO:0005488,GO:0005524,GO:0005575,GO:0005622,GO:0005623,GO:0005737,GO:0005829,GO:0006082,GO:0006139,GO:0006399,GO:0006412,GO:0006418,GO:0006428,GO:0006518,GO:0006520,GO:0006725,GO:0006807,GO:0008144,GO:0008150,GO:0008152,GO:0009058,GO:0009059,GO:0009987,GO:0010467,GO:0016070,GO:0016874,GO:0016875,GO:0017076,GO:0019538,GO:0019752,GO:…	6.1.1.5	ko:K01870	ko00970,map00970	Anticodon_1,tRNA-synt_1
10250	S4 RNA-binding domain	-	-0.558448	-0.558563	-0.402877	0.307553	0.151982	1.16647e-13	9.26908e-11	2.47095e-08	4.01156e-07	0.00188803	0.0825158	0.0577914	0.0824984	0.134489	0.117409	0.00802029	-0.0775969	-0.0204614	-0.036059	-0.206846	-0.194418	-0.280032	-0.478333	-0.491426	-0.398195	-0.546637	-0.488619	-0.464753	-0.66277	-0.62647	-0.520568	-0.63668	-0.651614	-0.601633	5286.M7XUB5	2.35e-182	511	COG0522@1|root,2QTS9@2759|Eukaryota,39V94@33154|Opisthokonta,3NX7I@4751|Fungi,3V0CK@5204|Basidiomycota,2YDRG@29000|Pucciniomycotina	4751|Fungi	J	GO:0000313,GO:0000314,GO:0003674,GO:0003676,GO:0003723,GO:0003735,GO:0005198,GO:0005488,GO:0005575,GO:0005622,GO:0005623,GO:0005737,GO:0005739,GO:0005759,GO:0005761,GO:0005763,GO:0005840,GO:0006412,GO:0006417,GO:0006450,GO:0006518,GO:0006807,GO:0008150,GO:0008152,GO:0009058,GO:0009059,GO:0009889,GO:0009891,GO:0009893,GO:0009987,GO:0010467,GO:0010468,GO:0010556,GO:0010557,GO:0010604,GO:0010608,GO:…	-	-	-	S4
10341	RimK-like ATP-grasp domain	VIP1	1.50456	1.44258	1.27753	-0.339823	-0.112784	1.16647e-13	1.86038e-10	1.82041e-09	0.00639723	0.372925	2.94637	2.713	2.59622	2.8419	2.58077	2.41285	2.82285	2.77941	2.63318	3.06688	2.90338	3.09476	3.90186	4.34323	4.23605	4.05777	4.3537	4.22589	4.17916	4.23305	4.15097	4.33654	4.39823	4.16283	5286.M7X0Y9	0	1830	KOG1057@1|root,KOG1057@2759|Eukaryota,38DX6@33154|Opisthokonta,3NVF2@4751|Fungi,3UZT6@5204|Basidiomycota,2YCEA@29000|Pucciniomycotina	4751|Fungi	Z	GO:0000166,GO:0000828,GO:0000829,GO:0000830,GO:0000831,GO:0001558,GO:0003674,GO:0003824,GO:0005488,GO:0005524,GO:0005575,GO:0005622,GO:0005623,GO:0005737,GO:0005829,GO:0005975,GO:0006020,GO:0006066,GO:0006793,GO:0006796,GO:0007088,GO:0007346,GO:0008144,GO:0008150,GO:0008152,GO:0009058,GO:0009987,GO:0010564,GO:0016301,GO:0016310,GO:0016311,GO:0016740,GO:0016772,GO:0016776,GO:0016787,GO:0016788,GO:…	-	-	-	His_Phos_2,RimK
14207	Cation efflux family	-	1.04935	0.911632	0.322241	-0.594275	0.132837	1.18606e-13	9.61662e-10	0.0011267	2.70629e-07	0.121547	-1.75593	-1.96001	-1.9897	-1.96475	-1.79561	-1.62245	-1.72304	-1.75784	-1.85623	-1.14626	-1.35585	-1.25928	-0.726816	-0.847423	-0.803657	-0.865267	-0.868465	-0.680704	-0.86079	-0.827838	-0.91358	-1.00681	-0.841242	-0.946629	5286.M7WIB7	1.54e-295	813	COG0053@1|root,KOG1485@2759|Eukaryota,38E32@33154|Opisthokonta,3NV93@4751|Fungi,3UZ3J@5204|Basidiomycota,2YCS0@29000|Pucciniomycotina	4751|Fungi	P	-	-	-	-	Cation_efflux,ZT_dimer
10499	Calsequestrin	PDI1	-1.0624	-0.965391	-0.664521	0.35147	-0.0464053	1.19865e-13	4.58222e-10	2.08289e-07	0.000224726	0.618175	3.71866	3.93992	3.74927	3.7508	3.96259	3.77925	3.57068	3.6035	3.8909	3.35305	3.57238	3.47041	2.72399	2.75285	2.66156	2.81526	2.82668	2.74578	2.64191	2.82712	2.69987	2.86056	2.68424	2.85748	5286.M7WRH8	0	878	COG0526@1|root,KOG0190@2759|Eukaryota,38GTB@33154|Opisthokonta,3NZ2W@4751|Fungi,3UYC8@5204|Basidiomycota,2YBZY@29000|Pucciniomycotina	4751|Fungi	O	GO:0001666,GO:0003674,GO:0003756,GO:0003824,GO:0004656,GO:0005102,GO:0005178,GO:0005488,GO:0005515,GO:0005575,GO:0005576,GO:0005622,GO:0005623,GO:0005737,GO:0005783,GO:0005788,GO:0005793,GO:0005886,GO:0006082,GO:0006457,GO:0006464,GO:0006508,GO:0006511,GO:0006516,GO:0006517,GO:0006520,GO:0006575,GO:0006807,GO:0006950,GO:0007154,GO:0007165,GO:0007166,GO:0008150,GO:0008152,GO:0009056,GO:0009057,GO:…	5.3.4.1	ko:K09580	ko04141,map04141	Thioredoxin,Thioredoxin_6
15525	Activator of Hsp90 ATPase, N-terminal	AHA1	-0.744425	-0.889914	-0.680845	0.203792	0.140212	1.21536e-13	5.66928e-12	5.95255e-10	0.0014519	0.0237059	2.044	2.08166	2.02045	2.14265	2.24343	2.16906	2.03253	2.11739	2.10054	1.87161	2.01122	1.85641	1.31128	1.42987	1.33301	1.32852	1.39482	1.43719	1.07849	1.23305	1.26919	1.23233	1.18653	1.27785	5286.M7X504	1.43e-194	546	COG5580@1|root,KOG2936@2759|Eukaryota,39P2Y@33154|Opisthokonta,3NVRU@4751|Fungi,3V0K0@5204|Basidiomycota,2YDQY@29000|Pucciniomycotina	4751|Fungi	O	GO:0001671,GO:0003674,GO:0005488,GO:0005515,GO:0005575,GO:0005622,GO:0005623,GO:0005737,GO:0006457,GO:0006950,GO:0008047,GO:0008150,GO:0009266,GO:0009408,GO:0009628,GO:0009987,GO:0030234,GO:0032781,GO:0033554,GO:0034605,GO:0043085,GO:0043462,GO:0044093,GO:0044424,GO:0044464,GO:0050790,GO:0050896,GO:0051087,GO:0051336,GO:0051345,GO:0051716,GO:0060589,GO:0060590,GO:0065007,GO:0065009,GO:0098772	-	-	-	AHSA1,Aha1_N
14428	DUF4217	DBP7	3.42655	2.46739	0.675266	-1.79358	0.957697	1.21536e-13	1.88072e-08	0.025266	8.23034e-07	0.00149906	-4.65314	-4.94855	-4.14888	-5.3548	-4.37427	-3.8205	-3.956	-4.28335	-3.81883	-2.61021	-3.08127	-2.57785	-0.811203	-1.41834	-1.30607	-0.986483	-1.07832	-1.14046	-1.75123	-1.34957	-1.55522	-2.30826	-1.86068	-2.07458	5286.M7WWB8	0	1398	COG0513@1|root,KOG0348@2759|Eukaryota,38GBF@33154|Opisthokonta,3NUZC@4751|Fungi,3UZ5N@5204|Basidiomycota,2YC4W@29000|Pucciniomycotina	4751|Fungi	A	GO:0000463,GO:0000470,GO:0003674,GO:0003724,GO:0003824,GO:0004004,GO:0004386,GO:0005575,GO:0005622,GO:0005623,GO:0005634,GO:0005730,GO:0005737,GO:0006139,GO:0006364,GO:0006396,GO:0006725,GO:0006807,GO:0008026,GO:0008150,GO:0008152,GO:0008186,GO:0009987,GO:0010467,GO:0010501,GO:0016070,GO:0016072,GO:0016462,GO:0016787,GO:0016817,GO:0016818,GO:0016887,GO:0017111,GO:0022613,GO:0031974,GO:0031981,GO:…	3.6.4.13	ko:K14806	-	DEAD,DUF4217,Helicase_C
9730	Stearyl-CoA desaturase that utilizes O(2) and electrons from reduced cytochrome b5 to introduce the first double bond into saturated fatty acyl-CoA substrates	OLE1	-1.34934	-1.05562	-0.429756	1.26871	0.349125	1.21536e-13	5.23651e-09	0.000812033	2.27063e-10	0.0028634	3.76098	3.41853	3.44081	3.87383	3.56206	3.54712	3.08847	3.09543	3.20888	2.16375	2.61891	2.21287	2.19111	2.32451	2.31994	2.1661	2.20006	2.30556	2.14389	1.99648	2.08555	1.87667	1.89687	1.93272	5286.M7XI95	0	1104	COG1398@1|root,COG5274@1|root,KOG0537@2759|Eukaryota,KOG1600@2759|Eukaryota,38GU7@33154|Opisthokonta,3NU4E@4751|Fungi,3UYFC@5204|Basidiomycota,2YDC2@29000|Pucciniomycotina	4751|Fungi	CI	GO:0000001,GO:0003674,GO:0003824,GO:0004768,GO:0005575,GO:0005622,GO:0005623,GO:0005737,GO:0005783,GO:0005789,GO:0006082,GO:0006091,GO:0006629,GO:0006631,GO:0006633,GO:0006636,GO:0006996,GO:0007005,GO:0008150,GO:0008152,GO:0008610,GO:0009055,GO:0009058,GO:0009987,GO:0012505,GO:0016020,GO:0016021,GO:0016043,GO:0016053,GO:0016215,GO:0016491,GO:0016705,GO:0016717,GO:0019752,GO:0022900,GO:0030176,GO:…	1.14.19.1	ko:K00507	ko01040,ko01212,ko03320,ko04152,ko04212,map01040,map01212,map03320,map04152,map04212	Cyt-b5,FA_desaturase
12386	assists the folding of proteins upon ATP hydrolysis	CCT8	-0.504412	-0.528639	-0.387711	0.300388	0.183687	1.21536e-13	4.67278e-11	9.60786e-09	1.38051e-07	0.000115086	3.35327	3.36133	3.29061	3.33629	3.33582	3.31231	3.23794	3.29063	3.29091	2.99662	3.09276	3.00426	2.77628	2.81281	2.81531	2.82825	2.86989	2.86061	2.70045	2.70067	2.83244	2.59886	2.6455	2.68616	5286.M7WVI3	0	1038	KOG0362@1|root,KOG0362@2759|Eukaryota,38CBH@33154|Opisthokonta,3NUID@4751|Fungi,3UYYR@5204|Basidiomycota,2YCJS@29000|Pucciniomycotina	4751|Fungi	O	GO:0003674,GO:0005488,GO:0005515,GO:0005575,GO:0005622,GO:0005623,GO:0005737,GO:0005829,GO:0005832,GO:0005856,GO:0006457,GO:0006458,GO:0008150,GO:0009987,GO:0032991,GO:0043226,GO:0043228,GO:0043229,GO:0043232,GO:0044183,GO:0044424,GO:0044444,GO:0044445,GO:0044464,GO:0051082,GO:0061077,GO:0101031	-	ko:K09500	-	Cpn60_TCP1
12090	Histone 2A	-	1.33693	1.42022	1.22326	-0.22852	-0.114845	1.27396e-13	3.90874e-11	6.11542e-10	0.0352294	0.302826	3.1857	3.06871	3.02749	2.93755	2.79286	2.74372	3.09158	2.92372	2.99897	3.23547	3.03966	3.28846	4.30671	4.44344	4.28795	4.1422	4.41111	4.18621	4.5993	4.3342	4.34143	4.48385	4.45149	4.29801	203908.EGG12352	4e-69	211	COG5262@1|root,KOG1756@2759|Eukaryota,3A1K0@33154|Opisthokonta,3P2TD@4751|Fungi,3V0YT@5204|Basidiomycota,2YGES@29000|Pucciniomycotina	4751|Fungi	B	GO:0000228,GO:0000785,GO:0000790,GO:0003674,GO:0003676,GO:0003677,GO:0005488,GO:0005575,GO:0005622,GO:0005623,GO:0005634,GO:0005694,GO:0006325,GO:0006342,GO:0006355,GO:0006996,GO:0008150,GO:0009889,GO:0009890,GO:0009892,GO:0009987,GO:0010468,GO:0010556,GO:0010558,GO:0010605,GO:0010629,GO:0016043,GO:0016458,GO:0019219,GO:0019222,GO:0031323,GO:0031324,GO:0031326,GO:0031327,GO:0031974,GO:0031981,GO:…	-	ko:K11251	ko04217,ko05034,ko05322,map04217,map05034,map05322	Histone,Histone_H2A_C
14252	The AROM polypeptide catalyzes 5 consecutive enzymatic reactions in prechorismate polyaromatic amino acid biosynthesis	-	-0.546163	-0.511977	-0.152527	0.436735	0.0430991	1.29477e-13	3.09934e-10	0.00267354	2.09278e-09	0.351172	2.68036	2.74577	2.69117	2.70941	2.77064	2.74123	2.5937	2.74634	2.64488	2.23789	2.38016	2.24103	2.16642	2.14643	2.17216	2.1631	2.17515	2.23834	2.08425	2.19422	2.17052	2.1471	2.13439	2.12001	5286.M7XQ28	0	3201	COG0169@1|root,KOG0692@2759|Eukaryota,38GV4@33154|Opisthokonta,3NTWM@4751|Fungi,3UZM0@5204|Basidiomycota,2YCHJ@29000|Pucciniomycotina	4751|Fungi	E	GO:0003674,GO:0003824,GO:0003866,GO:0006082,GO:0008150,GO:0008152,GO:0009058,GO:0009423,GO:0009987,GO:0016053,GO:0016740,GO:0016765,GO:0019752,GO:0043436,GO:0043648,GO:0043650,GO:0044237,GO:0044249,GO:0044281,GO:0044283,GO:0046394,GO:0046417,GO:0071704,GO:1901576	1.1.1.25,2.5.1.19,2.7.1.71,4.2.1.10,4.2.3.4	ko:K13830	ko00400,ko01100,ko01110,ko01130,ko01230,map00400,map01100,map01110,map01130,map01230	DHQ_synthase,DHquinase_I,EPSP_synthase,SKI,Shikimate_DH,Shikimate_dh_N
10136	Myo-inositol-1-phosphate synthase	INO1	-0.799746	-0.561333	-0.491725	0.700333	0.392312	1.3669e-13	3.28356e-08	3.11048e-07	5.7371e-10	3.56225e-06	3.34562	3.45997	3.34332	3.24435	3.39462	3.26836	2.84105	2.83683	2.88934	2.55142	2.7835	2.5922	2.47798	2.63028	2.5419	2.55271	2.52259	2.53232	2.18548	2.31825	2.37949	2.14536	2.069	2.23758	5286.M7WKI7	0	1115	COG1260@1|root,KOG0693@2759|Eukaryota,38ZP0@33154|Opisthokonta,3NV57@4751|Fungi,3UY16@5204|Basidiomycota,2YBYN@29000|Pucciniomycotina	4751|Fungi	I	GO:0003674,GO:0003824,GO:0004512,GO:0005575,GO:0005618,GO:0005622,GO:0005623,GO:0005737,GO:0005975,GO:0006020,GO:0006021,GO:0006066,GO:0008150,GO:0008152,GO:0009058,GO:0009277,GO:0009986,GO:0009987,GO:0016051,GO:0016853,GO:0016872,GO:0019751,GO:0030312,GO:0030446,GO:0034637,GO:0044237,GO:0044238,GO:0044249,GO:0044262,GO:0044281,GO:0044283,GO:0044424,GO:0044464,GO:0046165,GO:0046173,GO:0071704,GO:…	5.5.1.4	ko:K01858	ko00521,ko00562,ko01100,ko01130,map00521,map00562,map01100,map01130	Inos-1-P_synth,NAD_binding_5
12224	-	-	0.780396	0.821804	0.893384	-0.195465	-0.308453	1.39238e-13	4.94132e-11	1.79525e-11	0.00328526	5.02389e-05	-2.33135	-2.23093	-2.22509	-2.37883	-2.36992	-2.32434	-2.33845	-2.30744	-2.16803	-2.02944	-2.18377	-2.13063	-1.51179	-1.57496	-1.60557	-1.49653	-1.51542	-1.47381	-1.37796	-1.57942	-1.39114	-1.19054	-1.22646	-1.24669	-	-	-	-	-	-	-	-	-	-	-
10059	Amino acid permease	-	2.08349	1.87192	2.53634	0.340823	-0.112033	1.40392e-13	6.50991e-10	6.32457e-12	0.0444648	0.542549	1.15607	1.15289	1.26316	0.69401	0.708023	0.824365	1.24024	1.34934	1.26202	0.474311	0.524788	0.877685	3.21955	2.69975	2.78613	3.22724	3.22893	3.13784	3.43494	3.01022	3.0222	3.23473	3.11179	3.13929	5286.M7XGP3	0	1107	COG0531@1|root,KOG1286@2759|Eukaryota,38DMK@33154|Opisthokonta,3NUN0@4751|Fungi,3UXX5@5204|Basidiomycota,2YCW2@29000|Pucciniomycotina	4751|Fungi	E	-	-	ko:K16261	-	AA_permease
13577	helicase superfamily c-terminal domain	TIF1	-0.78167	-0.842622	-0.604646	0.409344	0.232319	1.40392e-13	3.50759e-11	9.94374e-09	9.60127e-07	0.000957194	5.37393	5.36569	5.37526	5.35787	5.39302	5.4108	5.29933	5.34969	5.21914	4.96488	5.03866	4.90672	4.47238	4.70337	4.69422	4.45076	4.6225	4.64332	4.38677	4.44584	4.50769	4.29885	4.4173	4.38017	5286.M7WTM4	4.73e-289	791	COG0513@1|root,KOG0327@2759|Eukaryota,38CTS@33154|Opisthokonta,3NUYA@4751|Fungi,3V00X@5204|Basidiomycota,2YD5Q@29000|Pucciniomycotina	4751|Fungi	A	GO:0002181,GO:0002183,GO:0003674,GO:0003676,GO:0003723,GO:0003724,GO:0003743,GO:0003824,GO:0004004,GO:0004386,GO:0005488,GO:0005575,GO:0005622,GO:0005623,GO:0005634,GO:0005730,GO:0005737,GO:0005829,GO:0005840,GO:0005886,GO:0006139,GO:0006412,GO:0006413,GO:0006417,GO:0006446,GO:0006518,GO:0006725,GO:0006807,GO:0008026,GO:0008135,GO:0008150,GO:0008152,GO:0008186,GO:0009058,GO:0009059,GO:0009889,GO:…	-	ko:K03257	ko03013,map03013	DEAD,Helicase_C
15685	Thiamine pyrophosphate enzyme, C-terminal TPP binding domain	ILV2	-1.04936	-0.813629	-0.0735494	0.55898	-0.416834	1.43449e-13	6.96396e-09	0.427953	7.48603e-07	4.7879e-05	2.38413	2.37554	2.25259	2.51796	2.49738	2.41501	2.06738	2.15224	2.18046	1.82916	1.92154	1.79366	1.08348	1.35632	1.42409	1.35764	1.39484	1.53007	1.29288	1.27854	1.38778	1.73147	1.89917	1.69308	5286.M7XNS5	0	1333	COG0028@1|root,KOG4166@2759|Eukaryota,39J92@33154|Opisthokonta,3NVDF@4751|Fungi,3UY8X@5204|Basidiomycota,2YCQ3@29000|Pucciniomycotina	4751|Fungi	H	GO:0000166,GO:0003674,GO:0003824,GO:0003984,GO:0005488,GO:0005575,GO:0005622,GO:0005623,GO:0005737,GO:0005739,GO:0005948,GO:0006082,GO:0006520,GO:0006549,GO:0006573,GO:0006807,GO:0008150,GO:0008152,GO:0008652,GO:0009058,GO:0009081,GO:0009082,GO:0009097,GO:0009099,GO:0009987,GO:0016053,GO:0016740,GO:0016744,GO:0019752,GO:0032991,GO:0036094,GO:0043167,GO:0043168,GO:0043226,GO:0043227,GO:0043229,GO:…	2.2.1.6	ko:K01652	ko00290,ko00650,ko00660,ko00770,ko01100,ko01110,ko01130,ko01210,ko01230,map00290,map00650,map00660,map00770,map01100,map01110,map01130,map01210,map01230	TPP_enzyme_C,TPP_enzyme_M,TPP_enzyme_N
11328	Citrate synthase, C-terminal domain	-	-1.3902	-1.56717	-0.884899	0.582808	0.0775097	1.49782e-13	1.84472e-11	2.00663e-07	1.78703e-05	0.528893	4.37574	4.46284	4.35854	4.22562	4.304	4.09253	4.3166	4.41787	4.47674	3.6501	3.86504	3.64607	2.59729	3.03964	3.13843	2.69696	3.04263	2.96313	2.85114	2.81032	2.84825	2.8391	2.80417	2.86325	5286.M7XE29	1.25e-111	333	COG0372@1|root,KOG2617@2759|Eukaryota,38CK5@33154|Opisthokonta,3NU5Z@4751|Fungi,3UZD3@5204|Basidiomycota,2YCZ3@29000|Pucciniomycotina	4751|Fungi	H	-	2.3.3.1	ko:K01647	ko00020,ko00630,ko01100,ko01110,ko01120,ko01130,ko01200,ko01210,ko01230,map00020,map00630,map01100,map01110,map01120,map01130,map01200,map01210,map01230	Citrate_synt
16833	Saccharopine dehydrogenase C-terminal domain	LYS9	-0.592135	-0.593637	-0.354081	0.29324	0.055186	1.55907e-13	1.20306e-10	5.23592e-07	2.21416e-06	0.267982	4.40563	4.41217	4.34821	4.34663	4.3374	4.29149	4.32893	4.33829	4.32234	4.05167	4.10944	4.02993	3.68009	3.85504	3.82664	3.69459	3.76344	3.76892	3.67816	3.73441	3.79608	3.74699	3.71578	3.66603	5286.M7XGU7	0	1472	COG0421@1|root,COG1748@1|root,KOG0172@2759|Eukaryota,KOG1562@2759|Eukaryota,38BKM@33154|Opisthokonta,3NUXI@4751|Fungi,3UZNN@5204|Basidiomycota,2YCU0@29000|Pucciniomycotina	4751|Fungi	H	GO:0003674,GO:0003824,GO:0004753,GO:0004755,GO:0005575,GO:0005622,GO:0005623,GO:0005737,GO:0006082,GO:0006091,GO:0006520,GO:0006553,GO:0006807,GO:0008150,GO:0008152,GO:0008652,GO:0009058,GO:0009066,GO:0009067,GO:0009085,GO:0009987,GO:0016053,GO:0016491,GO:0016645,GO:0016646,GO:0019752,GO:0019878,GO:0043436,GO:0044237,GO:0044238,GO:0044249,GO:0044281,GO:0044283,GO:0044424,GO:0044464,GO:0046394,GO:…	1.5.1.10,2.5.1.16	ko:K00293,ko:K00797	ko00270,ko00300,ko00310,ko00330,ko00410,ko00480,ko01100,ko01110,ko01130,ko01230,map00270,map00300,map00310,map00330,map00410,map00480,map01100,map01110,map01130,map01230	Sacchrp_dh_C,Sacchrp_dh_NADP,Spermine_synt_N,Spermine_synth
9457	Malate synthase	-	1.06645	0.496842	-0.11514	-0.980826	0.200768	1.59916e-13	1.25411e-05	0.216896	3.30752e-10	0.0254038	2.42259	2.82305	2.63977	2.45202	2.87863	2.71846	3.13796	3.25752	3.18199	3.72151	3.59268	3.59554	3.71521	3.76948	3.72957	3.67036	3.75205	3.69657	3.6316	3.72529	3.7111	3.4926	3.54088	3.53083	5286.M7WMR9	0	1095	COG2225@1|root,KOG1261@2759|Eukaryota,38GR5@33154|Opisthokonta,3NX6Q@4751|Fungi,3UZI5@5204|Basidiomycota,2YC6D@29000|Pucciniomycotina	4751|Fungi	H	GO:0003674,GO:0003824,GO:0004474,GO:0005575,GO:0005622,GO:0005623,GO:0005737,GO:0005777,GO:0005782,GO:0005975,GO:0006081,GO:0006082,GO:0006083,GO:0006097,GO:0006629,GO:0006631,GO:0008150,GO:0008152,GO:0009056,GO:0009062,GO:0009514,GO:0009987,GO:0015976,GO:0016042,GO:0016054,GO:0016740,GO:0016746,GO:0016999,GO:0017001,GO:0017144,GO:0019752,GO:0031907,GO:0031974,GO:0032787,GO:0042579,GO:0043226,GO:…	2.3.3.9	ko:K01638	ko00620,ko00630,ko01100,ko01110,ko01120,ko01200,map00620,map00630,map01100,map01110,map01120,map01200	Malate_synthase
12421	AICARFT/IMPCHase bienzyme	ADE17	-0.732131	-0.582506	-0.401054	0.248617	-0.0824604	1.62253e-13	5.4207e-09	1.86863e-06	0.000215929	0.178516	3.66858	3.74756	3.65011	3.72215	3.79594	3.70022	3.53675	3.60265	3.69112	3.40819	3.51648	3.47176	2.90305	2.98212	2.95471	2.99767	3.02875	3.02547	2.90257	3.16399	3.01646	3.13934	2.98533	3.0686	5286.M7X3F9	0	1224	COG0138@1|root,KOG2555@2759|Eukaryota,38H8U@33154|Opisthokonta,3NY4C@4751|Fungi,3V011@5204|Basidiomycota,2YFFY@29000|Pucciniomycotina	4751|Fungi	F	GO:0000003,GO:0003006,GO:0003674,GO:0003824,GO:0003937,GO:0004643,GO:0005575,GO:0005622,GO:0005623,GO:0005737,GO:0005829,GO:0005886,GO:0006091,GO:0006139,GO:0006163,GO:0006164,GO:0006188,GO:0006189,GO:0006725,GO:0006753,GO:0006793,GO:0006796,GO:0006807,GO:0007049,GO:0008150,GO:0008152,GO:0009058,GO:0009060,GO:0009117,GO:0009123,GO:0009124,GO:0009126,GO:0009127,GO:0009150,GO:0009152,GO:0009156,GO:…	2.1.2.3,3.5.4.10	ko:K00602	ko00230,ko00670,ko01100,ko01110,ko01130,ko01523,map00230,map00670,map01100,map01110,map01130,map01523	AICARFT_IMPCHas,MGS
13287	Adenylyl- / guanylyl cyclase, catalytic domain	CYR1	1.6929	1.47771	0.494729	-0.813457	0.384716	1.67684e-13	1.22527e-09	0.00204085	3.38699e-06	0.00842699	-1.42953	-1.47379	-1.43167	-1.80362	-1.84456	-1.78626	-1.331	-1.62244	-1.33435	-0.681621	-1.00122	-0.761504	0.329822	0.0650944	0.0543941	0.13104	-0.03012	-0.162239	0.255984	-0.177502	0.066852	-0.279855	-0.397075	-0.283224	5286.M7X1X8	0	3379	COG2114@1|root,KOG0618@2759|Eukaryota,38GSJ@33154|Opisthokonta,3NUNK@4751|Fungi,3UYAE@5204|Basidiomycota,2YDFU@29000|Pucciniomycotina	4751|Fungi	T	GO:0000429,GO:0000430,GO:0000433,GO:0001678,GO:0003674,GO:0003824,GO:0004016,GO:0005488,GO:0005575,GO:0005622,GO:0005623,GO:0005737,GO:0005739,GO:0005783,GO:0005789,GO:0005829,GO:0005886,GO:0006139,GO:0006163,GO:0006164,GO:0006171,GO:0006355,GO:0006357,GO:0006725,GO:0006753,GO:0006793,GO:0006796,GO:0006807,GO:0007154,GO:0007165,GO:0007186,GO:0007187,GO:0007188,GO:0007189,GO:0007264,GO:0007265,GO:…	4.6.1.1	ko:K01768	ko00230,ko02025,ko04113,ko04213,map00230,map02025,map04113,map04213	Ad_cyc_g-alpha,Guanylate_cyc,LRR_8,PP2C
9085	D-isomer specific 2-hydroxyacid dehydrogenase, catalytic domain	SER33	-0.587531	-0.403462	0.018391	0.64687	0.0409474	1.68689e-13	5.71345e-08	0.731738	4.64127e-11	0.428341	3.28253	3.27485	3.21312	3.24912	3.26882	3.22391	2.93436	3.03522	3.03193	2.61812	2.67248	2.52496	2.55179	2.70998	2.69496	2.61604	2.7153	2.6991	2.65971	2.52586	2.60555	2.61551	2.64761	2.60763	5286.M7X688	0	931	COG0111@1|root,KOG0068@2759|Eukaryota,38GJA@33154|Opisthokonta,3NU0Y@4751|Fungi,3UY0A@5204|Basidiomycota,2YDGC@29000|Pucciniomycotina	4751|Fungi	E	GO:0003674,GO:0003824,GO:0004617,GO:0005575,GO:0005622,GO:0005623,GO:0005737,GO:0006082,GO:0006520,GO:0006563,GO:0006564,GO:0006807,GO:0008150,GO:0008152,GO:0008652,GO:0009058,GO:0009069,GO:0009070,GO:0009987,GO:0016053,GO:0016491,GO:0016614,GO:0016616,GO:0019752,GO:0043436,GO:0044237,GO:0044238,GO:0044249,GO:0044281,GO:0044283,GO:0044424,GO:0044464,GO:0046394,GO:0047545,GO:0055114,GO:0061759,GO:…	1.1.1.399,1.1.1.95	ko:K00058	ko00260,ko00680,ko01100,ko01120,ko01130,ko01200,ko01230,map00260,map00680,map01100,map01120,map01130,map01200,map01230	2-Hacid_dh,2-Hacid_dh_C
15699	Vesicle transport v-SNARE protein N-terminus	vti1	0.642967	0.420021	0.361945	-0.218357	0.0626652	1.79868e-13	1.262e-07	1.38879e-06	0.000230214	0.24975	0.659528	0.582291	0.578679	0.466991	0.486634	0.520832	0.762744	0.711905	0.753703	0.771646	0.740459	0.790446	1.31936	1.23364	1.17726	1.14579	1.12833	1.14838	1.19662	1.13654	1.15526	1.21511	1.1116	1.06168	5286.M7XNU1	1.41e-144	409	KOG1666@1|root,KOG1666@2759|Eukaryota,39STY@33154|Opisthokonta,3NWBQ@4751|Fungi,3V11U@5204|Basidiomycota,2YEA0@29000|Pucciniomycotina	4751|Fungi	U	GO:0000139,GO:0000149,GO:0000322,GO:0000323,GO:0000324,GO:0000329,GO:0003674,GO:0005484,GO:0005488,GO:0005515,GO:0005575,GO:0005622,GO:0005623,GO:0005737,GO:0005768,GO:0005770,GO:0005773,GO:0005774,GO:0005783,GO:0005789,GO:0005794,GO:0005798,GO:0006605,GO:0006623,GO:0006810,GO:0006886,GO:0006888,GO:0006891,GO:0006892,GO:0006896,GO:0006906,GO:0006914,GO:0006996,GO:0007033,GO:0007034,GO:0008104,GO:…	-	ko:K08493	ko04130,ko04138,map04130,map04138	V-SNARE,V-SNARE_C
16640	Fatty acid hydroxylase superfamily	ERG25	-2.51705	-3.14197	-1.11693	1.29497	-0.105144	1.79868e-13	4.11419e-12	3.07841e-05	1.44144e-06	0.644355	2.61988	2.29486	2.35742	2.82365	2.53787	2.57815	2.50767	2.81899	2.79149	1.08765	1.50636	1.12698	-0.58736	-0.247619	-0.027818	0.260371	0.278532	0.433409	-0.557626	-0.587765	-0.162378	-0.00647781	0.035107	0.341561	5286.M7XAC9	3.19e-242	663	COG3000@1|root,KOG0873@2759|Eukaryota,38C6I@33154|Opisthokonta,3NU50@4751|Fungi,3UYDJ@5204|Basidiomycota,2YCNF@29000|Pucciniomycotina	4751|Fungi	I	GO:0000254,GO:0003674,GO:0003824,GO:0004497,GO:0005488,GO:0005506,GO:0005575,GO:0005622,GO:0005623,GO:0005737,GO:0005783,GO:0005789,GO:0005886,GO:0006066,GO:0006629,GO:0006694,GO:0006696,GO:0008150,GO:0008152,GO:0008202,GO:0008204,GO:0008610,GO:0009058,GO:0009987,GO:0012505,GO:0016020,GO:0016125,GO:0016126,GO:0016128,GO:0016129,GO:0016491,GO:0016705,GO:0016709,GO:0031984,GO:0042175,GO:0043167,GO:…	1.14.18.9	ko:K07750	ko00100,ko01100,ko01130,map00100,map01100,map01130	FA_hydroxylase
12944	Polyprenyl synthetase	ERG20	-0.747194	-0.653552	-0.506464	0.38992	0.14919	1.79868e-13	1.29595e-09	9.79916e-08	1.2403e-06	0.0197425	1.82991	1.88589	1.73272	1.81724	1.89905	1.82968	1.595	1.61648	1.67559	1.36663	1.58651	1.37434	1.00557	1.22871	1.17981	1.01893	1.02972	1.04858	0.945741	1.00425	0.976427	0.92028	0.921548	0.966267	5286.M7WUP1	2.37e-249	684	COG0142@1|root,KOG0711@2759|Eukaryota,38DEA@33154|Opisthokonta,3NXTX@4751|Fungi,3UY20@5204|Basidiomycota,2YCNM@29000|Pucciniomycotina	4751|Fungi	H	GO:0003674,GO:0003824,GO:0004161,GO:0004337,GO:0004659,GO:0005575,GO:0005622,GO:0005623,GO:0005737,GO:0005783,GO:0006066,GO:0006629,GO:0006644,GO:0006694,GO:0006696,GO:0006720,GO:0006721,GO:0006793,GO:0006796,GO:0008150,GO:0008152,GO:0008202,GO:0008204,GO:0008299,GO:0008610,GO:0008654,GO:0009058,GO:0009987,GO:0012505,GO:0016114,GO:0016125,GO:0016126,GO:0016128,GO:0016129,GO:0016740,GO:0016765,GO:…	2.5.1.1,2.5.1.10	ko:K00787	ko00900,ko01100,ko01110,ko01130,ko05164,ko05166,map00900,map01100,map01110,map01130,map05164,map05166	polyprenyl_synt
16144	Succinyl-CoA synthetase functions in the citric acid cycle (TCA), coupling the hydrolysis of succinyl-CoA to the synthesis of ATP and thus represents the only step of substrate- level phosphorylation in the TCA. The alpha subunit of the enzyme binds the substrates coenzyme A and phosphate, while succinate binding and nucleotide specificity is provided by the beta subunit	LSC1	-0.693635	-0.63637	-0.392453	0.311546	0.0103644	1.80217e-13	6.13361e-10	1.30538e-06	9.00967e-06	0.876776	3.50772	3.49724	3.4251	3.53586	3.54599	3.42791	3.37165	3.40359	3.54264	3.17764	3.20826	3.14938	2.7404	2.89873	2.86985	2.68509	2.79702	2.78693	2.82924	2.75126	2.82827	2.87891	2.72217	2.75683	5286.M7WVW2	4.51e-236	650	COG0074@1|root,KOG1255@2759|Eukaryota,38DG1@33154|Opisthokonta,3NWU7@4751|Fungi,3UZ8K@5204|Basidiomycota,2YCGT@29000|Pucciniomycotina	4751|Fungi	C	GO:0003674,GO:0003824,GO:0004774,GO:0004775,GO:0004776,GO:0005575,GO:0005622,GO:0005623,GO:0005737,GO:0005739,GO:0005759,GO:0006082,GO:0006091,GO:0006099,GO:0006101,GO:0006104,GO:0006139,GO:0006163,GO:0006637,GO:0006725,GO:0006732,GO:0006753,GO:0006790,GO:0006793,GO:0006796,GO:0006807,GO:0008150,GO:0008152,GO:0009060,GO:0009117,GO:0009150,GO:0009259,GO:0009295,GO:0009987,GO:0015980,GO:0016874,GO:…	6.2.1.4,6.2.1.5	ko:K01899	ko00020,ko00640,ko01100,ko01110,ko01120,ko01130,ko01200,map00020,map00640,map01100,map01110,map01120,map01130,map01200	CoA_binding,Ligase_CoA
14281	Aminotransferase class I and II	AAT1	-1.31975	-1.40251	-0.884858	0.69113	0.256235	1.87518e-13	5.79634e-11	1.16254e-07	1.20358e-06	0.0229742	5.29224	5.28211	5.14475	5.33698	5.31083	5.09707	4.89862	4.93325	5.2467	4.48245	4.66816	4.508	3.59916	4.09395	3.98763	3.82954	4.05461	3.98058	3.59346	3.57099	3.70658	3.7138	3.58123	3.70899	5286.M7XQ01	8.31e-313	851	COG1448@1|root,KOG1411@2759|Eukaryota,38ED5@33154|Opisthokonta,3NU8Q@4751|Fungi,3UZ3P@5204|Basidiomycota,2YCUG@29000|Pucciniomycotina	4751|Fungi	E	GO:0000096,GO:0001300,GO:0001302,GO:0003674,GO:0003824,GO:0004069,GO:0005575,GO:0005622,GO:0005623,GO:0005737,GO:0005739,GO:0005759,GO:0006082,GO:0006103,GO:0006107,GO:0006520,GO:0006528,GO:0006529,GO:0006530,GO:0006531,GO:0006532,GO:0006533,GO:0006534,GO:0006536,GO:0006538,GO:0006790,GO:0006807,GO:0007568,GO:0007569,GO:0008150,GO:0008152,GO:0008483,GO:0008652,GO:0009056,GO:0009058,GO:0009063,GO:…	2.6.1.1	ko:K14454,ko:K14455	ko00220,ko00250,ko00270,ko00330,ko00350,ko00360,ko00400,ko00710,ko00950,ko00960,ko01100,ko01110,ko01120,ko01130,ko01200,ko01210,ko01230,ko04975,map00220,map00250,map00270,map00330,map00350,map00360,map00400,map00710,map00950,map00960,map01100,map01110,map01120,map01130,map01200,map01210,map01230,map04975	Aminotran_1_2
10791	-	-	0.651112	0.598335	0.160826	-0.639121	-0.148836	1.87518e-13	6.19144e-10	0.00795374	1.9944e-10	0.00866035	3.9058	3.77844	3.78576	3.8816	3.80522	3.79629	4.13619	4.00254	3.95647	4.5443	4.35664	4.49298	4.51346	4.52493	4.45408	4.42237	4.50391	4.44102	4.60817	4.61707	4.66498	4.609	4.60923	4.65817	5286.M7WRA8	0	1529	28XVR@1|root,2R4P7@2759|Eukaryota,39TE0@33154|Opisthokonta,3P11G@4751|Fungi,3UZE3@5204|Basidiomycota,2YFRD@29000|Pucciniomycotina	4751|Fungi	-	-	-	-	-	DUF4449
10390	-	-	-0.834989	-0.73672	-0.487358	0.537331	0.189699	2.00626e-13	1.25032e-09	9.21332e-07	7.26011e-08	0.00923238	1.1334	1.17832	1.27497	1.22819	1.35317	1.47055	0.954195	0.958846	0.843565	0.714011	0.795572	0.697733	0.382167	0.377836	0.343749	0.46006	0.505847	0.55902	0.180802	0.183738	0.181904	0.259969	0.206771	0.278501	5286.M7X0S0	3.42e-114	330	28VYA@1|root,2R2Q6@2759|Eukaryota,38ITJ@33154|Opisthokonta,3PKQU@4751|Fungi,3VAK7@5204|Basidiomycota,2YG8Y@29000|Pucciniomycotina	4751|Fungi	-	-	-	-	-	-
8460	Haloacid dehalogenase-like hydrolase	-	-0.522147	-0.59849	-0.94071	-0.100457	0.318106	2.00626e-13	1.89581e-11	1.67889e-14	0.0224787	3.06767e-07	2.02402	2.05984	1.95504	2.02709	2.08004	2.04114	2.1807	2.21502	2.06335	2.12221	2.11192	2.16082	1.48797	1.53923	1.46306	1.51899	1.54466	1.50037	1.59453	1.52203	1.54705	1.16711	1.12984	1.27588	5286.M7WZL2	5.97e-218	609	COG0637@1|root,KOG2914@2759|Eukaryota,39CVX@33154|Opisthokonta,3NYV6@4751|Fungi,3UZ8H@5204|Basidiomycota,2YC9V@29000|Pucciniomycotina	4751|Fungi	S	-	-	-	-	HAD_2
14133	-	-	1.4685	0.919271	0.605626	-1.22956	-0.366679	2.08392e-13	2.66797e-07	8.04219e-05	1.64444e-09	0.00486264	-2.67126	-2.77083	-2.84673	-2.97382	-2.92139	-2.81641	-1.89234	-2.07438	-2.41941	-1.43613	-1.87906	-1.49635	-1.33624	-1.35054	-1.33406	-1.49169	-1.39985	-1.27703	-1.33448	-1.04206	-1.25179	-1.09044	-0.866543	-1.03768	-	-	-	-	-	-	-	-	-	-	-
11331	Citrate synthase, C-terminal domain	-	-1.40198	-1.56989	-0.932163	0.543259	0.0734446	2.08392e-13	2.84923e-11	1.44684e-07	5.91755e-05	0.562262	6.16693	6.19577	6.01211	6.10915	6.14882	6.02259	5.98488	6.06835	6.18876	5.53349	5.68153	5.48288	4.25883	4.84152	4.79416	4.61581	4.88858	4.84459	4.43345	4.49541	4.60345	4.64139	4.5848	4.67522	5286.M7XE29	0	905	COG0372@1|root,KOG2617@2759|Eukaryota,38CK5@33154|Opisthokonta,3NU5Z@4751|Fungi,3UZD3@5204|Basidiomycota,2YCZ3@29000|Pucciniomycotina	4751|Fungi	H	-	2.3.3.1	ko:K01647	ko00020,ko00630,ko01100,ko01110,ko01120,ko01130,ko01200,ko01210,ko01230,map00020,map00630,map01100,map01110,map01120,map01130,map01200,map01210,map01230	Citrate_synt
9339	OPT oligopeptide transporter protein	-	0.911079	0.772753	0.657185	0.0619329	0.315827	2.1023e-13	2.58468e-09	4.43887e-08	0.430969	0.000271964	-2.28269	-2.18818	-2.0967	-2.27769	-2.06945	-1.92974	-2.06876	-2.01896	-2.07332	-2.2533	-2.14179	-2.21293	-1.11677	-1.26809	-1.17274	-1.25182	-1.32405	-1.24448	-1.29985	-1.18616	-1.35676	-1.57601	-1.52413	-1.53633	5286.M7XD48	0	1528	KOG2262@1|root,KOG2262@2759|Eukaryota,38D8V@33154|Opisthokonta,3NY95@4751|Fungi,3V09S@5204|Basidiomycota,2YF9W@29000|Pucciniomycotina	4751|Fungi	T	-	-	-	-	OPT
14068	Belongs to the iron ascorbate-dependent oxidoreductase family	-	0.75108	0.637611	0.71884	-0.165778	-0.133538	2.13006e-13	2.58468e-09	5.11925e-10	0.00992073	0.0377621	0.759317	0.829203	0.786083	0.748689	0.747593	0.670206	0.85797	0.916051	0.859491	0.896	0.936462	0.935419	1.38311	1.48706	1.39353	1.56767	1.6482	1.568	1.44845	1.62317	1.47472	1.71343	1.65414	1.55683	5286.M7WR54	3.73e-238	659	COG3491@1|root,KOG0143@2759|Eukaryota,39TZF@33154|Opisthokonta,3NXDE@4751|Fungi,3UZNR@5204|Basidiomycota	4751|Fungi	Q	-	-	-	-	2OG-FeII_Oxy,DIOX_N
15721	Phosphoglycerate kinase	PGK1	-1.26816	-1.17922	-0.948978	0.252895	-0.066283	2.15893e-13	5.86831e-10	2.55151e-08	0.0184725	0.563307	5.52311	5.53245	5.37114	5.66966	5.68646	5.43075	5.22498	5.26617	5.55201	5.18642	5.4022	5.25949	4.02261	4.36746	4.26848	4.21458	4.43978	4.29173	4.15151	4.16665	4.18735	4.43539	4.17728	4.38849	5286.M7X689	4.51e-299	816	COG0126@1|root,KOG1367@2759|Eukaryota,38EF9@33154|Opisthokonta,3NVNN@4751|Fungi,3UYZI@5204|Basidiomycota,2YCIX@29000|Pucciniomycotina	4751|Fungi	G	GO:0000166,GO:0003674,GO:0003824,GO:0004618,GO:0005488,GO:0005524,GO:0005575,GO:0005622,GO:0005623,GO:0005737,GO:0005739,GO:0005829,GO:0005886,GO:0005975,GO:0005996,GO:0006006,GO:0006007,GO:0006082,GO:0006090,GO:0006091,GO:0006094,GO:0006096,GO:0006139,GO:0006163,GO:0006164,GO:0006165,GO:0006725,GO:0006732,GO:0006733,GO:0006734,GO:0006735,GO:0006753,GO:0006754,GO:0006757,GO:0006793,GO:0006796,GO:…	2.7.2.3	ko:K00927	ko00010,ko00710,ko01100,ko01110,ko01120,ko01130,ko01200,ko01230,map00010,map00710,map01100,map01110,map01120,map01130,map01200,map01230	PGK
15894	Serine carboxypeptidase	-	0.962969	0.662425	0.356384	-0.562522	0.0440635	2.20832e-13	6.88048e-08	0.000270232	2.97596e-07	0.616092	1.1925	1.12588	1.18853	1.09957	0.992056	1.11887	1.36936	1.33646	1.15326	1.76696	1.54203	1.73728	1.98806	2.00583	1.98836	2.06812	2.17214	2.27271	1.9396	2.01676	1.88999	2.03917	2.13622	1.94003	5286.M7XPF5	0	1047	COG2939@1|root,KOG1282@2759|Eukaryota,38FWP@33154|Opisthokonta,3NWF4@4751|Fungi,3UXTI@5204|Basidiomycota,2YD5K@29000|Pucciniomycotina	4751|Fungi	O	-	3.4.16.5,3.4.16.6	ko:K01288,ko:K09645,ko:K13289	ko04142,ko04614,map04142,map04614	Peptidase_S10
9969	Protein of unknown function (DUF1682)	-	0.526072	0.417817	0.542195	0.132931	0.116807	2.37647e-13	7.94467e-09	1.83206e-10	0.00398056	0.0115922	0.688252	0.630783	0.610964	0.574377	0.548159	0.452747	0.552408	0.592544	0.597043	0.425623	0.489795	0.43843	1.11789	1.06791	1.08239	1.13413	1.13764	1.12176	1.02642	0.992772	0.976258	1.01007	0.966804	1.00356	5286.M7XGG1	2.88e-276	759	KOG2357@1|root,KOG2357@2759|Eukaryota,38QIT@33154|Opisthokonta,3NWBR@4751|Fungi,3V1GX@5204|Basidiomycota,2YE4K@29000|Pucciniomycotina	4751|Fungi	S	GO:0003674,GO:0005488,GO:0005509,GO:0005575,GO:0005622,GO:0005623,GO:0005737,GO:0005783,GO:0006984,GO:0007154,GO:0007165,GO:0008150,GO:0009987,GO:0012505,GO:0023052,GO:0043167,GO:0043169,GO:0043226,GO:0043227,GO:0043229,GO:0043231,GO:0044424,GO:0044444,GO:0044464,GO:0046872,GO:0050789,GO:0050794,GO:0050896,GO:0051716,GO:0065007	-	-	-	DUF1682
16799	EF-hand domain pair	AGC1	-0.511218	-0.766279	-0.431856	0.35576	0.276398	2.40534e-13	3.25456e-13	4.07391e-09	2.79364e-08	1.59031e-06	1.34386	1.35212	1.31179	1.25722	1.21735	1.26903	1.2012	1.24093	1.20132	0.923951	1.00763	0.876828	0.779499	0.743132	0.784237	0.75093	0.81924	0.807028	0.408803	0.406992	0.528828	0.494962	0.482643	0.535235	5286.M7WMP3	0	1306	KOG0751@1|root,KOG0751@2759|Eukaryota,38F3Y@33154|Opisthokonta,3NUHH@4751|Fungi,3UY46@5204|Basidiomycota,2YDA9@29000|Pucciniomycotina	4751|Fungi	C	GO:0003333,GO:0003674,GO:0005215,GO:0005310,GO:0005313,GO:0005326,GO:0005342,GO:0005575,GO:0005622,GO:0005623,GO:0005737,GO:0005739,GO:0005740,GO:0005743,GO:0006091,GO:0006807,GO:0006810,GO:0006811,GO:0006820,GO:0006835,GO:0006836,GO:0006839,GO:0006855,GO:0006865,GO:0008150,GO:0008152,GO:0008509,GO:0008514,GO:0009058,GO:0009987,GO:0015075,GO:0015171,GO:0015172,GO:0015179,GO:0015183,GO:0015238,GO:…	-	ko:K15105	-	EF-hand_1,EF-hand_5,EF-hand_6,EF-hand_7,EF-hand_8,Mito_carr
12395	Cwf15/Cwc15 cell cycle control protein	CWC15	0.603358	0.603685	0.682488	-0.0184212	-0.0975503	2.65868e-13	2.16654e-10	4.37142e-11	0.737821	0.0607251	-0.396027	-0.340178	-0.329514	-0.421747	-0.428858	-0.322306	-0.315126	-0.319467	-0.478335	-0.323519	-0.41696	-0.323572	0.215757	0.159959	0.216568	0.245801	0.257631	0.285805	0.275716	0.224361	0.198052	0.309898	0.410802	0.26271	5286.M7X2R3	7.58e-129	374	KOG3228@1|root,KOG3228@2759|Eukaryota,393TH@33154|Opisthokonta,3NY3T@4751|Fungi,3V0ID@5204|Basidiomycota,2YDMQ@29000|Pucciniomycotina	4751|Fungi	A	GO:0000375,GO:0000377,GO:0000398,GO:0000974,GO:0003674,GO:0003676,GO:0003723,GO:0005488,GO:0005575,GO:0005622,GO:0005623,GO:0005634,GO:0005681,GO:0005684,GO:0006139,GO:0006396,GO:0006397,GO:0006725,GO:0006807,GO:0008150,GO:0008152,GO:0008380,GO:0009987,GO:0010467,GO:0016070,GO:0016071,GO:0032991,GO:0034641,GO:0043170,GO:0043226,GO:0043227,GO:0043229,GO:0043231,GO:0044237,GO:0044238,GO:0044422,GO:…	-	ko:K12863	ko03040,map03040	Cwf_Cwc_15
10154	Chaperonin 10 Kd subunit	hsp10	-1.7498	-1.344	-0.431311	0.944187	-0.374299	2.81539e-13	1.51512e-08	0.0092266	1.09701e-06	0.0151384	1.2772	1.75864	1.78905	1.19569	1.75056	1.74336	1.21479	1.22022	1.60309	0.537241	0.878696	0.508753	-0.309759	-0.232293	-0.0910408	-0.0576483	-0.15398	-0.139558	0.00558238	-0.0428048	0.0433335	0.356687	0.0872475	0.186824	5286.M7XUJ6	3.76e-64	196	COG0234@1|root,KOG1641@2759|Eukaryota,3A5MZ@33154|Opisthokonta,3P5D4@4751|Fungi,3V1NP@5204|Basidiomycota,2YEKC@29000|Pucciniomycotina	4751|Fungi	O	GO:0003674,GO:0005488,GO:0005515,GO:0005575,GO:0005622,GO:0005623,GO:0005737,GO:0005739,GO:0005759,GO:0006457,GO:0006458,GO:0006605,GO:0006626,GO:0006810,GO:0006839,GO:0006886,GO:0006950,GO:0006986,GO:0006996,GO:0007005,GO:0008104,GO:0008150,GO:0009987,GO:0010033,GO:0015031,GO:0015833,GO:0016043,GO:0017038,GO:0022607,GO:0030150,GO:0031974,GO:0033036,GO:0033365,GO:0034613,GO:0034622,GO:0035966,GO:…	-	ko:K04078	-	Cpn10
8566	Ribosomal protein S13/S18	-	-0.972587	-0.700039	-0.555421	0.64579	0.228625	2.82338e-13	4.41438e-08	1.65499e-06	6.25509e-08	0.00844801	-0.484822	-0.420131	-0.497318	-0.606739	-0.546247	-0.526935	-0.906701	-0.81913	-0.755002	-1.22187	-1.04478	-1.21182	-1.66977	-1.43703	-1.35027	-1.49564	-1.47729	-1.4877	-1.68494	-1.49165	-1.40437	-1.761	-1.81338	-1.57034	5286.M7X0L1	1.7e-126	361	COG0099@1|root,KOG3311@2759|Eukaryota,3A3EC@33154|Opisthokonta,3P3ZS@4751|Fungi,3V17M@5204|Basidiomycota,2YEHY@29000|Pucciniomycotina	4751|Fungi	J	GO:0000313,GO:0000314,GO:0003674,GO:0003735,GO:0005198,GO:0005575,GO:0005622,GO:0005623,GO:0005737,GO:0005739,GO:0005759,GO:0005761,GO:0005763,GO:0005840,GO:0006412,GO:0006518,GO:0006807,GO:0008150,GO:0008152,GO:0009058,GO:0009059,GO:0009987,GO:0010467,GO:0015935,GO:0019538,GO:0022613,GO:0031974,GO:0032543,GO:0032991,GO:0034641,GO:0034645,GO:0042254,GO:0043043,GO:0043170,GO:0043226,GO:0043227,GO:…	-	ko:K02952	ko03010,map03010	Ribosomal_S13
11470	Expressed protein	-	1.45023	2.35242	2.31043	0.836589	-0.023609	2.88462e-13	8.99097e-14	1.65975e-13	4.50425e-07	0.867231	1.76307	1.55032	1.52361	1.56137	1.4241	1.31255	0.595357	0.685197	1.13517	0.654229	0.513668	0.889843	3.01408	3.02911	3.05952	2.85917	2.91067	2.96385	3.19919	3.18878	3.08503	2.92857	3.17101	2.88946	5286.M7WXD6	1.05e-220	619	2CQ5N@1|root,2R3Y3@2759|Eukaryota,39Y2H@33154|Opisthokonta,3P1IJ@4751|Fungi,3V017@5204|Basidiomycota,2YDJ3@29000|Pucciniomycotina	4751|Fungi	S	-	-	-	-	-
13932	Phytanoyl-CoA dioxygenase (PhyH)	-	1.42887	1.86069	2.38141	-0.0524424	-1.00498	3.07328e-13	3.56545e-12	9.20702e-14	0.688483	6.24821e-08	-1.33664	-1.36927	-1.29381	-1.41267	-1.24773	-1.149	-1.20624	-1.20995	-1.25561	-1.24223	-1.29546	-1.20954	0.289308	0.105869	0.0569215	0.15322	0.0217457	0.137049	0.798217	0.548049	0.564011	1.33147	1.37104	0.694492	5286.M7X065	3.51e-242	684	28QPS@1|root,2QXCM@2759|Eukaryota,3A37T@33154|Opisthokonta,3P3IB@4751|Fungi,3VBKF@5204|Basidiomycota	4751|Fungi	E	-	-	-	-	PhyH
16010	Involved in the biogenesis of the 60S ribosomal subunit	NOG1	0.505502	0.478509	0.47125	-0.124677	-0.0904252	3.20251e-13	6.28062e-10	1.09975e-09	0.00540756	0.0406162	-0.49475	-0.530935	-0.555001	-0.422029	-0.489612	-0.434576	-0.413823	-0.438355	-0.524383	-0.333483	-0.408189	-0.347747	0.017431	-0.00538393	-0.0374882	0.0761187	0.00201953	0.0534114	0.0687442	0.00547154	-0.0152492	0.102982	0.111195	0.110152	5286.M7X642	0	1282	COG1084@1|root,KOG1490@2759|Eukaryota,39M2V@33154|Opisthokonta,3NUDD@4751|Fungi,3UY2J@5204|Basidiomycota,2YC4R@29000|Pucciniomycotina	4751|Fungi	S	GO:0000054,GO:0000166,GO:0001882,GO:0001883,GO:0003674,GO:0005488,GO:0005525,GO:0005575,GO:0005622,GO:0005623,GO:0005634,GO:0005730,GO:0006139,GO:0006364,GO:0006396,GO:0006403,GO:0006405,GO:0006611,GO:0006725,GO:0006807,GO:0006810,GO:0006886,GO:0006913,GO:0008104,GO:0008150,GO:0008152,GO:0009987,GO:0010467,GO:0015031,GO:0015833,GO:0015931,GO:0016043,GO:0016070,GO:0016072,GO:0017076,GO:0019001,GO:…	-	ko:K06943	ko03008,map03008	NOG1,NOGCT
16672	Peptidase inhibitor I9	PRB1	1.01416	0.645497	0.179595	-0.806496	0.0280652	3.24236e-13	2.99934e-07	0.0549793	4.22053e-09	0.77577	2.35172	2.29497	2.44766	2.39235	2.30852	2.41634	2.86001	2.62063	2.38305	3.2683	3.00328	3.25368	3.42967	3.42831	3.32654	3.34556	3.41456	3.35185	3.32167	3.25428	3.22423	3.39069	3.41572	3.25764	5286.M7X568	0	946	COG1404@1|root,KOG1153@2759|Eukaryota,38H6S@33154|Opisthokonta,3NUCW@4751|Fungi,3UZ2G@5204|Basidiomycota,2YD0B@29000|Pucciniomycotina	4751|Fungi	O	GO:0000003,GO:0000322,GO:0000323,GO:0000324,GO:0000328,GO:0000746,GO:0000747,GO:0003674,GO:0003824,GO:0004175,GO:0004252,GO:0005488,GO:0005575,GO:0005622,GO:0005623,GO:0005737,GO:0005773,GO:0005775,GO:0005783,GO:0006508,GO:0006807,GO:0006914,GO:0006950,GO:0006996,GO:0007033,GO:0007039,GO:0007154,GO:0008150,GO:0008152,GO:0008233,GO:0008236,GO:0009056,GO:0009057,GO:0009267,GO:0009605,GO:0009653,GO:…	3.4.21.48	ko:K01336	ko04138,map04138	Inhibitor_I9,Peptidase_S8
9570	Histone H3	HHT1	1.14374	0.982972	1.08515	-0.311378	-0.252795	3.51656e-13	3.21899e-09	8.86023e-10	0.00259915	0.0135169	-1.63414	-1.44568	-1.45251	-1.69051	-1.73341	-1.82483	-1.29904	-1.2456	-1.25942	-1.16376	-1.55063	-1.24201	-0.565777	-0.464244	-0.469023	-0.424997	-0.433402	-0.561209	-0.149544	-0.411583	-0.294021	-0.180773	-0.29882	-0.221347	5286.M7WNY6	1.41e-85	253	COG2036@1|root,KOG1745@2759|Eukaryota,39ZTV@33154|Opisthokonta,3P1RT@4751|Fungi,3V0IN@5204|Basidiomycota,2YFJQ@29000|Pucciniomycotina	4751|Fungi	B	GO:0000003,GO:0000075,GO:0000228,GO:0000278,GO:0000775,GO:0000785,GO:0000786,GO:0000788,GO:0000790,GO:0000792,GO:0001672,GO:0003006,GO:0003674,GO:0003676,GO:0003677,GO:0003682,GO:0005488,GO:0005575,GO:0005622,GO:0005623,GO:0005634,GO:0005657,GO:0005694,GO:0005720,GO:0005721,GO:0006139,GO:0006259,GO:0006281,GO:0006289,GO:0006323,GO:0006325,GO:0006333,GO:0006334,GO:0006351,GO:0006725,GO:0006807,GO:…	-	ko:K11253	ko05034,ko05202,ko05322,map05034,map05202,map05322	Histone
8609	-	-	-0.622255	-0.590554	-0.0331491	0.514519	-0.0745866	3.52125e-13	6.55553e-10	0.571863	2.79771e-09	0.170734	-1.56994	-1.49494	-1.61874	-1.59716	-1.57049	-1.50872	-1.70442	-1.66353	-1.69231	-2.1289	-2.03354	-2.06111	-2.26345	-2.16435	-2.12983	-2.15996	-2.29226	-2.08368	-2.30843	-2.25822	-2.26527	-2.15251	-2.06655	-2.10395	-	-	-	-	-	-	-	-	-	-	-
14062	Pyridoxamine 5'-phosphate oxidase	-	0.923827	0.843966	0.714878	-0.4451	-0.236151	3.64544e-13	1.22527e-09	2.4003e-08	6.0124e-06	0.0051673	0.410141	0.233219	0.406605	0.341938	0.353733	0.471798	0.618168	0.504782	0.395693	0.840933	0.654384	0.948701	1.19116	1.22112	1.23973	1.31202	1.38585	1.41052	1.29532	1.40979	1.34543	1.53175	1.63481	1.42209	5286.M7WQM3	3.69e-188	523	296UY@1|root,2RDU8@2759|Eukaryota,39X0R@33154|Opisthokonta,3P0Z8@4751|Fungi,3VC24@5204|Basidiomycota	4751|Fungi	S	-	-	-	-	Pyrid_oxidase_2
14179	Uroporphyrinogen decarboxylase (URO-D)	HEM12	-0.544218	-0.366641	-0.41379	0.145108	0.0146799	3.77833e-13	1.52523e-07	3.27109e-08	0.00321175	0.784641	-0.942706	-0.943875	-1.00258	-1.00759	-1.01751	-0.965006	-1.14378	-1.03477	-1.01776	-1.11797	-1.11034	-1.14665	-1.53866	-1.48243	-1.54243	-1.63216	-1.50095	-1.44795	-1.44614	-1.44279	-1.40729	-1.55058	-1.57466	-1.49108	5286.M7X998	1.19e-297	811	COG0407@1|root,KOG2872@2759|Eukaryota,38DMD@33154|Opisthokonta,3NWZ0@4751|Fungi,3UY70@5204|Basidiomycota,2YC0V@29000|Pucciniomycotina	4751|Fungi	H	GO:0003674,GO:0003824,GO:0004853,GO:0005575,GO:0005622,GO:0005623,GO:0005634,GO:0005737,GO:0005829,GO:0006725,GO:0006778,GO:0006779,GO:0006783,GO:0006807,GO:0008150,GO:0008152,GO:0009058,GO:0009987,GO:0016829,GO:0016830,GO:0016831,GO:0018130,GO:0019438,GO:0033013,GO:0033014,GO:0034641,GO:0042168,GO:0042440,GO:0043226,GO:0043227,GO:0043229,GO:0043231,GO:0044237,GO:0044249,GO:0044271,GO:0044424,GO:…	4.1.1.37	ko:K01599	ko00860,ko01100,ko01110,map00860,map01100,map01110	URO-D
9984	EF-1 guanine nucleotide exchange domain	EFB1	-1.62918	-1.59308	-1.62006	0.13509	0.125966	3.89594e-13	4.42732e-10	4.7581e-10	0.342111	0.396128	3.24283	3.29558	3.14315	3.44185	3.58419	3.39065	3.09988	2.9669	3.18468	3.1521	3.33079	3.16098	1.33144	1.80588	1.68577	1.68393	2.03621	1.77994	1.46276	1.49397	1.51547	1.77361	1.28828	1.72179	5286.M7XRX0	9.48e-126	361	COG2092@1|root,KOG1668@2759|Eukaryota,38BNW@33154|Opisthokonta,3NV8V@4751|Fungi,3UY9W@5204|Basidiomycota,2YCCF@29000|Pucciniomycotina	4751|Fungi	J	GO:0002181,GO:0002182,GO:0003674,GO:0003676,GO:0003723,GO:0003746,GO:0005085,GO:0005488,GO:0005515,GO:0005575,GO:0005622,GO:0005623,GO:0005737,GO:0005853,GO:0006412,GO:0006414,GO:0006417,GO:0006449,GO:0006518,GO:0006807,GO:0008135,GO:0008150,GO:0008152,GO:0009058,GO:0009059,GO:0009889,GO:0009987,GO:0010467,GO:0010468,GO:0010556,GO:0010608,GO:0010639,GO:0019222,GO:0019538,GO:0019899,GO:0031323,GO:…	-	ko:K03232	-	EF-1_beta_acid,EF1_GNE
14858	Ribosomal protein L19	-	-0.559562	-0.535601	-0.570086	0.378809	0.389333	4.0146e-13	6.47323e-10	3.40991e-10	6.25509e-08	9.28708e-08	-0.206344	-0.220549	-0.175508	-0.110849	-0.211362	-0.195782	-0.419419	-0.373386	-0.364599	-0.562104	-0.532255	-0.602266	-0.753637	-0.736999	-0.718451	-0.786435	-0.73748	-0.74476	-1.03896	-0.831293	-0.89395	-1.17433	-1.18184	-1.05071	5286.M7WTL5	1.71e-156	441	2E2CZ@1|root,2S9KX@2759|Eukaryota,39KNB@33154|Opisthokonta,3Q55V@4751|Fungi,3V2FS@5204|Basidiomycota,2YESF@29000|Pucciniomycotina	4751|Fungi	J	-	-	ko:K02884	ko03010,map03010	Ribosomal_L19
13248	Tim17/Tim22/Tim23/Pmp24 family	TIM17	-1.03575	-1.14988	-1.03167	0.217986	0.213908	4.32668e-13	6.06762e-11	5.04374e-10	0.0169843	0.0213128	0.346179	0.268534	0.343068	0.0453721	0.0466777	0.0737375	0.184761	0.257383	0.270764	-0.0744498	0.119022	-0.136745	-0.826956	-0.822701	-0.756155	-0.963163	-0.868375	-0.853581	-0.958568	-0.940257	-0.837898	-1.0982	-1.1823	-0.906683	5286.M7XVM0	7.33e-120	342	COG5596@1|root,KOG1652@2759|Eukaryota,39V99@33154|Opisthokonta,3NZN8@4751|Fungi,3V0D6@5204|Basidiomycota,2YDMU@29000|Pucciniomycotina	4751|Fungi	U	GO:0000002,GO:0003674,GO:0005215,GO:0005575,GO:0005622,GO:0005623,GO:0005737,GO:0005739,GO:0005740,GO:0005743,GO:0005744,GO:0006605,GO:0006626,GO:0006810,GO:0006839,GO:0006886,GO:0006996,GO:0007005,GO:0008104,GO:0008150,GO:0008320,GO:0008565,GO:0009987,GO:0015031,GO:0015399,GO:0015405,GO:0015450,GO:0015833,GO:0016020,GO:0016021,GO:0016043,GO:0017038,GO:0019866,GO:0022804,GO:0022857,GO:0022884,GO:…	-	ko:K17795	-	Tim17
16496	high mobility group	-	0.923509	0.665957	0.927386	-0.0153722	-0.0192498	4.34979e-13	6.08762e-08	4.49377e-10	0.858478	0.834235	1.35095	1.23152	1.16712	1.06864	1.02188	0.938872	1.29458	1.24534	1.20765	1.15026	1.09114	1.19421	2.03313	2.16797	2.09557	2.00408	1.99566	2.02362	2.04083	1.79896	1.90566	2.06302	2.12493	2.02983	5286.M7X9Y7	2.94e-115	338	COG5165@1|root,KOG0526@2759|Eukaryota,39KT0@33154|Opisthokonta,3Q568@4751|Fungi,3VCIH@5204|Basidiomycota,2YF7V@29000|Pucciniomycotina	4751|Fungi	BKL	-	-	-	-	HMG_box
9181	Pfam:DUF2424	-	0.875851	0.485383	0.0487082	-1.2862	-0.45906	4.41499e-13	2.75107e-06	0.559247	1.94216e-12	3.60205e-06	2.064	2.02596	2.023	2.02304	1.97158	2.03647	2.90737	2.75433	2.46548	3.38546	3.21094	3.33423	3.05075	2.85557	2.86123	2.85575	2.89729	2.87856	3.15841	3.25193	3.173	3.34945	3.33703	3.39028	5286.M7WP13	0	1187	COG0657@1|root,KOG1515@2759|Eukaryota,3A00Y@33154|Opisthokonta,3P72W@4751|Fungi,3VBTV@5204|Basidiomycota,2YFMU@29000|Pucciniomycotina	33154|Opisthokonta	V	-	-	-	-	Abhydrolase_3,Say1_Mug180
11925	Pyridoxal-dependent decarboxylase conserved domain	DPL1	-0.786357	-1.04117	-0.644042	0.272914	0.130599	4.52749e-13	3.80493e-12	1.2045e-08	0.000324668	0.0616181	3.58094	3.61761	3.50337	3.49515	3.55208	3.46011	3.49812	3.63351	3.8171	3.2235	3.4011	3.16128	2.75405	2.77947	2.79625	2.62594	2.75012	2.78527	2.59359	2.58479	2.64683	2.61121	2.59117	2.65138	5286.M7XJD3	0	1092	COG0076@1|root,KOG1383@2759|Eukaryota,38BZ3@33154|Opisthokonta,3NXZ8@4751|Fungi,3UYX2@5204|Basidiomycota,2YC9R@29000|Pucciniomycotina	4751|Fungi	E	GO:0003674,GO:0003824,GO:0005575,GO:0005622,GO:0005623,GO:0005737,GO:0005783,GO:0005938,GO:0006629,GO:0006643,GO:0006665,GO:0006807,GO:0006950,GO:0007154,GO:0007165,GO:0008117,GO:0008150,GO:0008152,GO:0009267,GO:0009605,GO:0009987,GO:0009991,GO:0012505,GO:0016829,GO:0016830,GO:0016832,GO:0019722,GO:0019932,GO:0023052,GO:0031667,GO:0031668,GO:0031669,GO:0031984,GO:0032541,GO:0033554,GO:0035556,GO:…	4.1.2.27	ko:K01634	ko00600,ko01100,ko04071,map00600,map01100,map04071	Pyridoxal_deC
14633	Rab subfamily of small GTPases	-	0.597415	0.686795	0.451837	-0.394228	-0.248651	4.52749e-13	3.72674e-11	4.24079e-08	9.66783e-08	6.12074e-05	1.99763	1.93874	1.95761	1.9217	1.84768	1.91636	2.1162	1.99058	2.03549	2.34805	2.27269	2.3518	2.59121	2.61845	2.60074	2.42171	2.46637	2.46572	2.7287	2.72979	2.74417	2.82842	2.77351	2.72611	5286.M7WXY7	5.97e-151	424	KOG0394@1|root,KOG0394@2759|Eukaryota,38C61@33154|Opisthokonta,3NWMV@4751|Fungi,3UZW6@5204|Basidiomycota,2YD4Y@29000|Pucciniomycotina	4751|Fungi	U	GO:0000011,GO:0000322,GO:0000323,GO:0000324,GO:0000329,GO:0003674,GO:0003824,GO:0003924,GO:0005488,GO:0005515,GO:0005575,GO:0005622,GO:0005623,GO:0005737,GO:0005739,GO:0005740,GO:0005741,GO:0005773,GO:0005774,GO:0006810,GO:0006873,GO:0006885,GO:0006886,GO:0006892,GO:0006896,GO:0006897,GO:0006914,GO:0006996,GO:0007033,GO:0007034,GO:0007035,GO:0007154,GO:0007165,GO:0007264,GO:0008104,GO:0008150,GO:…	-	ko:K07897	ko04137,ko04138,ko04140,ko04144,ko04145,ko05132,ko05146,ko05152,map04137,map04138,map04140,map04144,map04145,map05132,map05146,map05152	Ras
10574	Oxysterol-binding protein	kes1	-0.532682	-0.592399	-0.52081	-0.0073607	-0.0192334	4.52749e-13	6.26983e-11	7.19325e-10	0.884427	0.710105	3.38894	3.39228	3.31129	3.43386	3.43787	3.36201	3.3323	3.37123	3.37879	3.40444	3.42006	3.36071	2.79393	2.78467	2.82859	2.85097	2.91916	2.95283	2.75208	2.73553	2.81751	2.84541	2.84086	2.93651	5286.M7XJR6	7.88e-263	721	KOG2210@1|root,KOG2210@2759|Eukaryota,38G8A@33154|Opisthokonta,3NU29@4751|Fungi,3UY43@5204|Basidiomycota,2YCX5@29000|Pucciniomycotina	4751|Fungi	T	GO:0000139,GO:0000322,GO:0000323,GO:0000324,GO:0000329,GO:0003674,GO:0005215,GO:0005319,GO:0005488,GO:0005496,GO:0005543,GO:0005546,GO:0005575,GO:0005622,GO:0005623,GO:0005737,GO:0005773,GO:0005774,GO:0005794,GO:0005829,GO:0005933,GO:0005935,GO:0006629,GO:0006643,GO:0006665,GO:0006807,GO:0006810,GO:0006869,GO:0006887,GO:0006892,GO:0006897,GO:0006914,GO:0007163,GO:0008142,GO:0008150,GO:0008152,GO:…	-	ko:K20465	-	Oxysterol_BP
16533	Saccharopine dehydrogenase NADP binding domain	-	0.562323	0.864553	0.813248	-0.355486	-0.60641	4.65025e-13	3.97308e-13	1.14522e-12	1.84982e-07	2.34944e-10	0.098846	0.160838	0.140463	0.227464	0.213502	0.281348	0.289612	0.25737	0.15028	0.547425	0.510669	0.569593	0.848163	0.750966	0.746545	0.701726	0.698212	0.750789	1.09948	1.07981	1.11164	1.34178	1.30903	1.41662	5286.M7XK90	5.31e-303	826	COG3268@1|root,KOG2733@2759|Eukaryota,38D2K@33154|Opisthokonta,3NWT8@4751|Fungi,3V03E@5204|Basidiomycota,2YD9G@29000|Pucciniomycotina	4751|Fungi	S	-	-	-	-	Sacchrp_dh_NADP
13419	Phosphoglycerate mutase-like protein	-	0.756439	0.473068	0.450135	-0.437275	-0.130971	4.98183e-13	5.78703e-07	1.46843e-06	6.85094e-07	0.0529646	-0.470231	-0.483784	-0.37902	-0.432736	-0.516712	-0.530563	-0.104335	-0.154861	-0.290088	0.0184538	-0.170873	0.0577211	0.328851	0.237531	0.176514	0.337603	0.381917	0.263171	0.246855	0.323684	0.299379	0.512745	0.327152	0.415809	5286.M7WNL0	0	985	KOG1382@1|root,KOG1382@2759|Eukaryota,38FEP@33154|Opisthokonta,3NYU2@4751|Fungi,3V0F7@5204|Basidiomycota	4751|Fungi	S	-	3.1.3.2	ko:K01078	ko00730,ko00740,ko01100,map00730,map00740,map01100	His_Phos_2
11877	Dihydropyrimidinase	-	0.604176	0.603894	0.41474	-0.23008	-0.040644	5.0071e-13	4.00377e-10	1.947e-07	0.000130445	0.477844	-2.42319	-2.43668	-2.48456	-2.39658	-2.48492	-2.32926	-2.4167	-2.35428	-2.3137	-2.17169	-2.20293	-2.21273	-1.81482	-1.81767	-1.87116	-1.77234	-1.77838	-1.87576	-1.76459	-1.76568	-1.74273	-1.71131	-1.89115	-1.74067	5286.M7XEW1	0	1017	COG0044@1|root,KOG2584@2759|Eukaryota,38E62@33154|Opisthokonta,3NW4E@4751|Fungi,3UYW0@5204|Basidiomycota	4751|Fungi	F	-	3.5.2.2	ko:K01464	ko00240,ko00410,ko00770,ko00983,ko01100,map00240,map00410,map00770,map00983,map01100	Amidohydro_1
14976	Yqey-like protein	-	-0.643104	-0.456149	-0.273172	0.263929	-0.106003	5.08016e-13	9.15404e-08	0.000105606	5.66386e-05	0.065316	0.493479	0.52735	0.527974	0.69343	0.691238	0.627262	0.431345	0.446641	0.431186	0.355545	0.356172	0.276864	-0.0446025	-0.170071	-0.11229	0.0431258	-0.0108094	-0.00324318	-0.00231706	-0.0512505	-0.0057088	0.0776415	0.0248872	0.0665361	5286.M7WRZ3	6.27e-106	307	28VK9@1|root,2R2BW@2759|Eukaryota,38IM3@33154|Opisthokonta,3PKI9@4751|Fungi,3VA8X@5204|Basidiomycota,2YF1A@29000|Pucciniomycotina	4751|Fungi	E	-	-	-	-	YqeY
10205	Glycine cleavage system P-protein	GCV2	-0.618126	-0.679027	-0.129787	0.526591	0.0382525	5.22415e-13	8.96618e-11	0.0289404	2.57325e-09	0.517432	2.82878	2.9359	2.89864	2.85644	2.94363	2.98002	2.86651	2.95293	2.92405	2.36068	2.4825	2.29876	2.1344	2.30583	2.35817	2.26581	2.32092	2.34954	2.21415	2.23013	2.26214	2.24471	2.26048	2.24739	5286.M7X0P4	0	2037	COG1003@1|root,KOG2040@2759|Eukaryota,38E0D@33154|Opisthokonta,3NWQC@4751|Fungi,3UZ98@5204|Basidiomycota,2YD7B@29000|Pucciniomycotina	4751|Fungi	E	GO:0001505,GO:0003674,GO:0003824,GO:0004375,GO:0005575,GO:0005622,GO:0005623,GO:0005737,GO:0005739,GO:0005960,GO:0006082,GO:0006520,GO:0006544,GO:0006546,GO:0006730,GO:0006807,GO:0008150,GO:0008152,GO:0009056,GO:0009063,GO:0009069,GO:0009071,GO:0009987,GO:0016054,GO:0016491,GO:0016638,GO:0016642,GO:0017144,GO:0019464,GO:0019752,GO:0032991,GO:0042133,GO:0042135,GO:0042737,GO:0043226,GO:0043227,GO:…	1.4.4.2	ko:K00281	ko00260,ko00630,ko01100,ko01110,ko01130,ko01200,map00260,map00630,map01100,map01110,map01130,map01200	GDC-P
11682	Isocitrate/isopropylmalate dehydrogenase	IDH1	-0.627681	-0.70021	-0.41457	-0.022649	-0.235761	5.25745e-13	6.89666e-11	3.48618e-07	0.703157	0.000204345	4.50402	4.45092	4.43103	4.40076	4.42441	4.37437	4.59323	4.66086	4.61446	4.44057	4.49245	4.42769	3.75567	3.93085	3.90083	3.65936	3.78281	3.7899	3.90339	3.96897	3.89555	4.0272	4.02547	4.06431	5286.M7XE28	1.31e-269	738	COG0473@1|root,KOG0784@2759|Eukaryota,38EFS@33154|Opisthokonta,3NV6I@4751|Fungi,3UZ8W@5204|Basidiomycota,2YCNJ@29000|Pucciniomycotina	4751|Fungi	E	GO:0003674,GO:0003824,GO:0004448,GO:0004449,GO:0005575,GO:0005622,GO:0005623,GO:0005737,GO:0005739,GO:0005759,GO:0005962,GO:0006082,GO:0006091,GO:0006099,GO:0006101,GO:0006102,GO:0006520,GO:0006536,GO:0006537,GO:0006807,GO:0008150,GO:0008152,GO:0008652,GO:0009058,GO:0009060,GO:0009064,GO:0009084,GO:0009295,GO:0009987,GO:0015980,GO:0016053,GO:0016491,GO:0016614,GO:0016616,GO:0016999,GO:0017144,GO:…	1.1.1.41	ko:K00030	ko00020,ko01100,ko01110,ko01120,ko01130,ko01200,ko01210,ko01230,map00020,map01100,map01110,map01120,map01130,map01200,map01210,map01230	Iso_dh
10774	Mitochondrial import receptor subunit Tom22	tom22	-1.01053	-1.13735	-0.671449	0.253174	-0.0859076	5.46165e-13	6.17913e-11	3.29036e-07	0.00607991	0.356425	-1.06611	-1.18355	-1.34001	-1.13	-1.23385	-1.37321	-1.22138	-1.2757	-1.15991	-1.51249	-1.32548	-1.58491	-2.3897	-2.12691	-2.17281	-2.19458	-2.16753	-2.33837	-2.42754	-2.42815	-2.21335	-2.09758	-2.21914	-2.12051	5286.M7WYA9	1.34e-94	277	KOG4111@1|root,KOG4111@2759|Eukaryota,3A6BX@33154|Opisthokonta,3P6N1@4751|Fungi,3V2FD@5204|Basidiomycota,2YEQZ@29000|Pucciniomycotina	4751|Fungi	U	GO:0005575,GO:0005622,GO:0005623,GO:0005737,GO:0005739,GO:0005740,GO:0005741,GO:0005742,GO:0006605,GO:0006626,GO:0006810,GO:0006839,GO:0006886,GO:0006996,GO:0007005,GO:0007006,GO:0008104,GO:0008150,GO:0009987,GO:0015031,GO:0015833,GO:0016020,GO:0016021,GO:0016043,GO:0017038,GO:0019867,GO:0030150,GO:0031090,GO:0031224,GO:0031300,GO:0031301,GO:0031306,GO:0031307,GO:0031966,GO:0031967,GO:0031968,GO:…	-	ko:K17769	-	Tom22
10147	Rieske [2Fe-2S] domain	aif1	0.477653	0.738881	0.64638	-0.00348344	-0.17221	5.54835e-13	4.23423e-13	4.21595e-12	0.938809	0.000320829	0.353623	0.340058	0.343612	0.292155	0.295056	0.329388	0.246034	0.287519	0.277049	0.330183	0.257295	0.399918	0.797745	0.75455	0.734046	0.86016	0.861759	0.811551	1.02452	1.04465	0.95808	1.02519	0.943044	0.958298	5286.M7WD74	0	1031	COG0446@1|root,KOG1336@2759|Eukaryota,38CNG@33154|Opisthokonta,3NVZ7@4751|Fungi,3UYFU@5204|Basidiomycota,2YCFT@29000|Pucciniomycotina	4751|Fungi	S	GO:0003674,GO:0003824,GO:0005575,GO:0005622,GO:0005623,GO:0005634,GO:0005737,GO:0005739,GO:0005740,GO:0005743,GO:0006915,GO:0008150,GO:0008152,GO:0008219,GO:0009987,GO:0012501,GO:0016020,GO:0016491,GO:0016651,GO:0016667,GO:0016668,GO:0019866,GO:0031090,GO:0031966,GO:0031967,GO:0031975,GO:0043226,GO:0043227,GO:0043229,GO:0043231,GO:0044422,GO:0044424,GO:0044429,GO:0044444,GO:0044446,GO:0044464,GO:…	-	-	-	Pyr_redox_2,Reductase_C,Rieske
13993	KR domain	-	-1.42355	-1.14056	-0.836666	0.393804	-0.193075	5.72239e-13	1.51054e-08	1.91445e-06	0.00286907	0.129854	0.926218	1.08274	1.17868	0.860982	0.966406	1.17649	1.15898	1.12071	0.972507	0.553826	0.746162	0.614357	-0.124809	-0.543239	-0.231298	-0.571194	-0.551888	-0.327331	0.0850479	-0.211363	-0.0431614	-0.428501	0.0161886	-0.183341	5286.M7WDZ0	6.4e-161	453	COG1028@1|root,KOG1611@2759|Eukaryota,3A2FQ@33154|Opisthokonta,3P3BH@4751|Fungi,3V5EA@5204|Basidiomycota,2YG09@29000|Pucciniomycotina	4751|Fungi	Q	GO:0003674,GO:0003824,GO:0005575,GO:0005622,GO:0005623,GO:0005737,GO:0008150,GO:0008152,GO:0009636,GO:0009987,GO:0010033,GO:0016020,GO:0016021,GO:0016491,GO:0031224,GO:0042221,GO:0044424,GO:0044425,GO:0044464,GO:0050896,GO:0051716,GO:0055114,GO:0070887,GO:0097237,GO:0098754,GO:0110095,GO:0110096,GO:1901700,GO:1901701,GO:1990748	1.1.1.349	ko:K17644	ko00254,map00254	adh_short
8816	Importin-beta N-terminal domain	kap123	-0.428296	-0.534579	-0.455173	0.147939	0.174816	5.72239e-13	1.28643e-11	2.4228e-10	0.000390075	8.99311e-05	1.89927	1.92221	1.90242	1.84059	1.8786	1.87945	1.87854	1.92864	1.91708	1.69366	1.7857	1.7381	1.41451	1.49742	1.49451	1.40711	1.43582	1.50339	1.3379	1.35295	1.42968	1.32398	1.23212	1.29584	5286.M7WFS5	0	2051	KOG2171@1|root,KOG2171@2759|Eukaryota,38CEE@33154|Opisthokonta,3NVCC@4751|Fungi,3UZVC@5204|Basidiomycota,2YDJ5@29000|Pucciniomycotina	4751|Fungi	UY	GO:0000060,GO:0001558,GO:0003674,GO:0005048,GO:0005215,GO:0005488,GO:0005575,GO:0005622,GO:0005623,GO:0005634,GO:0005635,GO:0005737,GO:0006606,GO:0006607,GO:0006610,GO:0006810,GO:0006886,GO:0006913,GO:0008104,GO:0008139,GO:0008150,GO:0008565,GO:0010494,GO:0010570,GO:0012505,GO:0015031,GO:0015833,GO:0016020,GO:0016021,GO:0017038,GO:0031090,GO:0031224,GO:0031965,GO:0031967,GO:0031974,GO:0031975,GO:…	-	ko:K20221	-	HEAT,HEAT_EZ,IBN_N
13766	Pyridine nucleotide-disulphide oxidoreductase	-	0.657081	0.844049	0.895	-0.064106	-0.302026	5.72752e-13	8.11145e-12	3.9303e-12	0.273053	2.27534e-05	0.815344	0.82086	0.76723	0.827219	0.907044	0.971831	0.867129	0.842633	0.690483	0.949018	0.907477	0.890588	1.5689	1.46385	1.47439	1.50792	1.46712	1.56984	1.6197	1.72372	1.58898	1.74033	1.91395	1.7778	5286.M7WZ39	0	1281	COG1252@1|root,KOG2495@2759|Eukaryota,38G4F@33154|Opisthokonta,3NVY5@4751|Fungi,3UZ99@5204|Basidiomycota,2YC32@29000|Pucciniomycotina	4751|Fungi	C	-	1.6.99.3	ko:K03885	ko00190,map00190	EF-hand_1,EF-hand_5,Pyr_redox_2
8801	component of the eukaryotic translation initiation factor 3 (eIF-3) complex, which is involved in protein synthesis of a specialized repertoire of mRNAs and, together with other initiation factors, stimulates binding of mRNA and methionyl-tRNAi to the 40S ribosome. The eIF-3 complex specifically targets and initiates translation of a subset of mRNAs involved in cell proliferation	-	-0.538981	-0.22957	-0.0699918	0.200898	-0.268091	5.83057e-13	9.63627e-05	0.170969	0.000181825	8.81163e-06	1.71642	1.86532	1.72815	1.70703	1.82877	1.76914	1.68594	1.69591	1.73775	1.50566	1.61958	1.57947	1.16236	1.17969	1.1968	1.28255	1.29528	1.26425	1.50423	1.41879	1.50787	1.45796	1.53806	1.49872	5286.M7WFT8	5.2e-255	706	KOG1560@1|root,KOG1560@2759|Eukaryota,3906S@33154|Opisthokonta,3NW8Q@4751|Fungi,3V0Q0@5204|Basidiomycota,2YE35@29000|Pucciniomycotina	4751|Fungi	J	GO:0002181,GO:0002183,GO:0003674,GO:0003824,GO:0004843,GO:0005575,GO:0005622,GO:0005623,GO:0005634,GO:0005737,GO:0005852,GO:0006412,GO:0006413,GO:0006464,GO:0006508,GO:0006518,GO:0006807,GO:0008150,GO:0008152,GO:0008180,GO:0008233,GO:0008234,GO:0009058,GO:0009059,GO:0009987,GO:0010467,GO:0016282,GO:0016787,GO:0019538,GO:0019783,GO:0032991,GO:0034641,GO:0034645,GO:0036211,GO:0036459,GO:0043043,GO:…	-	ko:K03247	ko03013,ko05162,map03013,map05162	JAB
13017	NADH-ubiquinone oxidoreductase-G iron-sulfur binding region	NdufS1	0.892712	1.23407	1.31453	0.398245	-0.0235759	6.23193e-13	2.72076e-12	1.14522e-12	2.40738e-05	0.795409	3.79857	3.65197	3.62025	3.70327	3.54238	3.49356	3.29624	3.16711	3.41087	3.31263	3.08934	3.30829	4.52344	4.62098	4.56262	4.45995	4.54185	4.45743	4.63386	4.49564	4.44695	4.60515	4.50113	4.54759	5286.M7WM03	0	1495	COG1034@1|root,KOG2282@2759|Eukaryota,38DHR@33154|Opisthokonta,3NW5Z@4751|Fungi,3UYUQ@5204|Basidiomycota,2YBZ9@29000|Pucciniomycotina	4751|Fungi	C	GO:0003674,GO:0003824,GO:0003954,GO:0005488,GO:0005575,GO:0005622,GO:0005623,GO:0005737,GO:0005739,GO:0005740,GO:0005743,GO:0005746,GO:0005747,GO:0006091,GO:0008137,GO:0008150,GO:0008152,GO:0009987,GO:0015980,GO:0016020,GO:0016491,GO:0016651,GO:0016655,GO:0019866,GO:0030964,GO:0031090,GO:0031966,GO:0031967,GO:0031975,GO:0032991,GO:0043226,GO:0043227,GO:0043229,GO:0043231,GO:0044237,GO:0044422,GO:…	1.6.5.3,1.6.99.3	ko:K03934	ko00190,ko01100,ko04714,ko04723,ko04932,ko05010,ko05012,ko05016,map00190,map01100,map04714,map04723,map04932,map05010,map05012,map05016	Fer2_4,Molybdopterin,NADH-G_4Fe-4S_3,NADH_dhqG_C
15715	assists the folding of proteins upon ATP hydrolysis	CCT3	-0.460062	-0.510257	-0.352349	0.312057	0.204344	6.23193e-13	9.08732e-11	4.65791e-08	8.79452e-08	3.67961e-05	1.81173	1.8408	1.78628	1.78564	1.79724	1.72801	1.66515	1.68759	1.72201	1.44216	1.53402	1.4625	1.27125	1.34817	1.355	1.38785	1.31652	1.31054	1.16893	1.15162	1.22342	1.14853	1.04346	1.18964	5286.M7XNV8	0	1036	COG0459@1|root,KOG0364@2759|Eukaryota,38GPW@33154|Opisthokonta,3NV7S@4751|Fungi,3V03J@5204|Basidiomycota,2YC16@29000|Pucciniomycotina	4751|Fungi	O	GO:0003674,GO:0005488,GO:0005515,GO:0005575,GO:0005622,GO:0005623,GO:0005737,GO:0005829,GO:0005832,GO:0005856,GO:0006457,GO:0006458,GO:0008150,GO:0009987,GO:0032991,GO:0043226,GO:0043228,GO:0043229,GO:0043232,GO:0044183,GO:0044424,GO:0044444,GO:0044445,GO:0044464,GO:0051082,GO:0061077,GO:0101031	-	ko:K09495	-	Cpn60_TCP1
9563	RNA-binding component of the eukaryotic translation initiation factor 3 (eIF-3) complex, which is involved in protein synthesis of a specialized repertoire of mRNAs and, together with other initiation factors, stimulates binding of mRNA and methionyl-tRNAi to the 40S ribosome. The eIF-3 complex specifically targets and initiates translation of a subset of mRNAs involved in cell proliferation. Thi…	TIF35	-0.515869	-0.517086	-0.436972	0.182191	0.103295	6.35967e-13	4.83748e-10	9.8248e-09	0.000334576	0.0286074	1.7254	1.71459	1.62255	1.67941	1.74815	1.73281	1.70136	1.7628	1.65572	1.53608	1.53692	1.49188	1.13194	1.16623	1.16969	1.18929	1.20104	1.26951	1.12307	1.25558	1.18997	0.997166	1.1244	1.1324	5286.M7X7Y2	3.83e-204	565	KOG0122@1|root,KOG0122@2759|Eukaryota,38H4F@33154|Opisthokonta,3NX70@4751|Fungi,3UZSN@5204|Basidiomycota,2YCCN@29000|Pucciniomycotina	4751|Fungi	J	GO:0001732,GO:0002181,GO:0002183,GO:0002188,GO:0003674,GO:0003676,GO:0003723,GO:0003743,GO:0005488,GO:0005575,GO:0005622,GO:0005623,GO:0005737,GO:0005852,GO:0006412,GO:0006413,GO:0006415,GO:0006518,GO:0006807,GO:0008135,GO:0008150,GO:0008152,GO:0009058,GO:0009059,GO:0009987,GO:0010467,GO:0010494,GO:0016043,GO:0016282,GO:0019538,GO:0022411,GO:0022607,GO:0022613,GO:0022618,GO:0032984,GO:0032991,GO:…	-	ko:K03248,ko:K20304	ko03013,map03013	RRM_1,eIF3g
16105	Antibiotic biosynthesis monooxygenase	-	-0.854148	-0.50231	-0.395236	0.440028	-0.0188837	7.01717e-13	1.76538e-06	4.82702e-05	4.17524e-06	0.828499	1.03918	1.03135	1.02475	1.14953	1.15202	1.09046	0.817727	0.843116	0.862929	0.660371	0.761889	0.5013	0.378702	0.31525	0.283191	0.0612115	0.138165	0.185884	0.218941	0.3479	0.450001	0.185453	0.256344	0.296056	5286.M7WV46	1.6e-63	194	2BZ30@1|root,2S2IP@2759|Eukaryota,39J50@33154|Opisthokonta,3Q3H6@4751|Fungi	4751|Fungi	S	-	-	-	-	ABM
16655	GNS1/SUR4 family	ELO2	-0.861793	-1.02022	-0.667883	0.529445	0.335535	7.08621e-13	3.56565e-11	4.25452e-08	3.89098e-07	0.00016484	1.27255	1.24115	1.21167	1.29573	1.31616	1.25574	1.08894	1.22766	1.24173	0.617754	0.932112	0.6583	0.33006	0.567704	0.490212	0.30719	0.310293	0.416785	0.118181	0.119465	0.260018	0.0965602	-0.0100886	0.118046	5286.M7XAE2	2.56e-210	588	KOG3071@1|root,KOG3071@2759|Eukaryota,38BJ3@33154|Opisthokonta,3NU6C@4751|Fungi,3V030@5204|Basidiomycota,2YFBB@29000|Pucciniomycotina	4751|Fungi	I	GO:0000038,GO:0003674,GO:0003824,GO:0004312,GO:0005575,GO:0005622,GO:0005623,GO:0005737,GO:0005783,GO:0005789,GO:0006082,GO:0006629,GO:0006631,GO:0006633,GO:0006643,GO:0006665,GO:0006807,GO:0006810,GO:0006892,GO:0007034,GO:0008150,GO:0008152,GO:0008610,GO:0009058,GO:0009922,GO:0009987,GO:0012505,GO:0016020,GO:0016021,GO:0016053,GO:0016192,GO:0016197,GO:0016740,GO:0016746,GO:0016747,GO:0019367,GO:…	2.3.1.199	ko:K10245,ko:K10246	ko00062,ko01040,ko01110,ko01212,map00062,map01040,map01110,map01212	ELO
12319	Ribosomal protein S2	-	-0.660931	-0.443916	-0.173695	0.538046	0.0508107	7.39122e-13	2.84898e-07	0.00892867	6.19754e-09	0.422672	0.576943	0.62952	0.587305	0.684585	0.652728	0.685343	0.429096	0.545514	0.333195	0.0753832	0.135627	0.0830624	-0.000732437	-0.0170946	0.0267128	-0.135642	-0.0139959	-0.00840869	-0.11964	0.0713709	0.0243253	-0.16005	-0.0836075	0.0166453	5286.M7WVB6	5.58e-207	578	COG0052@1|root,KOG0832@2759|Eukaryota,38BFI@33154|Opisthokonta,3NV5T@4751|Fungi,3V1CY@5204|Basidiomycota,2YEAU@29000|Pucciniomycotina	4751|Fungi	J	GO:0000049,GO:0000313,GO:0000314,GO:0003674,GO:0003676,GO:0003723,GO:0003735,GO:0005198,GO:0005488,GO:0005575,GO:0005622,GO:0005623,GO:0005737,GO:0005739,GO:0005759,GO:0005761,GO:0005763,GO:0005840,GO:0006412,GO:0006518,GO:0006807,GO:0008150,GO:0008152,GO:0009058,GO:0009059,GO:0009987,GO:0010467,GO:0015935,GO:0019538,GO:0031974,GO:0032543,GO:0032991,GO:0034641,GO:0034645,GO:0043043,GO:0043170,GO:…	-	ko:K02967	ko03010,map03010	Ribosomal_S2
9210	Subunit of the peripheral V1 complex of vacuolar ATPase. Subunit C is necessary for the assembly of the catalytic sector of the enzyme and is likely to have a specific function in its catalytic activity. V-ATPase is responsible for acidifying a variety of intracellular compartments in eukaryotic cells	VMA5	0.527324	0.629129	0.583496	-0.237295	-0.293467	7.60874e-13	3.38497e-11	1.74362e-10	2.48492e-05	2.58098e-06	1.47331	1.45224	1.51921	1.52846	1.54906	1.58562	1.68905	1.61836	1.51544	1.76638	1.71933	1.78012	2.15227	2.03641	1.99634	2.02896	2.04084	2.01702	2.17735	2.30489	2.22802	2.32525	2.35603	2.33503	5286.M7XHJ9	4.12e-293	801	COG5127@1|root,KOG2909@2759|Eukaryota,38C54@33154|Opisthokonta,3NVXU@4751|Fungi,3UY0D@5204|Basidiomycota,2YD2X@29000|Pucciniomycotina	4751|Fungi	C	GO:0000221,GO:0000322,GO:0000323,GO:0000324,GO:0000329,GO:0003674,GO:0003824,GO:0005215,GO:0005575,GO:0005622,GO:0005623,GO:0005737,GO:0005773,GO:0005774,GO:0006810,GO:0006811,GO:0006812,GO:0006873,GO:0006885,GO:0007035,GO:0008150,GO:0008324,GO:0008553,GO:0009987,GO:0015075,GO:0015077,GO:0015078,GO:0015318,GO:0015399,GO:0015405,GO:0015662,GO:0015672,GO:0015988,GO:0015991,GO:0016020,GO:0016021,GO:…	-	ko:K02148	ko00190,ko01100,ko04145,ko04150,ko04721,ko04966,ko05110,ko05120,ko05323,map00190,map01100,map04145,map04150,map04721,map04966,map05110,map05120,map05323	V-ATPase_C
16397	Catalytic subunit of the peripheral V1 complex of vacuolar ATPase (V-ATPase). V-ATPase is responsible for acidifying a variety of intracellular compartments in eukaryotic cells	-	0.903663	1.32873	0.976864	-0.477127	-0.550328	7.83414e-13	1.21881e-12	2.4228e-10	3.21969e-06	8.15903e-07	-0.0179555	0.117654	0.149145	0.0231951	0.17215	0.210478	0.178108	0.0727848	0.168035	0.643447	0.541676	0.573593	1.06473	0.881261	0.841827	1.28506	1.00927	0.994499	1.49682	1.42291	1.48537	1.54487	1.54365	1.60079	5286.M7XB81	1.28e-68	208	KOG1772@1|root,KOG1772@2759|Eukaryota,3A6AE@33154|Opisthokonta,3P53V@4751|Fungi,3V1M0@5204|Basidiomycota,2YEMD@29000|Pucciniomycotina	4751|Fungi	C	GO:0000166,GO:0000221,GO:0000322,GO:0000323,GO:0000324,GO:0000329,GO:0003674,GO:0003824,GO:0005215,GO:0005488,GO:0005524,GO:0005575,GO:0005622,GO:0005623,GO:0005737,GO:0005773,GO:0005774,GO:0006810,GO:0006811,GO:0006812,GO:0006873,GO:0006885,GO:0007035,GO:0008144,GO:0008150,GO:0008324,GO:0009987,GO:0015075,GO:0015077,GO:0015078,GO:0015318,GO:0015399,GO:0015405,GO:0015672,GO:0015988,GO:0015991,GO:…	3.1.1.3	ko:K01046,ko:K02152	ko00190,ko00561,ko01100,ko04145,ko04150,ko04721,ko04966,ko05110,ko05120,ko05323,map00190,map00561,map01100,map04145,map04150,map04721,map04966,map05110,map05120,map05323	V-ATPase_G
13398	Ferredoxin-fold anticodon binding domain	MSF1	-0.826059	-0.846117	-0.497735	0.35001	0.0216868	7.9677e-13	4.12629e-10	1.76201e-06	5.22027e-05	0.798584	1.44885	1.46196	1.39782	1.5865	1.60568	1.59469	1.30139	1.42791	1.33249	1.12309	1.221	1.15364	0.518628	0.59835	0.611508	0.746247	0.809288	0.855138	0.477775	0.547392	0.498272	0.616111	0.692423	0.695986	5286.M7WMZ5	0	946	COG0016@1|root,KOG2783@2759|Eukaryota,38BR2@33154|Opisthokonta,3NVIG@4751|Fungi,3UZG5@5204|Basidiomycota,2YCAM@29000|Pucciniomycotina	4751|Fungi	J	GO:0000166,GO:0000959,GO:0003674,GO:0003824,GO:0004812,GO:0004826,GO:0005488,GO:0005524,GO:0005575,GO:0005622,GO:0005623,GO:0005737,GO:0005739,GO:0006082,GO:0006139,GO:0006399,GO:0006412,GO:0006418,GO:0006432,GO:0006518,GO:0006520,GO:0006725,GO:0006807,GO:0008144,GO:0008150,GO:0008152,GO:0009058,GO:0009059,GO:0009987,GO:0010467,GO:0016070,GO:0016874,GO:0016875,GO:0017076,GO:0019538,GO:0019752,GO:…	6.1.1.20	ko:K01889	ko00970,map00970	FDX-ACB,tRNA-synt_2d
13570	Ribosomal protein L14p/L23e	mrpl38	-0.487192	-0.588144	-0.286721	0.361716	0.161245	7.97544e-13	2.94577e-11	2.49592e-06	2.98583e-08	0.000911462	0.526397	0.496879	0.40954	0.558	0.483704	0.428337	0.447508	0.524975	0.42609	0.123184	0.1359	0.107197	-0.0329444	-0.0416761	0.0255345	-0.0181049	0.0327216	0.014174	-0.211315	-0.0672032	-0.0873398	-0.174976	-0.155126	-0.16378	5286.M7XMP2	3.36e-82	244	COG0093@1|root,KOG0901@2759|Eukaryota,3A1RZ@33154|Opisthokonta,3P2X8@4751|Fungi,3V14P@5204|Basidiomycota,2YE31@29000|Pucciniomycotina	4751|Fungi	J	GO:0000313,GO:0000315,GO:0003674,GO:0003676,GO:0003723,GO:0003735,GO:0005198,GO:0005488,GO:0005575,GO:0005622,GO:0005623,GO:0005737,GO:0005739,GO:0005759,GO:0005761,GO:0005762,GO:0005840,GO:0006412,GO:0006518,GO:0006807,GO:0008150,GO:0008152,GO:0009058,GO:0009059,GO:0009987,GO:0010467,GO:0015934,GO:0019538,GO:0019843,GO:0031974,GO:0032543,GO:0032991,GO:0034641,GO:0034645,GO:0043043,GO:0043170,GO:…	-	-	-	Ribosomal_L14
9370	Mitochondrial ribosomal protein L37	-	-0.663053	-0.396986	-0.0299093	0.58315	-0.0499929	8.12344e-13	1.5911e-06	0.650411	2.38835e-09	0.434467	0.610149	0.612581	0.625331	0.734021	0.751579	0.717824	0.179513	0.255465	0.259856	0.177356	-0.0207371	0.119672	-0.0891117	-0.0949854	0.0351478	0.114155	0.0303186	0.0776453	-0.179503	-0.181918	-0.134703	0.0439941	0.0306121	0.111957	5286.M7XNJ1	1.99e-75	227	2CZWW@1|root,2SBZ8@2759|Eukaryota,3ABW7@33154|Opisthokonta,3P8R2@4751|Fungi,3V2Z6@5204|Basidiomycota,2YGAT@29000|Pucciniomycotina	4751|Fungi	J	-	-	ko:K17435	-	Ribosomal_L37
12296	Fungalysin metallopeptidase (M36)	MEP	1.18009	1.01833	1.00036	-0.0546687	0.125062	8.55556e-13	6.79408e-09	1.23192e-08	0.626949	0.251832	0.550543	0.40714	0.465987	0.218761	0.075358	0.0903989	0.385947	0.274514	0.366837	0.408222	0.220183	0.439695	1.57139	1.5913	1.48139	1.43498	1.50063	1.30901	1.46335	1.28423	1.33471	1.44504	1.26655	1.35758	5286.M7WV90	0	1658	28KWS@1|root,2QTDC@2759|Eukaryota,38HTE@33154|Opisthokonta,3NUPR@4751|Fungi,3UZC6@5204|Basidiomycota,2YFHI@29000|Pucciniomycotina	4751|Fungi	O	GO:0005575,GO:0005576	-	ko:K01417	-	FTP,Peptidase_M36
9176	Acetohydroxy acid isomeroreductase, catalytic domain	ILV5	-1.47681	-1.40123	-0.773203	0.78444	0.0808288	9.25804e-13	1.60742e-09	1.29163e-05	3.38027e-06	0.579966	5.03559	5.03923	4.88584	5.21232	5.23707	5.04071	4.61497	4.69586	4.8532	4.22336	4.44787	4.20083	3.10795	3.72915	3.67674	3.54781	3.77217	3.75606	3.20001	3.35896	3.40137	3.60409	3.41835	3.53001	5286.M7XVW7	2.31e-248	684	COG0059@1|root,2QQBF@2759|Eukaryota,38GR1@33154|Opisthokonta,3NVDN@4751|Fungi,3UYUK@5204|Basidiomycota,2YD72@29000|Pucciniomycotina	4751|Fungi	E	GO:0000002,GO:0003674,GO:0003676,GO:0003677,GO:0003690,GO:0003824,GO:0004455,GO:0005488,GO:0005575,GO:0005622,GO:0005623,GO:0005737,GO:0005739,GO:0005759,GO:0006082,GO:0006520,GO:0006549,GO:0006551,GO:0006573,GO:0006807,GO:0006996,GO:0007005,GO:0008150,GO:0008152,GO:0008652,GO:0009058,GO:0009081,GO:0009082,GO:0009097,GO:0009099,GO:0009295,GO:0009987,GO:0016043,GO:0016053,GO:0016491,GO:0016614,GO:…	1.1.1.86	ko:K00053	ko00290,ko00770,ko01100,ko01110,ko01130,ko01210,ko01230,map00290,map00770,map01100,map01110,map01130,map01210,map01230	IlvC,IlvN
16195	Domain involved in innate immunity and lipid metabolism.	-	1.41535	1.44443	1.00487	-0.736873	-0.326391	9.34933e-13	5.04464e-10	1.96369e-07	4.53103e-06	0.0147309	-1.60632	-1.42776	-1.15515	-1.30993	-1.28201	-1.34256	-1.11977	-1.0665	-1.29566	-0.560108	-0.755989	-0.535157	0.146565	-0.179456	-0.240769	0.338997	0.217131	0.0858716	0.328702	0.158646	0.364006	0.48861	0.331478	0.343254	5286.M7WMD4	1.16e-122	351	KOG4680@1|root,KOG4680@2759|Eukaryota,3A444@33154|Opisthokonta,3P3WJ@4751|Fungi,3V17W@5204|Basidiomycota,2YE8S@29000|Pucciniomycotina	4751|Fungi	S	-	-	-	-	E1_DerP2_DerF2
14971	ATP synthase subunit D	VMA8	0.529902	0.82194	0.75677	-0.271828	-0.498696	9.49191e-13	6.20027e-13	2.72111e-12	5.72065e-06	3.00142e-09	-0.0744918	-0.113861	-0.148195	-0.0610495	-0.0519	-0.1207	-0.0283301	-0.0708558	-0.118196	0.194788	0.14217	0.193427	0.575176	0.399228	0.423465	0.478484	0.37534	0.357519	0.751933	0.784951	0.711555	0.939756	0.889133	0.971805	5286.M7WRZ8	5.9e-176	493	COG1394@1|root,KOG1647@2759|Eukaryota,38FM4@33154|Opisthokonta,3NUXA@4751|Fungi,3UYCH@5204|Basidiomycota,2YD8C@29000|Pucciniomycotina	4751|Fungi	C	GO:0000221,GO:0000322,GO:0000323,GO:0000324,GO:0000329,GO:0003674,GO:0003824,GO:0005215,GO:0005575,GO:0005622,GO:0005623,GO:0005737,GO:0005773,GO:0005774,GO:0006810,GO:0006811,GO:0006812,GO:0006873,GO:0006885,GO:0007035,GO:0008150,GO:0008324,GO:0009987,GO:0015075,GO:0015077,GO:0015078,GO:0015318,GO:0015399,GO:0015405,GO:0015672,GO:0015988,GO:0015991,GO:0016020,GO:0016021,GO:0016462,GO:0016469,GO:…	-	ko:K02149	ko00190,ko01100,ko04145,ko04150,ko04721,ko04966,ko05110,ko05120,ko05323,map00190,map01100,map04145,map04150,map04721,map04966,map05110,map05120,map05323	ATP-synt_D
10010	ETC complex I subunit conserved region	NdufS4	0.818518	0.891444	1.12311	0.402781	0.0981928	9.59191e-13	1.81659e-10	5.58936e-12	9.41733e-06	0.194302	1.38553	1.25265	1.31754	1.16168	1.0882	1.0457	1.00253	0.974993	1.09652	0.831238	0.661495	0.924576	1.9912	2.10655	2.05459	2.03047	2.03397	1.94564	1.93436	1.9266	1.88742	1.972	1.90267	1.91196	5286.M7WR11	1.65e-118	338	KOG3389@1|root,KOG3389@2759|Eukaryota,39W9V@33154|Opisthokonta,3P215@4751|Fungi,3V1BY@5204|Basidiomycota,2YEIE@29000|Pucciniomycotina	4751|Fungi	C	GO:0005575,GO:0005622,GO:0005623,GO:0005737,GO:0005739,GO:0005740,GO:0005743,GO:0005746,GO:0005747,GO:0016020,GO:0019866,GO:0030964,GO:0031090,GO:0031966,GO:0031967,GO:0031975,GO:0032991,GO:0043226,GO:0043227,GO:0043229,GO:0043231,GO:0044422,GO:0044424,GO:0044425,GO:0044429,GO:0044444,GO:0044446,GO:0044455,GO:0044464,GO:0045271,GO:0070469,GO:0098796,GO:0098798,GO:0098800,GO:0098803,GO:1902494,GO:…	-	ko:K03937	ko00190,ko01100,ko04714,ko04723,ko04932,ko05010,ko05012,ko05016,map00190,map01100,map04714,map04723,map04932,map05010,map05012,map05016	ETC_C1_NDUFA4
11860	Cytidine and deoxycytidylate deaminase zinc-binding region	-	1.51589	1.61136	1.68259	-0.0282789	-0.194977	9.70742e-13	2.71015e-10	2.00868e-10	0.848133	0.16493	-1.2819	-1.31653	-1.30512	-1.73183	-1.84363	-1.93676	-1.47264	-1.51049	-1.29486	-1.47511	-1.62213	-1.52582	0.0786972	-0.00330554	-0.0358203	-0.0757694	-0.0813953	-0.202831	0.201171	0.132044	0.222879	0.0807313	0.198004	0.145985	5286.M7WWB7	1.56e-146	413	COG0590@1|root,2S00E@2759|Eukaryota,39YSI@33154|Opisthokonta,3P0JQ@4751|Fungi,3V1IT@5204|Basidiomycota	4751|Fungi	FJ	-	-	-	-	dCMP_cyt_deam_1
14954	-	-	0.384024	0.271399	0.371033	-0.0699874	-0.0569966	9.73268e-13	1.71481e-07	1.79962e-09	0.0463477	0.108852	0.210209	0.180087	0.225106	0.152917	0.189048	0.134527	0.279758	0.31428	0.290242	0.248207	0.29487	0.212832	0.5357	0.612418	0.555778	0.542348	0.555499	0.594292	0.595152	0.566088	0.537235	0.631953	0.656158	0.580897	5286.M7XAT0	7.33e-259	714	2E0Q0@1|root,2S83X@2759|Eukaryota,3AB4N@33154|Opisthokonta,3P83Z@4751|Fungi,3V26X@5204|Basidiomycota,2YER2@29000|Pucciniomycotina	4751|Fungi	-	-	-	-	-	Acetyltransf_1
11629	Succinate dehydrogenase/Fumarate reductase transmembrane subunit	SDH3	0.621398	0.258942	0.699863	-0.0596254	-0.13809	1.00062e-12	0.000170874	1.72101e-10	0.296711	0.0190848	-0.0189264	0.0304359	0.175778	0.0599318	0.143563	0.122546	0.341861	0.187191	0.325805	0.160163	0.0894013	0.185976	0.707413	0.755792	0.597505	0.677076	0.724371	0.779558	0.471464	0.548103	0.612117	0.84486	0.871772	0.818497	5286.M7X6W8	2.14e-111	321	COG2009@1|root,KOG0449@2759|Eukaryota,3A54B@33154|Opisthokonta,3P4H8@4751|Fungi,3V1FX@5204|Basidiomycota,2YEG7@29000|Pucciniomycotina	4751|Fungi	Q	GO:0000104,GO:0003674,GO:0003824,GO:0005575,GO:0005622,GO:0005623,GO:0005737,GO:0005739,GO:0005740,GO:0005743,GO:0005746,GO:0005749,GO:0006082,GO:0006091,GO:0006105,GO:0006119,GO:0006121,GO:0006139,GO:0006163,GO:0006605,GO:0006626,GO:0006725,GO:0006753,GO:0006793,GO:0006796,GO:0006807,GO:0006810,GO:0006839,GO:0006886,GO:0006996,GO:0007005,GO:0007006,GO:0007007,GO:0008104,GO:0008150,GO:0008152,GO:…	-	ko:K00236	ko00020,ko00190,ko01100,ko01110,ko01120,ko01130,ko01200,ko04714,ko04932,ko05010,ko05012,ko05016,map00020,map00190,map01100,map01110,map01120,map01130,map01200,map04714,map04932,map05010,map05012,map05016	Sdh_cyt
10161	Ribosomal protein L11/L12	MRPL19	-0.650052	-0.38288	-0.222515	0.438571	0.0110335	1.07736e-12	2.51258e-06	0.00136994	1.45838e-07	0.872938	0.612127	0.653589	0.586275	0.736602	0.789107	0.683123	0.371532	0.450185	0.498866	0.258187	0.269539	0.186974	-0.0306938	-0.0502928	-0.0147305	-0.0127907	0.100615	0.168404	0.0273798	0.110396	0.0341682	-0.0310581	0.0113607	0.0668525	5286.M7XUJ0	5.63e-86	256	COG0080@1|root,KOG3257@2759|Eukaryota,3A3F4@33154|Opisthokonta,3P428@4751|Fungi,3V0QU@5204|Basidiomycota,2YEDZ@29000|Pucciniomycotina	4751|Fungi	J	GO:0000027,GO:0000313,GO:0000315,GO:0003674,GO:0003676,GO:0003723,GO:0003735,GO:0005198,GO:0005488,GO:0005575,GO:0005622,GO:0005623,GO:0005737,GO:0005739,GO:0005759,GO:0005761,GO:0005762,GO:0005840,GO:0006412,GO:0006518,GO:0006807,GO:0006996,GO:0008150,GO:0008152,GO:0009058,GO:0009059,GO:0009987,GO:0010467,GO:0015934,GO:0016043,GO:0019538,GO:0019843,GO:0022607,GO:0022613,GO:0022618,GO:0031974,GO:…	-	ko:K02867	ko03010,map03010	Ribosomal_L11,Ribosomal_L11_N
9278	Catalyzes the formation of 6,7-dimethyl-8- ribityllumazine by condensation of 5-amino-6-(D- ribitylamino)uracil with 3,4-dihydroxy-2-butanone 4-phosphate. This is the penultimate step in the biosynthesis of riboflavin	RIB4	-0.594447	-0.494975	-0.241384	0.0848349	-0.268229	1.12635e-12	1.53702e-08	0.000278548	0.120263	4.54616e-05	1.02383	1.09144	0.997881	1.0248	1.10793	1.041	1.0212	1.09296	1.08271	0.917132	1.02283	0.948979	0.442887	0.37317	0.410031	0.397411	0.506834	0.589868	0.501385	0.688048	0.522521	0.750853	0.707698	0.706236	5286.M7X7R6	6.96e-131	374	COG0054@1|root,KOG3243@2759|Eukaryota,39X3H@33154|Opisthokonta,3P149@4751|Fungi,3V12B@5204|Basidiomycota,2YE41@29000|Pucciniomycotina	4751|Fungi	H	GO:0000906,GO:0003674,GO:0003824,GO:0005488,GO:0005575,GO:0005622,GO:0005623,GO:0005634,GO:0005737,GO:0005739,GO:0005740,GO:0005758,GO:0006766,GO:0006767,GO:0006771,GO:0006807,GO:0008144,GO:0008150,GO:0008152,GO:0009058,GO:0009110,GO:0009231,GO:0009987,GO:0016740,GO:0016765,GO:0017144,GO:0018130,GO:0019842,GO:0031967,GO:0031970,GO:0031974,GO:0031975,GO:0034641,GO:0036094,GO:0042364,GO:0042726,GO:…	2.5.1.78	ko:K00794	ko00740,ko01100,ko01110,map00740,map01100,map01110	DMRL_synthase
15610	Removes the N-terminal methionine from nascent proteins. The N-terminal methionine is often cleaved when the second residue in the primary sequence is small and uncharged (Met-Ala-, Cys, Gly, Pro, Ser, Thr, or Val)	fma1	-0.86883	-0.774462	0.451027	0.709768	-0.610089	1.13964e-12	5.4207e-09	1.72512e-05	8.80161e-09	1.95431e-07	-0.173262	-0.219938	-0.179578	-0.229149	-0.423842	-0.412282	-0.255503	-0.196068	-0.395483	-1.02143	-0.85698	-1.06992	-1.28053	-1.15715	-1.05754	-1.11205	-1.20943	-1.03433	-1.08171	-1.06354	-1.0252	-0.466083	-0.620377	-0.50879	5286.M7XYW0	2.51e-259	712	COG0024@1|root,KOG2738@2759|Eukaryota,38BS3@33154|Opisthokonta,3NUS5@4751|Fungi,3UZFP@5204|Basidiomycota,2YFDU@29000|Pucciniomycotina	4751|Fungi	E	GO:0003674,GO:0003676,GO:0003723,GO:0003729,GO:0003824,GO:0004177,GO:0005488,GO:0005575,GO:0005622,GO:0005623,GO:0005737,GO:0005829,GO:0005840,GO:0006464,GO:0006508,GO:0006807,GO:0008150,GO:0008152,GO:0008233,GO:0008235,GO:0008237,GO:0008238,GO:0009892,GO:0009987,GO:0010467,GO:0010468,GO:0010494,GO:0010605,GO:0010629,GO:0016485,GO:0016787,GO:0019222,GO:0019538,GO:0022626,GO:0032991,GO:0035551,GO:…	3.4.11.18	ko:K01265	-	Peptidase_M24,zf-C6H2
8811	Oxidoreductase family, C-terminal alpha/beta domain	-	-0.544935	-0.623713	-0.441933	0.238856	0.135854	1.17711e-12	9.71836e-11	3.35139e-08	4.62078e-05	0.00986133	2.11389	2.10776	2.03035	2.13321	2.13329	2.04977	1.91225	1.95733	2.04171	1.85261	1.86885	1.84611	1.4124	1.52561	1.50874	1.59946	1.6146	1.63785	1.34018	1.29169	1.40827	1.41027	1.40275	1.42875	5286.M7XGM1	5.92e-260	713	COG0673@1|root,KOG2742@2759|Eukaryota,38F59@33154|Opisthokonta,3NWJK@4751|Fungi,3UYWZ@5204|Basidiomycota,2YF8B@29000|Pucciniomycotina	4751|Fungi	S	GO:0003674,GO:0003824,GO:0006139,GO:0006725,GO:0006732,GO:0006733,GO:0006739,GO:0006740,GO:0006753,GO:0006793,GO:0006796,GO:0006807,GO:0008150,GO:0008152,GO:0009117,GO:0009987,GO:0016491,GO:0019362,GO:0019637,GO:0034641,GO:0044237,GO:0044238,GO:0044281,GO:0046483,GO:0046496,GO:0051186,GO:0055086,GO:0055114,GO:0071704,GO:0072524,GO:1901360,GO:1901564	-	-	-	GFO_IDH_MocA,GFO_IDH_MocA_C
16391	WD domain, G-beta repeat	AIP1	0.385511	0.158785	0.0818406	-0.259921	0.0437491	1.18391e-12	0.00021315	0.0345045	1.60119e-07	0.228095	2.29279	2.22556	2.22098	2.27434	2.22574	2.17587	2.41042	2.38738	2.33378	2.50583	2.49038	2.4912	2.66501	2.63863	2.57758	2.59096	2.65907	2.59711	2.51963	2.57523	2.51309	2.55055	2.59297	2.58941	5286.M7XLB3	0	1106	KOG0318@1|root,KOG0318@2759|Eukaryota,38FD6@33154|Opisthokonta,3NVTV@4751|Fungi,3UXTP@5204|Basidiomycota,2YC3B@29000|Pucciniomycotina	4751|Fungi	Z	GO:0003674,GO:0003779,GO:0005488,GO:0005515,GO:0005575,GO:0005622,GO:0005623,GO:0005634,GO:0005737,GO:0005856,GO:0005884,GO:0005937,GO:0005938,GO:0006950,GO:0006970,GO:0006996,GO:0007010,GO:0007015,GO:0008064,GO:0008092,GO:0008150,GO:0008154,GO:0009628,GO:0009987,GO:0010564,GO:0010638,GO:0010639,GO:0010948,GO:0015629,GO:0016043,GO:0022411,GO:0030029,GO:0030036,GO:0030042,GO:0030427,GO:0030479,GO:…	-	-	-	ANAPC4_WD40,WD40
9300	Triosephosphate isomerase	TPI1	-0.83087	-0.970542	-0.640604	0.2976	0.107334	1.19103e-12	7.03016e-11	7.4302e-08	0.000413645	0.168982	4.63676	4.58466	4.49535	4.6189	4.57286	4.50541	4.36277	4.40122	4.61489	4.2613	4.30736	4.2455	3.50154	3.765	3.74618	3.73311	3.90953	3.77336	3.4208	3.51197	3.53448	3.60455	3.6099	3.6779	5286.M7WME7	6.76e-174	486	COG0149@1|root,KOG1643@2759|Eukaryota,38ETQ@33154|Opisthokonta,3NW35@4751|Fungi,3UY92@5204|Basidiomycota,2YCZI@29000|Pucciniomycotina	4751|Fungi	G	GO:0001968,GO:0003674,GO:0003824,GO:0004807,GO:0005488,GO:0005515,GO:0005575,GO:0005576,GO:0005618,GO:0005622,GO:0005623,GO:0005737,GO:0005739,GO:0005829,GO:0005886,GO:0005975,GO:0005996,GO:0006006,GO:0006007,GO:0006066,GO:0006071,GO:0006081,GO:0006082,GO:0006090,GO:0006091,GO:0006094,GO:0006096,GO:0006139,GO:0006163,GO:0006164,GO:0006165,GO:0006725,GO:0006732,GO:0006733,GO:0006734,GO:0006735,GO:…	5.3.1.1	ko:K01803	ko00010,ko00051,ko00562,ko00710,ko01100,ko01110,ko01120,ko01130,ko01200,ko01230,map00010,map00051,map00562,map00710,map01100,map01110,map01120,map01130,map01200,map01230	TIM
15644	Mitochondrial import protein Pam17	PAM17	-0.99938	-0.914753	-0.608907	0.388846	-0.00162651	1.19445e-12	3.68599e-09	2.11037e-06	0.000175704	0.98728	-0.859155	-0.931078	-1.02964	-0.751739	-0.774923	-0.883853	-1.11216	-1.09991	-0.943315	-1.33526	-1.15349	-1.29298	-2.14558	-1.78861	-1.81501	-1.90624	-1.75993	-1.81129	-2.05617	-1.92374	-1.91973	-1.80391	-1.99689	-1.80765	5286.M7XNM9	6.16e-138	390	2BH6E@1|root,2S1B1@2759|Eukaryota,3A3Y3@33154|Opisthokonta,3P3WS@4751|Fungi,3V1ES@5204|Basidiomycota,2YEI5@29000|Pucciniomycotina	4751|Fungi	U	GO:0001405,GO:0005575,GO:0005622,GO:0005623,GO:0005737,GO:0005739,GO:0005740,GO:0005743,GO:0005744,GO:0005886,GO:0006605,GO:0006626,GO:0006810,GO:0006839,GO:0006886,GO:0006996,GO:0007005,GO:0008104,GO:0008150,GO:0009987,GO:0015031,GO:0015833,GO:0016020,GO:0016043,GO:0017038,GO:0019866,GO:0030150,GO:0031090,GO:0031966,GO:0031967,GO:0031975,GO:0032991,GO:0033036,GO:0033365,GO:0034613,GO:0042886,GO:…	-	ko:K17806	-	Pam17
15228	Thiolase, N-terminal domain	-	-0.622701	-0.612677	-0.276749	0.379011	0.0330587	1.21683e-12	1.18757e-09	0.000112895	6.89561e-07	0.599449	0.0258266	0.0112464	-0.042988	-0.0969565	-0.0509981	-0.143713	-0.244193	-0.179875	-0.0735293	-0.485142	-0.354806	-0.445875	-0.749903	-0.72428	-0.728144	-0.624453	-0.564387	-0.642622	-0.743694	-0.760591	-0.831342	-0.66234	-0.734039	-0.719691	5286.M7X456	1.87e-289	791	COG0183@1|root,KOG1389@2759|Eukaryota,38F89@33154|Opisthokonta,3NUEC@4751|Fungi,3UZRU@5204|Basidiomycota,2YFBP@29000|Pucciniomycotina	4751|Fungi	I	-	2.3.1.16	ko:K07513	ko00071,ko00280,ko00592,ko01040,ko01100,ko01110,ko01130,ko01212,ko03320,ko04146,map00071,map00280,map00592,map01040,map01100,map01110,map01130,map01212,map03320,map04146	Thiolase_C,Thiolase_N
14646	prohibitin homologues	PHB1	-0.882241	-0.872054	-0.566327	0.20477	-0.111144	1.21683e-12	1.1105e-09	1.02758e-06	0.0136257	0.179696	3.13171	3.13365	3.13262	3.2713	3.26156	3.24805	3.06601	3.12733	3.04188	2.97534	3.04006	2.95973	2.00603	2.36271	2.33998	2.30505	2.46465	2.40702	2.10354	2.29889	2.21662	2.42071	2.45041	2.40503	5286.M7WQD3	1.77e-173	486	COG0330@1|root,KOG3083@2759|Eukaryota,38DP2@33154|Opisthokonta,3NW8M@4751|Fungi,3UYHI@5204|Basidiomycota,2YC0H@29000|Pucciniomycotina	4751|Fungi	O	GO:0000001,GO:0001302,GO:0005575,GO:0005622,GO:0005623,GO:0005737,GO:0005739,GO:0005740,GO:0005743,GO:0006457,GO:0006996,GO:0007005,GO:0007006,GO:0007007,GO:0007568,GO:0007569,GO:0008150,GO:0009653,GO:0009892,GO:0009987,GO:0010605,GO:0016020,GO:0016043,GO:0019222,GO:0019866,GO:0030162,GO:0031090,GO:0031323,GO:0031324,GO:0031966,GO:0031967,GO:0031975,GO:0032268,GO:0032269,GO:0032502,GO:0032989,GO:…	-	ko:K17080	-	Band_7
12618	Peptidase family M41	AFG3	-0.430855	-0.272126	-0.239777	0.272112	0.0810337	1.21683e-12	1.06538e-06	7.45269e-06	4.20356e-07	0.046292	2.92753	2.8776	2.8779	2.9485	2.9607	2.92381	2.76191	2.78299	2.64809	2.64048	2.69062	2.61058	2.52256	2.49231	2.53224	2.44787	2.46689	2.46903	2.4444	2.48808	2.44413	2.37769	2.38023	2.46443	5286.M7WW72	0	1682	COG0465@1|root,KOG0731@2759|Eukaryota,38FRA@33154|Opisthokonta,3NV7Y@4751|Fungi,3UXV4@5204|Basidiomycota,2YCFZ@29000|Pucciniomycotina	4751|Fungi	O	GO:0000166,GO:0001302,GO:0002181,GO:0003674,GO:0003824,GO:0005488,GO:0005524,GO:0005575,GO:0005622,GO:0005623,GO:0005737,GO:0005739,GO:0005740,GO:0005743,GO:0005745,GO:0006412,GO:0006465,GO:0006508,GO:0006518,GO:0006605,GO:0006626,GO:0006807,GO:0006810,GO:0006839,GO:0006886,GO:0006996,GO:0007005,GO:0007568,GO:0007569,GO:0008104,GO:0008144,GO:0008150,GO:0008152,GO:0008233,GO:0008237,GO:0009058,GO:…	-	ko:K08956	-	AAA,FtsH_ext,Peptidase_M41
11092	Ribosomal protein L30p/L7e	-	-0.746004	-0.663086	-0.239771	0.561994	0.0557607	1.29439e-12	6.40247e-09	0.00256641	3.5595e-08	0.451838	0.319663	0.324975	0.268938	0.428694	0.467226	0.517844	0.166741	0.322673	0.0896527	-0.175637	-0.175164	-0.17151	-0.410035	-0.388732	-0.308263	-0.384321	-0.422313	-0.235021	-0.55679	-0.377886	-0.475516	-0.455442	-0.351306	-0.434877	5286.M7XH78	3.36e-82	248	COG1841@1|root,2S7S3@2759|Eukaryota,3ABKE@33154|Opisthokonta,3P8XA@4751|Fungi,3V2XU@5204|Basidiomycota,2YF7G@29000|Pucciniomycotina	4751|Fungi	J	-	-	-	-	Ribosomal_L30
12545	Transporter	VRG4	1.06829	1.06146	0.94155	-0.122381	0.00436148	1.39847e-12	1.13399e-09	1.04243e-08	0.219012	0.968439	-1.53863	-1.46021	-1.58178	-1.6249	-1.58731	-1.46662	-1.38691	-1.50203	-1.59593	-1.42049	-1.35264	-1.48945	-0.166276	-0.580531	-0.528718	-0.531899	-0.574977	-0.467294	-0.356964	-0.419953	-0.5236	-0.694258	-0.29863	-0.445045	5286.M7XX08	1.6e-269	738	COG5070@1|root,KOG1444@2759|Eukaryota,38FCE@33154|Opisthokonta,3NWKQ@4751|Fungi,3V07H@5204|Basidiomycota,2YD1W@29000|Pucciniomycotina	4751|Fungi	GOU	GO:0000139,GO:0000271,GO:0003674,GO:0005215,GO:0005338,GO:0005458,GO:0005575,GO:0005622,GO:0005623,GO:0005737,GO:0005739,GO:0005783,GO:0005794,GO:0005975,GO:0005976,GO:0006464,GO:0006486,GO:0006487,GO:0006807,GO:0006810,GO:0007163,GO:0008150,GO:0008152,GO:0009058,GO:0009059,GO:0009100,GO:0009101,GO:0009272,GO:0009987,GO:0010383,GO:0012505,GO:0015780,GO:0015931,GO:0015932,GO:0016020,GO:0016021,GO:…	-	ko:K15356	-	EamA,UAA
13321	Pyridoxamine 5'-phosphate oxidase like	-	-0.964813	-1.43947	-1.72238	-0.151647	0.605918	1.39847e-12	1.55359e-12	1.18561e-13	0.0905763	8.31896e-07	4.02464	4.05542	4.02935	3.86871	3.8839	3.7867	4.17434	4.09573	4.23929	4.09765	4.05029	4.13136	2.85565	3.06489	3.04398	2.9914	3.0092	2.89473	2.60368	2.75056	2.83671	2.4184	2.14525	2.54852	5286.M7X207	1.19e-134	384	2AM79@1|root,2RZBA@2759|Eukaryota,38F21@33154|Opisthokonta,3P0WH@4751|Fungi,3V0WW@5204|Basidiomycota,2YE89@29000|Pucciniomycotina	4751|Fungi	S	-	-	-	-	Pyrid_ox_like
8529	Translationally controlled tumour protein	-	-0.395901	-0.428058	-0.41174	-0.0509978	-0.0351592	1.41496e-12	3.00041e-10	7.59353e-10	0.166378	0.363011	3.78159	3.7807	3.82419	3.81235	3.80338	3.78976	3.81732	3.76252	3.83878	3.8397	3.83596	3.87332	3.36912	3.40521	3.32646	3.42368	3.4577	3.4344	3.3413	3.3819	3.41125	3.43202	3.4172	3.46455	5286.M7X0G6	8.52e-103	299	KOG1727@1|root,KOG1727@2759|Eukaryota,3A0TB@33154|Opisthokonta,3NVEU@4751|Fungi,3V0CC@5204|Basidiomycota,2YDZY@29000|Pucciniomycotina	4751|Fungi	DZ	GO:0002181,GO:0003674,GO:0005488,GO:0005509,GO:0005515,GO:0005575,GO:0005622,GO:0005623,GO:0005737,GO:0005739,GO:0005829,GO:0006412,GO:0006518,GO:0006807,GO:0006950,GO:0006979,GO:0008017,GO:0008092,GO:0008150,GO:0008152,GO:0009058,GO:0009059,GO:0009987,GO:0010467,GO:0010494,GO:0015631,GO:0019538,GO:0030154,GO:0030234,GO:0032502,GO:0032991,GO:0033554,GO:0034599,GO:0034641,GO:0034645,GO:0035770,GO:…	-	-	-	TCTP
15156	This magnesium-dependent enzyme catalyzes the hydrolysis of ATP coupled with the transport of calcium	-	-0.491029	-0.435176	-0.266915	0.196616	-0.027497	1.48372e-12	7.44733e-09	1.17001e-05	0.00015131	0.582628	1.4738	1.53172	1.49087	1.49091	1.5236	1.49766	1.479	1.56795	1.59035	1.27211	1.38546	1.25687	1.00761	0.980854	0.974316	1.01012	1.03343	1.05607	1.21786	1.05106	1.06285	0.9765	1.09434	1.04285	5286.M7XMB0	0	1857	COG0474@1|root,KOG0202@2759|Eukaryota,38B7J@33154|Opisthokonta,3NWN1@4751|Fungi,3UZA1@5204|Basidiomycota,2YD0D@29000|Pucciniomycotina	4751|Fungi	P	-	3.6.3.8	ko:K05853	ko04020,ko04022,ko04972,ko05010,map04020,map04022,map04972,map05010	Cation_ATPase,Cation_ATPase_C,Cation_ATPase_N,E1-E2_ATPase,Hydrolase,Hydrolase_3
16535	Guanine nucleotide exchange factor for Ras-like small GTPases	-	1.29627	2.46384	2.87174	-0.187409	-1.76288	1.53549e-12	3.1039e-14	4.656e-15	0.121092	2.51098e-11	-2.99603	-2.9426	-2.93177	-3.14606	-3.01288	-3.078	-2.82028	-2.90735	-3.05597	-2.75371	-2.84747	-2.89027	-1.58854	-1.83423	-1.79917	-1.44647	-1.87055	-1.79076	-0.155884	-0.745238	-0.490946	0.145747	-0.0636127	0.0416454	5286.M7WRR9	0	2245	KOG3417@1|root,KOG3417@2759|Eukaryota,39K9G@33154|Opisthokonta,3Q4N8@4751|Fungi,3UYID@5204|Basidiomycota,2YC3G@29000|Pucciniomycotina	4751|Fungi	T	-	-	-	-	Ras,RasGEF,RasGEF_N
13580	Choline/Carnitine o-acyltransferase	YAT1	-0.586605	-0.931714	-0.601347	0.0195295	0.0342714	1.55022e-12	6.36603e-13	1.05046e-09	0.740524	0.565397	1.39499	1.54594	1.46989	1.43347	1.62365	1.55206	1.82332	2.05503	1.89602	1.51714	1.49661	1.43765	0.944807	0.907407	0.919083	0.903624	0.893999	0.93145	1.00065	0.950519	1.02806	0.84248	0.884108	0.920783	5286.M7WLQ0	0	1379	KOG3719@1|root,KOG3719@2759|Eukaryota,3AK4E@33154|Opisthokonta,3NUER@4751|Fungi,3UYQU@5204|Basidiomycota,2YCTA@29000|Pucciniomycotina	4751|Fungi	I	GO:0003674,GO:0003824,GO:0004092,GO:0005575,GO:0005622,GO:0005623,GO:0005737,GO:0005739,GO:0006066,GO:0006575,GO:0006577,GO:0006807,GO:0008150,GO:0008152,GO:0008374,GO:0009437,GO:0009987,GO:0016406,GO:0016407,GO:0016413,GO:0016740,GO:0016746,GO:0016747,GO:0034641,GO:0043226,GO:0043227,GO:0043229,GO:0043231,GO:0044237,GO:0044281,GO:0044424,GO:0044444,GO:0044464,GO:0071704,GO:0097164,GO:1901564,GO:…	2.3.1.7	ko:K00624	ko04146,map04146	Carn_acyltransf
9888	ATP phosphoribosyltransferase	HIS1	-0.551043	-0.709015	-0.537131	0.188728	0.174816	1.56463e-12	2.01887e-11	2.342e-09	0.000747451	0.00190342	2.46948	2.48511	2.42473	2.49314	2.49423	2.54683	2.55135	2.63951	2.39882	2.31476	2.30766	2.26816	1.89029	1.89906	1.96977	1.87599	1.97176	2.0004	1.80532	1.81722	1.84009	1.7287	1.70133	1.84915	5286.M7WYE8	3.07e-210	582	COG0040@1|root,KOG2831@2759|Eukaryota,38BT1@33154|Opisthokonta,3NU58@4751|Fungi,3UZGR@5204|Basidiomycota,2YCI4@29000|Pucciniomycotina	4751|Fungi	E	GO:0000105,GO:0003674,GO:0003824,GO:0003879,GO:0006082,GO:0006520,GO:0006547,GO:0006725,GO:0006807,GO:0008150,GO:0008152,GO:0008652,GO:0009058,GO:0009987,GO:0016053,GO:0016740,GO:0016757,GO:0016763,GO:0018130,GO:0019438,GO:0019752,GO:0034641,GO:0043436,GO:0044237,GO:0044238,GO:0044249,GO:0044281,GO:0044283,GO:0046394,GO:0046483,GO:0052803,GO:0071704,GO:1901360,GO:1901362,GO:1901564,GO:1901566,GO:…	2.4.2.17	ko:K00765	ko00340,ko01100,ko01110,ko01230,map00340,map01100,map01110,map01230	HisG,HisG_C
11731	Ribosomal protein L13	MRPL23	-0.709388	-0.619137	-0.166342	0.49816	-0.0448871	1.58006e-12	1.02124e-08	0.0227808	1.11713e-07	0.535379	0.0348851	0.0416109	-0.0410686	-0.112755	-0.170105	-0.19964	-0.261046	-0.158556	-0.209856	-0.602055	-0.50231	-0.61365	-0.827213	-0.791444	-0.81811	-0.68907	-0.878271	-0.699294	-0.808104	-0.889215	-0.789549	-0.828646	-0.699247	-0.689147	5286.M7WVZ3	1.19e-118	339	COG0102@1|root,KOG3203@2759|Eukaryota,39NT7@33154|Opisthokonta,3P1Y2@4751|Fungi,3V1BK@5204|Basidiomycota,2YEA6@29000|Pucciniomycotina	4751|Fungi	J	GO:0000313,GO:0000315,GO:0003674,GO:0003676,GO:0003723,GO:0003729,GO:0003735,GO:0005198,GO:0005488,GO:0005575,GO:0005622,GO:0005623,GO:0005737,GO:0005739,GO:0005759,GO:0005761,GO:0005762,GO:0005840,GO:0006412,GO:0006518,GO:0006807,GO:0008150,GO:0008152,GO:0009058,GO:0009059,GO:0009987,GO:0010467,GO:0015934,GO:0019538,GO:0031974,GO:0032543,GO:0032991,GO:0034641,GO:0034645,GO:0043043,GO:0043170,GO:…	-	ko:K02871	ko03010,map03010	Ribosomal_L13
10957	-	-	2.63614	2.45645	3.76067	0.447806	-0.676722	1.90186e-12	5.04464e-10	1.06407e-12	0.0442206	0.00255812	-3.78404	-3.60773	-3.71418	-3.9869	-	-	-3.53293	-3.58373	-3.83792	-4.2002	-4.56863	-3.89422	-1.17422	-1.57765	-1.20021	-0.975821	-1.10338	-0.791126	-0.946174	-1.20581	-1.43327	-0.513915	-0.0671888	-0.799932	5286.M7WND4	1.65e-57	188	2D5RG@1|root,2SZDX@2759|Eukaryota,3AW0B@33154|Opisthokonta,3PHGC@4751|Fungi,3V77U@5204|Basidiomycota,2YG56@29000|Pucciniomycotina	5286.M7WND4|-	-	-	-	-	-	-
16178	This protein promotes the GTP-dependent binding of aminoacyl-tRNA to the A-site of ribosomes during protein biosynthesis	TUF1	-1.2378	-1.22796	-0.904681	0.366061	0.0329468	1.63688e-12	1.33528e-09	2.07128e-07	0.00275533	0.803725	4.96053	4.83992	4.79965	5.22251	5.09523	5.06658	4.62518	4.68434	4.75393	4.59609	4.77767	4.52027	3.44119	3.69853	3.70188	3.78837	3.96698	3.96069	3.45324	3.39328	3.53306	3.70098	3.7062	3.7728	5286.M7WN01	1.14e-287	789	COG0050@1|root,KOG0460@2759|Eukaryota,38BHM@33154|Opisthokonta,3NV4W@4751|Fungi,3UY68@5204|Basidiomycota,2YC7T@29000|Pucciniomycotina	4751|Fungi	J	GO:0000049,GO:0000166,GO:0001882,GO:0001883,GO:0003674,GO:0003676,GO:0003723,GO:0003746,GO:0003824,GO:0003924,GO:0005488,GO:0005525,GO:0005575,GO:0005622,GO:0005623,GO:0005737,GO:0005739,GO:0005759,GO:0006412,GO:0006414,GO:0006518,GO:0006807,GO:0008135,GO:0008150,GO:0008152,GO:0009058,GO:0009059,GO:0009987,GO:0010467,GO:0016462,GO:0016787,GO:0016817,GO:0016818,GO:0017076,GO:0017111,GO:0019001,GO:…	-	ko:K02358	-	GTP_EFTU,GTP_EFTU_D2,GTP_EFTU_D3
11752	UTP--glucose-1-phosphate uridylyltransferase	UGP1	-0.587531	-0.748571	-0.698374	0.164526	0.275369	1.71365e-12	2.55304e-11	1.15556e-10	0.00433054	3.85251e-05	4.76601	4.76961	4.67172	4.67903	4.71742	4.64732	4.71275	4.73803	4.75683	4.53104	4.54648	4.55446	3.97489	4.21019	4.16112	4.06065	4.18071	4.13836	3.91867	4.00837	4.03486	3.83115	3.7924	3.91331	5286.M7WKC4	0	960	COG4284@1|root,KOG2638@2759|Eukaryota,38CTH@33154|Opisthokonta,3NWDG@4751|Fungi,3UY6T@5204|Basidiomycota,2YC10@29000|Pucciniomycotina	4751|Fungi	G	GO:0000271,GO:0003674,GO:0003824,GO:0003983,GO:0005575,GO:0005618,GO:0005622,GO:0005623,GO:0005737,GO:0005886,GO:0005975,GO:0005976,GO:0005977,GO:0005978,GO:0005984,GO:0005991,GO:0005992,GO:0006011,GO:0006073,GO:0006077,GO:0006078,GO:0006091,GO:0006112,GO:0006139,GO:0006464,GO:0006486,GO:0006725,GO:0006793,GO:0006807,GO:0008150,GO:0008152,GO:0009058,GO:0009059,GO:0009100,GO:0009101,GO:0009225,GO:…	2.7.7.9	ko:K00963	ko00040,ko00052,ko00500,ko00520,ko01100,ko01130,map00040,map00052,map00500,map00520,map01100,map01130	UDPGP
15990	catalytic domain of ctd-like phosphatases	TIM50	-1.20506	-1.21835	-0.685447	0.456908	-0.0627097	1.80886e-12	1.10459e-09	7.2896e-06	0.000291168	0.613269	1.01005	1.08065	1.04482	1.22425	1.30004	1.24271	0.757234	0.889573	0.978392	0.600931	0.847216	0.632386	-0.321017	-0.206693	-0.21371	0.122565	0.165433	0.125548	-0.372312	-0.330319	-0.327209	-0.0185197	-0.00720215	0.049914	5286.M7XG51	0	1006	COG5190@1|root,KOG2832@2759|Eukaryota,38DKE@33154|Opisthokonta,3NW4Q@4751|Fungi,3UZ09@5204|Basidiomycota,2YDC8@29000|Pucciniomycotina	4751|Fungi	K	GO:0003674,GO:0003824,GO:0004721,GO:0005048,GO:0005488,GO:0005575,GO:0005622,GO:0005623,GO:0005737,GO:0005739,GO:0005740,GO:0005743,GO:0005744,GO:0005886,GO:0006464,GO:0006470,GO:0006605,GO:0006626,GO:0006793,GO:0006796,GO:0006807,GO:0006810,GO:0006839,GO:0006886,GO:0006996,GO:0007005,GO:0007006,GO:0008104,GO:0008150,GO:0008152,GO:0009987,GO:0015031,GO:0015833,GO:0016020,GO:0016021,GO:0016043,GO:…	-	ko:K17496	-	NIF
10579	Hsp70 protein	LHS1	-0.436759	-0.584766	-0.406818	0.227093	0.197152	1.84544e-12	1.24523e-11	5.55313e-09	7.87473e-06	6.12074e-05	1.25183	1.29204	1.24223	1.27902	1.27794	1.2331	1.2071	1.31212	1.31162	1.00504	1.06332	1.03845	0.786752	0.87187	0.84346	0.767386	0.908994	0.777139	0.644016	0.703619	0.728901	0.607043	0.603831	0.675469	5286.M7XJR2	0	1410	COG0443@1|root,KOG0104@2759|Eukaryota,38CWK@33154|Opisthokonta,3NURM@4751|Fungi,3UYK3@5204|Basidiomycota,2YD43@29000|Pucciniomycotina	4751|Fungi	O	GO:0000166,GO:0000774,GO:0003674,GO:0005488,GO:0005515,GO:0005524,GO:0005575,GO:0005622,GO:0005623,GO:0005737,GO:0005783,GO:0005788,GO:0006457,GO:0006605,GO:0006612,GO:0006620,GO:0006810,GO:0006886,GO:0006950,GO:0006986,GO:0008104,GO:0008144,GO:0008150,GO:0009987,GO:0010033,GO:0012505,GO:0015031,GO:0015833,GO:0017076,GO:0030234,GO:0030554,GO:0031204,GO:0031974,GO:0032553,GO:0032555,GO:0032559,GO:…	-	ko:K09486	ko04141,map04141	HSP70
15124	Ribosomal protein L3	-	-0.583905	-0.663397	-0.334765	0.342914	0.0937743	1.8655e-12	1.71963e-10	6.92037e-06	1.55275e-06	0.0948099	1.00243	0.999226	0.97909	1.02591	0.947677	1.00299	0.974195	1.13042	0.909923	0.655794	0.6657	0.628428	0.42178	0.376255	0.43532	0.381541	0.417533	0.421469	0.24221	0.487693	0.294446	0.253288	0.383082	0.309256	5286.M7XXM3	5.48e-186	523	COG0087@1|root,KOG3141@2759|Eukaryota,38H1P@33154|Opisthokonta,3NXKC@4751|Fungi,3V0D7@5204|Basidiomycota,2YDZD@29000|Pucciniomycotina	4751|Fungi	J	GO:0000048,GO:0000313,GO:0000315,GO:0003674,GO:0003735,GO:0003824,GO:0005198,GO:0005575,GO:0005622,GO:0005623,GO:0005737,GO:0005739,GO:0005759,GO:0005761,GO:0005762,GO:0005840,GO:0006412,GO:0006518,GO:0006807,GO:0008150,GO:0008152,GO:0009058,GO:0009059,GO:0009987,GO:0010467,GO:0015934,GO:0016740,GO:0016746,GO:0016755,GO:0019538,GO:0031974,GO:0032543,GO:0032991,GO:0034641,GO:0034645,GO:0043043,GO:…	-	ko:K02906	ko03010,map03010	Ribosomal_L3
16682	STAS domain	-	0.636422	0.635983	0.56772	-0.0377189	0.0309839	1.88258e-12	1.37001e-09	1.16546e-08	0.551023	0.640307	-1.10201	-1.05554	-1.09109	-1.08192	-1.05681	-1.09113	-1.01729	-0.99759	-1.05273	-1.0561	-1.05567	-1.01432	-0.253795	-0.423365	-0.442499	-0.515675	-0.562903	-0.461728	-0.355707	-0.310144	-0.493806	-0.48637	-0.408229	-0.528335	5286.M7XFC7	0	1557	COG0659@1|root,KOG0236@2759|Eukaryota,38G54@33154|Opisthokonta,3NZ2M@4751|Fungi,3UY34@5204|Basidiomycota,2YCT9@29000|Pucciniomycotina	4751|Fungi	P	GO:0000322,GO:0000323,GO:0000324,GO:0003674,GO:0005215,GO:0005575,GO:0005622,GO:0005623,GO:0005737,GO:0005773,GO:0005886,GO:0005887,GO:0006810,GO:0006811,GO:0006820,GO:0008150,GO:0008272,GO:0008509,GO:0015075,GO:0015103,GO:0015116,GO:0015318,GO:0015698,GO:0016020,GO:0016021,GO:0022857,GO:0031224,GO:0031226,GO:0034220,GO:0043226,GO:0043227,GO:0043229,GO:0043231,GO:0044424,GO:0044425,GO:0044444,GO:…	-	ko:K03321	-	STAS,Sulfate_transp,cNMP_binding
12605	Mitochondrial carrier protein	SFC1	-0.950272	-1.27813	-1.02138	0.0518855	0.122998	1.90291e-12	1.21393e-11	5.98926e-10	0.584922	0.179163	1.12444	1.45118	1.26404	1.18436	1.53648	1.37082	1.54626	1.81564	1.73287	1.28517	1.35273	1.1721	0.32776	0.438906	0.464757	0.257765	0.373317	0.367183	0.386901	0.393492	0.479998	0.24662	0.174718	0.324513	5286.M7WW62	1.56e-228	629	KOG0756@1|root,KOG0756@2759|Eukaryota,39H2P@33154|Opisthokonta,3NVPF@4751|Fungi,3UYDD@5204|Basidiomycota,2YCNY@29000|Pucciniomycotina	4751|Fungi	C	GO:0003674,GO:0005215,GO:0005310,GO:0005342,GO:0005469,GO:0005575,GO:0005622,GO:0005623,GO:0005737,GO:0005739,GO:0005740,GO:0005743,GO:0006810,GO:0006811,GO:0006820,GO:0006835,GO:0006839,GO:0006855,GO:0008150,GO:0008509,GO:0008514,GO:0015075,GO:0015138,GO:0015141,GO:0015238,GO:0015291,GO:0015297,GO:0015318,GO:0015556,GO:0015711,GO:0015740,GO:0015741,GO:0015744,GO:0015849,GO:0015893,GO:0016020,GO:…	-	ko:K15100	-	Mito_carr
8991	hsp20-like chaperone	wos2	-0.529001	-0.728646	-0.610697	-0.0186457	0.0630504	1.90186e-12	8.11145e-12	2.01784e-10	0.731356	0.218592	1.75529	1.75647	1.71355	1.76928	1.80914	1.80717	1.8614	1.83158	1.78554	1.77968	1.84287	1.73884	1.11294	1.29247	1.25145	1.15762	1.34546	1.27696	1.03645	1.1361	1.12003	1.14516	1.21084	1.1733	5286.M7WZ76	4.34e-126	363	KOG3158@1|root,KOG3158@2759|Eukaryota,3A1J4@33154|Opisthokonta,3P2NF@4751|Fungi,3V0VG@5204|Basidiomycota,2YE8R@29000|Pucciniomycotina	4751|Fungi	O	GO:0003674,GO:0005488,GO:0005515,GO:0005575,GO:0005622,GO:0005623,GO:0005634,GO:0005737,GO:0006457,GO:0008150,GO:0009889,GO:0009891,GO:0009893,GO:0009987,GO:0010556,GO:0010557,GO:0010604,GO:0010638,GO:0019219,GO:0019222,GO:0031323,GO:0031325,GO:0031326,GO:0031328,GO:0032204,GO:0032206,GO:0032210,GO:0032212,GO:0033043,GO:0033044,GO:0043226,GO:0043227,GO:0043229,GO:0043231,GO:0043392,GO:0044092,GO:…	-	-	-	CS
9159	Svf1-like C-terminal lipocalin-like domain	SVF1	-0.679186	-0.768013	-0.69479	0.281836	0.29744	1.97892e-12	1.97528e-10	1.37487e-09	0.000123036	9.12392e-05	3.2194	3.18571	3.13872	3.17132	3.14079	3.00927	3.01398	3.04612	3.1881	2.82202	2.94735	2.81773	2.39812	2.51834	2.55058	2.41969	2.47921	2.42416	2.35377	2.21515	2.37523	2.13098	2.08868	2.28307	5286.M7X2S0	6.05e-310	844	28IM7@1|root,2QQY3@2759|Eukaryota,38EBQ@33154|Opisthokonta,3NVS8@4751|Fungi,3UYUD@5204|Basidiomycota,2YBYQ@29000|Pucciniomycotina	4751|Fungi	S	GO:0005575,GO:0005622,GO:0005623,GO:0005634,GO:0005737,GO:0006950,GO:0006979,GO:0008150,GO:0009987,GO:0033554,GO:0034599,GO:0042221,GO:0043226,GO:0043227,GO:0043229,GO:0043231,GO:0044424,GO:0044464,GO:0050896,GO:0051716,GO:0070887	-	-	-	Svf1,Svf1_C
10624	karyopherin	kap95	-0.494899	-0.666726	-0.550823	0.131438	0.187362	2.00371e-12	1.23845e-11	3.68698e-10	0.00686751	0.000414706	2.55071	2.58301	2.59625	2.44229	2.46131	2.55123	2.52467	2.56877	2.53794	2.38456	2.42816	2.38537	2.01335	2.01306	2.03416	2.04755	2.00869	2.09859	1.77404	1.91976	1.93739	1.78109	1.87303	1.89149	5286.M7X928	0	1635	COG5215@1|root,KOG1241@2759|Eukaryota,38HCJ@33154|Opisthokonta,3NX6P@4751|Fungi,3V074@5204|Basidiomycota,2YDH5@29000|Pucciniomycotina	4751|Fungi	UY	GO:0000060,GO:0000166,GO:0001882,GO:0001883,GO:0003674,GO:0005048,GO:0005085,GO:0005087,GO:0005088,GO:0005215,GO:0005488,GO:0005515,GO:0005525,GO:0005575,GO:0005622,GO:0005623,GO:0005634,GO:0005635,GO:0005643,GO:0005737,GO:0005819,GO:0005856,GO:0006605,GO:0006606,GO:0006607,GO:0006610,GO:0006612,GO:0006629,GO:0006644,GO:0006650,GO:0006656,GO:0006793,GO:0006796,GO:0006807,GO:0006810,GO:0006886,GO:…	-	ko:K14293	ko03013,map03013	HEAT,HEAT_EZ,IBN_N
12315	NAD(P)H-binding	-	0.892012	1.09907	1.47517	0.1323	-0.450862	2.02327e-12	4.94132e-11	5.8209e-13	0.11797	1.72294e-05	0.307605	0.38321	0.288888	0.445431	0.479495	0.520264	0.183116	0.222819	0.260149	0.256717	0.241238	0.317591	1.25614	1.18338	1.19435	1.40332	1.37684	1.36294	1.4173	1.32362	1.22236	1.86941	1.85892	1.51273	5286.M7WVB0	9.22e-245	672	COG0451@1|root,KOG1502@2759|Eukaryota,39T3S@33154|Opisthokonta,3NZR6@4751|Fungi,3V04N@5204|Basidiomycota,2YFGT@29000|Pucciniomycotina	4751|Fungi	V	GO:0003674,GO:0003824,GO:0008150,GO:0008152,GO:0016491,GO:0016614,GO:0016616,GO:0043892,GO:0055114	1.1.1.283	ko:K17741	ko00620,ko00640,ko04011,map00620,map00640,map04011	3Beta_HSD,Epimerase,NAD_binding_4
12098	SIS domain	GFA1	-0.638088	-0.817512	-0.791174	0.11112	0.264206	2.06938e-12	2.83235e-11	7.05001e-11	0.067608	0.000170241	1.92793	2.00409	1.90669	1.89385	1.95358	1.85253	1.97369	2.04908	2.04344	1.73254	1.9071	1.79633	1.1528	1.36979	1.33662	1.21892	1.34515	1.28685	1.08595	1.30546	1.22227	1.07085	0.983486	1.00811	5286.M7WSE0	1.99e-157	462	COG0449@1|root,KOG1268@2759|Eukaryota,38DW1@33154|Opisthokonta,3NUR2@4751|Fungi,3UYU2@5204|Basidiomycota,2YCW6@29000|Pucciniomycotina	4751|Fungi	M	GO:0000271,GO:0003674,GO:0003824,GO:0004360,GO:0005975,GO:0005976,GO:0006002,GO:0006022,GO:0006023,GO:0006030,GO:0006031,GO:0006037,GO:0006038,GO:0006040,GO:0006041,GO:0006042,GO:0006047,GO:0006139,GO:0006464,GO:0006486,GO:0006487,GO:0006725,GO:0006793,GO:0006796,GO:0006807,GO:0008150,GO:0008152,GO:0008483,GO:0009058,GO:0009059,GO:0009100,GO:0009101,GO:0009225,GO:0009272,GO:0009987,GO:0010383,GO:…	2.6.1.16	ko:K00820	ko00250,ko00520,ko01100,ko01130,ko04931,map00250,map00520,map01100,map01130,map04931	GATase_6,SIS
10753	tRNA synthetases class I (E and Q), anti-codon binding domain	GUS1	-0.454419	-0.570967	-0.330881	0.228916	0.105378	2.19539e-12	3.90874e-11	2.85491e-07	1.34444e-05	0.0194075	3.33549	3.34314	3.30339	3.33767	3.34135	3.26136	3.19879	3.27415	3.26609	3.07066	3.16013	3.04367	2.78687	2.84306	2.81035	2.88388	2.96381	2.90792	2.64554	2.68347	2.69713	2.76906	2.75166	2.76109	5286.M7XIT2	0	1556	COG0008@1|root,KOG1147@2759|Eukaryota,38B44@33154|Opisthokonta,3NUH3@4751|Fungi,3UYZB@5204|Basidiomycota,2YFG0@29000|Pucciniomycotina	4751|Fungi	J	GO:0002181,GO:0003674,GO:0003676,GO:0003723,GO:0003729,GO:0003824,GO:0004812,GO:0004818,GO:0005488,GO:0005575,GO:0005622,GO:0005623,GO:0005737,GO:0005739,GO:0006082,GO:0006139,GO:0006399,GO:0006412,GO:0006418,GO:0006424,GO:0006518,GO:0006520,GO:0006725,GO:0006807,GO:0008150,GO:0008152,GO:0009058,GO:0009059,GO:0009987,GO:0010467,GO:0010494,GO:0016070,GO:0016874,GO:0016875,GO:0017102,GO:0019538,GO:…	6.1.1.17	ko:K01885	ko00860,ko00970,ko01100,ko01110,ko01120,map00860,map00970,map01100,map01110,map01120	GST_C,tRNA-synt_1c,tRNA-synt_1c_C
11671	component of the eukaryotic translation initiation factor 3 (eIF-3) complex, which is involved in protein synthesis of a specialized repertoire of mRNAs and, together with other initiation factors, stimulates binding of mRNA and methionyl-tRNAi to the 40S ribosome. The eIF-3 complex specifically targets and initiates translation of a subset of mRNAs involved in cell proliferation	-	-0.552095	-0.69807	-0.54097	0.177827	0.166702	2.20373e-12	3.59565e-11	2.93274e-09	0.00157302	0.00331427	1.82917	1.83043	1.74665	1.72372	1.76756	1.86845	1.83947	1.85711	1.76797	1.60337	1.62047	1.62566	1.10793	1.30535	1.28466	1.24882	1.22984	1.27682	1.02178	1.18229	1.16628	1.04458	1.14692	1.03511	5286.M7XE43	1.49e-184	518	COG1310@1|root,KOG2975@2759|Eukaryota,39TCT@33154|Opisthokonta,3NYNR@4751|Fungi,3V0QY@5204|Basidiomycota,2YDXZ@29000|Pucciniomycotina	4751|Fungi	J	GO:0001732,GO:0002181,GO:0002183,GO:0003674,GO:0003824,GO:0004843,GO:0005488,GO:0005515,GO:0005575,GO:0005622,GO:0005623,GO:0005737,GO:0005852,GO:0006412,GO:0006413,GO:0006464,GO:0006508,GO:0006518,GO:0006807,GO:0008150,GO:0008152,GO:0008233,GO:0008234,GO:0009058,GO:0009059,GO:0009987,GO:0010467,GO:0016043,GO:0016282,GO:0016787,GO:0019538,GO:0019783,GO:0022607,GO:0022613,GO:0022618,GO:0031369,GO:…	-	ko:K03249	ko03013,map03013	JAB,MitMem_reg
11814	Glutathione S-transferase, C-terminal domain	ECM4	0.428534	0.503759	0.203831	-0.101439	0.123264	2.27463e-12	1.1757e-10	7.93602e-05	0.0153444	0.00486264	1.41521	1.50885	1.45604	1.41202	1.36764	1.34903	1.42361	1.37593	1.42072	1.54708	1.47528	1.53634	1.89977	1.80181	1.84871	1.84206	1.8385	1.84914	1.86704	1.94453	1.91997	1.69536	1.68473	1.79011	5286.M7WWF5	4.65e-254	700	COG0435@1|root,KOG2903@2759|Eukaryota,38BQT@33154|Opisthokonta,3NTZJ@4751|Fungi,3UZ9U@5204|Basidiomycota,2YBZW@29000|Pucciniomycotina	4751|Fungi	O	GO:0003674,GO:0003824,GO:0004364,GO:0005575,GO:0005622,GO:0005623,GO:0005737,GO:0005777,GO:0006518,GO:0006575,GO:0006749,GO:0006790,GO:0006807,GO:0008150,GO:0008152,GO:0009987,GO:0016740,GO:0016765,GO:0034641,GO:0042579,GO:0043226,GO:0043227,GO:0043229,GO:0043231,GO:0043603,GO:0044237,GO:0044424,GO:0044444,GO:0044464,GO:0051186,GO:0071704,GO:1901564	1.8.5.7	ko:K07393	-	GST_C_2,GST_N_2
13942	Ribosomal_S15	-	-0.463987	-0.367866	-0.00517558	0.413123	-0.045688	2.33424e-12	6.55125e-08	0.919186	4.29572e-09	0.324177	0.911671	0.901266	0.841345	0.887283	0.866124	0.915316	0.711152	0.79041	0.744816	0.467418	0.526502	0.428214	0.445507	0.419966	0.389487	0.384677	0.448505	0.450944	0.409532	0.373987	0.359262	0.351947	0.571162	0.483498	5286.M7X074	1.5e-202	565	COG0184@1|root,KOG2815@2759|Eukaryota,39VVE@33154|Opisthokonta,3NZCB@4751|Fungi,3V1T1@5204|Basidiomycota,2YEHG@29000|Pucciniomycotina	4751|Fungi	J	GO:0000313,GO:0000314,GO:0003674,GO:0003735,GO:0005198,GO:0005575,GO:0005622,GO:0005623,GO:0005737,GO:0005739,GO:0005759,GO:0005761,GO:0005763,GO:0005840,GO:0006412,GO:0006518,GO:0006807,GO:0008150,GO:0008152,GO:0009058,GO:0009059,GO:0009987,GO:0010467,GO:0015935,GO:0019538,GO:0031974,GO:0032543,GO:0032991,GO:0034641,GO:0034645,GO:0043043,GO:0043170,GO:0043226,GO:0043227,GO:0043228,GO:0043229,GO:…	-	ko:K02956	ko03010,map03010	Ribosomal_S15
11129	Isocitrate/isopropylmalate dehydrogenase	IDP1	-1.0151	-1.13858	-0.742266	0.259421	-0.0134075	2.39735e-12	2.68681e-10	2.84783e-07	0.00932797	0.905394	4.2145	4.32858	4.1719	4.41345	4.5527	4.37421	4.12712	4.20345	4.30238	4.07527	4.14933	4.02481	3.03148	3.36629	3.31311	3.32023	3.50366	3.43001	3.05554	3.03033	3.13133	3.38347	3.27454	3.3646	5286.M7WN97	1.37e-311	852	COG0538@1|root,KOG1526@2759|Eukaryota,38CG3@33154|Opisthokonta,3NVZ4@4751|Fungi,3UYM4@5204|Basidiomycota,2YDE3@29000|Pucciniomycotina	4751|Fungi	E	GO:0003674,GO:0003824,GO:0004448,GO:0004450,GO:0005575,GO:0005622,GO:0005623,GO:0005737,GO:0005739,GO:0005759,GO:0005777,GO:0005829,GO:0006082,GO:0006091,GO:0006099,GO:0006101,GO:0006102,GO:0006139,GO:0006520,GO:0006536,GO:0006537,GO:0006629,GO:0006631,GO:0006635,GO:0006725,GO:0006732,GO:0006733,GO:0006739,GO:0006740,GO:0006753,GO:0006793,GO:0006796,GO:0006807,GO:0008150,GO:0008152,GO:0008652,GO:…	1.1.1.42	ko:K00031	ko00020,ko00480,ko00720,ko01100,ko01110,ko01120,ko01130,ko01200,ko01210,ko01230,ko04146,map00020,map00480,map00720,map01100,map01110,map01120,map01130,map01200,map01210,map01230,map04146	Iso_dh
10602	Stereospecific condensation of phosphoenolpyruvate (PEP) and D-erythrose-4-phosphate (E4P) giving rise to 3-deoxy-D- arabino-heptulosonate-7-phosphate (DAHP)	-	-0.663777	-0.760496	-0.343316	0.43894	0.11848	2.4759e-12	1.97528e-10	3.1596e-05	3.91598e-07	0.0683535	3.25234	3.24974	3.18798	3.13073	3.15096	3.12347	3.08566	3.12937	3.16898	2.70449	2.81656	2.70974	2.33663	2.67098	2.56694	2.43397	2.54111	2.56293	2.31604	2.38121	2.40528	2.3693	2.37001	2.46153	5286.M7XJ78	2.84e-263	721	COG0722@1|root,2QPSU@2759|Eukaryota,38CAA@33154|Opisthokonta,3NVDJ@4751|Fungi,3UZ8D@5204|Basidiomycota,2YC04@29000|Pucciniomycotina	4751|Fungi	E	-	2.5.1.54	ko:K01626	ko00400,ko01100,ko01110,ko01130,ko01230,ko02024,map00400,map01100,map01110,map01130,map01230,map02024	DAHP_synth_1
14898	NADPH-dependent FMN reductase	-	0.834799	1.17473	0.932652	-0.309143	-0.406996	2.48314e-12	7.35761e-12	4.21306e-10	0.000452547	3.09085e-05	3.59463	3.5	3.40387	3.65909	3.49653	3.43006	3.50267	3.26475	3.37812	3.90447	3.70773	3.85732	4.27872	4.34172	4.30373	4.36542	4.46619	4.33719	4.6746	4.41434	4.58081	4.8453	4.65213	4.77005	5286.M7X0X5	1.67e-121	354	COG0655@1|root,KOG3135@2759|Eukaryota,38HWI@33154|Opisthokonta,3NU10@4751|Fungi,3V0Q4@5204|Basidiomycota,2YEAA@29000|Pucciniomycotina	4751|Fungi	S	GO:0000166,GO:0000785,GO:0000792,GO:0003674,GO:0003824,GO:0003955,GO:0005488,GO:0005575,GO:0005622,GO:0005623,GO:0005694,GO:0005737,GO:0005886,GO:0006325,GO:0006342,GO:0006355,GO:0006996,GO:0008150,GO:0008152,GO:0009889,GO:0009890,GO:0009892,GO:0009987,GO:0010181,GO:0010468,GO:0010556,GO:0010558,GO:0010605,GO:0010629,GO:0016020,GO:0016043,GO:0016458,GO:0016491,GO:0016651,GO:0016655,GO:0019219,GO:…	1.6.5.2	ko:K03809	ko00130,ko01110,map00130,map01110	FMN_red
12262	phosphatase activator	-	0.427743	0.275286	0.265538	-0.194347	-0.0321415	2.67121e-12	1.5198e-06	3.12262e-06	5.36442e-05	0.470942	-1.79183	-1.8156	-1.83988	-1.72433	-1.74476	-1.81106	-1.58567	-1.64886	-1.71045	-1.58818	-1.61155	-1.58096	-1.34835	-1.35985	-1.39651	-1.33758	-1.37012	-1.34859	-1.38723	-1.38101	-1.35088	-1.33369	-1.28939	-1.361	5286.M7XKS3	3.38e-225	620	29XJD@1|root,2RXS0@2759|Eukaryota,39RKA@33154|Opisthokonta,3NXBE@4751|Fungi,3UZWK@5204|Basidiomycota,2YDAM@29000|Pucciniomycotina	4751|Fungi	S	GO:0000375,GO:0000377,GO:0000398,GO:0000422,GO:0003674,GO:0005575,GO:0005623,GO:0006139,GO:0006396,GO:0006397,GO:0006725,GO:0006807,GO:0006810,GO:0006897,GO:0006914,GO:0006950,GO:0006970,GO:0006996,GO:0007005,GO:0007010,GO:0007015,GO:0008047,GO:0008150,GO:0008152,GO:0008380,GO:0009056,GO:0009266,GO:0009408,GO:0009628,GO:0009651,GO:0009987,GO:0010467,GO:0016043,GO:0016070,GO:0016071,GO:0016192,GO:…	-	-	-	-
10144	tRNA synthetases class I (C) catalytic domain	CDC60	-0.535988	-0.58231	-0.42733	0.269707	0.161049	2.75162e-12	5.12964e-10	9.3342e-08	1.57631e-05	0.00377649	3.71617	3.73135	3.65472	3.79314	3.78805	3.74214	3.56511	3.62775	3.64855	3.42886	3.53819	3.43661	3.07946	3.17815	3.17855	3.23845	3.269	3.26603	2.9481	3.06295	3.08344	3.02042	3.03952	3.06174	5286.M7X3V9	0	2235	COG0495@1|root,KOG0437@2759|Eukaryota,38D6H@33154|Opisthokonta,3NUN2@4751|Fungi,3UZ03@5204|Basidiomycota,2YC9G@29000|Pucciniomycotina	4751|Fungi	J	GO:0002181,GO:0003674,GO:0003824,GO:0004812,GO:0004823,GO:0004832,GO:0005575,GO:0005622,GO:0005623,GO:0005737,GO:0006082,GO:0006139,GO:0006399,GO:0006412,GO:0006418,GO:0006429,GO:0006438,GO:0006518,GO:0006520,GO:0006725,GO:0006807,GO:0008150,GO:0008152,GO:0009058,GO:0009059,GO:0009966,GO:0009987,GO:0010467,GO:0010646,GO:0016070,GO:0016874,GO:0016875,GO:0019538,GO:0019752,GO:0023051,GO:0032006,GO:…	6.1.1.4	ko:K01869	ko00970,map00970	Anticodon_1,tRNA-synt_1
10223	-	-	0.94881	1.12774	1.28039	0.369853	0.038278	2.76189e-12	1.16933e-10	2.13507e-11	0.000282294	0.707833	0.784406	0.709373	0.661785	0.688607	0.640379	0.600818	0.42777	0.306271	0.487623	0.3942	0.22776	0.311165	1.9839	1.60804	1.5729	1.60146	1.5419	1.47002	1.64767	1.46154	1.49567	1.58075	1.6306	1.56294	5286.M7XIY6	9.26e-189	526	2E1KP@1|root,2S8XA@2759|Eukaryota,3AJR9@33154|Opisthokonta,3PDFG@4751|Fungi,3V58R@5204|Basidiomycota,2YFY5@29000|Pucciniomycotina	4751|Fungi	-	-	-	-	-	-
9801	prohibitin homologues	PHB2	-0.879213	-0.842266	-0.451188	0.308065	-0.11996	2.84306e-12	3.94464e-09	3.72043e-05	0.000815328	0.166088	2.95005	2.93963	2.88838	3.07113	3.07905	3.09526	2.8665	2.89122	2.80811	2.64977	2.73426	2.70352	1.84478	2.11592	2.13431	2.08951	2.27187	2.29183	1.94349	2.08388	2.01167	2.14193	2.2983	2.29376	5286.M7WPZ7	6.73e-199	554	COG0330@1|root,KOG3090@2759|Eukaryota,38CCG@33154|Opisthokonta,3NVK6@4751|Fungi,3UZGB@5204|Basidiomycota,2YD13@29000|Pucciniomycotina	4751|Fungi	O	GO:0000001,GO:0001302,GO:0005575,GO:0005622,GO:0005623,GO:0005737,GO:0005739,GO:0005740,GO:0005743,GO:0006457,GO:0006996,GO:0007005,GO:0007568,GO:0007569,GO:0008150,GO:0009892,GO:0009987,GO:0010605,GO:0016020,GO:0016043,GO:0019222,GO:0019866,GO:0030162,GO:0031090,GO:0031323,GO:0031324,GO:0031966,GO:0031967,GO:0031975,GO:0032268,GO:0032269,GO:0032502,GO:0043226,GO:0043227,GO:0043229,GO:0043231,GO:…	-	ko:K17081	-	Band_7
13249	B3/4 domain	FRS1	-0.576204	-0.524797	-0.226259	0.353005	0.00306049	2.94088e-12	9.06862e-09	0.00067287	1.26731e-06	0.96044	2.23951	2.26712	2.23879	2.27945	2.29164	2.31969	2.16672	2.20328	2.20172	1.88744	1.95676	1.91488	1.59097	1.71267	1.71441	1.67602	1.6913	1.7936	1.5145	1.80446	1.67837	1.70657	1.74775	1.62598	5286.M7XK91	0	1298	COG0072@1|root,KOG2472@2759|Eukaryota,38BAE@33154|Opisthokonta,3NVJA@4751|Fungi,3UYNC@5204|Basidiomycota,2YDCT@29000|Pucciniomycotina	4751|Fungi	J	GO:0002181,GO:0003674,GO:0003824,GO:0004812,GO:0004826,GO:0005575,GO:0005622,GO:0005623,GO:0005737,GO:0006082,GO:0006139,GO:0006399,GO:0006412,GO:0006418,GO:0006432,GO:0006518,GO:0006520,GO:0006725,GO:0006807,GO:0008150,GO:0008152,GO:0009058,GO:0009059,GO:0009328,GO:0009987,GO:0010467,GO:0016070,GO:0016874,GO:0016875,GO:0019538,GO:0019752,GO:0032991,GO:0034641,GO:0034645,GO:0034660,GO:0043038,GO:…	6.1.1.20	ko:K01890	ko00970,map00970	B3_4,B5
15657	Mago nashi protein	-	0.437925	0.368839	0.344905	-0.0353835	0.057636	2.98999e-12	3.20974e-08	1.18565e-07	0.421051	0.184283	1.02516	0.942435	0.826023	0.948486	0.908049	0.858749	0.959037	0.985196	0.875154	0.96818	0.931026	0.961396	1.32425	1.38413	1.33192	1.35432	1.39605	1.34578	1.33559	1.31376	1.27655	1.29076	1.32314	1.28141	5286.M7X610	1.87e-102	296	KOG3392@1|root,KOG3392@2759|Eukaryota,396QN@33154|Opisthokonta,3P00Z@4751|Fungi,3V0F2@5204|Basidiomycota,2YE03@29000|Pucciniomycotina	4751|Fungi	A	GO:0000375,GO:0000377,GO:0000398,GO:0005575,GO:0005622,GO:0005623,GO:0005634,GO:0006139,GO:0006396,GO:0006397,GO:0006725,GO:0006807,GO:0008150,GO:0008152,GO:0008380,GO:0009987,GO:0010467,GO:0016070,GO:0016071,GO:0032991,GO:0034641,GO:0035145,GO:0043170,GO:0043226,GO:0043227,GO:0043229,GO:0043231,GO:0044237,GO:0044238,GO:0044422,GO:0044424,GO:0044428,GO:0044446,GO:0044464,GO:0045292,GO:0046483,GO:…	-	ko:K12877	ko03013,ko03015,ko03040,map03013,map03015,map03040	Mago_nashi
14586	GrpE	mge1	-1.3484	-1.25382	-0.695886	0.388057	-0.264453	2.99046e-12	6.61989e-09	3.62214e-05	0.00443072	0.0478801	0.439963	0.589453	0.687852	0.583047	0.850319	0.82634	0.324062	0.31718	0.598644	0.169739	0.455103	0.199472	-0.961632	-0.874483	-0.77496	-0.477457	-0.53669	-0.488184	-0.860673	-0.835929	-0.824973	-0.269189	-0.564645	-0.42951	5286.M7XFQ7	1.04e-96	286	COG0576@1|root,KOG3003@2759|Eukaryota,39SYX@33154|Opisthokonta,3NZQR@4751|Fungi,3V181@5204|Basidiomycota,2YE5E@29000|Pucciniomycotina	4751|Fungi	O	GO:0000166,GO:0000774,GO:0001405,GO:0003674,GO:0005488,GO:0005515,GO:0005575,GO:0005622,GO:0005623,GO:0005737,GO:0005739,GO:0005740,GO:0005743,GO:0005744,GO:0005759,GO:0006457,GO:0006605,GO:0006626,GO:0006790,GO:0006810,GO:0006839,GO:0006886,GO:0006996,GO:0007005,GO:0008104,GO:0008150,GO:0008152,GO:0009987,GO:0015031,GO:0015833,GO:0016020,GO:0016043,GO:0016226,GO:0017038,GO:0017076,GO:0019866,GO:…	-	ko:K03687	-	GrpE
10956	component of the eukaryotic translation initiation factor 3 (eIF-3) complex, which is involved in protein synthesis of a specialized repertoire of mRNAs and, together with other initiation factors, stimulates binding of mRNA and methionyl-tRNAi to the 40S ribosome. The eIF-3 complex specifically targets and initiates translation of a subset of mRNAs involved in cell proliferation	TIF34	-0.432738	-0.522394	-0.538825	0.129896	0.235983	2.99046e-12	9.92567e-11	9.19146e-11	0.00325408	8.95066e-06	2.56344	2.57827	2.5189	2.6167	2.59471	2.57127	2.54981	2.57096	2.4814	2.45501	2.46709	2.40986	2.12203	2.19302	2.20274	2.05862	2.12968	2.14076	1.94066	2.03282	2.0615	1.84997	1.92084	1.94467	5286.M7WRU4	1.89e-235	649	KOG0643@1|root,KOG0643@2759|Eukaryota,38D40@33154|Opisthokonta,3NV6H@4751|Fungi,3UXWU@5204|Basidiomycota,2YDCK@29000|Pucciniomycotina	4751|Fungi	J	GO:0001732,GO:0002181,GO:0002183,GO:0002188,GO:0003674,GO:0003676,GO:0003723,GO:0003743,GO:0005488,GO:0005575,GO:0005622,GO:0005623,GO:0005634,GO:0005737,GO:0005852,GO:0006412,GO:0006413,GO:0006518,GO:0006807,GO:0006950,GO:0006970,GO:0008135,GO:0008150,GO:0008152,GO:0009058,GO:0009059,GO:0009628,GO:0009987,GO:0010467,GO:0010494,GO:0016043,GO:0016282,GO:0019538,GO:0022607,GO:0022613,GO:0022618,GO:…	-	ko:K03246	ko03013,map03013	WD40
15909	Destroys radicals which are normally produced within the cells and which are toxic to biological systems	SOD2	-0.736437	-0.580182	-0.522285	0.0480514	-0.166101	2.99046e-12	8.91656e-08	5.41245e-07	0.519825	0.02466	4.96073	4.9369	4.84476	5.00172	5.0041	4.81393	4.84713	4.76234	4.9041	4.90507	4.83372	4.89812	3.98512	4.29995	4.17894	4.16754	4.3071	4.20487	4.26565	4.2946	4.21276	4.44339	4.30721	4.31946	5286.M7XZM3	9.5e-125	357	COG0605@1|root,KOG0876@2759|Eukaryota,396RM@33154|Opisthokonta,3NZG9@4751|Fungi,3UYIW@5204|Basidiomycota,2YDXR@29000|Pucciniomycotina	4751|Fungi	Q	GO:0000302,GO:0000303,GO:0000305,GO:0001300,GO:0001302,GO:0001306,GO:0001315,GO:0001320,GO:0001323,GO:0001324,GO:0003674,GO:0003824,GO:0004784,GO:0005488,GO:0005575,GO:0005622,GO:0005623,GO:0005737,GO:0005739,GO:0005759,GO:0006801,GO:0006950,GO:0006979,GO:0007568,GO:0007569,GO:0007571,GO:0008150,GO:0008152,GO:0009636,GO:0009987,GO:0010035,GO:0016209,GO:0016491,GO:0016721,GO:0019430,GO:0030145,GO:…	1.15.1.1	ko:K04564	ko04013,ko04068,ko04146,ko04211,ko04212,ko04213,ko05016,map04013,map04068,map04146,map04211,map04212,map04213,map05016	Sod_Fe_C,Sod_Fe_N
12482	NADH-ubiquinone reductase complex 1 MLRQ subunit	-	-1.30695	0.0229471	0.392893	0.957219	-0.742622	3.08672e-12	0.865463	0.00616456	1.06833e-07	5.24708e-06	-0.624313	-0.581069	-0.476133	-0.380289	-0.508504	-0.262242	-1.17724	-1.15606	-1.333	-1.30466	-1.60826	-1.37501	-1.7593	-1.81896	-1.71294	-1.84539	-1.83656	-1.70109	-0.890595	-1.27077	-1.43609	-0.782318	-1.04584	-1.28109	5286.M7X319	1.29e-74	223	2DMTJ@1|root,2S7HN@2759|Eukaryota,3A8ZU@33154|Opisthokonta,3P6XG@4751|Fungi,3V2K3@5204|Basidiomycota,2YEQM@29000|Pucciniomycotina	4751|Fungi	S	-	-	ko:K03948	ko00190,ko01100,ko04714,ko04723,ko04932,ko05010,ko05012,ko05016,map00190,map01100,map04714,map04723,map04932,map05010,map05012,map05016	B12D
15218	Belongs to the enoyl-CoA hydratase isomerase family	EHD3	-0.399748	-0.500087	-0.307548	0.181212	0.0890113	3.08672e-12	5.80069e-11	1.7328e-07	6.03601e-05	0.0265104	3.48972	3.45181	3.44693	3.48295	3.41714	3.44379	3.48128	3.51513	3.41827	3.30942	3.27619	3.23693	3.01505	3.0734	3.08301	3.00405	3.04405	3.1143	2.91572	3.01798	2.98071	2.94287	2.95505	3.00198	5286.M7WWW6	0	966	COG1024@1|root,KOG1684@2759|Eukaryota,38EBG@33154|Opisthokonta,3NV3G@4751|Fungi,3V0EB@5204|Basidiomycota,2YFJ7@29000|Pucciniomycotina	4751|Fungi	I	GO:0003674,GO:0003824,GO:0003860,GO:0005575,GO:0005622,GO:0005623,GO:0005737,GO:0005739,GO:0016289,GO:0016787,GO:0016788,GO:0016790,GO:0043226,GO:0043227,GO:0043229,GO:0043231,GO:0044424,GO:0044444,GO:0044464	3.1.2.4	ko:K05605	ko00280,ko00410,ko00640,ko01100,ko01200,map00280,map00410,map00640,map01100,map01200	ECH_2
16641	tRNA synthetases class I (W and Y)	-	-0.418588	-0.336968	-0.283155	0.222775	0.0873424	3.16273e-12	6.74366e-08	1.10212e-06	8.75133e-06	0.0370117	3.38343	3.35721	3.3417	3.3216	3.35327	3.36725	3.22573	3.22857	3.28978	3.08343	3.17805	3.13242	2.86074	2.96034	2.94347	2.93626	2.93493	2.97718	2.85942	2.87092	3.00284	2.81862	2.83972	2.8861	5286.M7WS33	7.92e-306	834	COG0162@1|root,KOG2144@2759|Eukaryota,38E6V@33154|Opisthokonta,3NUQ1@4751|Fungi,3UZ71@5204|Basidiomycota,2YD3X@29000|Pucciniomycotina	4751|Fungi	J	-	6.1.1.1	ko:K01866	ko00970,map00970	SAICAR_synt,tRNA-synt_1b
15899	Nucleotide exchange factor Fes1	FES1	-0.824995	-0.808624	-0.626231	0.136122	-0.0626419	3.16273e-12	3.16473e-09	2.14505e-07	0.091305	0.470942	-2.12271	-1.92519	-1.99371	-2.18623	-1.98073	-1.94196	-1.9072	-1.96118	-1.92583	-2.26953	-2.01998	-2.19412	-2.94885	-2.88784	-2.74585	-2.7996	-2.8666	-2.85176	-2.78915	-2.75109	-2.67984	-2.75631	-2.94098	-2.66504	5286.M7XZL7	6.34e-230	634	COG0197@1|root,KOG2160@2759|Eukaryota,3A238@33154|Opisthokonta,3P2S3@4751|Fungi,3V13I@5204|Basidiomycota,2YE3X@29000|Pucciniomycotina	4751|Fungi	O	GO:0000166,GO:0000774,GO:0002181,GO:0003674,GO:0005488,GO:0005575,GO:0005622,GO:0005623,GO:0005737,GO:0005829,GO:0005840,GO:0006412,GO:0006508,GO:0006511,GO:0006515,GO:0006518,GO:0006807,GO:0006950,GO:0008150,GO:0008152,GO:0009056,GO:0009057,GO:0009058,GO:0009059,GO:0009987,GO:0010033,GO:0010467,GO:0010498,GO:0017076,GO:0019538,GO:0019941,GO:0022626,GO:0030163,GO:0030234,GO:0030554,GO:0032991,GO:…	-	-	-	Fes1,HEAT_2,HEAT_EZ
9950	Xylanase inhibitor N-terminal	2024-04-01	1.0016	0.790881	0.276786	-0.968625	-0.243811	3.34304e-12	9.29883e-08	0.0111526	2.09278e-09	0.016581	2.54836	2.38714	2.45832	2.32811	2.21265	2.16685	2.82301	2.6397	2.60111	3.43241	3.20676	3.31741	3.41722	3.47095	3.32806	3.24109	3.40643	3.24728	3.66817	3.35868	3.40961	3.67381	3.53464	3.57849	5286.M7XRU1	5.38e-273	749	KOG1339@1|root,KOG1339@2759|Eukaryota,38D42@33154|Opisthokonta,3NW5J@4751|Fungi,3UYH4@5204|Basidiomycota,2YCCQ@29000|Pucciniomycotina	4751|Fungi	O	GO:0000322,GO:0000323,GO:0000324,GO:0003674,GO:0003824,GO:0004175,GO:0004190,GO:0005575,GO:0005576,GO:0005618,GO:0005622,GO:0005623,GO:0005737,GO:0005739,GO:0005773,GO:0005783,GO:0005886,GO:0006508,GO:0006807,GO:0006914,GO:0006950,GO:0007154,GO:0008104,GO:0008150,GO:0008152,GO:0008233,GO:0009056,GO:0009057,GO:0009267,GO:0009277,GO:0009605,GO:0009897,GO:0009986,GO:0009987,GO:0009991,GO:0012505,GO:…	3.4.23.25	ko:K01381	ko04138,map04138	Asp
15883	Ras subfamily of RAS small GTPases	ras1	0.445338	0.205101	0.183815	-0.19023	0.0712931	3.35894e-12	0.000125266	0.00045015	0.000125881	0.107751	1.19093	1.20785	1.27557	1.31782	1.2582	1.20186	1.44443	1.42969	1.31085	1.43338	1.44625	1.41717	1.64427	1.71013	1.70392	1.60686	1.76534	1.69374	1.57114	1.6212	1.60793	1.64579	1.62545	1.57701	5286.M7XZK8	8.54e-141	399	COG1100@1|root,KOG0395@2759|Eukaryota,38C7W@33154|Opisthokonta,3NUEZ@4751|Fungi,3V05M@5204|Basidiomycota,2YDD0@29000|Pucciniomycotina	4751|Fungi	S	GO:0000003,GO:0000165,GO:0000166,GO:0000409,GO:0000411,GO:0000746,GO:0000747,GO:0000749,GO:0000750,GO:0000753,GO:0000767,GO:0000902,GO:0000935,GO:0001302,GO:0001558,GO:0001882,GO:0001883,GO:0001884,GO:0002134,GO:0002135,GO:0003006,GO:0003674,GO:0003824,GO:0003924,GO:0005488,GO:0005525,GO:0005575,GO:0005622,GO:0005623,GO:0005634,GO:0005737,GO:0005739,GO:0005783,GO:0005789,GO:0005856,GO:0005886,GO:…	-	ko:K07827	ko01521,ko01522,ko04010,ko04012,ko04013,ko04014,ko04015,ko04062,ko04068,ko04071,ko04072,ko04137,ko04138,ko04140,ko04150,ko04151,ko04210,ko04211,ko04213,ko04214,ko04218,ko04320,ko04360,ko04370,ko04371,ko04540,ko04550,ko04650,ko04660,ko04662,ko04664,ko04714,ko04720,ko04722,ko04725,ko04726,ko04730,ko04810,ko04910,ko04912,ko04914,ko04915,ko04916,ko04917,ko04919,ko04921,ko04926,ko04933,ko04960,ko05034…	Ras
15037	Redoxin	DOT5	1.05664	1.21631	1.09123	-0.0632834	-0.0978752	3.55633e-12	2.54965e-10	1.99088e-09	0.561173	0.367713	1.29458	1.23898	1.3971	1.02503	1.06066	1.09593	1.36005	1.2848	1.12279	1.31118	1.18916	1.24565	2.40956	2.35786	2.3347	2.16725	2.11772	2.06501	2.63144	2.30143	2.48371	2.37603	2.28815	2.35549	5286.M7XAL7	2.14e-136	393	COG1225@1|root,KOG0855@2759|Eukaryota,3A1K4@33154|Opisthokonta,3P2T2@4751|Fungi,3V1JU@5204|Basidiomycota,2YFWA@29000|Pucciniomycotina	4751|Fungi	O	GO:0000302,GO:0000303,GO:0000305,GO:0003674,GO:0003824,GO:0004601,GO:0005575,GO:0005622,GO:0005623,GO:0005634,GO:0006801,GO:0006950,GO:0006979,GO:0008150,GO:0008152,GO:0008379,GO:0009056,GO:0009636,GO:0009987,GO:0010035,GO:0016209,GO:0016491,GO:0016684,GO:0016999,GO:0017001,GO:0017144,GO:0019430,GO:0019725,GO:0033554,GO:0034599,GO:0034614,GO:0035690,GO:0042221,GO:0042493,GO:0042542,GO:0042592,GO:…	1.11.1.15	ko:K03564	-	AhpC-TSA
12875	Alcohol dehydrogenase GroES-like domain	-	1.35682	1.86753	1.57698	0.234125	0.0139608	3.86784e-12	1.59969e-11	3.40991e-10	0.0795672	0.92652	-1.62184	-1.427	-1.48584	-1.60013	-1.51932	-1.6136	-1.70713	-1.70725	-1.50005	-1.73681	-1.80037	-1.79905	-0.038726	0.172787	0.00334168	-0.459342	-0.335497	-0.469359	0.114616	0.409861	0.163675	-0.293133	-0.262698	-0.0494493	5286.M7WUX5	2.54e-229	632	COG1064@1|root,KOG0023@2759|Eukaryota,38D4A@33154|Opisthokonta,3NWNG@4751|Fungi,3V0K6@5204|Basidiomycota	4751|Fungi	Q	-	-	-	-	ADH_N,ADH_zinc_N
11442	Protein of unknown function (DUF1295)	-	0.447012	0.140849	0.1721	-0.061944	0.212967	3.86784e-12	0.00445144	0.000936276	0.160316	5.40624e-05	-1.335	-1.34784	-1.35348	-1.293	-1.39852	-1.30108	-1.17122	-1.13311	-1.27291	-1.25803	-1.25907	-1.31152	-0.954487	-0.874267	-0.888372	-0.880725	-0.857156	-0.891842	-1.03196	-1.04976	-1.07298	-1.17553	-1.07296	-1.06384	5286.M7WTX5	0	934	COG3752@1|root,KOG4650@2759|Eukaryota,38MQB@33154|Opisthokonta,3NUSA@4751|Fungi,3V0FY@5204|Basidiomycota,2YFCW@29000|Pucciniomycotina	4751|Fungi	S	GO:0003674,GO:0003824,GO:0006629,GO:0008150,GO:0008152,GO:0008202,GO:0016229,GO:0016491,GO:0044238,GO:0055114,GO:0071704,GO:1901360	-	-	-	DUF1295
8845	Fatty acid desaturase	-	0.592855	0.443636	0.380104	0.321345	0.534096	3.86784e-12	2.41264e-07	2.69111e-06	8.01761e-06	1.42802e-08	-1.12094	-1.24191	-1.14625	-1.08284	-1.2664	-1.18668	-1.38431	-1.27492	-1.37249	-1.53869	-1.45917	-1.48868	-0.456667	-0.562506	-0.659274	-0.638492	-0.524924	-0.646016	-0.870294	-0.864456	-0.966072	-1.09117	-1.08766	-1.1674	5286.M7WCZ2	0	914	COG3239@1|root,2QQNB@2759|Eukaryota,38B9Z@33154|Opisthokonta,3NUUZ@4751|Fungi,3UYHP@5204|Basidiomycota,2YC79@29000|Pucciniomycotina	4751|Fungi	I	-	1.14.19.22,1.14.19.6	ko:K10256	ko01040,ko01212,map01040,map01212	DUF3474,FA_desaturase
11492	Hsp90 protein	HSP82	-0.817186	-1.08281	-0.945542	0.178856	0.307212	3.88516e-12	2.90945e-11	3.67015e-10	0.02856	0.000652627	6.03007	6.06785	5.97359	6.13283	6.19712	6.01603	5.96102	5.93941	6.02168	5.85585	5.97422	5.8421	5.04797	5.28117	5.20755	5.22749	5.44711	5.30306	4.88208	4.83009	4.96149	5.02361	4.826	4.98593	5286.M7WXB6	0	1286	COG0326@1|root,KOG0019@2759|Eukaryota,38B7K@33154|Opisthokonta,3NW2G@4751|Fungi,3UY8K@5204|Basidiomycota,2YDDV@29000|Pucciniomycotina	4751|Fungi	O	GO:0000166,GO:0000491,GO:0000492,GO:0000723,GO:0003674,GO:0003824,GO:0005488,GO:0005515,GO:0005524,GO:0005575,GO:0005618,GO:0005622,GO:0005623,GO:0005737,GO:0005739,GO:0005829,GO:0005886,GO:0006139,GO:0006259,GO:0006457,GO:0006458,GO:0006605,GO:0006626,GO:0006725,GO:0006807,GO:0006810,GO:0006839,GO:0006886,GO:0006950,GO:0006970,GO:0006996,GO:0007005,GO:0007154,GO:0007165,GO:0008104,GO:0008144,GO:…	-	ko:K04079	ko04141,ko04151,ko04217,ko04612,ko04621,ko04626,ko04657,ko04659,ko04914,ko04915,ko05200,ko05215,ko05418,map04141,map04151,map04217,map04612,map04621,map04626,map04657,map04659,map04914,map04915,map05200,map05215,map05418	HATPase_c,HSP90
13413	phosphatase	GPP1	-0.538372	-0.489261	-0.2666	0.153856	-0.117916	4.06432e-12	1.27144e-08	7.34941e-05	0.0054216	0.0312158	0.274792	0.402572	0.284681	0.269229	0.350489	0.299967	0.335001	0.372961	0.378058	0.116656	0.214374	0.148268	-0.253418	-0.199315	-0.235545	-0.240059	-0.233825	-0.186339	-0.205117	0.0344083	-0.211054	-0.105688	-0.063007	-0.151807	5286.M7XH17	5.87e-183	509	COG0637@1|root,KOG2914@2759|Eukaryota,38FWN@33154|Opisthokonta,3NV7R@4751|Fungi,3V1GI@5204|Basidiomycota	4751|Fungi	S	GO:0000121,GO:0003674,GO:0003824,GO:0005575,GO:0005622,GO:0005623,GO:0005634,GO:0005737,GO:0005975,GO:0006066,GO:0006071,GO:0006114,GO:0006793,GO:0006796,GO:0006950,GO:0006970,GO:0008150,GO:0008152,GO:0009058,GO:0009628,GO:0009987,GO:0016051,GO:0016311,GO:0016787,GO:0016788,GO:0016791,GO:0019400,GO:0019401,GO:0019751,GO:0034637,GO:0042578,GO:0043226,GO:0043227,GO:0043229,GO:0043231,GO:0044237,GO:…	3.1.3.21,3.1.3.68	ko:K01111,ko:K06116,ko:K06117	ko00561,ko01100,map00561,map01100	HAD_2
16273	Aldehyde dehydrogenase family	PRO2	-0.40141	-0.388902	-0.200262	0.269316	0.0681679	4.11743e-12	4.72715e-09	6.84665e-05	4.81721e-07	0.0917927	1.34254	1.37293	1.34588	1.358	1.35991	1.34049	1.21804	1.36985	1.27494	1.04276	1.1569	1.05226	0.93443	0.923945	0.909005	0.987492	0.975011	0.981395	0.93247	0.88319	0.880466	0.861389	0.852431	0.937315	5286.M7WDH6	7.77e-314	857	COG0014@1|root,KOG4165@2759|Eukaryota,38GA1@33154|Opisthokonta,3NU0M@4751|Fungi,3UYBG@5204|Basidiomycota,2YC0C@29000|Pucciniomycotina	4751|Fungi	E	GO:0003674,GO:0003824,GO:0004350,GO:0005575,GO:0005622,GO:0005623,GO:0005634,GO:0005737,GO:0006082,GO:0006520,GO:0006560,GO:0006561,GO:0006807,GO:0008150,GO:0008152,GO:0008652,GO:0009058,GO:0009064,GO:0009084,GO:0009987,GO:0016053,GO:0016491,GO:0016620,GO:0016903,GO:0018130,GO:0019752,GO:0043226,GO:0043227,GO:0043229,GO:0043231,GO:0043436,GO:0044237,GO:0044238,GO:0044249,GO:0044281,GO:0044283,GO:…	1.2.1.41	ko:K00147	ko00330,ko00332,ko01100,ko01110,ko01130,ko01230,map00330,map00332,map01100,map01110,map01130,map01230	Aldedh
14085	VHS domain	-	0.744292	0.838702	0.160732	-0.475531	0.108028	4.12437e-12	4.19934e-10	0.0447245	9.46827e-07	0.150385	-2.25873	-2.24988	-2.19748	-2.2477	-2.2184	-2.33371	-2.18903	-2.15904	-2.38142	-1.68691	-1.86599	-1.77345	-1.41576	-1.48825	-1.41139	-1.52363	-1.63398	-1.56713	-1.36773	-1.45768	-1.38797	-1.68264	-1.70014	-1.46137	5286.M7WR42	0	976	KOG1087@1|root,KOG1087@2759|Eukaryota,39TQX@33154|Opisthokonta,3NVR2@4751|Fungi,3V04H@5204|Basidiomycota,2YFQA@29000|Pucciniomycotina	4751|Fungi	U	GO:0005575,GO:0005622,GO:0005623,GO:0005737,GO:0005856,GO:0005938,GO:0006810,GO:0006897,GO:0006996,GO:0007010,GO:0007015,GO:0008150,GO:0009987,GO:0015629,GO:0016043,GO:0016192,GO:0030029,GO:0030036,GO:0030479,GO:0030863,GO:0030864,GO:0043226,GO:0043228,GO:0043229,GO:0043232,GO:0044422,GO:0044424,GO:0044430,GO:0044444,GO:0044446,GO:0044448,GO:0044464,GO:0051179,GO:0051234,GO:0061645,GO:0071840,GO:…	-	ko:K20524	-	GAT,VHS
13948	The pyruvate dehydrogenase complex catalyzes the overall conversion of pyruvate to acetyl-CoA and CO(2)	PDB1	-0.777995	-0.59252	-0.119521	0.539406	-0.119068	4.19729e-12	1.9634e-07	0.148196	2.97596e-07	0.128531	3.88035	3.79492	3.77243	3.73224	3.80377	3.67096	3.49453	3.5436	3.7833	3.13022	3.34955	3.22934	2.88148	3.14624	3.09606	2.89674	3.01632	2.94985	2.97783	3.04043	3.02561	3.14435	3.07853	3.12767	5286.M7WZJ7	4.39e-232	642	COG0022@1|root,KOG0524@2759|Eukaryota,38C5V@33154|Opisthokonta,3NU6T@4751|Fungi,3UZ1E@5204|Basidiomycota,2YCT1@29000|Pucciniomycotina	4751|Fungi	C	GO:0003674,GO:0003824,GO:0004738,GO:0004739,GO:0005575,GO:0005622,GO:0005623,GO:0005737,GO:0005739,GO:0005759,GO:0005967,GO:0006082,GO:0006084,GO:0006085,GO:0006086,GO:0006090,GO:0006139,GO:0006163,GO:0006164,GO:0006637,GO:0006725,GO:0006732,GO:0006753,GO:0006790,GO:0006793,GO:0006796,GO:0006807,GO:0008150,GO:0008152,GO:0009058,GO:0009108,GO:0009117,GO:0009150,GO:0009152,GO:0009165,GO:0009259,GO:…	1.2.4.1	ko:K00162	ko00010,ko00020,ko00620,ko01100,ko01110,ko01120,ko01130,ko01200,ko04066,ko04922,ko05230,map00010,map00020,map00620,map01100,map01110,map01120,map01130,map01200,map04066,map04922,map05230	Transket_pyr,Transketolase_C
9688	Pyridine nucleotide-disulphide oxidoreductase	TRR1	-0.938809	-1.09399	-0.612866	0.48081	0.154866	4.19729e-12	2.48581e-10	2.23502e-06	1.6939e-05	0.100951	2.79636	2.80911	2.75037	2.96431	2.93354	2.97341	2.78633	2.94189	2.85096	2.32621	2.47321	2.3717	1.69096	1.97233	1.97389	1.8157	1.99439	2.14696	1.62695	1.82574	1.8445	1.6699	1.86206	1.80056	5286.M7XD79	6.59e-238	657	COG0492@1|root,KOG0404@2759|Eukaryota,38I0K@33154|Opisthokonta,3NW0C@4751|Fungi,3UZNJ@5204|Basidiomycota,2YC72@29000|Pucciniomycotina	4751|Fungi	O	GO:0000302,GO:0000303,GO:0000305,GO:0003674,GO:0003824,GO:0004791,GO:0005488,GO:0005506,GO:0005575,GO:0005622,GO:0005623,GO:0005737,GO:0005739,GO:0005740,GO:0005758,GO:0005829,GO:0006801,GO:0006950,GO:0006979,GO:0008150,GO:0008152,GO:0008198,GO:0009636,GO:0009987,GO:0010035,GO:0015036,GO:0016209,GO:0016491,GO:0016651,GO:0016667,GO:0016668,GO:0019430,GO:0019725,GO:0031967,GO:0031970,GO:0031974,GO:…	1.6.5.5,1.8.1.9	ko:K00344,ko:K00384	ko00450,map00450	Pyr_redox_2
14162	Phosphoenolpyruvate phosphomutase	ICL2	-0.610637	-0.844014	-0.518186	0.102405	0.00995483	4.19729e-12	1.62431e-11	5.3187e-08	0.091305	0.887478	2.12376	2.35003	2.20771	2.0802	2.34041	2.24439	2.348	2.42043	2.42536	2.05388	2.20151	2.11065	1.59625	1.622	1.64093	1.54614	1.59835	1.67902	1.48212	1.6148	1.56483	1.58901	1.63134	1.59114	5286.M7WQF1	0	1172	COG2513@1|root,KOG1260@2759|Eukaryota,38CWA@33154|Opisthokonta,3NU9G@4751|Fungi,3UYSG@5204|Basidiomycota,2YD0T@29000|Pucciniomycotina	4751|Fungi	C	GO:0003674,GO:0003824,GO:0005575,GO:0005622,GO:0005623,GO:0005737,GO:0005739,GO:0005759,GO:0006082,GO:0006629,GO:0006631,GO:0008150,GO:0008152,GO:0009056,GO:0009062,GO:0009987,GO:0016042,GO:0016054,GO:0016829,GO:0016830,GO:0016833,GO:0016999,GO:0017001,GO:0017144,GO:0019541,GO:0019543,GO:0019626,GO:0019629,GO:0019752,GO:0031974,GO:0032787,GO:0042737,GO:0043226,GO:0043227,GO:0043229,GO:0043231,GO:…	4.1.3.1	ko:K01637	ko00630,ko01100,ko01110,ko01120,ko01200,map00630,map01100,map01110,map01120,map01200	ICL
8975	Aldehyde dehydrogenase family	-	-0.54464	-0.541978	-0.30626	0.190248	-0.048132	4.19729e-12	3.21899e-09	1.65968e-05	0.00105946	0.400807	2.24547	2.26769	2.21976	2.37754	2.40903	2.309	2.10144	2.21436	2.32098	2.11812	2.12856	2.09682	1.72671	1.71142	1.7233	1.78037	1.80466	1.81419	1.66004	1.6323	1.71852	1.85043	1.8302	1.74409	5286.M7WZ88	0	1044	KOG2449@1|root,KOG2449@2759|Eukaryota,38EU5@33154|Opisthokonta,3NWK1@4751|Fungi,3UYCZ@5204|Basidiomycota,2YC91@29000|Pucciniomycotina	4751|Fungi	EG	-	1.2.1.18,1.2.1.27	ko:K00140	ko00280,ko00410,ko00562,ko00640,ko01100,ko01200,map00280,map00410,map00562,map00640,map01100,map01200	Aldedh
15090	WD40 repeats	ATG18	0.419926	0.337023	0.376254	-0.0928854	-0.0492135	4.21562e-12	9.17737e-08	2.34416e-08	0.0278312	0.24975	0.471333	0.378385	0.521829	0.457106	0.473042	0.478244	0.603718	0.599363	0.537546	0.546453	0.552193	0.56998	0.965163	0.834781	0.828076	0.906664	0.873304	0.891506	0.89783	0.961607	0.892258	0.885895	0.990885	0.920608	5286.M7WS62	5.72e-294	807	KOG2110@1|root,KOG2110@2759|Eukaryota,38C5B@33154|Opisthokonta,3NVSY@4751|Fungi,3UY7C@5204|Basidiomycota,2YCQF@29000|Pucciniomycotina	4751|Fungi	U	GO:0000045,GO:0000139,GO:0000322,GO:0000323,GO:0000324,GO:0000329,GO:0000407,GO:0000422,GO:0003674,GO:0005488,GO:0005515,GO:0005543,GO:0005575,GO:0005622,GO:0005623,GO:0005737,GO:0005768,GO:0005773,GO:0005774,GO:0005794,GO:0005795,GO:0005829,GO:0005942,GO:0006464,GO:0006497,GO:0006508,GO:0006605,GO:0006623,GO:0006624,GO:0006807,GO:0006810,GO:0006886,GO:0006914,GO:0006996,GO:0007005,GO:0007033,GO:…	-	ko:K17908	ko04136,ko04138,ko04140,map04136,map04138,map04140	WD40
9167	tRNA synthetases class II (D, K and N)	DED81	-0.308436	-0.375938	-0.319894	0.200013	0.211471	4.27541e-12	1.18723e-10	2.28138e-09	7.92265e-07	6.57449e-07	2.12543	2.11656	2.10451	2.08087	2.11578	2.10811	1.98453	1.99854	2.04825	1.91428	1.94274	1.86856	1.78327	1.80688	1.79993	1.74464	1.82889	1.83702	1.63369	1.62023	1.6496	1.56347	1.58422	1.61821	5286.M7WUY3	0	1092	COG0017@1|root,KOG0555@2759|Eukaryota,38ENC@33154|Opisthokonta,3NVRS@4751|Fungi,3UZ2U@5204|Basidiomycota,2YD7J@29000|Pucciniomycotina	4751|Fungi	J	GO:0002181,GO:0003674,GO:0003824,GO:0004812,GO:0004816,GO:0005575,GO:0005622,GO:0005623,GO:0005737,GO:0005829,GO:0006082,GO:0006139,GO:0006399,GO:0006412,GO:0006418,GO:0006421,GO:0006518,GO:0006520,GO:0006725,GO:0006807,GO:0008150,GO:0008152,GO:0009058,GO:0009059,GO:0009987,GO:0010467,GO:0016070,GO:0016874,GO:0016875,GO:0019538,GO:0019752,GO:0034641,GO:0034645,GO:0034660,GO:0043038,GO:0043039,GO:…	6.1.1.22	ko:K01893	ko00970,map00970	tRNA-synt_2,tRNA_anti-codon
13302	Aspartate/ornithine carbamoyltransferase, Asp/Orn binding domain	ARG3	-0.579984	-0.425314	0.0706975	0.613211	-0.0374703	4.29942e-12	3.58206e-07	0.252586	6.9472e-10	0.549526	1.60434	1.72177	1.64295	1.58093	1.65942	1.61356	1.31436	1.41117	1.52147	0.95364	1.10549	1.01272	1.02073	1.0197	1.00459	1.1862	1.03837	1.07348	0.949037	1.05965	0.962372	1.13137	1.01562	1.13696	5286.M7WUR1	4.96e-270	739	COG0448@1|root,KOG1504@2759|Eukaryota,38CHJ@33154|Opisthokonta,3NVQB@4751|Fungi,3UZ41@5204|Basidiomycota,2YD3T@29000|Pucciniomycotina	4751|Fungi	E	GO:0000050,GO:0003674,GO:0003824,GO:0004585,GO:0005575,GO:0005622,GO:0005623,GO:0005737,GO:0005739,GO:0005759,GO:0005829,GO:0006082,GO:0006520,GO:0006525,GO:0006526,GO:0006591,GO:0006807,GO:0008150,GO:0008152,GO:0008652,GO:0009058,GO:0009064,GO:0009084,GO:0009987,GO:0016053,GO:0016740,GO:0016741,GO:0016743,GO:0019627,GO:0019752,GO:0031974,GO:0034641,GO:0042450,GO:0043226,GO:0043227,GO:0043229,GO:…	2.1.3.3	ko:K00611	ko00220,ko01100,ko01110,ko01130,ko01230,map00220,map01100,map01110,map01130,map01230	OTCace,OTCace_N
12286	Alcohol dehydrogenase GroES-like domain	-	0.72528	0.47145	0.329964	-0.249585	0.145732	4.54408e-12	2.01399e-06	0.0001958	0.00123737	0.0479562	2.16224	1.99118	2.04863	2.10828	1.98404	1.94841	2.31985	2.29737	2.4288	2.21381	2.38815	2.26818	2.69742	2.87513	2.73014	2.74206	2.83983	2.70988	2.73818	2.83018	2.89201	2.52184	2.55108	2.78712	5286.M7X2E8	0	924	COG1063@1|root,KOG0024@2759|Eukaryota,39UET@33154|Opisthokonta,3NUTE@4751|Fungi,3UYST@5204|Basidiomycota,2YCE7@29000|Pucciniomycotina	4751|Fungi	Q	GO:0006950,GO:0008150,GO:0009636,GO:0009987,GO:0033554,GO:0042221,GO:0050896,GO:0051409,GO:0051410,GO:0051716,GO:0070458,GO:0070887,GO:0071500,GO:0097237,GO:0098754,GO:1901698,GO:1990748	-	-	-	ADH_N,ADH_N_assoc,ADH_zinc_N
14046	Belongs to the peptidase A1 family	-	1.25331	1.64103	1.21534	-0.173263	-0.135291	4.61088e-12	4.06758e-11	6.96329e-09	0.164727	0.294031	-0.830342	-0.929184	-0.977022	-0.460278	-0.499478	-0.592395	-1.15793	-1.1093	-0.729938	-0.610489	-0.479164	-0.534906	0.54941	0.610075	0.549945	0.533276	0.55173	0.436734	0.716745	0.566181	0.642994	0.850463	0.571685	0.599309	5286.M7WIN1	0	900	KOG1339@1|root,KOG1339@2759|Eukaryota,38G7F@33154|Opisthokonta,3NV31@4751|Fungi,3UZX7@5204|Basidiomycota	4751|Fungi	O	-	3.4.23.5	ko:K01379	ko04071,ko04140,ko04142,ko04210,ko04915,ko05152,map04071,map04140,map04142,map04210,map04915,map05152	Asp
15419	component of the eukaryotic translation initiation factor 3 (eIF-3) complex, which is involved in protein synthesis of a specialized repertoire of mRNAs and, together with other initiation factors, stimulates binding of mRNA and methionyl-tRNAi to the 40S ribosome. The eIF-3 complex specifically targets and initiates translation of a subset of mRNAs involved in cell proliferation	HCR1	-0.548752	-0.683777	-0.706624	0.218739	0.376611	4.70611e-12	9.21535e-11	8.15809e-11	0.000321427	6.87778e-07	1.53565	1.52937	1.64642	1.54985	1.62253	1.65202	1.56123	1.46377	1.44788	1.41818	1.42017	1.27335	1.05308	1.0338	1.07614	1.04549	0.986603	1.0482	0.784024	0.820109	0.817413	0.705151	0.521729	0.764949	5286.M7XN33	1.91e-154	436	KOG4813@1|root,KOG4813@2759|Eukaryota,39S4V@33154|Opisthokonta,3NWVD@4751|Fungi,3V1DP@5204|Basidiomycota,2YEN0@29000|Pucciniomycotina	4751|Fungi	J	GO:0000462,GO:0002181,GO:0003674,GO:0003676,GO:0003723,GO:0003743,GO:0005488,GO:0005575,GO:0005622,GO:0005623,GO:0005737,GO:0005852,GO:0006139,GO:0006364,GO:0006396,GO:0006412,GO:0006413,GO:0006518,GO:0006725,GO:0006807,GO:0008135,GO:0008150,GO:0008152,GO:0009058,GO:0009059,GO:0009987,GO:0010467,GO:0010494,GO:0016070,GO:0016072,GO:0019538,GO:0022613,GO:0030490,GO:0032991,GO:0034470,GO:0034641,GO:…	-	ko:K03245	ko03013,map03013	eIF3_subunit
11021	Eukaryotic porin	POR1	-1.10534	-1.28087	-1.05521	0.208208	0.158083	4.72091e-12	3.04535e-10	9.27689e-09	0.0589192	0.159166	6.89779	6.79715	6.70891	6.94204	6.80477	6.60143	6.74358	6.80229	6.95846	6.52522	6.6987	6.52751	5.48853	5.91642	5.68656	5.47575	5.89017	5.66263	5.61273	5.50102	5.54796	5.59771	5.40741	5.58066	5286.M7WZ10	1.11e-199	554	KOG3126@1|root,KOG3126@2759|Eukaryota,38G4B@33154|Opisthokonta,3NXEA@4751|Fungi,3UY36@5204|Basidiomycota,2YD29@29000|Pucciniomycotina	4751|Fungi	P	GO:0003674,GO:0005215,GO:0005216,GO:0005244,GO:0005253,GO:0005575,GO:0005622,GO:0005623,GO:0005737,GO:0005739,GO:0005740,GO:0005741,GO:0005886,GO:0006810,GO:0006811,GO:0006820,GO:0006839,GO:0006915,GO:0006996,GO:0007005,GO:0008150,GO:0008219,GO:0008308,GO:0008509,GO:0009987,GO:0012501,GO:0015075,GO:0015103,GO:0015267,GO:0015318,GO:0015698,GO:0015931,GO:0016020,GO:0016021,GO:0016043,GO:0019725,GO:…	-	ko:K15040	ko04020,ko04022,ko04216,ko04217,ko04218,ko04621,ko04979,ko05012,ko05016,ko05166,map04020,map04022,map04216,map04217,map04218,map04621,map04979,map05012,map05016,map05166	Porin_3
10286	-	-	1.59879	1.19578	-0.139983	-0.699956	1.03882	4.77908e-12	2.86184e-07	0.420556	0.000118171	1.45136e-06	-0.245959	-0.374454	-0.202708	-0.520036	-0.569245	-0.43191	-0.121013	-0.406375	-0.551898	0.612199	0.0191458	0.296367	1.65801	1.28113	1.14152	1.00152	1.18573	0.980522	0.767811	0.863067	0.877176	0.0579074	0.0966058	0.35325	-	-	-	-	-	-	-	-	-	-	-
16341	Functions as a sorting receptor in the Golgi compartment required for the intracellular sorting and delivery of soluble vacuolar proteins, like carboxypeptidase Y (CPY) and proteinase A	VPS10	0.552341	0.543633	0.492077	-0.209517	-0.149253	4.84209e-12	4.35122e-09	2.86748e-08	0.000525925	0.0100313	0.788356	0.737147	0.80279	0.878421	0.860594	0.902389	0.974155	0.999821	0.766847	1.04966	1.00642	1.05733	1.38926	1.32598	1.37134	1.39373	1.37614	1.42729	1.46289	1.51899	1.38985	1.5087	1.60591	1.47502	5286.M7XF71	0	3110	KOG3511@1|root,KOG3511@2759|Eukaryota,38E47@33154|Opisthokonta,3NUWY@4751|Fungi,3UYP1@5204|Basidiomycota,2YD32@29000|Pucciniomycotina	4751|Fungi	U	GO:0000322,GO:0000323,GO:0000324,GO:0003674,GO:0005048,GO:0005488,GO:0005575,GO:0005622,GO:0005623,GO:0005737,GO:0005768,GO:0005770,GO:0005773,GO:0005783,GO:0005794,GO:0006605,GO:0006623,GO:0006810,GO:0006886,GO:0006892,GO:0006895,GO:0006896,GO:0007034,GO:0008104,GO:0008150,GO:0012505,GO:0015031,GO:0015833,GO:0016020,GO:0016021,GO:0016192,GO:0016482,GO:0031224,GO:0031410,GO:0031982,GO:0033036,GO:…	-	-	-	Sortilin-Vps10,Sortilin_C
12548	Middle domain of eukaryotic initiation factor 4G (eIF4G)	-	-0.542633	-0.671623	-0.496118	0.197749	0.151233	4.92478e-12	1.07799e-10	1.95443e-08	0.0007873	0.00827759	3.68917	3.71189	3.69449	3.55907	3.6883	3.69035	3.66462	3.62534	3.71343	3.42476	3.5808	3.41783	3.10428	3.20722	3.22725	3.08344	3.05272	3.10256	2.94717	2.99282	3.04853	2.93429	2.98665	3.01409	5286.M7X390	0	1394	KOG0401@1|root,KOG0401@2759|Eukaryota,38BXU@33154|Opisthokonta,3NY2A@4751|Fungi,3UZ9D@5204|Basidiomycota,2YCUC@29000|Pucciniomycotina	4751|Fungi	J	GO:0000932,GO:0002181,GO:0002183,GO:0003674,GO:0003676,GO:0003723,GO:0003729,GO:0003743,GO:0005198,GO:0005488,GO:0005515,GO:0005575,GO:0005622,GO:0005623,GO:0005634,GO:0005737,GO:0005739,GO:0006412,GO:0006413,GO:0006518,GO:0006807,GO:0006996,GO:0008135,GO:0008150,GO:0008152,GO:0009058,GO:0009059,GO:0009987,GO:0010467,GO:0010494,GO:0016043,GO:0016281,GO:0019538,GO:0022607,GO:0022613,GO:0022618,GO:…	-	ko:K03260	ko03013,ko05416,map03013,map05416	MA3,MIF4G,eIF_4G1
9557	EF-hand domain	-	1.31422	1.06089	0.549577	-0.617605	0.147035	5.00375e-12	9.60733e-08	0.00048797	5.48969e-05	0.277427	0.0473412	0.0991002	0.273834	0.0290388	0.179455	0.37352	0.435869	0.181833	0.26179	0.857984	0.697015	0.798962	1.40145	1.38656	1.29104	1.92769	1.50298	1.37788	1.30949	1.16923	1.58345	1.34203	1.25187	1.40879	40492.XP_007306904.1	2.06e-71	218	COG5126@1|root,KOG0027@2759|Eukaryota,38ETU@33154|Opisthokonta,3NVWG@4751|Fungi,3UY02@5204|Basidiomycota,2280X@155619|Agaricomycetes,3H4GB@355688|Agaricomycetes incertae sedis	4751|Fungi	T	GO:0000003,GO:0003006,GO:0003674,GO:0005488,GO:0005509,GO:0005575,GO:0005622,GO:0005623,GO:0005628,GO:0005737,GO:0005856,GO:0005937,GO:0005938,GO:0006928,GO:0007049,GO:0008150,GO:0009653,GO:0009987,GO:0010927,GO:0015629,GO:0016020,GO:0016043,GO:0016459,GO:0016461,GO:0019953,GO:0022402,GO:0022413,GO:0022414,GO:0022607,GO:0030029,GO:0030048,GO:0030154,GO:0030427,GO:0030435,GO:0030437,GO:0031097,GO:…	-	ko:K02183	ko04014,ko04015,ko04016,ko04020,ko04022,ko04024,ko04070,ko04114,ko04218,ko04261,ko04270,ko04371,ko04626,ko04713,ko04720,ko04722,ko04728,ko04740,ko04744,ko04745,ko04750,ko04910,ko04912,ko04915,ko04916,ko04921,ko04922,ko04924,ko04925,ko04970,ko04971,ko05010,ko05031,ko05034,ko05133,ko05152,ko05167,ko05200,ko05214,ko05418,map04014,map04015,map04016,map04020,map04022,map04024,map04070,map04114,map0421…	EF-hand_1,EF-hand_5,EF-hand_7
15823	30S ribosomal protein S17	-	-0.540002	-0.443038	0.000523141	0.535224	-0.00530044	5.07926e-12	7.79787e-08	0.99296	2.09278e-09	0.931338	-0.427834	-0.436331	-0.443619	-0.347842	-0.458885	-0.377192	-0.603313	-0.505997	-0.671413	-0.960349	-0.915419	-0.975758	-1.0269	-0.978271	-0.994279	-0.981744	-0.944413	-0.806103	-1.02596	-1.05169	-1.03219	-1.00345	-0.870422	-0.976084	5286.M7WYK1	1.91e-125	360	2E4PW@1|root,2SBJ5@2759|Eukaryota,3ABG6@33154|Opisthokonta,3P9DK@4751|Fungi	4751|Fungi	J	-	-	ko:K02961	ko03010,map03010	Ribosomal_S17
13362	FKBP-type peptidyl-prolyl cis-trans isomerase	FPR1	-0.423712	-0.130474	0.237787	0.348736	-0.312763	5.12016e-12	0.00600646	1.98428e-05	3.26327e-08	3.00774e-07	3.98534	4.03126	4.05293	4.05185	4.00052	4.03495	4.01133	3.97751	3.90811	3.70828	3.7068	3.61714	3.57937	3.58026	3.57912	3.56858	3.64188	3.66535	3.79618	3.87186	3.83749	3.9197	3.97241	3.85346	5286.M7X2P9	1.33e-77	230	COG0545@1|root,KOG0544@2759|Eukaryota,3A3EV@33154|Opisthokonta,3P4BA@4751|Fungi,3V1MQ@5204|Basidiomycota,2YEEV@29000|Pucciniomycotina	4751|Fungi	O	GO:0000413,GO:0003674,GO:0003755,GO:0003824,GO:0005488,GO:0005527,GO:0005528,GO:0005575,GO:0005576,GO:0005622,GO:0005623,GO:0005634,GO:0005737,GO:0005739,GO:0006325,GO:0006457,GO:0006464,GO:0006521,GO:0006807,GO:0006996,GO:0008144,GO:0008150,GO:0008152,GO:0009889,GO:0009987,GO:0010565,GO:0016043,GO:0016853,GO:0016859,GO:0018193,GO:0018208,GO:0019222,GO:0019538,GO:0031012,GO:0031323,GO:0031326,GO:…	5.2.1.8	ko:K09568	-	FKBP_C
12543	Zinc-finger domain	-	0.771311	1.14655	1.2825	0.324767	-0.186422	5.34933e-12	6.26007e-12	1.21601e-12	0.000192155	0.0202669	1.36996	1.27842	1.07593	1.16109	1.08856	1.09568	0.818867	0.725122	0.93723	0.871446	0.729225	0.959851	1.93436	2.02354	1.89362	1.97331	1.94805	1.92463	2.08688	1.95089	1.88312	2.22532	2.09592	2.08679	5286.M7X386	3.88e-52	171	KOG3456@1|root,KOG3456@2759|Eukaryota,3A6F7@33154|Opisthokonta,3P5RA@4751|Fungi,3V1SN@5204|Basidiomycota,2YEKJ@29000|Pucciniomycotina	4751|Fungi	C	GO:0005575,GO:0005622,GO:0005623,GO:0005737,GO:0005739,GO:0005740,GO:0005743,GO:0005746,GO:0005747,GO:0006091,GO:0006119,GO:0006120,GO:0006139,GO:0006163,GO:0006725,GO:0006753,GO:0006793,GO:0006796,GO:0006807,GO:0008150,GO:0008152,GO:0009117,GO:0009123,GO:0009126,GO:0009141,GO:0009144,GO:0009150,GO:0009161,GO:0009167,GO:0009199,GO:0009205,GO:0009259,GO:0009987,GO:0015980,GO:0016020,GO:0016310,GO:…	-	ko:K03939	ko00190,ko01100,ko04714,ko04723,ko04932,ko05010,ko05012,ko05016,map00190,map01100,map04714,map04723,map04932,map05010,map05012,map05016	zf-CHCC
14603	TB2/DP1, HVA22 family	YOP1	0.795313	0.340193	0.480705	-0.449788	-0.13518	5.36714e-12	0.000355746	7.70415e-06	5.87082e-06	0.0958219	2.68246	2.53881	2.47633	2.52446	2.4546	2.4744	2.91119	2.87899	2.80021	3.01922	2.95341	2.95225	3.12432	3.52901	3.32386	3.2641	3.36183	3.31982	3.20963	3.15316	3.24818	3.59512	3.318	3.45389	5286.M7WXV1	1.07e-68	213	COG5052@1|root,KOG1725@2759|Eukaryota,39TRY@33154|Opisthokonta,3P44Z@4751|Fungi,3V1A0@5204|Basidiomycota,2YEGA@29000|Pucciniomycotina	4751|Fungi	U	GO:0003674,GO:0005488,GO:0005515,GO:0005575,GO:0005622,GO:0005623,GO:0005634,GO:0005635,GO:0005737,GO:0005783,GO:0005789,GO:0005933,GO:0005934,GO:0005938,GO:0006810,GO:0006950,GO:0006996,GO:0006997,GO:0006999,GO:0007029,GO:0007031,GO:0008150,GO:0009987,GO:0010256,GO:0012505,GO:0016020,GO:0016021,GO:0016043,GO:0016192,GO:0022607,GO:0030176,GO:0030427,GO:0031224,GO:0031227,GO:0031967,GO:0031975,GO:…	-	ko:K17279	-	TB2_DP1_HVA22
8963	Acyl-CoA dehydrogenase, C-terminal domain	-	0.865461	1.20787	0.497063	-1.01246	-0.644058	5.41717e-12	1.79567e-11	1.50938e-05	2.27063e-10	2.80407e-07	1.5771	1.60474	1.65465	1.55392	1.60307	1.76858	1.88204	1.78671	1.75017	2.81749	2.40907	2.69184	2.68134	2.50179	2.56831	2.38998	2.37996	2.43343	3.09784	2.97588	2.96881	3.20288	3.0938	3.11291	5286.M7XPW4	0	1066	COG1960@1|root,COG5274@1|root,KOG0137@2759|Eukaryota,KOG0537@2759|Eukaryota,38F88@33154|Opisthokonta,3NVFK@4751|Fungi,3UZ8I@5204|Basidiomycota,2YC7J@29000|Pucciniomycotina	4751|Fungi	CI	-	-	-	-	Acyl-CoA_dh_1,Acyl-CoA_dh_M,Acyl-CoA_dh_N,Cyt-b5
12473	Ran-binding domain	sbp1	-0.957019	-0.849771	-0.845598	0.118395	0.0069742	5.43194e-12	2.40141e-08	3.56397e-08	0.220935	0.946427	2.8088	2.86191	2.83715	3.0431	3.07653	2.97782	2.67243	2.61513	2.87241	2.80294	2.89176	2.75277	1.77392	2.01093	1.87332	1.99961	2.19051	2.01492	1.84453	1.84088	1.92525	2.02981	1.79688	2.08398	5286.M7XLD8	2.97e-169	474	COG5171@1|root,KOG0864@2759|Eukaryota,38EUB@33154|Opisthokonta,3NYZB@4751|Fungi,3V0PH@5204|Basidiomycota,2YE63@29000|Pucciniomycotina	4751|Fungi	U	GO:0000082,GO:0000166,GO:0000226,GO:0000278,GO:0001882,GO:0001883,GO:0003674,GO:0005488,GO:0005515,GO:0005525,GO:0005575,GO:0005622,GO:0005623,GO:0005634,GO:0005737,GO:0005829,GO:0006403,GO:0006405,GO:0006508,GO:0006511,GO:0006606,GO:0006807,GO:0006810,GO:0006886,GO:0006913,GO:0006996,GO:0007010,GO:0007017,GO:0007049,GO:0007051,GO:0007154,GO:0007165,GO:0007264,GO:0007265,GO:0008104,GO:0008150,GO:…	-	ko:K15306	ko05166,ko05203,map05166,map05203	Ran_BP1
11977	Iron-sulfur protein (IP) subunit of succinate dehydrogenase (SDH) that is involved in complex II of the mitochondrial electron transport chain and is responsible for transferring electrons from succinate to ubiquinone (coenzyme Q)	SDH2	0.646785	0.714905	0.689613	0.138582	0.0957543	5.48878e-12	7.62497e-10	1.87175e-09	0.0351038	0.149816	2.47139	2.36595	2.38796	2.42015	2.33539	2.35001	2.21159	2.26749	2.35789	2.34751	2.08635	2.31583	3.06928	3.11042	3.05618	2.90172	3.05104	3.02293	3.09817	2.95693	2.9266	2.99369	2.88798	2.93685	5286.M7XJJ4	2.54e-185	514	COG0479@1|root,KOG3049@2759|Eukaryota,38CDD@33154|Opisthokonta,3NVAA@4751|Fungi,3UYCI@5204|Basidiomycota,2YDIS@29000|Pucciniomycotina	4751|Fungi	C	GO:0000104,GO:0003674,GO:0003824,GO:0005575,GO:0005622,GO:0005623,GO:0005737,GO:0005739,GO:0005740,GO:0005743,GO:0005746,GO:0005749,GO:0006082,GO:0006091,GO:0006099,GO:0006101,GO:0006105,GO:0006119,GO:0006121,GO:0006139,GO:0006163,GO:0006725,GO:0006753,GO:0006793,GO:0006796,GO:0006807,GO:0008150,GO:0008152,GO:0008177,GO:0009060,GO:0009117,GO:0009123,GO:0009126,GO:0009141,GO:0009144,GO:0009150,GO:…	1.3.5.1	ko:K00235	ko00020,ko00190,ko01100,ko01110,ko01120,ko01130,ko01200,ko04714,ko04932,ko05010,ko05012,ko05016,map00020,map00190,map01100,map01110,map01120,map01130,map01200,map04714,map04932,map05010,map05012,map05016	Fer2_3,Fer4_17
14607	Peptidase C1-like family	LAP3	0.989277	0.994483	1.12153	-0.153731	-0.285982	5.78182e-12	3.63537e-09	7.20486e-10	0.123407	0.00675714	0.264917	0.180954	0.208125	0.403657	0.354268	0.379241	0.323718	0.253624	0.21073	0.447994	0.410197	0.498585	1.3297	1.1926	1.16092	1.35297	1.35577	1.33488	1.4458	1.18519	1.14053	1.66656	1.7756	1.2792	5286.M7XFS0	5.38e-139	409	COG3579@1|root,KOG4128@2759|Eukaryota,38E6A@33154|Opisthokonta,3NVD9@4751|Fungi,3UZ1X@5204|Basidiomycota,2YC5C@29000|Pucciniomycotina	4751|Fungi	E	GO:0000096,GO:0000098,GO:0000122,GO:0000976,GO:0000977,GO:0000978,GO:0000987,GO:0001012,GO:0001067,GO:0003674,GO:0003676,GO:0003677,GO:0003690,GO:0003697,GO:0003723,GO:0003729,GO:0003824,GO:0005488,GO:0005575,GO:0005622,GO:0005623,GO:0005737,GO:0005739,GO:0006082,GO:0006355,GO:0006357,GO:0006508,GO:0006520,GO:0006790,GO:0006807,GO:0008150,GO:0008152,GO:0008233,GO:0008234,GO:0009056,GO:0009063,GO:…	3.4.22.40	ko:K01372	-	Peptidase_C1_2
15232	Exonuclease	-	1.40337	1.15389	1.12407	-0.354375	-0.0750748	5.78189e-12	8.33626e-08	1.646e-07	0.0142526	0.62857	-0.463823	-0.363006	-0.335911	-0.416916	-0.185129	-0.0602327	0.0767422	-0.194311	-0.589981	0.237896	-0.106759	0.0194791	0.853249	1.06119	0.959995	1.1502	1.29779	1.27275	0.989128	0.96781	0.797169	1.20297	1.21086	1.10899	5286.M7X4U5	8.08e-224	627	COG5018@1|root,KOG0542@2759|Eukaryota,39KIV@33154|Opisthokonta,3P3KA@4751|Fungi,3V1KE@5204|Basidiomycota,2YES2@29000|Pucciniomycotina	4751|Fungi	L	-	-	ko:K18416	-	RNase_T,SAP
15746	AMP-binding enzyme	FAA4	-0.729116	-0.593366	0.0589866	0.464585	-0.323518	5.78189e-12	9.93449e-08	0.463917	1.30004e-06	0.000158585	0.392602	0.36684	0.262506	0.333811	0.48085	0.558519	0.195962	0.250959	0.291121	-0.116274	0.101222	-0.181139	-0.421058	-0.295876	-0.259089	-0.347304	-0.3738	-0.282443	-0.354961	-0.296486	-0.39061	-0.11118	0.0368995	0.0550495	5286.M7X6B9	1.08e-145	434	COG1022@1|root,KOG1180@2759|Eukaryota,39R6J@33154|Opisthokonta,3NVN8@4751|Fungi,3UZJS@5204|Basidiomycota,2YCQE@29000|Pucciniomycotina	4751|Fungi	I	GO:0001676,GO:0003674,GO:0003824,GO:0004467,GO:0005575,GO:0005622,GO:0005623,GO:0005737,GO:0005739,GO:0005740,GO:0005741,GO:0005783,GO:0005811,GO:0005886,GO:0006082,GO:0006139,GO:0006163,GO:0006629,GO:0006631,GO:0006637,GO:0006725,GO:0006732,GO:0006753,GO:0006790,GO:0006793,GO:0006796,GO:0006807,GO:0006810,GO:0006811,GO:0006812,GO:0006820,GO:0006869,GO:0008150,GO:0008152,GO:0009117,GO:0009150,GO:…	6.2.1.3	ko:K01897	ko00061,ko00071,ko01100,ko01212,ko02024,ko03320,ko04146,ko04216,ko04714,ko04920,map00061,map00071,map01100,map01212,map02024,map03320,map04146,map04216,map04714,map04920	AMP-binding
13976	DNA-dependent RNA polymerase catalyzes the transcription of DNA into RNA using the four ribonucleoside triphosphates as substrates	RPO31	-0.455888	-0.465537	-0.249789	0.312888	0.106788	6.08196e-12	3.05467e-09	3.01145e-05	4.89834e-07	0.0251956	0.627154	0.561048	0.469315	0.61025	0.541878	0.486515	0.35255	0.435421	0.45262	0.269838	0.229025	0.210554	0.0767597	0.0429832	0.0322239	0.126169	0.142786	0.13991	-0.047206	-0.106107	-0.00270855	-0.00907256	-0.0315891	0.000712219	5286.M7X4L8	0	2751	COG0086@1|root,KOG0261@2759|Eukaryota,38G14@33154|Opisthokonta,3NXKP@4751|Fungi,3UZ6M@5204|Basidiomycota,2YDCP@29000|Pucciniomycotina	4751|Fungi	K	GO:0000428,GO:0003674,GO:0003824,GO:0003899,GO:0005575,GO:0005622,GO:0005623,GO:0005634,GO:0005654,GO:0005666,GO:0006139,GO:0006351,GO:0006383,GO:0006399,GO:0006725,GO:0006807,GO:0008150,GO:0008152,GO:0009058,GO:0009059,GO:0009304,GO:0009987,GO:0010467,GO:0016070,GO:0016740,GO:0016772,GO:0016779,GO:0018130,GO:0019438,GO:0030880,GO:0031974,GO:0031981,GO:0032774,GO:0032991,GO:0034062,GO:0034641,GO:…	2.7.7.6	ko:K03018,ko:K21594	ko00230,ko00240,ko01100,ko03020,ko04623,ko05169,map00230,map00240,map01100,map03020,map04623,map05169	RNA_pol_Rpb1_1,RNA_pol_Rpb1_2,RNA_pol_Rpb1_3,RNA_pol_Rpb1_4,RNA_pol_Rpb1_5
10722	Pyridoxal-dependent decarboxylase conserved domain	-	0.681907	0.681598	-0.00491662	-0.662695	0.0241288	6.23788e-12	4.32505e-09	0.951233	3.05404e-09	0.75981	-0.0337451	-0.0196913	-0.0709012	0.077606	-0.0524171	-0.0214717	0.20621	0.0621296	-0.0506196	0.764005	0.507238	0.656531	0.782848	0.627817	0.706889	0.603007	0.659683	0.590578	0.788678	0.681712	0.792124	0.716483	0.556457	0.640084	5286.M7WI54	0	1002	COG0076@1|root,KOG1383@2759|Eukaryota,38HST@33154|Opisthokonta,3NUJY@4751|Fungi,3UZIX@5204|Basidiomycota,2YF93@29000|Pucciniomycotina	4751|Fungi	E	-	4.1.1.15	ko:K01580	ko00250,ko00410,ko00430,ko00650,ko01100,ko01110,ko01120,ko02024,ko04727,ko04940,map00250,map00410,map00430,map00650,map01100,map01110,map01120,map02024,map04727,map04940	Pyridoxal_deC
16237	Capsule polysaccharide biosynthesis protein	-	-0.989454	-0.840939	-0.369462	0.610019	-0.00997224	6.9165e-12	5.91798e-08	0.00162934	2.24839e-06	0.930646	1.45726	1.50192	1.342	1.4108	1.5151	1.40731	1.17627	1.32281	1.45174	0.733354	1.05436	0.699427	0.449243	0.540842	0.578179	0.302374	0.389457	0.437573	0.371086	0.471194	0.585717	0.232565	0.540475	0.605711	5286.M7XE79	7.96e-188	523	KOG4366@1|root,KOG4366@2759|Eukaryota,3A0UF@33154|Opisthokonta,3P5RY@4751|Fungi,3V1V8@5204|Basidiomycota	4751|Fungi	S	-	-	-	-	4HBT_2
13202	Ribosomal protein S9/S16	MRPS9	-0.44576	-0.221476	-0.0195084	0.315836	-0.110416	6.97347e-12	8.63843e-05	0.699226	3.44867e-07	0.0195534	1.6309	1.58905	1.53732	1.58373	1.61071	1.63887	1.46289	1.57708	1.40085	1.2965	1.27252	1.27876	1.14912	1.11961	1.16555	1.11442	1.15187	1.21545	1.21173	1.2901	1.27455	1.17627	1.34654	1.26645	5286.M7XK41	2.44e-253	699	COG0103@1|root,KOG1697@2759|Eukaryota,39SD3@33154|Opisthokonta,3NYDK@4751|Fungi,3V1DT@5204|Basidiomycota,2YET0@29000|Pucciniomycotina	4751|Fungi	J	GO:0000313,GO:0000314,GO:0000462,GO:0003674,GO:0003676,GO:0003723,GO:0003735,GO:0005198,GO:0005488,GO:0005575,GO:0005622,GO:0005623,GO:0005737,GO:0005739,GO:0005759,GO:0005761,GO:0005763,GO:0005840,GO:0006139,GO:0006364,GO:0006396,GO:0006412,GO:0006518,GO:0006725,GO:0006807,GO:0008150,GO:0008152,GO:0009058,GO:0009059,GO:0009987,GO:0010467,GO:0015935,GO:0016070,GO:0016072,GO:0019538,GO:0022613,GO:…	-	ko:K02996	ko03010,map03010	Ribosomal_S9
8709	Catalyzes the synthesis of activated sulfate	MET14	-0.454872	-0.418868	-0.285849	0.412858	0.243835	7.18452e-12	1.74809e-08	5.86731e-06	9.10665e-09	2.16232e-05	1.4209	1.49409	1.42008	1.39719	1.44944	1.38814	1.19625	1.13828	1.31733	0.992246	1.06458	0.989519	0.912102	1.00871	1.00145	1.01299	0.976835	0.928511	0.868025	0.784852	0.742372	0.733835	0.680196	0.774764	5286.M7XM07	1.46e-147	415	COG0529@1|root,KOG0635@2759|Eukaryota,39J77@33154|Opisthokonta,3NW9X@4751|Fungi,3UXY9@5204|Basidiomycota,2YDYU@29000|Pucciniomycotina	4751|Fungi	F	GO:0000096,GO:0000103,GO:0003674,GO:0003824,GO:0004020,GO:0005575,GO:0005622,GO:0005623,GO:0005737,GO:0006082,GO:0006520,GO:0006790,GO:0006793,GO:0006796,GO:0006807,GO:0008150,GO:0008152,GO:0009987,GO:0016301,GO:0016310,GO:0016740,GO:0016772,GO:0016773,GO:0019379,GO:0019419,GO:0019752,GO:0043436,GO:0044237,GO:0044238,GO:0044281,GO:0044424,GO:0044464,GO:0055114,GO:0071704,GO:1901564	2.7.1.25	ko:K00860	ko00230,ko00920,ko01100,ko01120,map00230,map00920,map01100,map01120	APS_kinase
13740	Aminotransferase class-V	NFS1	-0.568263	-0.516507	-0.138519	0.272857	-0.156887	7.18507e-12	2.14977e-08	0.0294862	5.52309e-05	0.0100874	0.907012	0.974259	0.945714	1.10807	1.07581	1.05291	0.8549	1.01477	0.891541	0.725829	0.759552	0.727933	0.326796	0.398827	0.436021	0.480907	0.473823	0.537823	0.410062	0.429139	0.372486	0.68064	0.566988	0.550131	5286.M7WTT0	0	949	COG1104@1|root,KOG1549@2759|Eukaryota,38E7D@33154|Opisthokonta,3NUA7@4751|Fungi,3UXTE@5204|Basidiomycota,2YCGE@29000|Pucciniomycotina	4751|Fungi	E	GO:0000959,GO:0000963,GO:0002097,GO:0002098,GO:0002143,GO:0003674,GO:0003824,GO:0004123,GO:0005575,GO:0005622,GO:0005623,GO:0005634,GO:0005737,GO:0005739,GO:0005759,GO:0005829,GO:0006139,GO:0006396,GO:0006399,GO:0006400,GO:0006725,GO:0006790,GO:0006807,GO:0006873,GO:0006875,GO:0006879,GO:0008033,GO:0008150,GO:0008152,GO:0009451,GO:0009987,GO:0010467,GO:0016043,GO:0016070,GO:0016226,GO:0016740,GO:…	2.8.1.7	ko:K04487	ko00730,ko01100,ko04122,map00730,map01100,map04122	Aminotran_5
10102	zinc finger	USV1	-0.941516	-0.932552	-0.265272	0.68638	0.0101368	7.3292e-12	5.69135e-09	0.0131395	2.35034e-07	0.92652	-0.888733	-1.01519	-1.24586	-0.94798	-0.996604	-1.19643	-1.30328	-1.02979	-1.0494	-1.92637	-1.64622	-1.63194	-2.17358	-1.95	-1.93548	-1.97853	-1.93654	-1.96576	-2.04341	-2.02198	-2.11473	-2.00542	-2.02455	-1.97039	5286.M7WWI1	7.55e-256	738	KOG1721@1|root,KOG1721@2759|Eukaryota,3A8KZ@33154|Opisthokonta,3P0AA@4751|Fungi,3V1NR@5204|Basidiomycota,2YG2J@29000|Pucciniomycotina	4751|Fungi	S	GO:0000228,GO:0000429,GO:0000436,GO:0000785,GO:0000790,GO:0000981,GO:0003674,GO:0003676,GO:0003677,GO:0003700,GO:0005488,GO:0005575,GO:0005622,GO:0005623,GO:0005634,GO:0005694,GO:0005737,GO:0005829,GO:0006355,GO:0006357,GO:0006950,GO:0006970,GO:0007154,GO:0007155,GO:0007584,GO:0008150,GO:0009605,GO:0009607,GO:0009628,GO:0009651,GO:0009889,GO:0009891,GO:0009893,GO:0009987,GO:0009991,GO:0010468,GO:…	-	ko:K21544	-	zf-C2H2
15179	NAD(P)H-binding	EFM5	0.681809	0.789605	0.926046	0.258795	0.0145588	7.33714e-12	4.68363e-10	5.33612e-11	0.000658675	0.856206	2.48354	2.43337	2.38306	2.28041	2.24505	2.2783	2.23288	2.26598	2.28179	2.12686	2.00993	2.13869	3.07074	3.15142	3.11926	2.95677	2.96739	2.92901	3.03389	3.14066	2.97492	3.11629	2.97587	2.96146	5286.M7WWS9	3.69e-279	762	COG0702@1|root,KOG2865@2759|Eukaryota,38G7B@33154|Opisthokonta,3NV96@4751|Fungi,3UZMX@5204|Basidiomycota,2YCRI@29000|Pucciniomycotina	4751|Fungi	C	GO:0003674,GO:0003824,GO:0003954,GO:0005575,GO:0005622,GO:0005623,GO:0005737,GO:0005739,GO:0005759,GO:0006732,GO:0006733,GO:0006743,GO:0006744,GO:0008150,GO:0008152,GO:0009058,GO:0009108,GO:0009987,GO:0016491,GO:0016651,GO:0031974,GO:0042180,GO:0042181,GO:0043226,GO:0043227,GO:0043229,GO:0043231,GO:0043233,GO:0044237,GO:0044249,GO:0044281,GO:0044283,GO:0044422,GO:0044424,GO:0044429,GO:0044444,GO:…	-	ko:K03953	ko00190,ko01100,ko04714,ko04723,ko04932,ko05010,ko05012,ko05016,map00190,map01100,map04714,map04723,map04932,map05010,map05012,map05016	Epimerase,NAD_binding_10,NmrA
13099	Ubiquitin-like domain	UBI4	1.12268	0.444478	0.180319	-0.621095	0.321269	7.51697e-12	0.00091044	0.144091	9.97215e-06	0.00804399	0.787272	0.669172	0.722636	0.848148	0.690601	0.683454	1.24774	0.839008	1.16389	1.35372	1.33208	1.37812	1.69662	2.03834	1.68715	1.78105	2.15874	1.77548	1.57227	1.32382	1.68797	1.49235	1.56751	1.54502	104355.XP_007861169.1	1.77e-153	444	COG5272@1|root,KOG0001@2759|Eukaryota,38ECC@33154|Opisthokonta,3NVIF@4751|Fungi,3UYXH@5204|Basidiomycota,228TN@155619|Agaricomycetes,3H84J@355688|Agaricomycetes incertae sedis	4751|Fungi	O	GO:0000003,GO:0000209,GO:0003006,GO:0003674,GO:0005488,GO:0005515,GO:0005575,GO:0005622,GO:0005623,GO:0005737,GO:0006464,GO:0006508,GO:0006513,GO:0006807,GO:0007049,GO:0008150,GO:0008152,GO:0009056,GO:0009057,GO:0009653,GO:0009987,GO:0010498,GO:0010499,GO:0016567,GO:0016579,GO:0019538,GO:0019953,GO:0022402,GO:0022413,GO:0022414,GO:0030154,GO:0030163,GO:0030435,GO:0030437,GO:0031386,GO:0032446,GO:…	-	ko:K08770	ko03320,map03320	ubiquitin
15309	Essential component of the vacuolar proton pump (V- ATPase), a multimeric enzyme that catalyzes the translocation of protons across the membranes. Required for assembly and activity of the V-ATPase	VPH1	0.462828	0.481356	0.478212	-0.176667	-0.192051	7.51697e-12	2.76828e-09	3.99026e-09	0.000633587	0.00035705	1.63642	1.61948	1.60804	1.63871	1.67292	1.71743	1.75349	1.76623	1.68012	1.81833	1.82041	1.83777	2.13881	2.14072	2.08887	2.11181	2.06748	2.12229	2.1326	2.36702	2.14429	2.2943	2.33685	2.27999	5286.M7X534	0	1679	COG1269@1|root,KOG2189@2759|Eukaryota,38DQJ@33154|Opisthokonta,3NWGW@4751|Fungi,3UXXM@5204|Basidiomycota,2YCDK@29000|Pucciniomycotina	4751|Fungi	P	GO:0000166,GO:0000220,GO:0000322,GO:0000323,GO:0000324,GO:0000329,GO:0003674,GO:0003824,GO:0005215,GO:0005488,GO:0005515,GO:0005524,GO:0005575,GO:0005622,GO:0005623,GO:0005737,GO:0005768,GO:0005770,GO:0005773,GO:0005774,GO:0005794,GO:0006082,GO:0006139,GO:0006163,GO:0006164,GO:0006725,GO:0006753,GO:0006754,GO:0006793,GO:0006796,GO:0006797,GO:0006807,GO:0006810,GO:0006811,GO:0006812,GO:0006873,GO:…	-	ko:K02154	ko00190,ko01100,ko04142,ko04145,ko04721,ko04966,ko05110,ko05120,ko05152,ko05165,ko05323,map00190,map01100,map04142,map04145,map04721,map04966,map05110,map05120,map05152,map05165,map05323	V_ATPase_I
9721	-	-	0.578783	0.491317	0.459981	-0.189184	-0.0703829	7.51697e-12	6.60433e-08	2.30706e-07	0.00259513	0.249008	-2.49756	-2.533	-2.38312	-2.49451	-2.48057	-2.60475	-2.38024	-2.27533	-2.44486	-2.27447	-2.30885	-2.34588	-1.92358	-2.00397	-1.96863	-1.87908	-1.80839	-1.93718	-1.87369	-1.88759	-1.86519	-1.80559	-1.83176	-1.9119	-	-	-	-	-	-	-	-	-	-	-
13126	Autophagy-related protein 27	ATG27	0.772947	0.911259	0.504751	-0.297063	-0.0288669	7.91048e-12	3.76819e-10	3.7562e-06	0.0006127	0.749762	-1.77116	-1.78609	-1.76477	-1.67215	-1.51426	-1.73865	-1.70625	-1.68053	-1.71853	-1.46516	-1.3433	-1.42389	-0.817774	-0.891697	-1.01657	-0.944905	-0.993976	-0.944484	-0.649037	-0.915437	-0.807065	-0.739442	-1.00017	-0.978491	5286.M7XJV2	2.38e-196	545	2BR4D@1|root,2S1VT@2759|Eukaryota,38GP8@33154|Opisthokonta,3NU76@4751|Fungi,3V153@5204|Basidiomycota,2YET2@29000|Pucciniomycotina	4751|Fungi	U	-	-	ko:K21141	ko04138,map04138	ATG27
13074	MreB/Mbl protein	SSZ1	-0.48883	-0.583382	-0.544288	0.0838988	0.139357	8.09629e-12	3.16383e-10	1.32577e-09	0.0962809	0.00860863	3.24818	3.266	3.16096	3.281	3.25523	3.11941	3.13445	3.12701	3.21287	3.11963	3.16539	3.12867	2.63921	2.69664	2.71467	2.75175	2.83443	2.76109	2.57353	2.5423	2.60834	2.58319	2.53547	2.66217	5286.M7WDV4	0	1149	COG0443@1|root,KOG0101@2759|Eukaryota,38DGS@33154|Opisthokonta,3NWWV@4751|Fungi,3UYHR@5204|Basidiomycota,2YCIY@29000|Pucciniomycotina	4751|Fungi	O	GO:0002181,GO:0003674,GO:0005488,GO:0005515,GO:0005575,GO:0005622,GO:0005623,GO:0005737,GO:0005844,GO:0006139,GO:0006364,GO:0006396,GO:0006412,GO:0006414,GO:0006450,GO:0006452,GO:0006457,GO:0006458,GO:0006518,GO:0006725,GO:0006807,GO:0008150,GO:0008152,GO:0009058,GO:0009059,GO:0009987,GO:0010467,GO:0016070,GO:0016072,GO:0019538,GO:0022613,GO:0032991,GO:0034470,GO:0034641,GO:0034645,GO:0034660,GO:…	-	-	-	HSP70
9262	Tryptophan synthase alpha chain	-	-0.326399	-0.343784	-0.00159292	0.241048	-0.0837579	8.24811e-12	2.45423e-09	0.966851	2.18221e-07	0.0168272	2.67573	2.69163	2.68596	2.6055	2.61929	2.6028	2.58286	2.63587	2.57913	2.39682	2.43577	2.38472	2.3178	2.31035	2.29434	2.30386	2.34	2.35618	2.22985	2.25366	2.283	2.36546	2.41543	2.43165	5286.M7XHQ6	0	1383	COG0133@1|root,COG0159@1|root,KOG1395@2759|Eukaryota,KOG4175@2759|Eukaryota,38GS5@33154|Opisthokonta,3NUJ5@4751|Fungi,3UYAJ@5204|Basidiomycota,2YDFK@29000|Pucciniomycotina	4751|Fungi	E	-	4.2.1.20	ko:K01694,ko:K10882	ko00260,ko00400,ko01100,ko01110,ko01130,ko01230,ko03440,ko03460,map00260,map00400,map01100,map01110,map01130,map01230,map03440,map03460	PALP,Trp_syntA
8889	Mitochondrial carrier protein	PIC2	-0.58973	-0.585856	-0.31704	0.0809615	-0.191729	8.63114e-12	6.37056e-09	4.77075e-05	0.185982	0.00347556	5.27239	5.19919	5.11941	5.30306	5.24561	5.25401	5.17539	5.11448	5.25468	5.14855	5.18636	5.11905	4.51663	4.66984	4.61093	4.58591	4.76292	4.70907	4.60709	4.59276	4.58712	4.91337	4.76302	4.82644	5286.M7X6Q6	3.24e-271	743	KOG0767@1|root,KOG0767@2759|Eukaryota,38DBA@33154|Opisthokonta,3NWEF@4751|Fungi,3UZBC@5204|Basidiomycota,2YDG8@29000|Pucciniomycotina	4751|Fungi	C	GO:0000041,GO:0003674,GO:0005215,GO:0005315,GO:0005575,GO:0005622,GO:0005623,GO:0005737,GO:0005739,GO:0005740,GO:0005743,GO:0006810,GO:0006811,GO:0006812,GO:0006817,GO:0006820,GO:0006825,GO:0006839,GO:0006873,GO:0006875,GO:0006878,GO:0008150,GO:0008509,GO:0009987,GO:0015075,GO:0015103,GO:0015114,GO:0015291,GO:0015318,GO:0015698,GO:0016020,GO:0016021,GO:0019725,GO:0019866,GO:0022804,GO:0022857,GO:…	-	ko:K15102	-	Mito_carr
13050	-	-	-0.435054	-0.293494	-0.00396707	0.283442	-0.147644	8.79309e-12	2.09359e-06	0.938383	1.32169e-06	0.00252055	0.260776	0.184058	0.104571	0.232074	0.16231	0.182207	0.0643368	0.104294	0.0838005	-0.138884	0.000425825	-0.148871	-0.240374	-0.286007	-0.224479	-0.214996	-0.266595	-0.251875	-0.200231	-0.234925	-0.192895	-0.159796	-0.0378771	-0.101557	5286.M7XQR9	1.24e-121	351	2E6WX@1|root,2SDJD@2759|Eukaryota,38ISH@33154|Opisthokonta,3P9U3@4751|Fungi,3V2YN@5204|Basidiomycota,2YG68@29000|Pucciniomycotina	4751|Fungi	-	-	-	ko:K17426	-	-
12738	Purine nucleoside permease (NUP)	-	1.01922	1.48638	1.38616	0.118118	-0.248828	9.04621e-12	1.41023e-11	6.45734e-11	0.265738	0.0226483	-0.463175	-0.483868	-0.563913	-0.670676	-0.657428	-0.654062	-0.746801	-0.767006	-0.624619	-0.664249	-0.742504	-0.694161	0.790307	0.441135	0.466474	0.329258	0.27465	0.320354	0.95275	0.745769	0.622196	0.762282	0.733845	0.561446	5286.M7X8H7	1.5e-276	757	COG5042@1|root,2QQPU@2759|Eukaryota,38HHY@33154|Opisthokonta,3NUT6@4751|Fungi,3V04X@5204|Basidiomycota,2YFMF@29000|Pucciniomycotina	4751|Fungi	F	GO:0003674,GO:0005215,GO:0005337,GO:0005575,GO:0006810,GO:0006811,GO:0006812,GO:0008150,GO:0008324,GO:0015075,GO:0015077,GO:0015078,GO:0015211,GO:0015291,GO:0015293,GO:0015294,GO:0015295,GO:0015318,GO:0015506,GO:0015672,GO:0015858,GO:0015860,GO:0015931,GO:0015932,GO:0016020,GO:0016021,GO:0022804,GO:0022857,GO:0022890,GO:0031224,GO:0034220,GO:0044425,GO:0051179,GO:0051234,GO:0055085,GO:0071702,GO:…	-	-	-	NUP
12271	Membrane dipeptidase (Peptidase family M19)	-	0.564735	0.499733	0.275742	-0.231803	0.0571913	9.12407e-12	4.1524e-08	0.000146155	0.00034933	0.351172	0.216712	0.228515	0.285842	0.21502	0.153601	0.236036	0.333604	0.331304	0.198661	0.517683	0.393774	0.451814	0.767885	0.760568	0.733381	0.828296	0.803163	0.830846	0.710467	0.951228	0.701073	0.674299	0.709265	0.806932	5286.M7WV71	0	906	COG2355@1|root,KOG4127@2759|Eukaryota,38D9H@33154|Opisthokonta,3NUTJ@4751|Fungi,3UZ4G@5204|Basidiomycota,2YFGX@29000|Pucciniomycotina	4751|Fungi	O	GO:0003674,GO:0003824,GO:0006508,GO:0006807,GO:0008150,GO:0008152,GO:0008233,GO:0008235,GO:0008237,GO:0008238,GO:0016787,GO:0016805,GO:0019538,GO:0043170,GO:0044238,GO:0070011,GO:0070573,GO:0071704,GO:0140096,GO:1901564	3.4.13.19	ko:K01273	-	Peptidase_M19
9086	Metallopeptidase family M24	-	-0.613952	-0.710142	-0.643255	0.0812703	0.110574	9.14509e-12	5.89251e-10	3.82205e-09	0.20453	0.0883145	4.45958	4.44577	4.36179	4.37924	4.35212	4.26134	4.42011	4.38071	4.4641	4.28548	4.29668	4.30395	3.66377	3.88727	3.84007	3.61846	3.84575	3.72081	3.66916	3.72711	3.73822	3.71746	3.6059	3.63299	5286.M7X710	8.43e-262	719	COG0024@1|root,KOG2776@2759|Eukaryota,38EEE@33154|Opisthokonta,3NXK3@4751|Fungi,3UXZP@5204|Basidiomycota,2YCN7@29000|Pucciniomycotina	4751|Fungi	J	GO:0003674,GO:0003676,GO:0003677,GO:0003824,GO:0004518,GO:0005488,GO:0005575,GO:0005622,GO:0005623,GO:0005634,GO:0006139,GO:0006725,GO:0006807,GO:0008150,GO:0008152,GO:0009987,GO:0016787,GO:0016788,GO:0034641,GO:0043170,GO:0043226,GO:0043227,GO:0043229,GO:0043231,GO:0044237,GO:0044238,GO:0044424,GO:0044464,GO:0046483,GO:0071704,GO:0090304,GO:0090305,GO:0097159,GO:1901360,GO:1901363	3.4.11.18	ko:K01265	-	Peptidase_M24
9781	Ribosomal protein L22p/L17e	-	-0.726819	-1.03529	-0.689706	0.422334	0.385222	9.47084e-12	2.10887e-11	1.96509e-08	6.43568e-06	2.90584e-05	-0.215771	-0.27271	-0.279437	-0.561166	-0.532812	-0.438959	-0.494211	-0.379673	-0.446895	-0.85093	-0.779	-0.7875	-1.13975	-1.13405	-1.10371	-1.17251	-1.09016	-1.02159	-1.55118	-1.47123	-1.40423	-1.43186	-1.51514	-1.53955	5286.M7WPD1	5.53e-177	495	COG0091@1|root,KOG1711@2759|Eukaryota,39ZGN@33154|Opisthokonta,3P547@4751|Fungi,3V22J@5204|Basidiomycota,2YF51@29000|Pucciniomycotina	4751|Fungi	J	-	-	ko:K02890	ko03010,map03010	Ribosomal_L22
15839	Aminotransferase class I and II	-	0.46582	0.0524337	-0.135229	-0.31766	0.283389	9.53483e-12	0.300892	0.0122197	7.48841e-07	5.23107e-06	-0.372649	-0.404033	-0.388297	-0.453332	-0.474012	-0.485514	-0.216304	-0.228293	-0.282923	-0.116564	-0.161643	-0.0577324	-0.00912945	0.0265691	0.0125058	0.157517	0.0373626	-0.0077388	-0.247562	-0.198208	-0.124449	-0.196143	-0.287512	-0.257971	5286.M7X6L8	0	1097	COG1167@1|root,KOG0634@2759|Eukaryota,38FH8@33154|Opisthokonta,3NU3Z@4751|Fungi,3UXXP@5204|Basidiomycota,2YCIG@29000|Pucciniomycotina	4751|Fungi	E	-	2.6.1.27,2.6.1.39,2.6.1.5,2.6.1.57	ko:K00838	ko00130,ko00270,ko00300,ko00350,ko00360,ko00380,ko00400,ko00401,ko00950,ko00960,ko01100,ko01110,ko01130,ko01210,ko01230,map00130,map00270,map00300,map00350,map00360,map00380,map00400,map00401,map00950,map00960,map01100,map01110,map01130,map01210,map01230	Aminotran_1_2
12876	UROD MetE-like protein	-	-0.384252	-0.262603	-0.191655	0.217731	0.0251348	9.79045e-12	1.90985e-06	0.000121028	9.03922e-06	0.563307	2.874	2.88553	2.83436	2.90854	2.92775	2.9058	2.71704	2.78154	2.89134	2.63008	2.74139	2.64332	2.49639	2.53476	2.50632	2.49421	2.51059	2.48818	2.53443	2.50271	2.56497	2.48068	2.46255	2.49659	5286.M7WU74	9.74e-258	709	COG0620@1|root,2QQV2@2759|Eukaryota,39R6N@33154|Opisthokonta,3NV9F@4751|Fungi,3V3BB@5204|Basidiomycota	4751|Fungi	E	-	-	-	-	Meth_synt_2
16528	Anticodon-binding domain of tRNA	VAS1	-0.444444	-0.458991	-0.358773	0.220608	0.134938	9.79045e-12	3.87255e-09	2.29737e-07	4.62078e-05	0.00599223	3.5964	3.5702	3.5178	3.73077	3.68781	3.65703	3.48395	3.53152	3.54544	3.39841	3.43843	3.38134	3.15643	3.15065	3.15019	3.18102	3.21004	3.24502	3.0787	3.02906	3.07618	3.0194	3.04794	3.07451	5286.M7XK83	0	2187	COG0525@1|root,KOG0432@2759|Eukaryota,38BX5@33154|Opisthokonta,3NXM3@4751|Fungi,3UYNR@5204|Basidiomycota,2YCJ8@29000|Pucciniomycotina	4751|Fungi	J	GO:0000166,GO:0002181,GO:0003674,GO:0003824,GO:0004812,GO:0004832,GO:0005488,GO:0005524,GO:0005575,GO:0005622,GO:0005623,GO:0005737,GO:0005739,GO:0006082,GO:0006139,GO:0006399,GO:0006412,GO:0006418,GO:0006438,GO:0006518,GO:0006520,GO:0006725,GO:0006807,GO:0008144,GO:0008150,GO:0008152,GO:0009058,GO:0009059,GO:0009987,GO:0010467,GO:0016070,GO:0016874,GO:0016875,GO:0017076,GO:0019538,GO:0019752,GO:…	6.1.1.9	ko:K01873	ko00970,map00970	Anticodon_1,Val_tRNA-synt_C,tRNA-synt_1
11263	Dienelactone hydrolase family	-	-0.818316	-0.488005	-0.499109	0.0979932	-0.221215	1.08021e-11	1.25345e-05	1.15328e-05	0.255356	0.0134791	1.01218	1.34296	1.23196	1.19223	1.51196	1.28594	0.998723	1.01127	1.02461	1.19818	1.194	1.10246	0.356694	0.383761	0.449997	0.44892	0.488824	0.539142	0.485209	0.555546	0.529833	0.802252	0.539771	0.655291	5286.M7WM21	3.85e-180	501	COG0412@1|root,KOG3043@2759|Eukaryota,38HXU@33154|Opisthokonta,3NUGF@4751|Fungi,3V2DF@5204|Basidiomycota,2YFY2@29000|Pucciniomycotina	4751|Fungi	Q	GO:0005575,GO:0005622,GO:0005623,GO:0005737,GO:0044424,GO:0044464	-	-	-	DLH
13634	Domain at the C-termini of GCD6, eIF-2B epsilon, eIF-4 gamma and eIF-5	TIF5	-0.461519	-0.49031	-0.407723	0.155392	0.101596	1.11345e-11	2.80144e-09	6.79814e-08	0.00243998	0.0404658	2.63543	2.64326	2.5943	2.61995	2.65439	2.51511	2.62276	2.57996	2.63422	2.46441	2.46855	2.43209	2.1744	2.20728	2.16481	2.06212	2.15711	2.12763	2.18335	2.0251	2.15754	2.04406	1.96769	2.13013	5286.M7XMJ0	3.07e-253	699	COG1601@1|root,KOG2767@2759|Eukaryota,38DWM@33154|Opisthokonta,3NUY5@4751|Fungi,3UZB1@5204|Basidiomycota,2YBY6@29000|Pucciniomycotina	4751|Fungi	J	GO:0001732,GO:0002181,GO:0002183,GO:0003674,GO:0003676,GO:0003723,GO:0003743,GO:0005092,GO:0005096,GO:0005488,GO:0005515,GO:0005575,GO:0005622,GO:0005623,GO:0005737,GO:0005829,GO:0005840,GO:0006412,GO:0006413,GO:0006417,GO:0006446,GO:0006518,GO:0006807,GO:0006996,GO:0008047,GO:0008135,GO:0008150,GO:0008152,GO:0009058,GO:0009059,GO:0009889,GO:0009890,GO:0009892,GO:0009987,GO:0010467,GO:0010468,GO:…	-	ko:K03262	ko03013,ko04214,map03013,map04214	W2,eIF-5_eIF-2B
12276	Protein of unknown function (DUF3140)	-	1.19693	1.11786	0.478556	-0.105544	0.612828	1.14274e-11	2.09764e-08	0.00115216	0.4147	4.87342e-05	1.227	1.13205	0.85125	1.1789	1.03862	0.655129	0.751339	0.536209	0.732383	1.27695	0.916914	1.16424	2.314	2.19421	2.06736	2.30802	2.30555	2.07538	1.88511	1.66167	1.82673	1.60053	1.4863	1.70694	5286.M7X2D9	2.4e-64	210	2CGGQ@1|root,2S40C@2759|Eukaryota,3A5SI@33154|Opisthokonta,3P8QQ@4751|Fungi	4751|Fungi	S	-	-	-	-	-
13736	Tetratricopeptide repeat	STI1	-0.552238	-0.758576	-0.601258	0.0286748	0.0776947	1.15118e-11	4.3734e-11	2.57443e-09	0.641244	0.189205	3.36739	3.41772	3.32774	3.43165	3.49765	3.37881	3.35114	3.30716	3.42157	3.36671	3.41579	3.34196	2.72133	2.81276	2.77125	2.89865	2.97589	2.92764	2.61413	2.53423	2.65578	2.77787	2.75139	2.79142	5286.M7XM95	6.28e-226	624	COG0457@1|root,KOG0548@2759|Eukaryota,38GCK@33154|Opisthokonta,3NUK2@4751|Fungi,3UYVP@5204|Basidiomycota,2YC1C@29000|Pucciniomycotina	4751|Fungi	O	GO:0003674,GO:0003676,GO:0003723,GO:0003729,GO:0004857,GO:0005488,GO:0005515,GO:0005575,GO:0005622,GO:0005623,GO:0005737,GO:0006457,GO:0006605,GO:0006626,GO:0006810,GO:0006839,GO:0006886,GO:0006996,GO:0007005,GO:0008104,GO:0008150,GO:0009987,GO:0015031,GO:0015833,GO:0016043,GO:0030234,GO:0030544,GO:0031072,GO:0032991,GO:0033036,GO:0033365,GO:0034613,GO:0042030,GO:0042886,GO:0043086,GO:0044092,GO:…	-	ko:K09553	ko05020,map05020	TPR_1,TPR_11,TPR_12,TPR_16,TPR_2,TPR_8
10514	Mitochondrial carrier protein	-	0.439233	0.397628	0.680479	0.146083	-0.0951633	1.15355e-11	3.57192e-08	8.42589e-12	0.00273726	0.0439171	1.18044	1.13945	1.12936	1.06271	1.12648	1.16609	1.19415	1.27133	1.11966	0.960516	1.00741	0.996087	1.65207	1.60286	1.61073	1.50865	1.48315	1.58246	1.58904	1.62331	1.56569	1.61881	1.72719	1.65944	5286.M7WRF8	1.06e-196	546	KOG0756@1|root,KOG0756@2759|Eukaryota,38I0A@33154|Opisthokonta,3NUGK@4751|Fungi,3UY45@5204|Basidiomycota,2YCQ1@29000|Pucciniomycotina	4751|Fungi	C	GO:0003674,GO:0005215,GO:0005342,GO:0005371,GO:0005575,GO:0005622,GO:0005623,GO:0005737,GO:0005739,GO:0005740,GO:0005743,GO:0006810,GO:0006811,GO:0006820,GO:0006839,GO:0006842,GO:0006843,GO:0006855,GO:0008150,GO:0008509,GO:0008514,GO:0015075,GO:0015137,GO:0015142,GO:0015238,GO:0015291,GO:0015318,GO:0015711,GO:0015746,GO:0015849,GO:0015893,GO:0016020,GO:0016021,GO:0019866,GO:0022804,GO:0022857,GO:…	-	ko:K15100	-	Mito_carr
12620	Carboxymuconolactone decarboxylase family	-	-0.402767	-0.233093	-0.408977	-0.0382156	-0.0320057	1.16226e-11	1.98341e-05	7.99294e-09	0.37816	0.48365	0.307502	0.344023	0.27256	0.344103	0.352245	0.275665	0.256174	0.280422	0.217672	0.361135	0.322997	0.378563	-0.113814	-0.112966	-0.130836	-0.0326436	-0.0454035	-0.0848404	-0.0839082	0.0750015	0.0638954	-0.0682405	-0.0727129	-0.0232812	5286.M7XLR2	0	910	COG0596@1|root,2QR0K@2759|Eukaryota,39Y29@33154|Opisthokonta,3NWUN@4751|Fungi,3UYDW@5204|Basidiomycota,2YEEM@29000|Pucciniomycotina	4751|Fungi	S	-	-	-	-	Abhydrolase_1,CMD
16086	Regulated-SNARE-like domain	YKT6	-0.52505	-0.596187	-0.430098	0.101577	0.00662506	1.16294e-11	9.99742e-10	2.13482e-07	0.0664549	0.919175	1.35341	1.41141	1.31387	1.48383	1.50535	1.41194	1.35808	1.37143	1.412	1.26924	1.37147	1.29447	0.757533	0.906481	0.859606	0.924989	0.956064	0.924848	0.806434	0.739524	0.806992	0.88291	0.797325	0.96465	5286.M7WN16	4.97e-136	386	COG5143@1|root,KOG0861@2759|Eukaryota,38SXN@33154|Opisthokonta,3NYFR@4751|Fungi,3UZW1@5204|Basidiomycota,2YDSR@29000|Pucciniomycotina	4751|Fungi	U	GO:0000149,GO:0000322,GO:0000323,GO:0000324,GO:0003674,GO:0003824,GO:0005484,GO:0005488,GO:0005515,GO:0005575,GO:0005622,GO:0005623,GO:0005737,GO:0005739,GO:0005768,GO:0005773,GO:0005794,GO:0005829,GO:0006810,GO:0006886,GO:0006887,GO:0006888,GO:0006891,GO:0006906,GO:0006996,GO:0007033,GO:0008104,GO:0008150,GO:0009987,GO:0012505,GO:0015031,GO:0015833,GO:0016020,GO:0016043,GO:0016050,GO:0016192,GO:…	-	ko:K08516	ko04130,ko04138,map04130,map04138	Longin,Synaptobrevin
15346	KR domain	-	0.318342	0.254508	0.0899727	-0.236331	-0.00796237	1.18248e-11	2.40078e-07	0.0153971	2.70629e-07	0.83555	0.324444	0.364784	0.31316	0.3111	0.392728	0.382366	0.473994	0.458409	0.432595	0.607721	0.545405	0.600159	0.708288	0.629746	0.656772	0.6991	0.662683	0.642044	0.708883	0.688165	0.731473	0.700279	0.666859	0.656066	5286.M7X4K3	4.24e-163	457	COG0300@1|root,KOG1014@2759|Eukaryota,39VGD@33154|Opisthokonta,3NTW1@4751|Fungi,3V17R@5204|Basidiomycota,2YFTZ@29000|Pucciniomycotina	4751|Fungi	Q	-	-	-	-	adh_short
10518	-	-	-0.832468	-0.612982	-0.162726	0.570192	-0.0995502	1.20061e-11	7.86691e-07	0.0848762	8.35251e-07	0.268948	0.551948	0.588207	0.534488	0.719275	0.714674	0.669735	0.238186	0.353147	0.254262	0.0626776	0.00993864	0.10597	-0.474332	-0.290497	-0.221695	-0.138778	-0.107094	0.0159152	-0.426588	-0.298638	-0.268126	-0.170306	-0.0983887	-0.0408958	-	-	-	-	-	-	-	-	-	-	-
13630	The pyruvate dehydrogenase complex catalyzes the overall conversion of pyruvate to acetyl-CoA and CO(2)	PDA1	-0.705511	-0.455524	0.0454776	0.554599	-0.196389	1.29832e-11	5.21679e-06	0.580013	1.30284e-07	0.0121068	5.62406	5.58888	5.52876	5.69426	5.67718	5.61686	5.3214	5.41912	5.48774	5.0301	5.12991	5.0412	4.65134	4.92385	4.96462	4.89283	5.02199	5.0423	4.95836	4.94745	4.95588	5.12314	5.09133	5.12316	5286.M7WTI0	9.69e-317	862	COG0462@1|root,KOG0225@2759|Eukaryota,38G37@33154|Opisthokonta,3NUI6@4751|Fungi,3UZKD@5204|Basidiomycota,2YCV7@29000|Pucciniomycotina	4751|Fungi	C	GO:0003674,GO:0003824,GO:0004738,GO:0004739,GO:0005575,GO:0005622,GO:0005623,GO:0005634,GO:0005730,GO:0005737,GO:0005739,GO:0005759,GO:0005967,GO:0006082,GO:0006084,GO:0006085,GO:0006086,GO:0006090,GO:0006091,GO:0006099,GO:0006101,GO:0006139,GO:0006163,GO:0006164,GO:0006637,GO:0006725,GO:0006732,GO:0006753,GO:0006790,GO:0006793,GO:0006796,GO:0006807,GO:0007124,GO:0008150,GO:0008152,GO:0009058,GO:…	1.2.4.1	ko:K00161	ko00010,ko00020,ko00620,ko01100,ko01110,ko01120,ko01130,ko01200,ko04066,ko04922,ko05230,map00010,map00020,map00620,map01100,map01110,map01120,map01130,map01200,map04066,map04922,map05230	E1_dh
8423	Endonuclease/Exonuclease/phosphatase family	-	0.65671	0.744575	0.712124	-0.463422	-0.518836	1.32365e-11	1.13399e-09	3.05848e-09	6.12995e-07	2.55145e-07	-1.13216	-1.14765	-1.25766	-1.21444	-1.2553	-1.12783	-0.950545	-0.893621	-1.17073	-0.647129	-0.857678	-0.672453	-0.517609	-0.572705	-0.575304	-0.538525	-0.503688	-0.486956	-0.34871	-0.139524	-0.292933	-0.0246206	0.0448856	-0.061151	5286.M7WDK0	2.92e-241	668	COG3568@1|root,2S5BH@2759|Eukaryota,39RG3@33154|Opisthokonta,3Q3YN@4751|Fungi,3VCH5@5204|Basidiomycota,2YE78@29000|Pucciniomycotina	4751|Fungi	L	-	-	-	-	Exo_endo_phos
11491	Belongs to the class I-like SAM-binding methyltransferase superfamily. rRNA adenine N(6)-methyltransferase family	-	-0.488853	-0.631741	-0.114421	0.269096	-0.105336	1.32514e-11	1.3307e-10	0.0423251	1.61869e-05	0.0468536	1.16953	1.18599	1.13823	1.22214	1.18401	1.23832	1.18132	1.3066	1.19337	0.907532	1.00056	0.853734	0.57557	0.674954	0.647472	0.789496	0.747693	0.769931	0.601227	0.599876	0.584951	0.834483	0.827023	0.757058	5286.M7WWM7	4.1e-271	743	2D1KU@1|root,2S4WC@2759|Eukaryota,39KR4@33154|Opisthokonta,3Q54E@4751|Fungi,3V1NY@5204|Basidiomycota,2YET8@29000|Pucciniomycotina	4751|Fungi	H	-	-	ko:K15267	-	RrnaAD
14199	Alcohol dehydrogenase GroES-like domain	-	-0.62136	-0.836685	-0.811073	0.0647154	0.254428	1.3828e-11	7.06918e-11	1.83206e-10	0.333168	0.000577283	1.63587	1.71743	1.55189	1.41811	1.53765	1.51145	1.60805	1.67664	1.73547	1.49688	1.46343	1.53175	0.937997	0.957476	0.991792	0.905308	0.895943	0.955726	0.68041	0.887962	0.941731	0.631937	0.673542	0.753357	5286.M7X982	2.29e-229	633	COG0604@1|root,KOG1198@2759|Eukaryota,39UN2@33154|Opisthokonta,3P20Q@4751|Fungi,3V0CI@5204|Basidiomycota	4751|Fungi	C	-	-	-	-	ADH_N,ADH_zinc_N
15879	Inorganic pyrophosphatase	IPP1	-0.765613	-0.94214	-0.860104	0.236075	0.330566	1.42323e-11	3.20984e-10	1.91614e-09	0.0053154	0.000345446	5.07645	5.05516	4.92982	4.92209	4.9018	4.77647	4.90208	4.85518	4.97993	4.71834	4.694	4.71032	3.98365	4.32909	4.26355	4.02254	4.282	4.18727	3.94599	3.99499	3.96977	3.8851	3.83862	3.81864	5286.M7XPE3	5.77e-211	582	COG0221@1|root,KOG1626@2759|Eukaryota,38CDN@33154|Opisthokonta,3NUSR@4751|Fungi,3UY11@5204|Basidiomycota,2YD97@29000|Pucciniomycotina	4751|Fungi	C	GO:0003674,GO:0003824,GO:0004427,GO:0005575,GO:0005576,GO:0005618,GO:0005622,GO:0005623,GO:0005634,GO:0005737,GO:0005829,GO:0006793,GO:0006796,GO:0006950,GO:0006970,GO:0008150,GO:0008152,GO:0009277,GO:0009628,GO:0009987,GO:0016462,GO:0016787,GO:0016817,GO:0016818,GO:0030312,GO:0030446,GO:0031012,GO:0033554,GO:0043226,GO:0043227,GO:0043229,GO:0043231,GO:0044237,GO:0044421,GO:0044424,GO:0044444,GO:…	3.6.1.1	ko:K01507	ko00190,map00190	Pyrophosphatase
8921	Belongs to the thioredoxin family	-	-0.778382	-0.564624	-0.0363719	0.675093	-0.0669168	1.46302e-11	1.13331e-06	0.692758	3.5316e-08	0.450933	0.444114	0.365526	0.240611	0.191017	0.339962	0.141036	-0.0973541	-0.0623868	0.154422	-0.399469	-0.356163	-0.408514	-0.621559	-0.408098	-0.368858	-0.558177	-0.456779	-0.534554	-0.625457	-0.503484	-0.570249	-0.394692	-0.551798	-0.326773	5286.M7X7E9	5.47e-16	74.7	COG0526@1|root,KOG0907@2759|Eukaryota,3A886@33154|Opisthokonta,3P5A0@4751|Fungi,3V24C@5204|Basidiomycota	4751|Fungi	O	-	-	ko:K03671	ko04621,ko05418,map04621,map05418	Thioredoxin
9735	Elongation factor 1 gamma, conserved domain	-	-0.563104	-0.638139	-0.516051	0.306612	0.259559	1.483e-11	1.24992e-09	5.00468e-08	2.00023e-05	0.000183148	5.36037	5.32969	5.3011	5.352	5.30926	5.26597	5.2283	5.26398	5.19287	4.98743	5.08482	4.96711	4.57772	4.82605	4.78654	4.68083	4.85929	4.80935	4.53955	4.58861	4.64256	4.48739	4.46725	4.53658	5286.M7WHD4	5e-293	800	COG0625@1|root,KOG1627@1|root,KOG0867@2759|Eukaryota,KOG1627@2759|Eukaryota,38CDH@33154|Opisthokonta,3NUBV@4751|Fungi,3UYA4@5204|Basidiomycota,2YC6X@29000|Pucciniomycotina	4751|Fungi	J	GO:0002181,GO:0002182,GO:0003674,GO:0003676,GO:0003723,GO:0003746,GO:0003824,GO:0004364,GO:0005488,GO:0005575,GO:0005622,GO:0005623,GO:0005634,GO:0005737,GO:0006412,GO:0006414,GO:0006518,GO:0006575,GO:0006749,GO:0006790,GO:0006807,GO:0008135,GO:0008150,GO:0008152,GO:0009058,GO:0009059,GO:0009987,GO:0010467,GO:0016740,GO:0016765,GO:0019538,GO:0034641,GO:0034645,GO:0043043,GO:0043170,GO:0043226,GO:…	-	ko:K03233	ko05134,map05134	EF1G,GST_C,GST_C_3,GST_N
10311	-	-	-0.655576	-0.9656	-0.800384	0.0271824	0.17199	1.48773e-11	1.88999e-11	5.35761e-10	0.719634	0.0180034	0.811674	0.731535	0.642184	0.870609	0.811837	0.660938	0.780797	0.825479	0.805688	0.739414	0.733335	0.710093	-0.0765461	0.100252	0.0233606	0.169235	0.253879	0.12514	-0.180848	-0.208215	-0.0957728	-0.0407817	-0.16505	-0.0124769	5286.M7WT89	2.95e-75	231	2E2G7@1|root,2S9PZ@2759|Eukaryota,3A8VX@33154|Opisthokonta,3P7GU@4751|Fungi,3V2PN@5204|Basidiomycota,2YEPF@29000|Pucciniomycotina	4751|Fungi	-	-	-	-	-	-
11450	DnaJ C terminal domain	SIS1	-0.690813	-0.945419	-0.853257	-0.107788	0.0546561	1.50279e-11	5.95816e-11	4.4971e-10	0.142815	0.492141	1.6654	1.69852	1.72922	1.77082	1.88756	1.84361	1.76822	1.76172	1.80498	1.80527	1.9225	1.89316	0.948128	0.974938	1.00979	1.16762	1.16286	1.18691	0.675117	0.919614	0.903933	0.985319	0.991688	1.08415	5286.M7XMW0	3.36e-98	295	COG0484@1|root,KOG0714@2759|Eukaryota,38BTN@33154|Opisthokonta,3NW97@4751|Fungi,3UY1G@5204|Basidiomycota,2YCPV@29000|Pucciniomycotina	4751|Fungi	O	GO:0002181,GO:0002183,GO:0003674,GO:0005488,GO:0005515,GO:0005575,GO:0005622,GO:0005623,GO:0005634,GO:0005737,GO:0005829,GO:0005840,GO:0006403,GO:0006404,GO:0006412,GO:0006413,GO:0006457,GO:0006508,GO:0006511,GO:0006515,GO:0006518,GO:0006807,GO:0006810,GO:0006886,GO:0006913,GO:0006950,GO:0008104,GO:0008150,GO:0008152,GO:0009056,GO:0009057,GO:0009058,GO:0009059,GO:0009987,GO:0010033,GO:0010467,GO:…	-	ko:K09510	-	DnaJ,DnaJ_C
16746	Mitochondrial carrier protein	-	-0.650591	-0.520564	-0.0889139	0.470715	-0.0909621	1.64386e-11	3.05115e-07	0.234434	5.17106e-07	0.201316	3.51599	3.46252	3.4554	3.59873	3.52759	3.56764	3.27428	3.44303	3.49171	3.00104	3.1617	2.98905	2.70688	2.85983	2.84087	2.86596	2.94597	3.00481	2.83902	2.93857	2.86974	2.88183	3.03251	2.97071	5286.M7WEL7	8.63e-224	616	KOG0756@1|root,KOG0756@2759|Eukaryota,38DTJ@33154|Opisthokonta,3NTZB@4751|Fungi,3UZJR@5204|Basidiomycota,2YD52@29000|Pucciniomycotina	4751|Fungi	C	GO:0003674,GO:0005215,GO:0005342,GO:0005371,GO:0005575,GO:0005622,GO:0005623,GO:0005737,GO:0005739,GO:0005740,GO:0005743,GO:0006810,GO:0006811,GO:0006820,GO:0006839,GO:0006842,GO:0008150,GO:0008509,GO:0008514,GO:0015075,GO:0015142,GO:0015291,GO:0015318,GO:0015711,GO:0015849,GO:0016020,GO:0016021,GO:0019866,GO:0022804,GO:0022857,GO:0031090,GO:0031224,GO:0031966,GO:0031967,GO:0031975,GO:0034220,GO:…	-	-	-	Mito_carr
11064	ATP synthase alpha/beta chain, C terminal domain	VMA2	0.446885	0.671554	0.816391	-0.169878	-0.539384	1.64386e-11	1.49787e-11	7.73297e-13	0.00100432	7.70126e-10	3.5397	3.50309	3.50635	3.44622	3.43967	3.46094	3.61749	3.5981	3.54784	3.66499	3.60034	3.6923	3.93155	3.96506	3.92903	3.87849	3.9561	3.91704	4.17442	4.38796	4.21572	4.50786	4.45482	4.44411	5286.M7X730	0	992	COG1156@1|root,KOG1351@2759|Eukaryota,38F6K@33154|Opisthokonta,3NWY5@4751|Fungi,3UYY1@5204|Basidiomycota,2YDHW@29000|Pucciniomycotina	4751|Fungi	C	GO:0000221,GO:0000322,GO:0000323,GO:0000324,GO:0000329,GO:0003674,GO:0003824,GO:0005215,GO:0005575,GO:0005622,GO:0005623,GO:0005737,GO:0005773,GO:0005774,GO:0005886,GO:0006810,GO:0006811,GO:0006812,GO:0006873,GO:0006874,GO:0006875,GO:0006885,GO:0006914,GO:0007035,GO:0008150,GO:0008152,GO:0008324,GO:0009056,GO:0009405,GO:0009987,GO:0010494,GO:0015075,GO:0015077,GO:0015078,GO:0015318,GO:0015399,GO:…	-	ko:K02147	ko00190,ko01100,ko04145,ko04150,ko04721,ko04966,ko05110,ko05120,ko05323,map00190,map01100,map04145,map04150,map04721,map04966,map05110,map05120,map05323	ATP-synt_ab,ATP-synt_ab_N
14707	eRF1_1	ERF1	-0.341543	-0.326018	-0.262877	0.201966	0.123301	1.65276e-11	2.10878e-08	6.87403e-07	7.82346e-06	0.00203295	2.07291	2.09464	2.00314	2.08913	2.09961	2.04939	1.98388	1.99549	2.02572	1.83776	1.92476	1.83599	1.73277	1.79601	1.72595	1.71056	1.70871	1.68556	1.62467	1.71067	1.69168	1.59095	1.5796	1.63933	5286.M7WY75	0	881	COG1503@1|root,KOG0688@2759|Eukaryota,38E1W@33154|Opisthokonta,3NU1U@4751|Fungi,3UZYE@5204|Basidiomycota,2YCM3@29000|Pucciniomycotina	4751|Fungi	J	GO:0002181,GO:0002184,GO:0003674,GO:0003676,GO:0003723,GO:0003729,GO:0003747,GO:0005488,GO:0005515,GO:0005575,GO:0005622,GO:0005623,GO:0005737,GO:0006139,GO:0006351,GO:0006353,GO:0006412,GO:0006415,GO:0006518,GO:0006725,GO:0006807,GO:0008022,GO:0008079,GO:0008135,GO:0008150,GO:0008152,GO:0009058,GO:0009059,GO:0009987,GO:0010467,GO:0010494,GO:0016043,GO:0016070,GO:0016149,GO:0018130,GO:0018444,GO:…	-	ko:K03265	ko03015,map03015	eRF1_1,eRF1_2,eRF1_3
13171	-	-	-0.693518	-0.604552	-0.168094	0.494893	-0.0305315	1.69154e-11	8.78115e-08	0.0382578	6.3234e-07	0.71327	0.559615	0.588886	0.591237	0.735172	0.798295	0.765781	0.422234	0.448967	0.390496	0.20342	0.20558	0.125815	-0.10391	-0.182108	-0.064082	0.0586163	0.0583781	0.110983	-0.266026	-0.18751	-0.098423	-0.0683156	0.0524069	0.046442	-	-	-	-	-	-	-	-	-	-	-
8666	KR domain	-	1.03672	0.543421	-0.475986	-0.672818	0.839891	1.70327e-11	8.24175e-05	0.000391657	2.25366e-06	2.27932e-07	0.87058	0.764426	0.76946	0.981635	0.918912	0.840449	0.904537	0.786545	0.704303	1.58316	1.43152	1.57651	2.14504	1.79222	1.58413	2.0754	1.94449	1.82452	1.17377	1.45388	1.39799	1.0816	0.916728	1.16491	5286.M7WKZ8	9.39e-220	608	COG1028@1|root,KOG0725@2759|Eukaryota,38FP8@33154|Opisthokonta,3NVM2@4751|Fungi,3UZUW@5204|Basidiomycota,2YFFE@29000|Pucciniomycotina	4751|Fungi	Q	GO:0003674,GO:0003824,GO:0003857,GO:0006082,GO:0006629,GO:0006631,GO:0008150,GO:0008152,GO:0009987,GO:0016491,GO:0016614,GO:0016616,GO:0019752,GO:0032787,GO:0043436,GO:0044237,GO:0044238,GO:0044255,GO:0044281,GO:0055114,GO:0071704	-	-	-	adh_short_C2
15198	Rab subfamily of small GTPases	ryh1	0.527012	0.464016	0.397105	-0.160768	-0.0308611	1.87338e-11	8.25809e-08	1.0184e-06	0.00641263	0.620923	2.15169	2.15686	2.22024	2.26941	2.23459	2.32833	2.33967	2.42181	2.20372	2.40907	2.3563	2.3975	2.68889	2.71906	2.76416	2.72283	2.78172	2.84653	2.73869	2.86328	2.75527	2.72601	2.85476	2.77341	5286.M7XMF9	2.88e-168	475	KOG0094@1|root,KOG0094@2759|Eukaryota,38CQH@33154|Opisthokonta,3NYN5@4751|Fungi,3UZPE@5204|Basidiomycota,2YD1M@29000|Pucciniomycotina	4751|Fungi	U	GO:0000045,GO:0000166,GO:0000301,GO:0001882,GO:0001883,GO:0003674,GO:0003824,GO:0003924,GO:0005488,GO:0005525,GO:0005575,GO:0005622,GO:0005623,GO:0005737,GO:0005794,GO:0005801,GO:0005829,GO:0006810,GO:0006890,GO:0006891,GO:0006914,GO:0006996,GO:0007033,GO:0007154,GO:0007165,GO:0007264,GO:0008104,GO:0008150,GO:0008152,GO:0009056,GO:0009966,GO:0009967,GO:0009987,GO:0010646,GO:0010647,GO:0012505,GO:…	-	ko:K07893	-	Ras
14417	Regulated-SNARE-like domain	SEC22	0.347294	0.186004	0.275507	-0.0990992	-0.0273126	1.88721e-11	6.99005e-05	5.00857e-07	0.0100743	0.501684	-0.573869	-0.617396	-0.585441	-0.610622	-0.608139	-0.661498	-0.435928	-0.361446	-0.501203	-0.512919	-0.493374	-0.524892	-0.259792	-0.220289	-0.283891	-0.280376	-0.250662	-0.278192	-0.250672	-0.259398	-0.230494	-0.260083	-0.189345	-0.255235	5286.M7XPL5	8.73e-160	449	COG5143@1|root,KOG0862@2759|Eukaryota,38HIM@33154|Opisthokonta,3NUVF@4751|Fungi,3UYG4@5204|Basidiomycota,2YCH7@29000|Pucciniomycotina	4751|Fungi	U	GO:0000149,GO:0003674,GO:0005484,GO:0005488,GO:0005515,GO:0005575,GO:0005622,GO:0005623,GO:0005737,GO:0005783,GO:0005789,GO:0005794,GO:0005798,GO:0006810,GO:0006886,GO:0006888,GO:0006890,GO:0006906,GO:0006996,GO:0008104,GO:0008150,GO:0009987,GO:0012505,GO:0012506,GO:0012507,GO:0015031,GO:0015833,GO:0016020,GO:0016021,GO:0016043,GO:0016050,GO:0016192,GO:0030133,GO:0030134,GO:0030135,GO:0030658,GO:…	-	ko:K08517	ko04130,ko04145,ko05134,map04130,map04145,map05134	Longin,Synaptobrevin
11175	phd finger	-	0.469345	0.406064	0.416425	-0.0270667	0.025854	1.892e-11	1.0848e-07	9.92145e-08	0.615469	0.643931	-1.55679	-1.53049	-1.50393	-1.48323	-1.4642	-1.45029	-1.49992	-1.44099	-1.57144	-1.43177	-1.51388	-1.46761	-1.02977	-1.12118	-1.02544	-0.994619	-0.99433	-1.00751	-1.20277	-1.07925	-1.01215	-1.0198	-1.0755	-1.06869	5286.M7WNZ6	0	1017	KOG4323@1|root,KOG4323@2759|Eukaryota,39TDY@33154|Opisthokonta	33154|Opisthokonta	EG	GO:0003674,GO:0003824,GO:0005575,GO:0005622,GO:0005623,GO:0005694,GO:0006325,GO:0006355,GO:0006357,GO:0006464,GO:0006482,GO:0006807,GO:0006996,GO:0008150,GO:0008152,GO:0008214,GO:0009889,GO:0009987,GO:0010468,GO:0010556,GO:0016043,GO:0016569,GO:0016570,GO:0016577,GO:0016740,GO:0019219,GO:0019222,GO:0019538,GO:0019787,GO:0031323,GO:0031326,GO:0032991,GO:0033169,GO:0033193,GO:0036211,GO:0043170,GO:…	-	-	-	PHD
12170	Plays an important role in the de novo pathway and in the salvage pathway of purine nucleotide biosynthesis. Catalyzes the first commited step in the biosynthesis of AMP from IMP	ADE12	-0.355684	-0.206558	0.0401187	0.342616	-0.0531863	1.93975e-11	2.71766e-05	0.335282	8.80161e-09	0.176079	2.21302	2.27485	2.25524	2.22021	2.22102	2.29757	2.06365	2.15752	2.20711	1.8919	1.93308	1.88812	1.94875	1.85827	1.83856	1.93147	1.88549	1.88527	1.93632	1.96514	1.90715	1.91207	1.9704	1.95099	5286.M7WSH3	0	877	COG0104@1|root,KOG1355@2759|Eukaryota,38HVH@33154|Opisthokonta,3NWD9@4751|Fungi,3UZ9B@5204|Basidiomycota,2YCWY@29000|Pucciniomycotina	4751|Fungi	F	GO:0003674,GO:0003676,GO:0003677,GO:0003688,GO:0003690,GO:0003824,GO:0004019,GO:0005488,GO:0005575,GO:0005622,GO:0005623,GO:0005737,GO:0006082,GO:0006106,GO:0006139,GO:0006163,GO:0006164,GO:0006167,GO:0006725,GO:0006753,GO:0006793,GO:0006796,GO:0006807,GO:0008150,GO:0008152,GO:0009058,GO:0009116,GO:0009117,GO:0009119,GO:0009123,GO:0009124,GO:0009126,GO:0009127,GO:0009150,GO:0009152,GO:0009156,GO:…	6.3.4.4	ko:K01939	ko00230,ko00250,ko01100,map00230,map00250,map01100	Adenylsucc_synt
8969	Polysaccharide biosynthesis protein	GAL10	-0.482774	-0.7104	-0.645452	0.198701	0.361379	1.93975e-11	2.44178e-11	1.72361e-10	0.000516641	6.57449e-07	4.51831	4.56484	4.49252	4.48326	4.49213	4.38591	4.50148	4.48355	4.46536	4.29268	4.3237	4.25601	3.90715	4.05373	3.96919	3.9767	4.15144	3.98212	3.77291	3.77283	3.77344	3.60433	3.6508	3.68089	5286.M7Y042	4.65e-278	759	COG1087@1|root,KOG1371@2759|Eukaryota,38C46@33154|Opisthokonta,3NVGX@4751|Fungi,3UYJA@5204|Basidiomycota,2YBZV@29000|Pucciniomycotina	4751|Fungi	M	GO:0003674,GO:0003824,GO:0003978,GO:0004034,GO:0005488,GO:0005515,GO:0005575,GO:0005622,GO:0005623,GO:0005737,GO:0005829,GO:0005975,GO:0005996,GO:0006012,GO:0006464,GO:0006486,GO:0006807,GO:0008150,GO:0008152,GO:0009056,GO:0009058,GO:0009059,GO:0009100,GO:0009101,GO:0009987,GO:0016052,GO:0016853,GO:0016854,GO:0016857,GO:0019318,GO:0019320,GO:0019388,GO:0019538,GO:0033499,GO:0034645,GO:0036211,GO:…	5.1.3.2,5.1.3.3	ko:K01784,ko:K01785	ko00010,ko00052,ko00520,ko01100,ko01110,ko01120,ko01130,map00010,map00052,map00520,map01100,map01110,map01120,map01130	Aldose_epim,Epimerase,GDP_Man_Dehyd
12133	Ribosomal L28 family	-	-0.463438	-0.383556	0.0131829	0.466641	-0.00997967	1.93975e-11	2.16282e-07	0.812286	4.29572e-09	0.863205	0.588112	0.522998	0.569374	0.568799	0.583179	0.629651	0.336178	0.436963	0.336409	0.159907	0.0723276	0.0988978	0.0686382	0.0740132	0.0984459	0.169761	0.0795663	0.191059	0.0361319	0.00434419	-0.0815959	0.0155649	0.147346	0.20777	5286.M7WSR6	7.29e-83	247	COG0227@1|root,KOG3278@2759|Eukaryota,39R8B@33154|Opisthokonta,3P06V@4751|Fungi,3V2IE@5204|Basidiomycota,2YEXV@29000|Pucciniomycotina	4751|Fungi	J	GO:0000313,GO:0000315,GO:0003674,GO:0003735,GO:0005198,GO:0005575,GO:0005622,GO:0005623,GO:0005737,GO:0005739,GO:0005759,GO:0005761,GO:0005762,GO:0005840,GO:0006412,GO:0006518,GO:0006807,GO:0008150,GO:0008152,GO:0009058,GO:0009059,GO:0009987,GO:0010467,GO:0015934,GO:0019538,GO:0031974,GO:0032543,GO:0032991,GO:0034641,GO:0034645,GO:0043043,GO:0043170,GO:0043226,GO:0043227,GO:0043228,GO:0043229,GO:…	-	ko:K02902	ko03010,map03010	Ribosomal_L28
16019	Thioredoxin-like domain	-	-0.672285	-0.608773	-0.277722	0.526362	0.131799	2.13121e-11	6.08411e-08	0.00119856	2.02509e-07	0.0774041	0.956906	0.933483	0.959378	0.843694	0.95435	0.808079	0.601607	0.570453	0.879297	0.332826	0.447434	0.368599	0.191061	0.259555	0.231513	0.312024	0.317491	0.110535	-0.0010906	0.128862	0.0972671	0.153273	-0.000873552	0.163294	5286.M7XG92	1.81e-85	252	COG0526@1|root,KOG0907@2759|Eukaryota,39JHJ@33154|Opisthokonta,3Q56E@4751|Fungi,3VCIP@5204|Basidiomycota	4751|Fungi	O	-	-	-	-	Thioredoxin
11527	Putative tRNA binding domain	ARC1	-0.605238	-0.57569	-0.485483	0.156973	0.0372187	2.18819e-11	2.8928e-08	4.80932e-07	0.0192701	0.608017	1.45859	1.54827	1.42051	1.43072	1.48841	1.28793	1.29691	1.38047	1.49142	1.2282	1.31201	1.30608	0.800947	0.788704	0.809469	0.84863	0.916906	0.83835	0.750741	0.771695	0.919291	0.860436	0.663158	0.866253	5286.M7XQJ1	8.75e-271	746	COG0143@1|root,KOG2241@2759|Eukaryota,38C9W@33154|Opisthokonta,3P07W@4751|Fungi,3V068@5204|Basidiomycota,2YC1W@29000|Pucciniomycotina	4751|Fungi	J	GO:0000049,GO:0002181,GO:0003674,GO:0003676,GO:0003723,GO:0005488,GO:0005543,GO:0005575,GO:0005622,GO:0005623,GO:0005737,GO:0006082,GO:0006139,GO:0006399,GO:0006412,GO:0006418,GO:0006518,GO:0006520,GO:0006725,GO:0006807,GO:0008047,GO:0008150,GO:0008152,GO:0008289,GO:0009058,GO:0009059,GO:0009987,GO:0010467,GO:0010494,GO:0016070,GO:0017101,GO:0017102,GO:0019538,GO:0019752,GO:0030234,GO:0032266,GO:…	-	ko:K15437	-	GST_C,tRNA_bind
10113	ERG2 and Sigma1 receptor like protein	ERG2	-0.86718	-1.52661	-1.16246	0.136508	0.431792	2.24375e-11	1.50241e-12	1.83206e-10	0.148117	0.000102101	1.18309	0.890021	0.887807	1.1	0.854537	0.758934	1.26841	1.3035	1.21684	0.784671	0.890092	0.752906	0.0200298	0.165439	0.158577	-0.0892123	0.0988209	0.11765	-0.38182	-0.314684	-0.0945894	-0.266363	-0.43241	-0.360951	5286.M7XXJ2	1.24e-157	444	KOG4143@1|root,KOG4143@2759|Eukaryota,39FR5@33154|Opisthokonta,3NY94@4751|Fungi,3V0AH@5204|Basidiomycota,2YDP2@29000|Pucciniomycotina	4751|Fungi	T	GO:0000247,GO:0003674,GO:0003824,GO:0005575,GO:0005622,GO:0005623,GO:0005737,GO:0005783,GO:0006066,GO:0006629,GO:0006694,GO:0006696,GO:0008150,GO:0008152,GO:0008202,GO:0008204,GO:0008610,GO:0009058,GO:0009987,GO:0012505,GO:0016125,GO:0016126,GO:0016128,GO:0016129,GO:0016853,GO:0016860,GO:0016863,GO:0043226,GO:0043227,GO:0043229,GO:0043231,GO:0044107,GO:0044108,GO:0044237,GO:0044238,GO:0044249,GO:…	-	ko:K09829	ko00100,ko01100,ko01130,map00100,map01100,map01130	ERG2_Sigma1R
8668	-	-	0.484295	0.271235	0.250141	-0.294915	-0.0607609	2.24759e-11	4.63751e-05	0.000138104	6.60912e-06	0.263613	0.948824	0.941371	0.953467	0.916662	0.862416	0.947614	1.20865	1.15297	0.950881	1.23518	1.17982	1.25492	1.34609	1.49162	1.39473	1.35659	1.44595	1.44113	1.41668	1.36176	1.34778	1.46124	1.52696	1.43215	5286.M7XBM0	0	1452	2CE4R@1|root,2S2YC@2759|Eukaryota,3A44R@33154|Opisthokonta,3P48D@4751|Fungi,3V1GN@5204|Basidiomycota	4751|Fungi	-	-	-	-	-	-
8873	s-adenosyl-l-methionine-dependent methyltransferase	-	-1.08112	-1.59329	-2.30892	-0.705767	0.522034	2.40539e-11	2.86085e-11	9.60684e-14	2.69832e-06	0.000148464	4.49808	4.38836	4.48949	4.52748	4.39872	4.52198	4.92576	4.78879	4.44048	5.3265	4.97228	5.23056	3.1475	3.36568	3.4446	3.3545	3.46109	3.56401	3.16418	2.95551	3.25547	2.96331	2.705	2.93428	5286.M7X7I7	6.02e-191	532	2D13N@1|root,2S4V1@2759|Eukaryota,3A55B@33154|Opisthokonta,3P4KT@4751|Fungi,3V6TH@5204|Basidiomycota	4751|Fungi	S	GO:0008150,GO:0008152,GO:0009058,GO:0019748,GO:0044550	-	-	-	Methyltransf_11,Methyltransf_25,Ubie_methyltran
12080	Homoserine dehydrogenase	HOM6	-0.506801	-0.446257	-0.166856	0.284641	-0.0553041	2.65865e-11	1.09956e-07	0.00788221	2.03086e-05	0.343804	1.67657	1.73567	1.65378	1.58585	1.67926	1.57012	1.50857	1.62297	1.69066	1.29039	1.42026	1.38605	1.04504	1.22152	1.18743	1.12707	1.14497	1.13441	1.09749	1.23199	1.15394	1.24198	1.13308	1.22108	5286.M7WL24	4.19e-270	746	COG0527@1|root,KOG0455@2759|Eukaryota,38ESM@33154|Opisthokonta,3NW9B@4751|Fungi,3UY2Y@5204|Basidiomycota,2YCMM@29000|Pucciniomycotina	4751|Fungi	E	GO:0000096,GO:0000097,GO:0003674,GO:0003824,GO:0004072,GO:0004412,GO:0005575,GO:0005622,GO:0005623,GO:0005634,GO:0005737,GO:0006082,GO:0006520,GO:0006555,GO:0006566,GO:0006790,GO:0006793,GO:0006796,GO:0006807,GO:0006950,GO:0006970,GO:0008150,GO:0008152,GO:0008652,GO:0009058,GO:0009066,GO:0009067,GO:0009069,GO:0009070,GO:0009086,GO:0009088,GO:0009090,GO:0009092,GO:0009628,GO:0009987,GO:0016053,GO:…	1.1.1.3	ko:K00003	ko00260,ko00270,ko00300,ko01100,ko01110,ko01120,ko01130,ko01230,map00260,map00270,map00300,map01100,map01110,map01120,map01130,map01230	Homoserine_dh,NAD_binding_3
15265	-	-	-1.04205	-1.19101	-1.16653	0.0358958	0.160377	2.70118e-11	1.88245e-09	3.45711e-09	0.768699	0.170018	4.82262	4.86148	4.85566	4.99405	4.99285	5.06837	4.83461	4.85013	4.87442	4.87778	4.92806	4.88399	3.55733	3.82596	3.85781	3.89154	4.10946	4.10065	3.46881	3.77444	3.74288	3.67559	3.59917	3.91549	5286.M7X4Y4	1.74e-90	266	2E4BE@1|root,2SB8T@2759|Eukaryota,3AB96@33154|Opisthokonta,3P791@4751|Fungi,3V2JX@5204|Basidiomycota,2YEU8@29000|Pucciniomycotina	4751|Fungi	-	-	-	-	-	-
9689	Dehydratase family	ILV3	-0.62232	-0.48931	-0.120859	0.37527	-0.12619	2.78596e-11	6.11602e-07	0.102457	8.70749e-06	0.0715794	3.34263	3.33783	3.26424	3.49978	3.48058	3.41039	3.10443	3.18687	3.32935	2.96219	3.07597	3.00376	2.64231	2.72685	2.71424	2.80709	2.88866	2.82237	2.74849	2.72279	2.68142	2.96807	2.83554	2.87573	5286.M7X369	0	1071	COG0129@1|root,KOG2448@2759|Eukaryota,38F28@33154|Opisthokonta,3NUBR@4751|Fungi,3UYUV@5204|Basidiomycota,2YD34@29000|Pucciniomycotina	4751|Fungi	E	GO:0003674,GO:0003824,GO:0004160,GO:0005575,GO:0005622,GO:0005623,GO:0005737,GO:0005739,GO:0006082,GO:0006520,GO:0006549,GO:0006551,GO:0006573,GO:0006807,GO:0008150,GO:0008152,GO:0008652,GO:0009058,GO:0009081,GO:0009082,GO:0009097,GO:0009099,GO:0009987,GO:0016053,GO:0016829,GO:0016835,GO:0016836,GO:0019752,GO:0043226,GO:0043227,GO:0043229,GO:0043231,GO:0043436,GO:0044237,GO:0044238,GO:0044249,GO:…	4.2.1.9	ko:K01687	ko00290,ko00770,ko01100,ko01110,ko01130,ko01210,ko01230,map00290,map00770,map01100,map01110,map01130,map01210,map01230	ILVD_EDD
9275	Las17-binding protein actin regulator	-	0.364924	0.184369	0.0929767	-0.255311	0.0166364	2.8225e-11	0.000170417	0.034569	1.23077e-06	0.711496	0.589513	0.572291	0.425269	0.473399	0.492337	0.508944	0.629462	0.575601	0.558419	0.822039	0.70421	0.77056	0.892657	0.878038	0.860214	0.852644	0.879565	0.88818	0.788896	0.745809	0.781886	0.866952	0.829899	0.878889	5286.M7WNS4	8.94e-192	534	COG2930@1|root,KOG1843@2759|Eukaryota,38FCU@33154|Opisthokonta,3NWAM@4751|Fungi,3UXUS@5204|Basidiomycota,2YCKI@29000|Pucciniomycotina	4751|Fungi	S	GO:0001726,GO:0003674,GO:0003779,GO:0005488,GO:0005515,GO:0005543,GO:0005575,GO:0005622,GO:0005623,GO:0005737,GO:0005739,GO:0005829,GO:0005856,GO:0005886,GO:0005933,GO:0005935,GO:0005938,GO:0006810,GO:0006897,GO:0006996,GO:0007010,GO:0007015,GO:0008092,GO:0008150,GO:0008289,GO:0009987,GO:0015629,GO:0016020,GO:0016043,GO:0016192,GO:0022607,GO:0030029,GO:0030036,GO:0030427,GO:0030479,GO:0030863,GO:…	-	ko:K20523	-	SH3_1,SH3_2,Ysc84
16032	Rab subfamily of small GTPases	YPT31	0.538654	0.433047	0.281891	-0.231119	0.0256442	2.83242e-11	4.46634e-07	0.000137358	0.000421781	0.700004	2.45025	2.31057	2.30165	2.45661	2.33419	2.30749	2.41346	2.2895	2.39211	2.6637	2.48504	2.62499	2.86268	2.92944	2.82454	2.83249	3.0211	2.92243	2.83188	2.76458	2.79776	2.91811	2.89923	2.80207	5286.M7XNX9	5.11e-143	404	COG1100@1|root,KOG0087@2759|Eukaryota,38FAA@33154|Opisthokonta,3NV4U@4751|Fungi,3UZ1W@5204|Basidiomycota,2YCRK@29000|Pucciniomycotina	4751|Fungi	U	GO:0000003,GO:0000166,GO:0000212,GO:0000226,GO:0000278,GO:0000281,GO:0000910,GO:0000922,GO:0001882,GO:0001883,GO:0003674,GO:0003824,GO:0003924,GO:0005488,GO:0005525,GO:0005575,GO:0005622,GO:0005623,GO:0005628,GO:0005737,GO:0005739,GO:0005740,GO:0005741,GO:0005768,GO:0005794,GO:0005802,GO:0005819,GO:0005856,GO:0005933,GO:0005935,GO:0005938,GO:0006810,GO:0006886,GO:0006887,GO:0006996,GO:0007010,GO:…	-	ko:K07904,ko:K07905	ko04144,ko04152,ko04961,ko04962,ko04972,map04144,map04152,map04961,map04962,map04972	Ras
8782	SCP-2 sterol transfer family	-	-1.07218	-0.780464	-0.551046	-0.280058	-0.801195	2.96636e-11	1.84747e-06	0.000167509	0.0201243	8.58828e-07	2.3755	2.62832	2.78234	2.26935	2.50217	2.64566	2.55706	2.66956	2.86187	2.75855	2.91085	2.77245	1.81176	1.36136	1.39737	1.40981	1.38935	1.4006	1.92061	1.9867	1.8398	2.31205	2.19585	2.28081	5286.M7WML5	2.41e-79	237	KOG4170@1|root,KOG4170@2759|Eukaryota,3A5TP@33154|Opisthokonta,3P64Q@4751|Fungi,3V1MA@5204|Basidiomycota,2YEN6@29000|Pucciniomycotina	4751|Fungi	S	-	-	-	-	SCP2
10103	Chromatin organization modifier domain	TEF3	-0.626953	-0.62097	-0.186384	0.731508	0.290939	2.99768e-11	1.9838e-08	0.0155058	7.99701e-10	0.000256846	6.02626	6.01829	5.89538	6.01222	6.00666	5.865	5.68533	5.69425	5.79399	5.20345	5.34477	5.16916	5.16029	5.39274	5.33498	5.31238	5.47671	5.38498	5.06621	5.09906	5.14539	5.03139	5.01471	5.11213	5286.M7X3Q5	0	2061	COG0488@1|root,KOG1242@1|root,KOG0062@2759|Eukaryota,KOG1242@2759|Eukaryota,38GJ3@33154|Opisthokonta,3NWIQ@4751|Fungi,3UZPZ@5204|Basidiomycota,2YCZU@29000|Pucciniomycotina	4751|Fungi	EJ	GO:0000166,GO:0002181,GO:0002182,GO:0003674,GO:0003676,GO:0003723,GO:0003746,GO:0003824,GO:0003924,GO:0005488,GO:0005524,GO:0005575,GO:0005618,GO:0005622,GO:0005623,GO:0005737,GO:0005829,GO:0005840,GO:0005886,GO:0006412,GO:0006414,GO:0006415,GO:0006518,GO:0006807,GO:0008135,GO:0008144,GO:0008150,GO:0008152,GO:0009058,GO:0009059,GO:0009277,GO:0009986,GO:0009987,GO:0010467,GO:0010494,GO:0016020,GO:…	-	ko:K03235	-	ABC_tran
9622	ATP synthase (E/31 kDa) subunit	VMA4	0.874085	0.949116	0.796353	-0.386259	-0.308527	3.02716e-11	4.72394e-09	9.78651e-08	0.000323403	0.00311648	2.62674	2.5684	2.58098	2.41333	2.30798	2.23809	2.72287	2.53833	2.67666	2.90476	2.72199	2.89979	3.36557	3.51261	3.36947	3.20062	3.34064	3.19112	3.64517	3.57627	3.56378	3.7296	3.53544	3.65056	5286.M7X825	2.01e-141	401	COG1390@1|root,KOG1664@2759|Eukaryota,38FW0@33154|Opisthokonta,3NXSD@4751|Fungi,3V0HK@5204|Basidiomycota,2YDYV@29000|Pucciniomycotina	4751|Fungi	C	GO:0000221,GO:0000322,GO:0000323,GO:0000324,GO:0000329,GO:0003674,GO:0003824,GO:0005215,GO:0005575,GO:0005622,GO:0005623,GO:0005737,GO:0005773,GO:0005774,GO:0006810,GO:0006811,GO:0006812,GO:0006873,GO:0006885,GO:0007035,GO:0008150,GO:0008324,GO:0009987,GO:0015075,GO:0015077,GO:0015078,GO:0015318,GO:0015399,GO:0015405,GO:0015672,GO:0015988,GO:0015991,GO:0016020,GO:0016021,GO:0016462,GO:0016469,GO:…	-	ko:K02150	ko00190,ko01100,ko04145,ko04150,ko04721,ko04966,ko05110,ko05120,ko05323,map00190,map01100,map04145,map04150,map04721,map04966,map05110,map05120,map05323	vATP-synt_E
9084	CobB/CobQ-like glutamine amidotransferase domain	HIS7	-0.357398	-0.361005	0.111745	0.411272	-0.0578703	3.03175e-11	1.48245e-08	0.0115373	9.81635e-10	0.152198	2.46717	2.4601	2.42209	2.44649	2.47901	2.43525	2.36564	2.42649	2.45904	1.98169	2.14139	1.99815	2.09382	2.08569	2.06411	2.1016	2.09076	2.12973	2.0386	2.12386	2.00569	2.1378	2.14646	2.17221	5286.M7WYZ8	0	1186	COG0107@1|root,KOG0623@2759|Eukaryota,38J63@33154|Opisthokonta,3NUBP@4751|Fungi,3UZ6W@5204|Basidiomycota,2YC12@29000|Pucciniomycotina	4751|Fungi	E	GO:0000105,GO:0000107,GO:0003674,GO:0003824,GO:0004359,GO:0005575,GO:0005622,GO:0005623,GO:0006082,GO:0006520,GO:0006547,GO:0006725,GO:0006807,GO:0008150,GO:0008152,GO:0008652,GO:0009058,GO:0009987,GO:0016053,GO:0016740,GO:0016757,GO:0016763,GO:0016787,GO:0016810,GO:0016811,GO:0018130,GO:0019438,GO:0019752,GO:0034641,GO:0043436,GO:0044237,GO:0044238,GO:0044249,GO:0044281,GO:0044283,GO:0044464,GO:…	3.5.4.12	ko:K01493,ko:K01663	ko00240,ko00340,ko01100,ko01110,ko01230,map00240,map00340,map01100,map01110,map01230	GATase,His_biosynth
9298	Riboflavin kinase	FMN1	-0.607344	-0.540761	-0.133221	0.37304	-0.101083	3.05109e-11	1.05493e-07	0.0679436	7.42912e-06	0.140974	-0.613654	-0.59634	-0.721365	-0.694631	-0.662295	-0.754691	-0.884685	-0.743878	-0.672311	-1.08816	-1.00176	-1.05069	-1.33232	-1.23277	-1.25635	-1.27455	-1.27231	-1.31875	-1.43051	-1.13355	-1.3591	-1.1031	-1.25659	-1.18058	5286.M7XNA4	5.61e-168	470	COG0196@1|root,KOG3110@2759|Eukaryota,3A3TG@33154|Opisthokonta,3P3XM@4751|Fungi,3V1ID@5204|Basidiomycota,2YEMC@29000|Pucciniomycotina	4751|Fungi	H	GO:0003674,GO:0003824,GO:0005488,GO:0005575,GO:0005622,GO:0005623,GO:0005737,GO:0005739,GO:0005740,GO:0005743,GO:0006139,GO:0006725,GO:0006732,GO:0006753,GO:0006766,GO:0006767,GO:0006771,GO:0006793,GO:0006796,GO:0006807,GO:0008150,GO:0008152,GO:0008270,GO:0008531,GO:0009058,GO:0009108,GO:0009110,GO:0009117,GO:0009123,GO:0009124,GO:0009156,GO:0009161,GO:0009165,GO:0009231,GO:0009259,GO:0009260,GO:…	2.7.1.26	ko:K00861	ko00740,ko01100,ko01110,map00740,map01100,map01110	Flavokinase
15810	Ribosomal Proteins L2, C-terminal domain	RML2	-0.446547	-0.530606	-0.212457	0.376738	0.142648	3.11115e-11	1.15231e-09	0.000391657	9.62776e-08	0.00664745	1.46654	1.35556	1.27159	1.3976	1.37478	1.30841	1.2316	1.303	1.25285	1.00961	0.974168	0.973248	0.810412	0.964821	0.937934	0.886186	0.95873	0.93711	0.663992	0.741865	0.789777	0.712646	0.780723	0.826283	5286.M7XZD9	2.87e-288	788	COG0090@1|root,KOG0438@2759|Eukaryota,38BUB@33154|Opisthokonta,3NUW1@4751|Fungi,3UY7E@5204|Basidiomycota,2YC3F@29000|Pucciniomycotina	4751|Fungi	J	GO:0000313,GO:0000315,GO:0003674,GO:0003676,GO:0003723,GO:0003735,GO:0005198,GO:0005488,GO:0005575,GO:0005622,GO:0005623,GO:0005737,GO:0005739,GO:0005759,GO:0005761,GO:0005762,GO:0005840,GO:0006412,GO:0006518,GO:0006807,GO:0008150,GO:0008152,GO:0009058,GO:0009059,GO:0009987,GO:0010467,GO:0015934,GO:0019538,GO:0031974,GO:0032543,GO:0032991,GO:0034641,GO:0034645,GO:0043043,GO:0043170,GO:0043226,GO:…	-	-	-	Ribosomal_L2,Ribosomal_L2_C
15748	AMP-binding enzyme	FAA4	-0.619383	-0.349186	-0.181591	0.357743	-0.0800479	3.23135e-11	5.4604e-05	0.0172276	1.65406e-05	0.258742	3.37692	3.37635	3.28698	3.2858	3.34047	3.17314	2.99406	3.02974	3.2628	2.91314	3.05275	2.88071	2.66656	2.79779	2.74766	2.5656	2.70015	2.64562	2.7757	2.71393	2.74941	2.79425	2.72664	2.78094	5286.M7X6B9	0	1329	COG1022@1|root,KOG1180@2759|Eukaryota,39R6J@33154|Opisthokonta,3NVN8@4751|Fungi,3UZJS@5204|Basidiomycota,2YCQE@29000|Pucciniomycotina	4751|Fungi	I	GO:0001676,GO:0003674,GO:0003824,GO:0004467,GO:0005575,GO:0005622,GO:0005623,GO:0005737,GO:0005739,GO:0005740,GO:0005741,GO:0005783,GO:0005811,GO:0005886,GO:0006082,GO:0006139,GO:0006163,GO:0006629,GO:0006631,GO:0006637,GO:0006725,GO:0006732,GO:0006753,GO:0006790,GO:0006793,GO:0006796,GO:0006807,GO:0006810,GO:0006811,GO:0006812,GO:0006820,GO:0006869,GO:0008150,GO:0008152,GO:0009117,GO:0009150,GO:…	6.2.1.3	ko:K01897	ko00061,ko00071,ko01100,ko01212,ko02024,ko03320,ko04146,ko04216,ko04714,ko04920,map00061,map00071,map01100,map01212,map02024,map03320,map04146,map04216,map04714,map04920	AMP-binding
9590	-	-	0.583691	0.545936	0.558393	-0.137032	-0.111733	3.4953e-11	5.68442e-08	5.37163e-08	0.0370921	0.0927155	-2.79446	-2.83345	-2.71446	-2.67487	-2.72753	-2.57689	-2.60922	-2.68739	-2.73734	-2.54438	-2.6006	-2.60476	-2.01108	-2.15078	-2.15479	-2.12832	-2.1741	-2.20044	-2.16248	-2.10616	-2.12749	-2.12738	-1.93552	-2.01166	5286.M7WH52	0	2295	2CT80@1|root,2S4B8@2759|Eukaryota,3AAHI@33154|Opisthokonta,3P87H@4751|Fungi,3V2MM@5204|Basidiomycota	4751|Fungi	-	-	-	-	-	-
15844	Iron permease FTR1 family	FTR1	0.494615	0.509825	0.599614	0.145709	0.0407095	3.54361e-11	1.23839e-08	1.28195e-09	0.0103143	0.497262	0.905223	0.86598	0.778462	0.688098	0.701093	0.703156	0.66866	0.678122	0.66359	0.679341	0.607845	0.596693	1.22507	1.36134	1.34715	1.24073	1.23051	1.20489	1.15844	1.22798	1.15342	1.21168	1.26979	1.20125	5286.M7X6M4	7.87e-248	684	COG0672@1|root,2QQWE@2759|Eukaryota,38C9P@33154|Opisthokonta,3NWZY@4751|Fungi,3UZJ3@5204|Basidiomycota,2YD6W@29000|Pucciniomycotina	4751|Fungi	P	GO:0000041,GO:0003674,GO:0005215,GO:0005381,GO:0005575,GO:0005623,GO:0005886,GO:0005887,GO:0006810,GO:0006811,GO:0006812,GO:0006820,GO:0006826,GO:0006873,GO:0006875,GO:0006879,GO:0006950,GO:0007154,GO:0008150,GO:0008324,GO:0009267,GO:0009605,GO:0009987,GO:0009991,GO:0010106,GO:0015075,GO:0015093,GO:0015318,GO:0015684,GO:0016020,GO:0016021,GO:0019725,GO:0022857,GO:0022890,GO:0030001,GO:0030003,GO:…	-	ko:K07243	-	FTR1
11264	Dienelactone hydrolase family	-	-0.894579	-0.909245	-1.12334	-0.194623	0.0341353	3.61322e-11	1.55363e-08	7.40351e-10	0.0527076	0.766495	-3.3522	-3.19345	-3.14751	-3.26601	-3.23427	-3.1759	-3.28384	-3.17443	-3.46801	-3.12785	-2.9126	-3.06034	-4.12805	-4.1672	-4.16636	-4.3596	-4.0436	-3.872	-4.24285	-4.20209	-4.20907	-4.06523	-4.29404	-4.11155	5286.M7X5E4	2.46e-166	466	COG0412@1|root,KOG3043@2759|Eukaryota,38HXU@33154|Opisthokonta,3NUGF@4751|Fungi,3V2DF@5204|Basidiomycota,2YFY2@29000|Pucciniomycotina	4751|Fungi	Q	GO:0005575,GO:0005622,GO:0005623,GO:0005737,GO:0044424,GO:0044464	-	-	-	DLH
13088	Endothelin-converting enzyme 1	-	0.64648	0.257188	0.028214	-0.432896	0.18537	3.64128e-11	0.00190476	0.72548	2.63622e-06	0.0142598	1.8358	1.81095	1.87701	1.69371	1.75673	1.8806	2.07252	2.0128	1.76288	2.3125	2.11119	2.3024	2.46685	2.40734	2.45781	2.47843	2.45608	2.46717	2.12734	2.30721	2.18522	2.18483	2.26052	2.36538	5286.M7XJR5	0	1672	COG3590@1|root,KOG3624@2759|Eukaryota,38BNF@33154|Opisthokonta,3NWJF@4751|Fungi,3UY5F@5204|Basidiomycota,2YF76@29000|Pucciniomycotina	4751|Fungi	E	-	3.4.24.71	ko:K01415	-	Peptidase_M13,Peptidase_M13_N
14734	-	-	1.37916	1.27964	0.788535	-0.975833	-0.385204	3.64128e-11	6.54552e-08	5.89633e-05	1.26486e-06	0.0165655	1.69581	1.63663	1.86993	1.43567	1.41524	1.52785	2.44259	2.406	2.16685	2.67084	2.48842	2.5588	3.36497	3.20474	3.13584	2.58788	2.77681	2.78588	3.61477	3.65505	3.58455	3.23397	3.47749	3.37221	5286.M7WXM2	3.84e-190	528	2AW67@1|root,2RZY1@2759|Eukaryota,3A2DQ@33154|Opisthokonta,3P3QH@4751|Fungi,3V0Q5@5204|Basidiomycota,2YFRR@29000|Pucciniomycotina	4751|Fungi	-	-	-	-	-	-
12445	phosphoribosyltransferase	-	-0.41636	-0.393949	-0.103792	0.272995	-0.0395734	3.68613e-11	4.99604e-08	0.0412657	3.57426e-06	0.428905	1.12174	1.19357	1.12255	1.11129	1.15336	1.07569	1.07749	1.09162	1.06844	0.829233	0.912602	0.828279	0.614727	0.707222	0.738867	0.794656	0.681447	0.743116	0.623856	0.748004	0.683848	0.795798	0.67066	0.79228	5286.M7WVP5	3.04e-163	456	COG2236@1|root,2QRN9@2759|Eukaryota,38G9X@33154|Opisthokonta,3P10X@4751|Fungi,3V0E3@5204|Basidiomycota,2YDJY@29000|Pucciniomycotina	4751|Fungi	F	GO:0000310,GO:0003674,GO:0003824,GO:0004422,GO:0005575,GO:0005622,GO:0005623,GO:0005634,GO:0005737,GO:0006139,GO:0006144,GO:0006163,GO:0006164,GO:0006166,GO:0006177,GO:0006188,GO:0006725,GO:0006753,GO:0006793,GO:0006796,GO:0006807,GO:0008150,GO:0008152,GO:0009058,GO:0009112,GO:0009116,GO:0009117,GO:0009119,GO:0009123,GO:0009124,GO:0009126,GO:0009127,GO:0009150,GO:0009152,GO:0009156,GO:0009161,GO:…	-	ko:K07101	-	Pribosyltran
9231	Core component of nucleosome. Nucleosomes wrap and compact DNA into chromatin, limiting DNA accessibility to the cellular machineries which require DNA as a template. Histones thereby play a central role in transcription regulation, DNA repair, DNA replication and chromosomal stability. DNA accessibility is regulated via a complex set of post-translational modifications of histones, also called h…	HHF1	1.25443	1.16871	1.14063	-0.375248	-0.261443	4.09433e-11	6.6868e-08	1.28424e-07	0.00967718	0.0693174	-0.577857	-0.756048	-1.12442	-0.530043	-0.684764	-0.627056	-0.466635	-0.647684	-0.76015	-0.288251	-0.494398	-0.241702	0.209912	0.620665	0.482584	0.384081	0.754222	0.774944	0.659569	0.509793	0.462313	0.800912	0.841854	0.754767	5286.M7X2U9	5.61e-65	198	COG2036@1|root,KOG3467@2759|Eukaryota,3A1HI@33154|Opisthokonta,3P3ZX@4751|Fungi,3V1EP@5204|Basidiomycota,2YE9F@29000|Pucciniomycotina	4751|Fungi	B	GO:0000003,GO:0000122,GO:0000228,GO:0000785,GO:0000786,GO:0000788,GO:0000790,GO:0003006,GO:0003674,GO:0003676,GO:0003677,GO:0005488,GO:0005515,GO:0005575,GO:0005622,GO:0005623,GO:0005634,GO:0005657,GO:0005694,GO:0006323,GO:0006325,GO:0006333,GO:0006334,GO:0006342,GO:0006355,GO:0006357,GO:0006464,GO:0006479,GO:0006807,GO:0006996,GO:0007049,GO:0008150,GO:0008152,GO:0008213,GO:0009653,GO:0009889,GO:…	-	ko:K11254	ko05034,ko05203,ko05322,map05034,map05203,map05322	CENP-T_C
16392	Ribosomal protein S5, C-terminal domain	MRPS5	-0.685225	-0.342464	-0.257341	0.410714	-0.0171686	4.10187e-11	0.000235212	0.00356437	1.23289e-05	0.845708	0.386824	0.40835	0.271896	0.615807	0.613527	0.523886	0.103215	0.22667	0.118447	0.0727878	0.0874166	0.0177974	-0.26365	-0.286295	-0.296749	-0.171731	-0.141621	-0.131011	-0.166425	-0.195726	-0.216911	-0.324576	-0.147321	-0.122125	5286.M7WK67	2.07e-223	619	COG0098@1|root,KOG2646@2759|Eukaryota,38EJN@33154|Opisthokonta,3NTWH@4751|Fungi,3V170@5204|Basidiomycota,2YE9S@29000|Pucciniomycotina	4751|Fungi	J	GO:0000313,GO:0000314,GO:0003674,GO:0003735,GO:0005198,GO:0005575,GO:0005622,GO:0005623,GO:0005737,GO:0005739,GO:0005759,GO:0005761,GO:0005763,GO:0005840,GO:0006412,GO:0006518,GO:0006807,GO:0008150,GO:0008152,GO:0009058,GO:0009059,GO:0009987,GO:0010467,GO:0015935,GO:0019538,GO:0031974,GO:0032543,GO:0032991,GO:0034641,GO:0034645,GO:0043043,GO:0043170,GO:0043226,GO:0043227,GO:0043228,GO:0043229,GO:…	-	ko:K02988	ko03010,map03010	Ribosomal_S5,Ribosomal_S5_C
11400	MreB/Mbl protein	SSE1	-0.631315	-0.780454	-0.71116	0.194291	0.274136	4.14648e-11	7.86514e-10	4.69855e-09	0.00814348	0.000595573	5.72715	5.74686	5.64722	5.83824	5.85447	5.72488	5.58892	5.52247	5.65047	5.54409	5.60975	5.53269	4.94952	5.181	5.06552	5.12129	5.27305	5.16053	4.77434	4.79745	4.8487	4.89231	4.74229	4.91846	5286.M7XMR9	0	1475	COG0443@1|root,KOG0103@2759|Eukaryota,38HTW@33154|Opisthokonta,3NV9J@4751|Fungi,3UXYN@5204|Basidiomycota,2YBYJ@29000|Pucciniomycotina	4751|Fungi	O	GO:0000166,GO:0000774,GO:0003674,GO:0005488,GO:0005524,GO:0005575,GO:0005622,GO:0005623,GO:0005737,GO:0005829,GO:0005844,GO:0006457,GO:0008144,GO:0008150,GO:0009405,GO:0009987,GO:0017076,GO:0030234,GO:0030554,GO:0032553,GO:0032555,GO:0032559,GO:0032991,GO:0033218,GO:0035639,GO:0035690,GO:0036094,GO:0042026,GO:0042221,GO:0042277,GO:0042493,GO:0043167,GO:0043168,GO:0044419,GO:0044424,GO:0044444,GO:…	-	ko:K09485,ko:K09489	ko04141,ko04530,ko04612,map04141,map04530,map04612	HSP70
10281	Iron/manganese superoxide dismutases, C-terminal domain	-	-0.441271	-0.441494	-0.20338	0.256326	0.0184347	4.15152e-11	2.27139e-08	0.00062275	1.83354e-05	0.744715	1.48135	1.45014	1.38077	1.51788	1.51201	1.40122	1.27244	1.24585	1.40686	1.18062	1.24198	1.18011	0.926123	1.04785	1.03491	1.01484	1.09274	0.979286	0.880854	0.825606	0.894197	1.06032	0.945766	0.986489	5286.M7X136	4.95e-224	620	COG0605@1|root,KOG0876@2759|Eukaryota,39R8N@33154|Opisthokonta,3P3BC@4751|Fungi,3V0XN@5204|Basidiomycota,2YEBG@29000|Pucciniomycotina	4751|Fungi	P	-	1.15.1.1	ko:K04564	ko04013,ko04068,ko04146,ko04211,ko04212,ko04213,ko05016,map04013,map04068,map04146,map04211,map04212,map04213,map05016	Sod_Fe_C
14742	Oxysterol-binding protein	OSH6	-0.458318	-0.347321	-0.076992	0.333181	-0.0481447	4.23486e-11	1.43239e-06	0.166405	1.00445e-06	0.37886	1.02066	1.12918	1.02153	0.928346	1.1203	1.04919	0.864121	0.874143	0.95387	0.69259	0.742597	0.699869	0.624778	0.568914	0.616882	0.508024	0.550762	0.649931	0.538562	0.536971	0.574638	0.584926	0.736709	0.582445	5286.M7WLN2	8.65e-308	841	KOG2210@1|root,KOG2210@2759|Eukaryota,38CEM@33154|Opisthokonta,3NUQ2@4751|Fungi,3UZ2Y@5204|Basidiomycota,2YCY4@29000|Pucciniomycotina	4751|Fungi	T	GO:0003674,GO:0005488,GO:0005496,GO:0005543,GO:0005575,GO:0005622,GO:0005623,GO:0005737,GO:0005783,GO:0005829,GO:0005938,GO:0006066,GO:0006629,GO:0006694,GO:0006696,GO:0006810,GO:0006869,GO:0006887,GO:0006897,GO:0006914,GO:0007034,GO:0007163,GO:0008142,GO:0008150,GO:0008152,GO:0008202,GO:0008204,GO:0008289,GO:0008610,GO:0009056,GO:0009058,GO:0009405,GO:0009987,GO:0010314,GO:0010876,GO:0012505,GO:…	-	ko:K22285	-	Oxysterol_BP
10125	Regulator of chromosome condensation (RCC1) repeat	-	-0.490982	-0.322919	-0.030473	0.194414	-0.266095	4.23486e-11	9.81756e-06	0.619073	0.00112265	5.98989e-05	0.982857	0.944811	0.92282	0.835021	0.814236	0.782788	0.814889	0.782899	0.88788	0.669765	0.737714	0.650545	0.3201	0.479755	0.446663	0.347284	0.372716	0.370123	0.512952	0.446841	0.557119	0.684032	0.579359	0.703214	5286.M7X4F8	0	1307	COG5184@1|root,KOG1426@2759|Eukaryota,39SR3@33154|Opisthokonta,3P0DS@4751|Fungi,3UZ7D@5204|Basidiomycota,2YDCN@29000|Pucciniomycotina	4751|Fungi	DZ	GO:0005575,GO:0005622,GO:0005623,GO:0005737,GO:0005739,GO:0005740,GO:0005743,GO:0006996,GO:0007005,GO:0008150,GO:0009987,GO:0016020,GO:0016021,GO:0016043,GO:0017004,GO:0017062,GO:0019866,GO:0022607,GO:0031090,GO:0031224,GO:0031300,GO:0031301,GO:0031304,GO:0031305,GO:0031966,GO:0031967,GO:0031975,GO:0032592,GO:0033108,GO:0034551,GO:0034622,GO:0043226,GO:0043227,GO:0043229,GO:0043231,GO:0043933,GO:…	-	-	-	RCC1,RCC1_2
9415	Frataxin-like domain	YFH1	-0.748101	-0.916255	-0.476485	0.224096	-0.0475207	4.47746e-11	9.95274e-10	1.84534e-05	0.0099283	0.610282	-0.161215	-0.155895	-0.184276	0.0552865	0.0684702	0.0165914	-0.230615	-0.0613929	-0.110563	-0.295076	-0.194185	-0.363546	-0.882307	-0.993715	-0.829786	-0.682303	-0.737086	-0.72445	-1.15907	-1.04124	-0.951026	-0.788394	-0.709346	-0.784521	5286.M7WUP7	6.46e-69	211	COG1965@1|root,KOG3413@2759|Eukaryota,3A3XZ@33154|Opisthokonta,3P5HA@4751|Fungi,3V2AG@5204|Basidiomycota,2YESH@29000|Pucciniomycotina	4751|Fungi	P	GO:0003674,GO:0003824,GO:0004322,GO:0005488,GO:0005506,GO:0005575,GO:0005622,GO:0005623,GO:0005737,GO:0005739,GO:0005759,GO:0006464,GO:0006518,GO:0006575,GO:0006725,GO:0006749,GO:0006778,GO:0006779,GO:0006783,GO:0006790,GO:0006807,GO:0006873,GO:0006875,GO:0006879,GO:0006950,GO:0006979,GO:0006996,GO:0007005,GO:0008150,GO:0008152,GO:0008198,GO:0008199,GO:0009058,GO:0009987,GO:0016043,GO:0016226,GO:…	1.16.3.1	ko:K19054	ko00860,map00860	Frataxin_Cyay
13455	Inhibitor of apoptosis-promoting Bax1	-	1.50002	1.41206	0.957908	-1.14489	-0.602772	4.49964e-11	6.3016e-08	1.79659e-05	5.28625e-07	0.0012669	-3.25496	-3.72625	-3.48413	-3.40037	-3.73191	-3.41541	-2.58292	-2.68508	-3.48291	-2.24139	-2.56214	-2.26833	-1.93491	-2.03563	-1.94593	-2.07212	-2.04738	-1.97693	-1.341	-1.56932	-1.60441	-1.49296	-1.22886	-1.47631	5286.M7WMV3	1.65e-182	510	COG0670@1|root,KOG2322@2759|Eukaryota,39TQG@33154|Opisthokonta,3NVYX@4751|Fungi,3V0FS@5204|Basidiomycota,2YDS6@29000|Pucciniomycotina	4751|Fungi	T	GO:0000322,GO:0000323,GO:0000324,GO:0005575,GO:0005622,GO:0005623,GO:0005737,GO:0005739,GO:0005773,GO:0005783,GO:0005789,GO:0006915,GO:0006950,GO:0006986,GO:0007154,GO:0007165,GO:0008150,GO:0008219,GO:0009987,GO:0010033,GO:0012501,GO:0012505,GO:0016020,GO:0016021,GO:0019722,GO:0019932,GO:0023052,GO:0030176,GO:0030968,GO:0031224,GO:0031227,GO:0031984,GO:0033554,GO:0034620,GO:0034976,GO:0035556,GO:…	-	ko:K06890	-	Bax1-I
8594	Uncharacterised ACR, YagE family COG1723	-	-0.567064	-0.665337	-0.536984	0.248837	0.218757	4.61571e-11	2.05267e-09	8.01459e-08	0.000445295	0.00188864	-0.467234	-0.639291	-0.683627	-0.556943	-0.596961	-0.595063	-0.632144	-0.538305	-0.706373	-0.86109	-0.746161	-0.90882	-1.22519	-1.00652	-1.14865	-1.22517	-1.13771	-1.19826	-1.22054	-1.31032	-1.34197	-1.39164	-1.32552	-1.40986	5286.M7WV13	0	842	COG1723@1|root,KOG2861@2759|Eukaryota,38RKJ@33154|Opisthokonta,3NURQ@4751|Fungi,3V14D@5204|Basidiomycota,2YE19@29000|Pucciniomycotina	4751|Fungi	S	GO:0005575,GO:0005622,GO:0005623,GO:0005737,GO:0005739,GO:0005740,GO:0005743,GO:0016020,GO:0019866,GO:0031090,GO:0031966,GO:0031967,GO:0031975,GO:0043226,GO:0043227,GO:0043229,GO:0043231,GO:0044422,GO:0044424,GO:0044429,GO:0044444,GO:0044446,GO:0044464	-	-	-	DUF155
12540	General amidase	-	1.18679	0.818033	1.3923	0.10019	-0.105314	4.7128e-11	5.63235e-06	2.73825e-09	0.475532	0.46955	-2.34462	-2.31844	-2.18683	-2.40506	-2.47252	-2.36847	-2.28948	-2.1466	-2.1899	-2.55422	-2.44926	-2.34507	-1.40492	-1.30675	-1.47162	-0.888566	-0.949089	-0.954234	-1.41662	-1.16279	-1.59247	-1.06593	-1.00152	-1.1042	5286.M7X3W3	3.04e-275	760	COG0154@1|root,KOG1212@2759|Eukaryota,38CWX@33154|Opisthokonta,3NTYP@4751|Fungi,3V04C@5204|Basidiomycota	4751|Fungi	IJT	-	3.5.1.4	ko:K01426	ko00330,ko00360,ko00380,ko00627,ko00643,ko01120,map00330,map00360,map00380,map00627,map00643,map01120	Amidase
13757	Mitochondrial carrier protein	YHM1	-0.633038	-0.609594	-0.236712	0.427491	0.0311641	4.70496e-11	4.69553e-08	0.00397594	2.89408e-06	0.699111	3.84217	3.77084	3.74653	3.80853	3.73229	3.75813	3.68694	3.75736	3.68637	3.3048	3.48201	3.25996	2.93333	3.26659	3.22819	3.00439	3.22824	3.19952	3.12706	3.09236	3.08248	3.11606	3.12658	3.09399	5286.M7X347	7.58e-212	585	KOG0750@1|root,KOG0750@2759|Eukaryota,38DKN@33154|Opisthokonta,3NUAX@4751|Fungi,3UYH3@5204|Basidiomycota,2YCRW@29000|Pucciniomycotina	4751|Fungi	C	GO:0000002,GO:0001408,GO:0001409,GO:0003674,GO:0005215,GO:0005575,GO:0005622,GO:0005623,GO:0005737,GO:0005739,GO:0005740,GO:0005743,GO:0006810,GO:0006839,GO:0006862,GO:0006863,GO:0006873,GO:0006875,GO:0006879,GO:0006996,GO:0007005,GO:0008150,GO:0009987,GO:0015215,GO:0015216,GO:0015605,GO:0015748,GO:0015851,GO:0015854,GO:0015865,GO:0015931,GO:0015932,GO:0016020,GO:0016021,GO:0016043,GO:0019725,GO:…	-	-	-	Mito_carr
10069	Electron transfer flavoprotein FAD-binding domain	ETF1	-0.66632	-0.35484	-0.0437186	0.321186	-0.301415	4.74737e-11	0.000131131	0.600474	0.000171812	0.000422102	2.71243	2.81022	2.64858	2.56573	2.75298	2.609	2.53034	2.52603	2.71736	2.27012	2.45833	2.35746	1.96351	2.15117	2.10817	1.97092	1.93637	1.97089	2.19116	2.28977	2.22828	2.45566	2.25127	2.24783	5286.M7WR65	1.48e-226	626	COG2025@1|root,KOG3954@2759|Eukaryota,38C7G@33154|Opisthokonta,3NVHF@4751|Fungi,3UZ9F@5204|Basidiomycota,2YCAE@29000|Pucciniomycotina	4751|Fungi	C	GO:0000166,GO:0003674,GO:0003824,GO:0005488,GO:0005575,GO:0005622,GO:0005623,GO:0005737,GO:0005739,GO:0005759,GO:0006082,GO:0006091,GO:0006629,GO:0006631,GO:0006635,GO:0008150,GO:0008152,GO:0009055,GO:0009056,GO:0009062,GO:0009987,GO:0015980,GO:0016042,GO:0016054,GO:0016491,GO:0019395,GO:0019752,GO:0022900,GO:0022904,GO:0030258,GO:0031974,GO:0032787,GO:0033539,GO:0034440,GO:0036094,GO:0043167,GO:…	-	ko:K03522	-	ETF,ETF_alpha
15412	PHD zinc finger	-	0.965175	1.01838	0.984814	-0.105239	-0.124877	4.80413e-11	1.12767e-08	2.62437e-08	0.34499	0.268855	-1.40433	-1.28918	-1.35104	-1.61549	-1.53303	-1.54021	-1.14185	-1.15126	-1.31187	-1.23117	-1.40711	-1.41265	-0.161431	-0.655848	-0.644678	-0.396777	-0.605367	-0.47813	-0.116798	-0.208401	-0.224643	-0.458539	-0.224271	-0.413674	5286.M7WXG9	0	1367	KOG4299@1|root,KOG4299@2759|Eukaryota,38CTP@33154|Opisthokonta,3NXE4@4751|Fungi,3V0SN@5204|Basidiomycota,2YFT0@29000|Pucciniomycotina	4751|Fungi	S	GO:0000118,GO:0000122,GO:0000228,GO:0000785,GO:0000790,GO:0000976,GO:0000977,GO:0001012,GO:0001067,GO:0003674,GO:0003676,GO:0003677,GO:0003682,GO:0003690,GO:0003712,GO:0003824,GO:0005488,GO:0005515,GO:0005575,GO:0005622,GO:0005623,GO:0005634,GO:0005654,GO:0005694,GO:0006139,GO:0006275,GO:0006325,GO:0006338,GO:0006342,GO:0006351,GO:0006354,GO:0006355,GO:0006357,GO:0006366,GO:0006368,GO:0006464,GO:…	-	-	-	PHD
11758	Raffinose synthase or seed imbibition protein Sip1	-	0.738696	0.941207	0.838518	-0.304353	-0.404175	4.81068e-11	5.63227e-10	4.74573e-09	0.000840429	5.86338e-05	-3.19555	-3.17757	-3.07296	-3.36678	-3.33746	-3.28022	-2.87988	-2.98741	-3.12	-2.8735	-3.01151	-2.91721	-2.36999	-2.46007	-2.38225	-2.58122	-2.61865	-2.58619	-2.02741	-2.05766	-2.0786	-2.19446	-2.04274	-2.04946	5286.M7WJR7	0	1712	2CC3R@1|root,2QPVE@2759|Eukaryota,39VV9@33154|Opisthokonta,3NWZD@4751|Fungi,3V0UF@5204|Basidiomycota,2YDUW@29000|Pucciniomycotina	4751|Fungi	S	-	-	-	-	Raffinose_syn
15286	-	-	-0.806251	-0.753775	-0.0174777	0.54445	-0.244323	4.87749e-11	7.57341e-08	0.86614	2.98707e-06	0.0112854	-2.46797	-2.29678	-2.35769	-2.45729	-2.25001	-2.30871	-2.5712	-2.39964	-2.53755	-2.9113	-2.80251	-2.98876	-3.09819	-3.2304	-3.19743	-3.03455	-3.35693	-3.05846	-3.29795	-3.09788	-3.37388	-2.78556	-2.96912	-3.00033	5286.M7WX36	1.98e-100	293	2CEWE@1|root,2SEY5@2759|Eukaryota,3A8CF@33154|Opisthokonta,3P6TA@4751|Fungi,3V2QA@5204|Basidiomycota,2YF23@29000|Pucciniomycotina	4751|Fungi	-	-	-	ko:K18176	-	Coiled-coil_56
14198	Mitochondrial protein Pet127	PET127	-0.645925	-0.842781	-0.760051	-0.205131	-0.0910055	4.89653e-11	3.89983e-10	2.73825e-09	0.00709889	0.227439	0.555908	0.53747	0.522897	0.373837	0.319459	0.363662	0.699381	0.841811	0.671184	0.683597	0.586301	0.682111	-0.24262	-0.154488	-0.13597	-0.248228	-0.206174	-0.214839	-0.21307	0.0211981	-0.124097	-0.188464	0.0298564	-0.169536	5286.M7WQU1	0	1801	2CMAW@1|root,2QPU6@2759|Eukaryota,38CSP@33154|Opisthokonta,3NVQH@4751|Fungi,3UZVS@5204|Basidiomycota,2YD6A@29000|Pucciniomycotina	4751|Fungi	S	GO:0000957,GO:0000959,GO:0000960,GO:0000962,GO:0000963,GO:0000964,GO:0000966,GO:0005575,GO:0005622,GO:0005623,GO:0005737,GO:0005739,GO:0005740,GO:0006139,GO:0006396,GO:0006401,GO:0006725,GO:0006807,GO:0008150,GO:0008152,GO:0009056,GO:0009057,GO:0009893,GO:0009894,GO:0009896,GO:0009987,GO:0010467,GO:0010468,GO:0010604,GO:0010608,GO:0016070,GO:0019219,GO:0019222,GO:0019439,GO:0031323,GO:0031325,GO:…	-	-	-	Pet127
15444	Mitochondrial ribosomal subunit protein	RSM24	-0.340057	-0.283572	0.101473	0.401077	-0.0404527	5.0649e-11	4.28459e-07	0.0180374	1.05418e-09	0.31778	1.34826	1.30698	1.2675	1.25254	1.23734	1.2123	1.13926	1.18189	1.12337	0.914681	0.856963	0.837586	0.866288	0.913439	0.937404	0.946877	0.948045	0.972529	0.839038	0.909172	0.845597	0.944056	0.954304	1.01529	5286.M7X5H6	1.27e-180	504	KOG3933@1|root,KOG3933@2759|Eukaryota,39XDB@33154|Opisthokonta,3P1QX@4751|Fungi,3V280@5204|Basidiomycota,2YEP6@29000|Pucciniomycotina	4751|Fungi	J	GO:0000313,GO:0000314,GO:0003674,GO:0003735,GO:0005198,GO:0005575,GO:0005622,GO:0005623,GO:0005737,GO:0005739,GO:0005759,GO:0005761,GO:0005763,GO:0005840,GO:0006412,GO:0006518,GO:0006807,GO:0008150,GO:0008152,GO:0009058,GO:0009059,GO:0009987,GO:0010467,GO:0015935,GO:0019538,GO:0031974,GO:0032543,GO:0032991,GO:0034641,GO:0034645,GO:0043043,GO:0043170,GO:0043226,GO:0043227,GO:0043228,GO:0043229,GO:…	-	ko:K17413	-	MRP-S28
12116	2-oxoacid dehydrogenases acyltransferase (catalytic domain)	-	-0.52867	-0.452416	-0.151617	0.124994	-0.25206	5.13648e-11	2.94778e-07	0.0226903	0.0399827	0.000267761	3.78974	3.75904	3.6967	3.85134	3.81389	3.69147	3.63099	3.66584	3.80739	3.67645	3.63291	3.61675	3.11268	3.22146	3.20502	3.24178	3.35086	3.29836	3.32324	3.15622	3.26751	3.53133	3.46048	3.47945	5286.M7WKF8	2.02e-221	623	COG0508@1|root,KOG0559@2759|Eukaryota,38GEX@33154|Opisthokonta,3NX9F@4751|Fungi,3UZ24@5204|Basidiomycota,2YD86@29000|Pucciniomycotina	4751|Fungi	C	-	2.3.1.61	ko:K00658	ko00020,ko00310,ko01100,ko01110,ko01120,ko01130,ko01200,map00020,map00310,map01100,map01110,map01120,map01130,map01200	2-oxoacid_dh,Biotin_lipoyl
11681	Isocitrate/isopropylmalate dehydrogenase	IDH2	-0.678879	-0.806004	-0.562269	-0.0868774	-0.203487	5.14007e-11	1.88245e-09	6.05143e-07	0.266718	0.0124491	4.26129	4.294	4.23367	4.42974	4.4211	4.43913	4.45685	4.51356	4.38771	4.44575	4.45086	4.40349	3.44033	3.6978	3.63609	3.62893	3.82915	3.77337	3.58723	3.73111	3.62176	3.86629	3.90904	3.83797	5286.M7WW42	3.86e-261	716	COG0473@1|root,KOG0785@2759|Eukaryota,38CQA@33154|Opisthokonta,3NVMJ@4751|Fungi,3UZTX@5204|Basidiomycota,2YDH6@29000|Pucciniomycotina	4751|Fungi	E	GO:0003674,GO:0003824,GO:0004448,GO:0004449,GO:0005575,GO:0005622,GO:0005623,GO:0005737,GO:0005739,GO:0005759,GO:0005962,GO:0006082,GO:0006091,GO:0006099,GO:0006101,GO:0006102,GO:0006520,GO:0006536,GO:0006537,GO:0006807,GO:0008150,GO:0008152,GO:0008652,GO:0009058,GO:0009060,GO:0009064,GO:0009084,GO:0009987,GO:0015980,GO:0016053,GO:0016491,GO:0016614,GO:0016616,GO:0016999,GO:0017144,GO:0019752,GO:…	1.1.1.41	ko:K00030	ko00020,ko01100,ko01110,ko01120,ko01130,ko01200,ko01210,ko01230,map00020,map01100,map01110,map01120,map01130,map01200,map01210,map01230	Iso_dh
16651	Poly(ADP-ribose) polymerase and DNA-Ligase Zn-finger region	-	0.896736	0.990425	0.247403	-0.884816	-0.235483	5.16116e-11	5.9077e-09	0.0274939	1.4219e-08	0.0258361	-0.426788	-0.549969	-0.450452	-0.539405	-0.462321	-0.361023	-0.0953781	-0.138897	-0.402958	0.541347	0.273048	0.445074	0.584907	0.601405	0.586864	0.215418	0.295924	0.305943	0.853759	0.767238	0.713044	0.581428	0.730185	0.690067	221103.XP_007857210.1	4.51e-46	162	2DE3A@1|root,2S59M@2759|Eukaryota,39J8Q@33154|Opisthokonta,3P5ZU@4751|Fungi,3V20D@5204|Basidiomycota,22FRG@155619|Agaricomycetes	4751|Fungi	S	-	-	-	-	zf-PARP
9123	Ribosomal protein L9, N-terminal domain	-	-0.362198	-0.384243	-0.0941409	0.324845	0.0567876	5.27193e-11	1.14579e-08	0.0374646	6.33538e-08	0.180129	1.72092	1.73644	1.73049	1.81083	1.79021	1.79048	1.63328	1.72393	1.58134	1.43058	1.4753	1.40928	1.39673	1.40639	1.36346	1.37915	1.37044	1.49002	1.23307	1.26633	1.28642	1.28802	1.35641	1.38829	5286.M7XPI9	1.4e-139	399	2D07K@1|root,2SD3U@2759|Eukaryota,3AC9Z@33154|Opisthokonta,3P902@4751|Fungi	4751|Fungi	J	-	-	-	-	Ribosomal_L9_N
13423	Amino acid permease	TPO5	0.853182	1.08854	0.509425	-0.0728129	0.270944	5.4561e-11	6.1835e-10	4.77075e-05	0.475532	0.00863373	-3.76728	-3.72451	-3.82449	-3.54598	-3.6356	-3.57184	-3.85643	-4.0977	-3.72855	-3.62513	-3.51768	-3.6736	-2.66081	-2.87039	-2.90583	-2.82176	-2.94493	-2.74688	-2.69795	-2.76705	-2.95208	-3.0724	-3.17562	-3.04012	5286.M7WG77	0	990	COG0531@1|root,KOG1289@2759|Eukaryota,38BSD@33154|Opisthokonta,3NWJI@4751|Fungi,3UZEI@5204|Basidiomycota,2YE3C@29000|Pucciniomycotina	4751|Fungi	E	GO:0003333,GO:0003674,GO:0005215,GO:0005342,GO:0005575,GO:0005622,GO:0005623,GO:0005737,GO:0005783,GO:0005794,GO:0005886,GO:0005887,GO:0006810,GO:0006811,GO:0006820,GO:0006865,GO:0008150,GO:0008509,GO:0008514,GO:0012505,GO:0015075,GO:0015171,GO:0015179,GO:0015203,GO:0015291,GO:0015297,GO:0015318,GO:0015711,GO:0015807,GO:0015846,GO:0015849,GO:0016020,GO:0016021,GO:0022804,GO:0022857,GO:0031224,GO:…	-	-	-	AA_permease,AA_permease_2
12496	Ribosomal protein L4/L1 family	yml6	-0.595361	-0.473524	-0.295889	0.342036	0.0425639	5.51559e-11	9.12069e-07	0.000352573	2.5823e-05	0.567425	0.573986	0.511517	0.422886	0.654636	0.618071	0.576213	0.253069	0.319126	0.345951	0.21021	0.217634	0.224704	-0.216482	-0.0155623	-0.081245	-0.0280444	0.0792283	0.0472511	-0.219876	-0.193874	-0.0886749	-0.152864	-0.114004	0.0317492	5286.M7XLG8	1.31e-210	586	COG0088@1|root,KOG1624@2759|Eukaryota,38BG5@33154|Opisthokonta,3NXR2@4751|Fungi,3V1QP@5204|Basidiomycota,2YG48@29000|Pucciniomycotina	4751|Fungi	J	GO:0000313,GO:0000315,GO:0003674,GO:0003676,GO:0003723,GO:0003735,GO:0005198,GO:0005488,GO:0005575,GO:0005622,GO:0005623,GO:0005737,GO:0005739,GO:0005759,GO:0005761,GO:0005762,GO:0005829,GO:0005840,GO:0006412,GO:0006518,GO:0006807,GO:0008150,GO:0008152,GO:0009058,GO:0009059,GO:0009987,GO:0010467,GO:0015934,GO:0019538,GO:0022626,GO:0031974,GO:0032543,GO:0032991,GO:0034641,GO:0034645,GO:0043043,GO:…	-	ko:K02926	ko03010,map03010	Ribosomal_L4
13675	Ribonuclease iii	mrpl3	-0.344595	-0.34386	-0.261038	0.182122	0.0985659	5.57042e-11	3.17576e-08	2.267e-06	7.00701e-05	0.0168272	1.4404	1.399	1.33972	1.34849	1.35187	1.38442	1.2696	1.30756	1.32091	1.1745	1.22439	1.18668	0.933516	1.02609	1.04702	1.04663	1.04874	1.09432	0.924035	0.940444	1.00201	0.880865	0.963688	0.957909	5286.M7XC49	0	941	COG0571@1|root,KOG3769@2759|Eukaryota,38FEN@33154|Opisthokonta,3NW2P@4751|Fungi,3V19B@5204|Basidiomycota,2YEAI@29000|Pucciniomycotina	4751|Fungi	J	GO:0000313,GO:0000315,GO:0003674,GO:0003676,GO:0003723,GO:0003725,GO:0003735,GO:0003824,GO:0004518,GO:0004519,GO:0004521,GO:0004525,GO:0004540,GO:0005198,GO:0005488,GO:0005575,GO:0005622,GO:0005623,GO:0005737,GO:0005739,GO:0005759,GO:0005761,GO:0005762,GO:0005840,GO:0006139,GO:0006396,GO:0006412,GO:0006518,GO:0006725,GO:0006807,GO:0008150,GO:0008152,GO:0009058,GO:0009059,GO:0009987,GO:0010467,GO:…	-	ko:K17425	-	Ribonucleas_3_3,Ribonuclease_3,dsrm
10927	Translin family	tsn1	-0.510619	-0.727747	-0.368889	0.161089	0.0193584	5.58009e-11	1.04084e-10	4.33229e-06	0.00782196	0.773586	-0.738211	-0.638405	-0.632829	-0.67481	-0.544748	-0.623316	-0.678441	-0.681599	-0.622195	-0.838187	-0.688141	-0.883099	-1.2601	-1.16221	-1.18716	-1.12095	-1.10038	-1.08523	-1.46942	-1.30011	-1.39595	-1.14105	-1.18883	-1.18621	5286.M7WRP6	1.76e-155	439	KOG3067@1|root,KOG3067@2759|Eukaryota,38HYI@33154|Opisthokonta,3P06S@4751|Fungi,3V0TX@5204|Basidiomycota,2YEX4@29000|Pucciniomycotina	4751|Fungi	S	GO:0003674,GO:0003676,GO:0003677,GO:0003690,GO:0003696,GO:0003697,GO:0003723,GO:0005488,GO:0006139,GO:0006396,GO:0006399,GO:0006725,GO:0006807,GO:0008033,GO:0008150,GO:0008152,GO:0009987,GO:0010467,GO:0016070,GO:0034470,GO:0034641,GO:0034660,GO:0035939,GO:0042162,GO:0043047,GO:0043170,GO:0043565,GO:0044237,GO:0044238,GO:0046483,GO:0071704,GO:0090304,GO:0097159,GO:0098847,GO:1901360,GO:1901363,GO:…	-	ko:K05287	ko00563,ko01100,map00563,map01100	Translin
13060	Catalyzes the methyl transfer from S-adenosyl-methionine to the C-24 of zymosterol to form fecosterol	ERG6	-0.494584	-0.691381	-0.56756	-0.156526	-0.0835493	5.67184e-11	1.43946e-10	4.7035e-09	0.00772277	0.150086	2.86438	2.77445	2.75743	2.96218	2.85817	2.87168	3.05874	3.03483	2.88242	2.96287	3.04004	3.01081	2.3214	2.2885	2.25904	2.38424	2.42413	2.44347	2.26172	2.33948	2.30063	2.41251	2.46784	2.43069	5286.M7WPW0	9.53e-267	729	COG0500@1|root,KOG1269@2759|Eukaryota,38CU5@33154|Opisthokonta,3NTY3@4751|Fungi,3UY1Z@5204|Basidiomycota,2YD04@29000|Pucciniomycotina	4751|Fungi	H	GO:0003674,GO:0003824,GO:0003838,GO:0005575,GO:0005622,GO:0005623,GO:0005737,GO:0005739,GO:0005740,GO:0005741,GO:0005783,GO:0005811,GO:0005886,GO:0006066,GO:0006629,GO:0006694,GO:0006696,GO:0008150,GO:0008152,GO:0008168,GO:0008169,GO:0008202,GO:0008204,GO:0008610,GO:0008757,GO:0009058,GO:0009987,GO:0012505,GO:0016020,GO:0016125,GO:0016126,GO:0016128,GO:0016129,GO:0016740,GO:0016741,GO:0019867,GO:…	2.1.1.41	ko:K00559	ko00100,ko01100,ko01110,ko01130,map00100,map01100,map01110,map01130	Methyltransf_11,Methyltransf_31,Sterol_MT_C
15803	DnaJ molecular chaperone homology domain	PAM18	-0.551795	-0.476609	-0.285195	0.224241	-0.0423601	5.74234e-11	2.85651e-07	0.000242943	0.00104787	0.541283	-0.0868606	-0.107404	-0.00414901	0.0572126	0.0668985	0.0913991	-0.0297649	0.0403778	-0.176231	-0.224538	-0.166449	-0.273185	-0.523461	-0.62183	-0.61902	-0.568036	-0.537405	-0.423923	-0.520967	-0.511522	-0.562955	-0.539835	-0.436207	-0.543715	5286.M7X5S3	9.51e-38	128	COG2214@1|root,KOG0723@2759|Eukaryota,3A40C@33154|Opisthokonta,3P48T@4751|Fungi,3V1MP@5204|Basidiomycota,2YEFT@29000|Pucciniomycotina	4751|Fungi	O	GO:0001405,GO:0001671,GO:0003674,GO:0005488,GO:0005515,GO:0005575,GO:0005622,GO:0005623,GO:0005737,GO:0005739,GO:0005740,GO:0005743,GO:0005744,GO:0006605,GO:0006626,GO:0006810,GO:0006839,GO:0006886,GO:0006996,GO:0007005,GO:0008047,GO:0008104,GO:0008150,GO:0009987,GO:0015031,GO:0015833,GO:0016020,GO:0016043,GO:0017038,GO:0019866,GO:0030150,GO:0030234,GO:0030544,GO:0031072,GO:0031090,GO:0031966,GO:…	-	ko:K09539	-	Pam16
13058	Heterokaryon incompatibility protein Het-C	-	0.488533	0.555549	0.599624	-0.0569404	-0.168031	5.95625e-11	4.29796e-09	1.75021e-09	0.318671	0.00518314	1.84354	1.81462	1.76302	1.66404	1.69021	1.64204	1.89711	1.85823	1.89698	1.78482	1.75967	1.83507	2.2149	2.29553	2.31808	2.18204	2.14837	2.18976	2.3962	2.51115	2.41162	2.41199	2.45968	2.30676	5286.M7WWU9	0	1377	28JIA@1|root,2QRXF@2759|Eukaryota,38QAU@33154|Opisthokonta,3NV0S@4751|Fungi,3UZEP@5204|Basidiomycota,2YD8H@29000|Pucciniomycotina	4751|Fungi	S	-	-	-	-	Het-C
16764	Ribosomal protein S8	-	-0.570452	-0.420266	-0.240189	0.343948	0.0136844	6.01814e-11	2.83943e-06	0.00171564	1.53265e-05	0.856683	-0.797435	-0.895356	-0.918102	-0.651843	-0.761943	-0.671082	-1.04618	-1.08229	-1.054	-1.10043	-1.12343	-1.15586	-1.34368	-1.45383	-1.43674	-1.36874	-1.27628	-1.23921	-1.45555	-1.47546	-1.51226	-1.41912	-1.32665	-1.35451	5286.M7XGP7	5.9e-103	298	COG0096@1|root,2RXRN@2759|Eukaryota,3A09A@33154|Opisthokonta,3P1ZM@4751|Fungi,3V1M4@5204|Basidiomycota,2YEPY@29000|Pucciniomycotina	4751|Fungi	J	GO:0000313,GO:0000314,GO:0003674,GO:0003735,GO:0005198,GO:0005575,GO:0005622,GO:0005623,GO:0005737,GO:0005739,GO:0005759,GO:0005761,GO:0005763,GO:0005829,GO:0005840,GO:0006412,GO:0006518,GO:0006807,GO:0008150,GO:0008152,GO:0009058,GO:0009059,GO:0009987,GO:0010467,GO:0015935,GO:0019538,GO:0022626,GO:0022627,GO:0031974,GO:0032543,GO:0032991,GO:0034641,GO:0034645,GO:0043043,GO:0043170,GO:0043226,GO:…	-	ko:K02994	ko03010,map03010	Ribosomal_S8
12041	Histone 2A	HTA1	1.37516	1.59072	1.29394	-0.136711	-0.055487	6.16274e-11	3.3784e-09	1.12251e-07	0.40273	0.759514	1.27637	1.24711	1.27168	1.17873	1.12412	1.37143	1.58102	1.51449	0.967302	1.55304	1.21572	1.3761	2.74341	2.85244	2.80397	2.22658	2.5208	2.57321	2.97609	3.05504	2.80383	2.60799	2.94604	2.47263	5286.M7WDT9	1.9e-95	280	COG5262@1|root,KOG1756@2759|Eukaryota,3A1K0@33154|Opisthokonta,3P2TD@4751|Fungi,3V1GM@5204|Basidiomycota,2YFUU@29000|Pucciniomycotina	4751|Fungi	B	GO:0000070,GO:0000122,GO:0000228,GO:0000278,GO:0000280,GO:0000775,GO:0000781,GO:0000784,GO:0000785,GO:0000786,GO:0000788,GO:0000790,GO:0000792,GO:0000819,GO:0003674,GO:0003676,GO:0003677,GO:0005488,GO:0005575,GO:0005622,GO:0005623,GO:0005634,GO:0005657,GO:0005694,GO:0005720,GO:0005721,GO:0005724,GO:0006139,GO:0006259,GO:0006281,GO:0006282,GO:0006323,GO:0006325,GO:0006333,GO:0006342,GO:0006355,GO:…	-	ko:K11251	ko04217,ko05034,ko05322,map04217,map05034,map05322	Histone,Histone_H2A_C
9652	RNA recognition motif. (a.k.a. RRM, RBD, or RNP domain)	-	0.624769	0.590773	0.518001	-0.0897122	0.0170558	6.16274e-11	7.79787e-08	6.87041e-07	0.215853	0.83555	1.90264	1.81901	1.83779	1.69301	1.66015	1.68394	1.97689	1.96582	1.72321	1.9505	1.75571	1.8612	2.43675	2.46104	2.45131	2.31812	2.33982	2.33812	2.50355	2.49321	2.44148	2.30006	2.41033	2.41102	5286.M7XI58	5.65e-73	231	KOG0118@1|root,KOG0118@2759|Eukaryota,38H0V@33154|Opisthokonta,3P5PC@4751|Fungi,3V184@5204|Basidiomycota,2YEDG@29000|Pucciniomycotina	4751|Fungi	A	-	-	ko:K12897	ko03040,map03040	RRM_1
13779	mRNA cap-binding component of the eukaryotic translation initiation factor 3 (eIF-3) complex, which is involved in protein synthesis of a specialized repertoire of mRNAs and, together with other initiation factors, stimulates binding of mRNA and methionyl-tRNAi to the 40S ribosome. The eIF-3 complex specifically targets and initiates translation of a subset of mRNAs involved in cell proliferation…	-	-0.319144	-0.259866	-0.185219	0.0923507	-0.0415743	6.16274e-11	7.20563e-07	7.19252e-05	0.01434	0.274876	1.8265	1.7899	1.72784	1.80583	1.83582	1.79223	1.79122	1.79375	1.78648	1.69479	1.73634	1.68088	1.46851	1.49962	1.51884	1.44419	1.46546	1.46664	1.47411	1.50649	1.61126	1.48825	1.49953	1.56858	5286.M7XHI7	0	1006	KOG2479@1|root,KOG2479@2759|Eukaryota,38G4P@33154|Opisthokonta,3NUQV@4751|Fungi,3UXTM@5204|Basidiomycota,2YC2R@29000|Pucciniomycotina	4751|Fungi	J	GO:0001732,GO:0002181,GO:0002183,GO:0003674,GO:0003676,GO:0003723,GO:0003743,GO:0005488,GO:0005575,GO:0005622,GO:0005623,GO:0005737,GO:0005829,GO:0005852,GO:0006412,GO:0006413,GO:0006518,GO:0006807,GO:0008135,GO:0008150,GO:0008152,GO:0009058,GO:0009059,GO:0009987,GO:0010467,GO:0016043,GO:0016282,GO:0019538,GO:0022607,GO:0022613,GO:0022618,GO:0032879,GO:0032880,GO:0032991,GO:0034622,GO:0034641,GO:…	-	ko:K03251	ko03013,map03013	eIF-3_zeta
12407	Aminotransferase class I and II	-	-0.484993	-0.453067	-0.394696	0.271184	0.180887	6.2147e-11	9.55587e-08	9.21332e-07	3.98282e-05	0.00286784	-1.61556	-1.59205	-1.58571	-1.61893	-1.56011	-1.59873	-1.82673	-1.7287	-1.6992	-1.9136	-1.74717	-1.93833	-2.17372	-1.98786	-2.09847	-2.0633	-2.14999	-2.00771	-2.17434	-2.24641	-2.19308	-2.24727	-2.25833	-2.27758	5286.M7X3E9	0	864	COG1167@1|root,KOG0634@2759|Eukaryota,38FH8@33154|Opisthokonta,3NU3Z@4751|Fungi,3UXXP@5204|Basidiomycota,2YCIG@29000|Pucciniomycotina	4751|Fungi	E	-	2.6.1.27	ko:K14265	ko00380,ko01100,map00380,map01100	Aminotran_1_2
9829	HIT domain	HNT1	0.517851	0.433693	0.727042	0.127182	-0.0820091	6.24324e-11	4.85471e-07	2.1894e-10	0.035482	0.180148	1.02742	1.11611	1.17667	1.12988	1.14521	1.2449	1.05168	1.11931	1.15412	0.967384	1.07016	1.00102	1.62725	1.60091	1.51216	1.74009	1.75356	1.71334	1.59264	1.57459	1.45896	1.70188	1.76502	1.75279	5286.M7WYA7	2.69e-99	288	COG0537@1|root,KOG3275@2759|Eukaryota,3A3J2@33154|Opisthokonta,3P2XN@4751|Fungi,3V1EK@5204|Basidiomycota,2YE7F@29000|Pucciniomycotina	4751|Fungi	T	GO:0000166,GO:0003674,GO:0003824,GO:0005488,GO:0005575,GO:0005622,GO:0005623,GO:0005634,GO:0005737,GO:0006139,GO:0006725,GO:0006753,GO:0006793,GO:0006796,GO:0006807,GO:0008150,GO:0008152,GO:0009117,GO:0009987,GO:0016787,GO:0016810,GO:0016811,GO:0019637,GO:0034641,GO:0036094,GO:0043226,GO:0043227,GO:0043229,GO:0043231,GO:0043530,GO:0044237,GO:0044238,GO:0044281,GO:0044424,GO:0044464,GO:0046483,GO:…	3.6.1.17	ko:K01518	ko00230,ko00240,map00230,map00240	HIT
15335	SCAMP family	-	0.821699	0.635616	0.598199	-0.136944	0.0865558	6.4523e-11	1.50252e-06	4.31511e-06	0.149568	0.390339	-1.50184	-1.46242	-1.62896	-1.37252	-1.3312	-1.46701	-1.46153	-1.35819	-1.49707	-1.26105	-1.4766	-1.23349	-0.552575	-0.836942	-0.825385	-0.495898	-0.572795	-0.550146	-0.762671	-0.825931	-0.821338	-0.856075	-0.609227	-0.711236	5286.M7X4J4	4.44e-189	528	KOG3088@1|root,KOG3088@2759|Eukaryota,38DFA@33154|Opisthokonta,3P1SB@4751|Fungi,3V0M1@5204|Basidiomycota,2YDPH@29000|Pucciniomycotina	4751|Fungi	U	-	-	ko:K19995	-	SCAMP
9003	Domain in homologues of a S. cerevisiae phosphatidylinositol transfer protein (Sec14p)	PDR16	-0.361763	-0.406653	-0.063305	0.414127	0.115669	6.5055e-11	5.65491e-09	0.160466	2.09278e-09	0.00883761	1.09573	1.18091	1.14068	1.06875	1.20692	1.11743	1.07887	1.11821	1.00974	0.756838	0.714648	0.691349	0.709762	0.755462	0.735967	0.792817	0.795555	0.850289	0.644776	0.679204	0.66288	0.665309	0.622138	0.685473	5286.M7XPT0	0	877	KOG1470@1|root,KOG1470@2759|Eukaryota,38HHP@33154|Opisthokonta,3NWM0@4751|Fungi,3V0G6@5204|Basidiomycota,2YDN9@29000|Pucciniomycotina	4751|Fungi	I	GO:0003674,GO:0005215,GO:0005319,GO:0005548,GO:0005575,GO:0005622,GO:0005623,GO:0005628,GO:0005737,GO:0005768,GO:0005811,GO:0005829,GO:0005886,GO:0006575,GO:0006629,GO:0006644,GO:0006650,GO:0006658,GO:0006694,GO:0006793,GO:0006796,GO:0006807,GO:0006810,GO:0006811,GO:0006820,GO:0006869,GO:0006892,GO:0006893,GO:0008104,GO:0008150,GO:0008152,GO:0008202,GO:0008526,GO:0008610,GO:0008654,GO:0009058,GO:…	-	-	-	CRAL_TRIO,CRAL_TRIO_N
11486	Prolyl-tRNA synthetase, C-terminal	-	-0.376811	-0.357232	-0.201944	0.218002	0.0431357	6.78778e-11	8.28009e-08	0.000182851	2.76231e-05	0.347294	3.71151	3.70325	3.66079	3.74261	3.76527	3.70672	3.52758	3.54531	3.58362	3.48213	3.53698	3.47196	3.21532	3.33862	3.32082	3.35031	3.42457	3.37964	3.18645	3.16709	3.23128	3.29109	3.27509	3.31906	5286.M7WXC3	0	1394	COG0442@1|root,KOG4163@2759|Eukaryota,39QW5@33154|Opisthokonta,3NWAQ@4751|Fungi,3UYFP@5204|Basidiomycota,2YDHZ@29000|Pucciniomycotina	4751|Fungi	J	GO:0002161,GO:0002181,GO:0003674,GO:0003824,GO:0004812,GO:0004827,GO:0005575,GO:0005622,GO:0005623,GO:0005737,GO:0006082,GO:0006139,GO:0006399,GO:0006412,GO:0006418,GO:0006433,GO:0006450,GO:0006518,GO:0006520,GO:0006725,GO:0006807,GO:0008150,GO:0008152,GO:0009058,GO:0009059,GO:0009987,GO:0010467,GO:0016070,GO:0016787,GO:0016788,GO:0016874,GO:0016875,GO:0017101,GO:0019538,GO:0019752,GO:0032991,GO:…	6.1.1.15	ko:K01881	ko00970,map00970	HGTP_anticodon,ProRS-C_1,tRNA-synt_2b,tRNA_edit
11709	Uncharacterised protein family (UPF0121)	POM33	0.455341	0.302871	0.286332	-0.163389	0.00562062	6.86273e-11	1.23169e-05	3.03631e-05	0.00331402	0.92652	1.11778	1.0918	1.16845	1.07834	1.14086	1.18887	1.21491	1.26582	1.11937	1.35484	1.27675	1.25163	1.70167	1.51508	1.56012	1.50733	1.58613	1.64782	1.56132	1.4983	1.44909	1.50581	1.62478	1.61163	5286.M7WW17	4e-173	485	KOG4002@1|root,KOG4002@2759|Eukaryota,39RF2@33154|Opisthokonta,3P07M@4751|Fungi,3V0KD@5204|Basidiomycota,2YDQZ@29000|Pucciniomycotina	4751|Fungi	S	GO:0000139,GO:0003674,GO:0005198,GO:0005575,GO:0005622,GO:0005623,GO:0005634,GO:0005635,GO:0005643,GO:0005737,GO:0005783,GO:0005789,GO:0005794,GO:0005938,GO:0006810,GO:0006913,GO:0006996,GO:0006997,GO:0006998,GO:0006999,GO:0007029,GO:0008104,GO:0008150,GO:0009987,GO:0010256,GO:0012505,GO:0016020,GO:0016021,GO:0016043,GO:0017056,GO:0022607,GO:0031090,GO:0031224,GO:0031965,GO:0031967,GO:0031975,GO:…	-	ko:K20724	-	UPF0121
10886	CobW/HypB/UreG, nucleotide-binding domain	-	0.716202	0.966318	0.78244	0.0514643	-0.0147739	6.99365e-11	3.18576e-10	1.27094e-08	0.557927	0.879094	-0.565642	-0.466668	-0.700444	-0.310299	-0.293796	-0.425531	-0.739926	-0.754904	-0.70804	-0.558258	-0.495684	-0.48164	0.216589	0.295655	0.232825	0.320918	0.242085	0.226761	0.15252	0.296666	0.246897	0.294359	0.11105	0.406329	5286.M7WYM6	5.16e-184	513	COG0378@1|root,2QR6E@2759|Eukaryota,38GQT@33154|Opisthokonta,3NV6U@4751|Fungi,3UZ10@5204|Basidiomycota,2YD4I@29000|Pucciniomycotina	4751|Fungi	KO	GO:0006807,GO:0008150,GO:0008152,GO:0009987,GO:0019627,GO:0034641,GO:0043603,GO:0044237,GO:0044281,GO:0071704,GO:0071941,GO:1901564	-	ko:K03189	-	cobW
9838	Gamma-glutamyltranspeptidase	-	0.585392	0.521474	0.261221	-0.424628	-0.100457	6.99365e-11	2.16282e-07	0.00111813	1.52773e-06	0.149045	-1.30867	-1.35867	-1.44177	-1.23185	-1.29519	-1.25938	-1.01078	-1.00095	-1.20666	-0.871597	-0.951139	-0.851144	-0.533574	-0.789986	-0.768887	-0.766055	-0.734969	-0.789704	-0.573151	-0.484598	-0.596222	-0.629849	-0.61446	-0.645907	5286.M7XRJ2	0	1140	COG0405@1|root,KOG2410@2759|Eukaryota,38EE0@33154|Opisthokonta,3NVUM@4751|Fungi,3UYQT@5204|Basidiomycota,2YCN4@29000|Pucciniomycotina	4751|Fungi	E	GO:0000322,GO:0000323,GO:0000324,GO:0003674,GO:0003824,GO:0005575,GO:0005622,GO:0005623,GO:0005737,GO:0005773,GO:0006508,GO:0006518,GO:0006575,GO:0006749,GO:0006751,GO:0006790,GO:0006805,GO:0006807,GO:0008150,GO:0008152,GO:0008233,GO:0008238,GO:0008242,GO:0009056,GO:0009410,GO:0009636,GO:0009987,GO:0016787,GO:0019538,GO:0034641,GO:0036374,GO:0042219,GO:0042221,GO:0043170,GO:0043171,GO:0043226,GO:…	2.3.2.2,3.4.19.13,3.4.19.14	ko:K00681,ko:K18592	ko00430,ko00460,ko00480,ko00590,ko01100,map00430,map00460,map00480,map00590,map01100	G_glu_transpept
12091	Histone h2b	-	1.77669	1.39607	1.11037	-0.60759	0.0587258	7.03897e-11	1.30656e-06	3.27141e-05	0.00482654	0.803782	4.98076	4.64133	4.27701	4.94788	4.65953	4.33629	4.93174	4.71132	4.69629	5.41943	4.88011	5.44463	5.81607	6.71134	6.51916	6.35443	6.70324	6.39866	6.11886	6.18909	6.2196	6.47235	6.37277	6.23016	5286.M7XQS8	2.07e-73	223	KOG1744@1|root,KOG1744@2759|Eukaryota,3A1HW@33154|Opisthokonta,3P1WK@4751|Fungi,3V0NI@5204|Basidiomycota	4751|Fungi	B	GO:0005575,GO:0005622,GO:0005623,GO:0005634,GO:0005694,GO:0043226,GO:0043227,GO:0043228,GO:0043229,GO:0043231,GO:0043232,GO:0044424,GO:0044464	-	ko:K11252	ko05034,ko05203,ko05322,map05034,map05203,map05322	Histone
11052	V-ATPase subunit H	VMA13	0.454066	0.546286	0.527746	-0.210482	-0.284162	7.03897e-11	2.06985e-09	4.7035e-09	0.000334576	1.62281e-05	1.66172	1.65703	1.60968	1.66464	1.66038	1.57314	1.78477	1.67659	1.56726	1.88538	1.74029	1.91908	2.12751	2.05498	2.06298	2.08316	2.12814	2.09424	2.15516	2.32376	2.18855	2.37323	2.36408	2.39067	5286.M7WZ34	1.93e-303	828	COG5231@1|root,KOG2759@2759|Eukaryota,392WU@33154|Opisthokonta,3NY79@4751|Fungi,3UZ34@5204|Basidiomycota,2YC06@29000|Pucciniomycotina	4751|Fungi	C	GO:0000221,GO:0000322,GO:0000323,GO:0000324,GO:0000329,GO:0003674,GO:0003824,GO:0005215,GO:0005575,GO:0005622,GO:0005623,GO:0005737,GO:0005773,GO:0005774,GO:0006810,GO:0006811,GO:0006812,GO:0006873,GO:0006885,GO:0007035,GO:0008150,GO:0008324,GO:0009987,GO:0015075,GO:0015077,GO:0015078,GO:0015318,GO:0015399,GO:0015405,GO:0015672,GO:0015988,GO:0015991,GO:0016020,GO:0016021,GO:0016462,GO:0016469,GO:…	-	ko:K02144	ko00190,ko01100,ko04142,ko04145,ko04150,ko04721,ko05110,ko05120,ko05152,ko05323,map00190,map01100,map04142,map04145,map04150,map04721,map05110,map05120,map05152,map05323	V-ATPase_H_C,V-ATPase_H_N
8950	Ribosomal proteins 50S-L15, 50S-L18e, 60S-L27A	MRPL10	-0.714398	-0.662299	-0.37222	0.424287	0.0821082	7.15823e-11	1.20902e-07	0.000251312	2.04916e-05	0.346052	0.883652	0.822932	0.79878	0.961417	0.941497	0.875916	0.583344	0.7014	0.641077	0.438791	0.498201	0.432245	-0.108386	0.0717866	0.159872	0.257487	0.304004	0.313041	-0.106489	-0.0404528	0.0858666	0.0209284	0.0816978	0.149951	5286.M7WZB1	2.67e-187	524	COG0200@1|root,KOG0846@2759|Eukaryota,38I02@33154|Opisthokonta,3NVSV@4751|Fungi,3V124@5204|Basidiomycota,2YE93@29000|Pucciniomycotina	4751|Fungi	J	GO:0000313,GO:0000315,GO:0003674,GO:0003735,GO:0005198,GO:0005575,GO:0005622,GO:0005623,GO:0005737,GO:0005739,GO:0005759,GO:0005761,GO:0005762,GO:0005840,GO:0006412,GO:0006518,GO:0006807,GO:0008150,GO:0008152,GO:0009058,GO:0009059,GO:0009987,GO:0010467,GO:0015934,GO:0019538,GO:0031974,GO:0032543,GO:0032991,GO:0034641,GO:0034645,GO:0043043,GO:0043170,GO:0043226,GO:0043227,GO:0043228,GO:0043229,GO:…	-	ko:K02876	ko03010,map03010	Ribosomal_L27A
13520	-	-	0.58354	0.789393	0.839114	-0.0333555	-0.288929	7.39764e-11	3.20984e-10	1.83206e-10	0.644569	0.000224533	1.98911	1.92294	1.89742	2.05958	2.05159	2.04928	1.88234	1.7057	1.93057	2.01903	2.01813	2.04785	2.40959	2.71349	2.62882	2.54149	2.65605	2.52171	2.55555	2.69066	2.64057	2.90238	2.86019	2.83979	5286.M7X3R5	4.17e-194	538	2BIUM@1|root,2S1EZ@2759|Eukaryota,38TCW@33154|Opisthokonta,3NZEB@4751|Fungi,3V13K@5204|Basidiomycota,2YE8H@29000|Pucciniomycotina	4751|Fungi	-	-	-	-	-	DUF4336
9736	Elongation factor 1 gamma, conserved domain	-	-1.06649	-1.20508	-0.854095	0.366332	0.153936	7.48202e-11	5.86029e-09	1.31963e-06	0.00479549	0.22724	3.85907	3.78819	3.7106	4.08641	4.08257	4.02851	3.64629	3.7561	3.68312	3.51962	3.66062	3.49844	2.50958	2.78524	2.76006	2.9093	3.046	3.14622	2.36752	2.53023	2.57251	2.71154	2.61738	2.78747	5286.M7XIA4	1.6e-288	788	COG0625@1|root,KOG1627@1|root,KOG0867@2759|Eukaryota,KOG1627@2759|Eukaryota,38CDH@33154|Opisthokonta,3NUBV@4751|Fungi,3UYA4@5204|Basidiomycota,2YC6X@29000|Pucciniomycotina	4751|Fungi	J	GO:0002181,GO:0002182,GO:0003674,GO:0003676,GO:0003723,GO:0003746,GO:0003824,GO:0004364,GO:0005488,GO:0005575,GO:0005622,GO:0005623,GO:0005634,GO:0005737,GO:0006412,GO:0006414,GO:0006518,GO:0006575,GO:0006749,GO:0006790,GO:0006807,GO:0008135,GO:0008150,GO:0008152,GO:0009058,GO:0009059,GO:0009987,GO:0010467,GO:0016740,GO:0016765,GO:0019538,GO:0034641,GO:0034645,GO:0043043,GO:0043170,GO:0043226,GO:…	-	ko:K03233	ko05134,map05134	EF1G,GST_C,GST_C_3,GST_N
13924	Domain of unknown function (DUF202)	nrf1	0.609766	0.333649	0.437489	-0.221793	-0.0495158	7.55203e-11	0.000135041	6.09743e-06	0.00314538	0.523842	-0.172782	-0.198639	-0.221602	-0.248603	-0.314888	-0.133483	-0.0311648	-0.0127062	-0.204137	0.137252	-0.117241	0.000368038	0.250381	0.380982	0.383951	0.406089	0.502075	0.44512	0.221647	0.312863	0.21843	0.3393	0.534016	0.45953	5286.M7WSE3	2.27e-82	243	COG5264@1|root,KOG4580@2759|Eukaryota,3A1SA@33154|Opisthokonta,3P2Q0@4751|Fungi,3V11D@5204|Basidiomycota,2YE49@29000|Pucciniomycotina	4751|Fungi	OU	GO:0000322,GO:0000323,GO:0000324,GO:0000329,GO:0003674,GO:0003676,GO:0003723,GO:0003729,GO:0005488,GO:0005575,GO:0005622,GO:0005623,GO:0005737,GO:0005773,GO:0005774,GO:0005783,GO:0006082,GO:0006793,GO:0006797,GO:0006799,GO:0006810,GO:0006914,GO:0006996,GO:0007033,GO:0007034,GO:0007154,GO:0007165,GO:0007264,GO:0008150,GO:0008152,GO:0008360,GO:0009056,GO:0009058,GO:0009987,GO:0012505,GO:0016020,GO:…	-	-	-	DUF202
12495	Lumazine binding domain	RIB5	-0.396843	-0.470578	-0.136368	0.297089	0.0366132	7.57262e-11	2.81658e-09	0.00894082	1.0863e-06	0.466106	0.988921	0.917466	0.898828	0.93314	0.949908	0.966055	0.854659	0.963161	0.860348	0.607269	0.729146	0.599477	0.519283	0.518315	0.503626	0.521642	0.593019	0.617374	0.362854	0.464097	0.439485	0.436262	0.556885	0.533643	5286.M7XWU8	2.8e-173	483	COG0307@1|root,KOG3310@2759|Eukaryota,391FY@33154|Opisthokonta,3NZII@4751|Fungi,3V0UN@5204|Basidiomycota,2YEA7@29000|Pucciniomycotina	4751|Fungi	H	GO:0003674,GO:0003824,GO:0004746,GO:0006766,GO:0006767,GO:0006771,GO:0006807,GO:0008150,GO:0008152,GO:0009058,GO:0009110,GO:0009231,GO:0009987,GO:0016740,GO:0016765,GO:0017144,GO:0018130,GO:0034641,GO:0042364,GO:0042726,GO:0042727,GO:0044237,GO:0044249,GO:0044271,GO:0044281,GO:0044283,GO:0046483,GO:0071704,GO:1901360,GO:1901362,GO:1901564,GO:1901566,GO:1901576	2.5.1.9	ko:K00793	ko00740,ko01100,ko01110,map00740,map01100,map01110	Lum_binding
15027	ABC transporter transmembrane region	ATM1	1.98044	2.59755	2.62116	0.163025	-0.477696	7.64741e-11	5.5318e-10	6.61847e-10	0.49882	0.0438386	-1.65762	-1.59473	-1.40634	-1.94348	-1.94459	-1.87696	-1.58349	-2.10117	-1.45494	-1.84215	-2.02137	-1.83742	0.593466	0.298103	0.436453	0.0835324	0.151248	-0.103908	1.21356	0.63063	0.808865	1.18153	0.863321	0.117684	5286.M7XAM6	0	1174	COG5265@1|root,KOG0057@2759|Eukaryota,3AKKD@33154|Opisthokonta,3NUAA@4751|Fungi,3UY7K@5204|Basidiomycota,2YDBZ@29000|Pucciniomycotina	4751|Fungi	Q	GO:0000166,GO:0003674,GO:0003824,GO:0005215,GO:0005488,GO:0005524,GO:0005575,GO:0005622,GO:0005623,GO:0005737,GO:0005739,GO:0005740,GO:0005743,GO:0006790,GO:0006810,GO:0006839,GO:0006873,GO:0006875,GO:0006879,GO:0008144,GO:0008150,GO:0008152,GO:0009987,GO:0015399,GO:0015405,GO:0016020,GO:0016021,GO:0016043,GO:0016226,GO:0016462,GO:0016787,GO:0016817,GO:0016818,GO:0016887,GO:0017076,GO:0017111,GO:…	-	ko:K05663	ko02010,map02010	ABC_membrane,ABC_tran
9226	Prp19/Pso4-like	-	0.307302	0.37002	0.429753	0.0557689	-0.0666822	8.01784e-11	2.3198e-09	2.94727e-10	0.122979	0.0699711	2.60772	2.63554	2.58071	2.54787	2.52531	2.56332	2.59621	2.5309	2.52908	2.54664	2.49115	2.52515	2.84203	2.92344	2.86734	2.85942	2.9469	2.86517	2.94805	2.92367	2.89453	2.93985	2.96776	2.94458	5286.M7X7K9	0	968	KOG0289@1|root,KOG0289@2759|Eukaryota,38CRU@33154|Opisthokonta,3NV8G@4751|Fungi,3UY4M@5204|Basidiomycota,2YD3H@29000|Pucciniomycotina	4751|Fungi	S	GO:0000209,GO:0000349,GO:0000375,GO:0000377,GO:0000393,GO:0000398,GO:0000974,GO:0003674,GO:0003824,GO:0004842,GO:0005575,GO:0005622,GO:0005623,GO:0005634,GO:0005681,GO:0005684,GO:0005737,GO:0005739,GO:0005829,GO:0006139,GO:0006396,GO:0006397,GO:0006464,GO:0006725,GO:0006807,GO:0008150,GO:0008152,GO:0008380,GO:0009987,GO:0010467,GO:0016043,GO:0016070,GO:0016071,GO:0016567,GO:0016740,GO:0019538,GO:…	2.3.2.27	ko:K10599	ko03040,ko04120,map03040,map04120	ANAPC4_WD40,Prp19,U-box,WD40
12684	Ubiquitin-activating enzyme e1 C-terminal domain	UBA1	-0.500406	-0.668349	-0.722407	-0.120416	0.101585	8.41768e-11	4.4947e-10	1.90791e-10	0.0422818	0.0908083	4.34238	4.38209	4.32933	4.35606	4.41441	4.34107	4.39475	4.31923	4.41222	4.46364	4.50712	4.47316	3.68297	3.84934	3.82912	3.9177	3.97813	3.90564	3.63381	3.7181	3.76924	3.79075	3.67876	3.80719	5286.M7WWD3	0	2028	COG0476@1|root,KOG2012@2759|Eukaryota,38C42@33154|Opisthokonta,3NURC@4751|Fungi,3UYVU@5204|Basidiomycota,2YD8K@29000|Pucciniomycotina	4751|Fungi	O	GO:0000166,GO:0000287,GO:0003674,GO:0003824,GO:0004839,GO:0005488,GO:0005524,GO:0005575,GO:0005622,GO:0005623,GO:0005634,GO:0005737,GO:0006464,GO:0006508,GO:0006511,GO:0006807,GO:0006950,GO:0006974,GO:0008144,GO:0008150,GO:0008152,GO:0008641,GO:0009056,GO:0009057,GO:0009987,GO:0016567,GO:0016874,GO:0016877,GO:0017076,GO:0019538,GO:0019941,GO:0030163,GO:0030554,GO:0032446,GO:0032553,GO:0032555,GO:…	6.2.1.45	ko:K03178	ko04120,ko05012,map04120,map05012	E1_4HB,E1_FCCH,E1_UFD,ThiF,UBA_e1_thiolCys
12037	Histone 2A	-	1.38714	1.41318	1.18634	-0.516054	-0.315257	8.58409e-11	3.37298e-08	5.81916e-07	0.00275564	0.0586325	0.750913	0.635728	0.813732	0.490441	0.895703	0.830448	0.723162	1.0031	0.551483	1.47457	1.12806	1.15401	1.82366	2.35777	1.96799	2.12058	2.46463	2.00515	2.41275	2.1223	1.98223	2.17903	2.57179	2.56484	5286.M7WKM4	7.73e-93	273	COG5262@1|root,KOG1756@2759|Eukaryota,3A1K0@33154|Opisthokonta,3P2TD@4751|Fungi,3V0YT@5204|Basidiomycota,2YGES@29000|Pucciniomycotina	4751|Fungi	B	GO:0000228,GO:0000785,GO:0000790,GO:0003674,GO:0003676,GO:0003677,GO:0005488,GO:0005575,GO:0005622,GO:0005623,GO:0005634,GO:0005694,GO:0006325,GO:0006342,GO:0006355,GO:0006996,GO:0008150,GO:0009889,GO:0009890,GO:0009892,GO:0009987,GO:0010468,GO:0010556,GO:0010558,GO:0010605,GO:0010629,GO:0016043,GO:0016458,GO:0019219,GO:0019222,GO:0031323,GO:0031324,GO:0031326,GO:0031327,GO:0031974,GO:0031981,GO:…	-	ko:K11251	ko04217,ko05034,ko05322,map04217,map05034,map05322	Histone,Histone_H2A_C
13732	Inhibitor of apoptosis-promoting Bax1	-	-0.600099	-0.644707	-0.545219	-0.104657	-0.159536	8.63042e-11	1.47334e-08	2.50183e-07	0.13914	0.0286074	0.893081	0.880417	1.00761	0.972587	0.938368	1.02192	1.02361	1.18284	0.880195	1.0645	1.13773	0.968729	0.440123	0.263386	0.269187	0.302487	0.400172	0.438034	0.277898	0.46477	0.409855	0.482287	0.491516	0.5615	5286.M7WLC6	6.93e-240	661	KOG1630@1|root,KOG1630@2759|Eukaryota,38EBK@33154|Opisthokonta,3NV19@4751|Fungi,3V0BT@5204|Basidiomycota,2YDR5@29000|Pucciniomycotina	4751|Fungi	T	-	-	ko:K21890	-	Bax1-I
10173	Transaldolase is important for the balance of metabolites in the pentose-phosphate pathway	-	-0.727239	-0.722329	-0.418961	0.487644	0.179366	8.95709e-11	5.29884e-08	9.99089e-05	5.40861e-06	0.0416301	6.32214	6.26491	6.16934	6.29368	6.2534	6.12413	5.97807	6.02513	6.20714	5.73109	5.73831	5.78148	5.29635	5.64661	5.57933	5.36128	5.65162	5.52898	5.31173	5.40672	5.3249	5.40338	5.34962	5.24099	5286.M7X0R7	2.79e-221	612	COG0176@1|root,KOG2772@2759|Eukaryota,38BFF@33154|Opisthokonta,3NUE1@4751|Fungi,3UY32@5204|Basidiomycota,2YDB7@29000|Pucciniomycotina	4751|Fungi	G	-	2.2.1.2	ko:K00616	ko00030,ko01100,ko01110,ko01120,ko01130,ko01200,ko01230,map00030,map01100,map01110,map01120,map01130,map01200,map01230	TAL_FSA
13425	component of the eukaryotic translation initiation factor 3 (eIF-3) complex, which is involved in protein synthesis of a specialized repertoire of mRNAs and, together with other initiation factors, stimulates binding of mRNA and methionyl-tRNAi to the 40S ribosome. The eIF-3 complex specifically targets and initiates translation of a subset of mRNAs involved in cell proliferation	NIP1	-0.300042	-0.509372	-0.416868	0.137669	0.254495	9.03511e-11	1.03114e-11	3.61212e-10	0.000424425	4.01612e-07	3.9588	3.91557	3.89457	3.9041	3.87606	3.85498	3.91052	3.93847	3.8762	3.76967	3.77962	3.73974	3.56398	3.63236	3.59349	3.5854	3.61001	3.61858	3.37189	3.4138	3.4114	3.31263	3.32895	3.39685	5286.M7WNK5	0	1418	KOG1076@1|root,KOG1076@2759|Eukaryota,38EZF@33154|Opisthokonta,3NVTJ@4751|Fungi,3UZ1T@5204|Basidiomycota,2YBZU@29000|Pucciniomycotina	4751|Fungi	J	GO:0001732,GO:0002181,GO:0002183,GO:0003674,GO:0003676,GO:0003723,GO:0003729,GO:0003743,GO:0005488,GO:0005515,GO:0005575,GO:0005622,GO:0005623,GO:0005737,GO:0005852,GO:0006412,GO:0006413,GO:0006518,GO:0006807,GO:0008135,GO:0008150,GO:0008152,GO:0009058,GO:0009059,GO:0009987,GO:0010467,GO:0010494,GO:0016043,GO:0016282,GO:0019538,GO:0022607,GO:0022613,GO:0022618,GO:0031369,GO:0032991,GO:0034622,GO:…	-	ko:K03252	ko03013,map03013	PCI,eIF-3c_N
14914	Catalyzes the isomerization between 2-isopropylmalate and 3-isopropylmalate, via the formation of 2-isopropylmaleate	LEU1	-0.314509	-0.247807	-0.118245	0.387704	0.191439	9.0371e-11	1.55211e-06	0.00512145	9.43165e-10	2.62025e-05	1.756	1.77141	1.69755	1.80337	1.81642	1.66489	1.4949	1.54877	1.54946	1.33037	1.37287	1.38848	1.44931	1.46518	1.42694	1.39543	1.44929	1.43643	1.25985	1.31038	1.27948	1.27077	1.21602	1.25019	5286.M7X0Z1	0	1473	COG0065@1|root,KOG0454@2759|Eukaryota,38DTW@33154|Opisthokonta,3NUV6@4751|Fungi,3UY8V@5204|Basidiomycota,2YC4I@29000|Pucciniomycotina	4751|Fungi	E	GO:0003674,GO:0003824,GO:0003861,GO:0005575,GO:0005622,GO:0005623,GO:0005737,GO:0005829,GO:0006082,GO:0006520,GO:0006551,GO:0006807,GO:0008150,GO:0008152,GO:0008652,GO:0009058,GO:0009081,GO:0009082,GO:0009098,GO:0009987,GO:0010494,GO:0016053,GO:0016829,GO:0016835,GO:0016836,GO:0019752,GO:0032991,GO:0035770,GO:0036464,GO:0043226,GO:0043228,GO:0043229,GO:0043232,GO:0043436,GO:0044237,GO:0044238,GO:…	4.2.1.33	ko:K01702	ko00290,ko01100,ko01110,ko01210,ko01230,map00290,map01100,map01110,map01210,map01230	Aconitase,Aconitase_C
15325	Domain in DAP-5, eIF4G, MA-3 and other proteins.	CWC22	0.374617	0.25184	0.000600734	-0.293179	0.0808371	9.4109e-11	1.36057e-05	0.990695	6.89561e-07	0.0743916	-0.342319	-0.38459	-0.323282	-0.397067	-0.443008	-0.495955	-0.354646	-0.367796	-0.300683	-0.082166	-0.14083	-0.0905775	0.0110115	0.0478668	-0.0358797	-0.0550634	-0.0426894	-0.0637654	-0.0881415	-0.121697	-0.0577646	-0.107259	-0.140175	-0.0643375	5286.M7X4H3	0	1183	KOG2140@1|root,KOG2140@2759|Eukaryota,38ENJ@33154|Opisthokonta,3NU93@4751|Fungi,3UXTB@5204|Basidiomycota,2YCED@29000|Pucciniomycotina	4751|Fungi	S	GO:0000375,GO:0000377,GO:0000398,GO:0003674,GO:0003676,GO:0003723,GO:0005488,GO:0005575,GO:0005622,GO:0005623,GO:0005634,GO:0005681,GO:0005684,GO:0006139,GO:0006396,GO:0006397,GO:0006725,GO:0006807,GO:0008150,GO:0008152,GO:0008380,GO:0009987,GO:0010467,GO:0016070,GO:0016071,GO:0032991,GO:0034641,GO:0043170,GO:0043226,GO:0043227,GO:0043229,GO:0043231,GO:0044237,GO:0044238,GO:0044422,GO:0044424,GO:…	-	ko:K13100	-	MA3,MIF4G
16857	TPR repeat	TOM70	-0.642681	-0.48449	-0.44391	0.261428	0.0626571	9.54039e-11	2.943e-06	1.1701e-05	0.00134393	0.441618	2.28006	2.30873	2.11388	2.30785	2.34344	2.15026	2.01917	2.1103	2.20716	1.92018	2.05907	1.98858	1.50379	1.72926	1.67554	1.54217	1.58564	1.61175	1.4708	1.73654	1.67582	1.61545	1.45371	1.56694	5286.M7WNG0	0	900	KOG0547@1|root,KOG0547@2759|Eukaryota,38BB8@33154|Opisthokonta,3NUNW@4751|Fungi,3UZ4M@5204|Basidiomycota,2YCXR@29000|Pucciniomycotina	4751|Fungi	U	GO:0003674,GO:0005048,GO:0005215,GO:0005488,GO:0005575,GO:0005622,GO:0005623,GO:0005737,GO:0005739,GO:0005740,GO:0005741,GO:0005742,GO:0006605,GO:0006626,GO:0006810,GO:0006839,GO:0006886,GO:0006996,GO:0007005,GO:0007006,GO:0007007,GO:0008104,GO:0008150,GO:0008565,GO:0009987,GO:0015031,GO:0015833,GO:0016020,GO:0016021,GO:0016043,GO:0017038,GO:0019867,GO:0030150,GO:0030943,GO:0031090,GO:0031224,GO:…	-	ko:K17768	-	TPR_1,TPR_16,TPR_17,TPR_2,TPR_8
16727	-	-	-0.367715	-0.371534	-0.176911	0.14607	-0.0447334	9.67383e-11	4.34149e-08	0.000668213	0.0017	0.326027	0.0566776	0.096468	-0.0252624	0.0686256	0.0953563	-0.0108459	0.0304496	0.103792	0.101349	-0.070522	-0.0571624	-0.170017	-0.388466	-0.293056	-0.299405	-0.327149	-0.290354	-0.326841	-0.282384	-0.326772	-0.269855	-0.224527	-0.303693	-0.300215	-	-	-	-	-	-	-	-	-	-	-
11922	Belongs to the major facilitator superfamily. Sugar transporter (TC 2.A.1.1) family	SNF3	0.685256	0.765309	-0.263649	-0.58914	0.359765	9.72488e-11	8.92053e-09	0.00444818	1.86273e-07	0.00014786	-1.81101	-1.85011	-1.96155	-1.96637	-1.88029	-1.97528	-2.09582	-2.17367	-2.11763	-1.31055	-1.34184	-1.30249	-1.00852	-1.21822	-1.14034	-1.34699	-1.27064	-1.34835	-1.24536	-1.4737	-1.37214	-1.44024	-1.62994	-1.67565	5147.XP_003344789.1	3.82e-14	75.9	KOG0254@1|root,KOG0254@2759|Eukaryota,38BKC@33154|Opisthokonta,3NU51@4751|Fungi,3QJXI@4890|Ascomycota,216SC@147550|Sordariomycetes,3UCTA@5139|Sordariales,3UK5E@5148|Sordariaceae	4751|Fungi	P	GO:0001678,GO:0003674,GO:0005215,GO:0005351,GO:0005355,GO:0005402,GO:0005488,GO:0005536,GO:0005575,GO:0005623,GO:0005886,GO:0006810,GO:0006811,GO:0006812,GO:0007154,GO:0007165,GO:0008150,GO:0008324,GO:0008643,GO:0008645,GO:0009593,GO:0009730,GO:0009732,GO:0009743,GO:0009746,GO:0009749,GO:0009756,GO:0009757,GO:0009987,GO:0010033,GO:0010182,GO:0010255,GO:0010564,GO:0010639,GO:0010948,GO:0015075,GO:…	-	ko:K08139	ko04113,map04113	Sugar_tr
11753	Gamma interferon inducible lysosomal thiol reductase (GILT)	-	0.766426	0.753842	0.237931	-0.829724	-0.301229	9.82919e-11	6.55125e-08	0.0177965	6.14051e-09	0.00231254	-0.717766	-0.936481	-0.975373	-0.750292	-0.981507	-0.980548	-0.482323	-0.483106	-0.720565	0.0681787	-0.204996	-0.0449922	0.115624	-0.233278	-0.175885	-0.154371	-0.113305	-0.182194	0.192893	0.203322	0.179318	0.163198	0.200466	0.16832	5286.M7WJR4	5.92e-117	343	2CY7I@1|root,2S2JI@2759|Eukaryota,3A4YR@33154|Opisthokonta,3Q6WV@4751|Fungi,3V1BZ@5204|Basidiomycota,2YEIY@29000|Pucciniomycotina	4751|Fungi	S	-	-	-	-	GILT
14349	-	-	0.903984	0.889346	0.852896	-0.242663	-0.191575	1.00005e-10	6.6564e-08	1.6571e-07	0.0260162	0.0808135	-3.41016	-3.35542	-3.32365	-3.28823	-3.30594	-3.20378	-3.22088	-3.22886	-3.37406	-3.03285	-3.12361	-3.05914	-2.27754	-2.62032	-2.65414	-2.05536	-2.38539	-2.47052	-2.42393	-2.4247	-2.30713	-2.25304	-2.25026	-2.15361	-	-	-	-	-	-	-	-	-	-	-
13286	This enzyme is required for electron transfer from NADP to cytochrome P450 in microsomes. It can also provide electron transfer to heme oxygenase and cytochrome B5. Involved in ergosterol biosynthesis	cprA	-0.420156	-0.618294	-0.324849	0.209891	0.114585	1.04534e-10	1.11885e-10	2.82961e-06	0.000195122	0.0265744	3.83535	3.79977	3.77814	3.87423	3.84077	3.82362	3.82245	3.93476	3.95128	3.55241	3.6964	3.59746	3.3118	3.47634	3.41929	3.32648	3.45606	3.44098	3.29459	3.29869	3.26032	3.24839	3.34135	3.28198	5286.M7X2J2	0	1383	COG0369@1|root,KOG1158@2759|Eukaryota,38BIN@33154|Opisthokonta,3NUZ8@4751|Fungi,3UYKZ@5204|Basidiomycota,2YCN9@29000|Pucciniomycotina	4751|Fungi	I	GO:0003674,GO:0003824,GO:0003958,GO:0005575,GO:0005622,GO:0005623,GO:0005737,GO:0005739,GO:0005740,GO:0005741,GO:0005783,GO:0005789,GO:0006066,GO:0006091,GO:0006629,GO:0006694,GO:0006696,GO:0008150,GO:0008152,GO:0008202,GO:0008204,GO:0008610,GO:0009055,GO:0009058,GO:0009987,GO:0012505,GO:0016020,GO:0016125,GO:0016126,GO:0016128,GO:0016129,GO:0016491,GO:0016651,GO:0016653,GO:0019867,GO:0022900,GO:…	1.6.2.4	ko:K00327	-	FAD_binding_1,Flavodoxin_1,NAD_binding_1
12891	Polysaccharide deacetylase	-	0.692122	0.828009	0.584083	-0.383796	-0.275757	1.0793e-10	3.36031e-09	8.68672e-07	6.25594e-05	0.0021935	-1.80697	-1.90647	-1.90865	-1.85241	-1.80209	-1.82028	-1.76369	-1.85352	-1.94304	-1.3985	-1.53805	-1.46049	-1.08377	-1.09997	-1.1345	-1.27756	-1.31177	-1.03657	-0.867822	-1.161	-1.0474	-0.939188	-0.72731	-0.978302	5286.M7WXY2	1.24e-117	365	28K5G@1|root,2QSK3@2759|Eukaryota,38FDK@33154|Opisthokonta,3NY8A@4751|Fungi,3UXXU@5204|Basidiomycota,2YFCV@29000|Pucciniomycotina	4751|Fungi	S	-	-	-	-	Polysacc_deac_1
13617	Cation transporter/ATPase, N-terminus	-	0.408882	0.605497	0.785293	0.0809998	-0.29541	1.10562e-10	1.06877e-10	2.05042e-12	0.098186	3.63803e-06	5.56217	5.61521	5.56421	5.58635	5.64078	5.54832	5.48614	5.43823	5.54741	5.50025	5.50791	5.50736	5.90487	6.01418	5.93484	6.00185	6.08574	6.02887	6.12599	6.10291	6.05937	6.33335	6.27122	6.26684	5286.M7WU42	0	1890	COG0474@1|root,KOG0205@2759|Eukaryota,38CYC@33154|Opisthokonta,3NUFA@4751|Fungi,3UYHC@5204|Basidiomycota,2YCKD@29000|Pucciniomycotina	4751|Fungi	P	-	3.6.3.6	ko:K01535	ko00190,map00190	Cation_ATPase_N,E1-E2_ATPase,Hydrolase
[truncated: 1,698 more rows]

## Sheet: Redox
feature	Site_ID	Description	Preferred_name	logFC_24h	logFC_48h	logFC_72h	logFC_HiN_24h_72h	logFC_LoN_24h_72h	adj.P.Val_24h	adj.P.Val_48h	adj.P.Val_72h	adj.P.Val_HiN_24h_72h	adj.P.Val_LoN_24h_72h	HiN_24h1	HiN_24h2	HiN_24h3	HiN_24h4	HiN_24h5	HiN_24h6	HiN_48h1	HiN_48h2	HiN_48h3	HiN_72h1	HiN_72h2	HiN_72h3	LoN_24h1	LoN_24h2	LoN_24h3	LoN_24h4	LoN_24h5	LoN_24h6	LoN_48h1	LoN_48h2	LoN_48h3	LoN_72h1	LoN_72h2	LoN_72h3	seed_ortholog	evalue	score	eggNOG_OGs	max_annot_lvl	COG_category	GOs	EC	KEGG_ko	KEGG_Pathway	PFAMs
[truncated: 3,237 more rows]

## Sheet: Phospho
feature	Site_ID	Description	Preferred_name	logFC_24h	logFC_48h	logFC_72h	logFC_HiN_24h_72h	logFC_LoN_24h_72h	adj.P.Val_24h	adj.P.Val_48h	adj.P.Val_72h	adj.P.Val_HiN_24h_72h	adj.P.Val_LoN_24h_72h	HiN_24h1	HiN_24h2	HiN_24h3	HiN_24h4	HiN_24h5	HiN_24h6	HiN_48h1	HiN_48h2	HiN_48h3	HiN_72h1	HiN_72h2	HiN_72h3	LoN_24h1	LoN_24h2	LoN_24h3	LoN_24h4	LoN_24h5	LoN_24h6	LoN_48h1	LoN_48h2	LoN_48h3	LoN_72h1	LoN_72h2	LoN_72h3	seed_ortholog	evalue	score	eggNOG_OGs	max_annot_lvl	COG_category	GOs	EC	KEGG_ko	KEGG_Pathway	PFAMs
[truncated: 3,979 more rows]
