# Supplementary material for: Nitrogen limitation causes a seismic shift in redox state and phosphorylation of proteins implicated in carbon flux and lipidome remodeling in Rhodotorula toruloides
Source: Biotechnol Biofuels Bioprod. 2025 Jul 21;18:80. doi: 10.1186/s13068-025-02657-y (PMC12278674; doi:10.1186/s13068-025-02657-y)
Supplement: Supplementary file 4 — Additional file 4. Supplementary data for percent cysteine thiol oxidation estimates and details regarding calculations [file 13068_2025_2657_MOESM4_ESM.xlsx]

## Sheet: Legend
Supplementary Data: % Cysteine Thiol Oxidation Estimates (Fig. 3D)
Overview: The percentage of reversibly oxidized cysteine-containing peptides was estimated to explore the effect of low nitrogen on cellular redox state.
Data Analysis Summary: Functions from the PlexedPiper workflow were used to merge MS-GF+ and MASIC data. MASIC data was filtered with an interference score threshold of 0.3 and a s2n threshold of 0. FDR filtering (1%) was applied at the peptide and site levels for functional proteomics data, and the peptide and protein levels for global data. Peptides without a cysteine site were removed. Parsimo…
Column Headers	Description
feature	= JGI protein accession #
Site_ID	= Site of residue on the corresponding protein
XXX_mean_occ	= Mean % occupancy (i.e., estimate of % of oxidized cysteine thiols)
XXX_stdev_occ	= % standard deviation for the
Total_Thiol_Pool	= See description above

## Sheet: % Thiol Oxidation Estimates
feature	Site_ID	HiN_24h_mean_occ	HiN_48h_mean_occ	HiN_72h_mean_occ	LoN_24h_mean_occ	LoN_48h_mean_occ	LoN_72h_mean_occ	HiN_24h_stdev_occ	HiN_48h_stdev_occ	HiN_72h_stdev_occ	LoN_24h_stdev_occ	LoN_48h_stdev_occ	LoN_72h_stdev_occ	HiN_24h1	HiN_24h2	HiN_24h3	HiN_24h4	HiN_24h5	HiN_24h6	HiN_48h1	HiN_48h2	HiN_48h3	HiN_72h1	HiN_72h2	HiN_72h3	LoN_24h1	LoN_24h2	LoN_24h3	LoN_24h4	LoN_24h5	LoN_24h6	LoN_48h1	LoN_48h2	LoN_48h3	LoN_72h1	LoN_72h2	LoN_72h3	Total_Thiol_Pool	Total_Thiol_Pool2
10000	C241	19.054	29.385	27.6188	37.8613	50.0237	26.3906	5.36182	8.8871	0.508709	17.0399	3.38068	6.06266	-1.00394	-0.937622	-1.05796	-1.96859	-1.7271	-1.37151	-0.337616	-0.598605	-1.22218	-0.811499	-0.834037	-0.781158	0.143363	0.365251	0.11753	-0.926914	-0.818936	-1.00322	0.0958162	0.114485	-0.0661092	-0.847822	-1.21945	-0.556292	1.23916	0.855606
10000	C241;C247	1.55885	1.67555	4.96819	3.8127	3.20592	6.70408	1.05164	1.09996	1.33289	1.04744	3.01065	1.74241	-1.5495	-0.549066	1.05314	0.123091	0.0577749	-0.307778	0.631269	-1.33712	0.432117	1.84819	1.50712	1.07523	1.37045	0.980447	0.738435	1.67702	0.99404	0.809214	2.02704	-0.384868	0.89241	1.45752	2.20409	2.06588	5.51369	6.10227
10000	C35	4.0078	4.98204	7.0377	5.45273	5.73963	7.12255	0.457057	0.591547	0.947148	0.665749	2.44825	1.62267	1.10496	1.19469	1.19717	0.950531	0.99094	0.758281	1.42299	1.14483	1.47226	1.92937	1.9899	1.61591	1.58611	1.62657	1.60864	1.42492	1.48771	1.12764	2.17726	1.23108	1.24439	1.72799	2.2154	1.64366	5.9631	5.38452
10003	C1242	8.64974	12.4895	19.6243	10.5495	10.6503	11.3208	1.8629	3.02894	2.77148	0.668373	4.3851	1.02924	-1.24867	-1.2395	-0.774952	-1.705	-1.2513	-0.983181	-0.296523	-0.808829	-0.905978	0.116769	0.0903041	-0.26264	-0.989767	-0.919189	-0.926305	-0.823814	-0.795548	-1.02931	-0.293328	-1.23377	-1.17369	-0.741133	-0.967379	-0.728059	2.53748	2.12405
10003	C807	5.98391	8.50749	10.8469	7.65959	7.76227	8.11896	0.525014	2.51533	1.02012	1.3927	2.13586	0.477493	-0.207515	-0.189464	-0.0208319	-0.418146	-0.231576	-0.224426	0.738507	-0.01818	0.15663	0.625926	0.784716	0.517741	0.574528	-0.0557643	0.133765	-0.102364	0.0931924	0.201758	0.574895	0.0532431	-0.147948	0.191947	0.319919	0.162773	3.94306	3.75182
10003	C843	9.22063	7.93599	26.7368	13.8384	10.2334	18.9018	2.52942	2.55096	4.9859	3.13944	2.86512	1.85096	-2.28054	-2.23202	-2.59271	-1.62712	-1.62365	-2.05538	-1.80785	-2.65242	-2.39481	-0.409586	-0.855128	-0.333334	-1.51273	-1.50601	-2.05065	-1.01986	-1.34319	-1.46457	-1.50952	-1.95941	-2.28576	-1.14555	-0.878597	-1.0748	1.03005	1.71079
10007	C196	6.08115	8.84549	19.6408	5.15496	5.8526	7.37511	1.38836	3.48641	3.73043	0.574114	3.63337	1.26107	1.21851	1.16199	0.89825	1.43447	1.78265	1.1291	2.39394	1.58896	1.45138	3.05467	3.18882	2.64332	1.05301	0.93169	0.750995	1.17291	1.19189	1.09419	2.07645	0.862845	0.707393	1.34135	1.49568	1.81043	5.20658	5.41411
10007	C201	8.59265	10.2826	18.1056	9.30371	6.64187	12.0497	1.378	2.22123	2.45153	2.08284	2.57726	1.09264	0.172016	0.353586	0.287719	0.76032	0.665743	0.512819	1.05516	0.534103	0.563944	1.69898	1.59154	1.31136	0.646235	0.350498	-0.00808297	0.893896	0.868782	0.689085	0.653067	-0.0363893	-0.355118	0.80713	1.06897	0.963479	3.80627	4.19263
10007	C217	5.82667	7.16004	12.6173	6.7422	7.76826	8.28794	0.81525	0.846258	0.869113	1.40111	3.38525	1.47921	0.836557	0.75022	1.02895	1.11735	1.24677	1.23143	1.4863	1.36589	1.14534	2.17296	2.23675	2.03992	1.72763	1.14218	0.957134	1.03367	1.31578	1.29817	2.08385	1.2523	1.01425	1.24479	1.62917	1.75671	4.80365	5.46914
10007	C472	11.65	19.0456	15.8013	17.5283	23.3965	15.5709	3.13426	1.71903	0.827162	4.48809	3.67802	0.909081	0.998011	1.01714	1.01145	0.185691	0.298625	0.460883	1.47531	1.41636	1.2216	1.03365	1.18212	1.08925	1.6985	1.49706	1.52493	0.991739	0.925128	0.870539	1.90899	1.61787	1.47692	1.17199	1.06059	1.00886	4.06216	3.46496
10007	C492	7.55283	12.2246	7.60044	5.45008	8.94144	7.0086	4.67721	3.04699	0.871742	3.00474	3.92825	1.03189	1.32312	1.70269	1.50308	-0.211814	0.227396	0.000136589	1.83776	1.2461	1.27253	0.944758	0.726109	0.628634	0.991743	0.924282	1.03169	-0.440853	-0.218058	-0.568629	1.63039	0.482705	0.889678	0.404591	0.719203	0.824837	5.02189	3.94666
10007	C786	6.763	9.38642	12.4418	5.34208	5.94679	4.54335	1.46777	1.93786	2.3316	1.59805	2.80389	1.29542	2.13957	2.26197	2.22256	1.46164	2.1419	1.65888	2.77752	2.28215	2.30233	2.8086	3.14446	2.62858	2.02371	1.96998	2.06267	1.34068	1.46721	0.980703	2.47831	1.40953	1.49877	1.45277	0.972165	1.79661	6.09196	5.6426
10007	C806	10.9223	15.294	18.5918	14.6161	19.5437	15.1263	1.32018	2.2936	1.3968	3.2865	4.53534	1.29814	1.05493	0.997179	1.23098	0.784415	1.0567	0.78529	1.70953	1.3598	1.34247	1.77192	1.85051	1.63448	1.89519	1.52775	1.52765	1.20287	1.19676	1.08098	2.17423	1.75357	1.54523	1.34208	1.43684	1.58516	4.17093	4.1882
10010	C139	4.65308	5.27842	6.82646	7.67471	7.49406	9.11345	0.547033	0.792467	0.451288	1.02056	1.87252	0.997001	0.767867	0.701479	1.03556	0.984263	1.09692	1.1135	1.29354	1.22686	0.875156	1.57525	1.39278	1.54062	1.97719	1.59173	1.52857	1.53624	1.58784	1.80958	2.0145	1.55219	1.34579	1.90871	2.08152	1.769	5.34756	5.40364
10012	C266	5.60414	7.64719	9.70732	8.96274	9.20057	10.7913	0.953184	0.908611	1.20806	1.05401	3.39889	1.25579	-0.92966	-1.23674	-1.37657	-1.36187	-1.65211	-1.36202	-0.687002	-0.912718	-1.01445	-0.365171	-0.492164	-0.724405	-0.378223	-0.629291	-0.652183	-0.657371	-0.909779	-0.627431	-0.0531543	-0.855786	-0.904852	-0.488881	-0.446357	-0.188346	2.91366	2.76141
10012	C355	1.67532	3.06913	5.35954	3.96589	4.8276	5.87375	0.326638	0.887177	0.782396	1.638	1.48884	1.1461	-0.050501	0.196822	-0.0305603	-0.602013	-0.266151	0.157215	1.21377	0.61507	0.493754	1.76521	1.34377	1.62645	1.99934	1.39418	1.23035	0.633022	0.844032	0.763148	1.72197	1.69082	0.870232	1.43788	1.70064	1.99343	5.99747	5.60298
10012	C380	9.42595	12.8347	12.5465	12.7489	17.2914	12.7356	1.15176	1.09116	1.49472	2.40001	5.64153	2.24586	-2.41362	-2.17677	-2.21208	-2.50745	-2.62418	-2.46075	-1.86724	-2.09767	-1.89649	-2.10624	-2.05702	-1.79645	-1.88343	-1.70544	-1.64762	-2.00147	-2.2002	-2.3427	-1.24488	-1.21056	-2.11595	-1.98281	-1.70602	-2.20613	1.08283	0.933323
10015	C94	6.14491	11.9076	13.9657	7.89223	8.17246	7.568	0.924799	3.21111	1.38364	1.02566	4.37741	0.203583	3.69378	3.66476	3.63583	3.32175	3.26359	3.23596	4.79511	4.45911	4.01687	4.63254	4.80424	4.52435	4.00073	4.04539	3.92263	3.62356	3.77746	3.61216	4.64251	3.49122	3.50824	3.76579	3.73324	3.81037	7.46041	7.52708
10029	C265	3.91309	3.42965	8.98976	8.98725	7.48459	12.3179	1.94385	0.45801	0.478256	1.26551	3.35918	2.5132	-2.20055	-2.4557	-2.85532	-1.47097	-1.34265	-1.08721	-1.89219	-2.11507	-2.26968	-0.672393	-0.790302	-0.643586	-0.540246	-0.916541	-1.02489	-0.599189	-0.533402	-0.600712	-0.730797	-0.419786	-1.74878	-0.593566	-0.141258	-0.00824251	2.84876	2.6982
10029	C71	2.44717	2.499	5.55869	69.3812	58.3014	44.6003	1.29925	1.89597	1.65329	12.8935	11.4145	11.3403	1.29305	-0.0988101	0.292617	0.953976	-0.258228	-0.194232	0.133713	-0.418372	1.36955	1.76332	0.979239	1.80251	5.44127	5.46326	5.18386	4.87767	5.13418	4.84029	5.13659	5.00558	4.57505	4.25877	4.39056	4.90846	6.04771	5.32056
10040	C64	7.74825	13.268	17.7828	3.34237	3.52591	6.15347	0.771458	2.76877	2.61867	0.578828	2.32772	1.49735	4.43147	4.48224	4.23188	4.47995	4.60825	4.25948	5.48503	4.88456	5.20506	5.53731	5.84604	5.4589	3.17252	3.41762	3.15135	2.74223	3.48863	3.24292	4.17977	2.59422	3.06501	4.11625	3.71489	4.41809	8.20775	8.00331
10040	C75	47.968	77.1542	59.1959	18.8535	22.526	24.8142	4.29699	2.94395	7.20248	2.1083	0.74669	5.58408	2.85926	3.12448	3.07535	2.78947	3.04058	2.95057	3.70677	3.59827	3.67183	3.2185	3.46872	3.1429	1.56463	1.5922	1.9257	1.54969	1.53397	1.59006	1.85861	1.8524	1.93738	2.10191	1.6555	2.30972	4.13744	3.92883
10040	C75;C80	15.2987	19.6469	26.6899	37.1313	23.1111	23.7243	3.00944	4.43028	7.23259	11.1491	7.91271	15.591	4.22982	3.87889	4.12282	3.6275	3.48873	3.8698	4.27843	4.5338	3.87923	4.49509	5.08847	4.43387	5.64398	5.63733	4.7962	4.94312	5.14068	4.7316	4.94382	4.47803	3.97246	3.97082	5.40459	4.13222	6.63779	6.51843
10040	C80	38.1314	44.4313	52.0505	22.8652	25.7252	30.0547	7.80036	4.0644	6.56092	2.9569	7.3847	5.05466	1.52775	1.76204	1.69944	1.89263	2.29865	2.11657	2.24325	1.98531	2.08178	2.28463	2.52788	2.18283	1.44242	1.06467	0.905392	1.21474	1.07308	1.16982	1.75385	1.12301	1.06828	1.27952	1.57203	1.76683	3.0829	3.46469
10046	C25	12.1923	16.3747	17.5516	16.3832	19.5996	19.5855	0.909747	3.89386	1.00328	2.33032	1.59495	4.70083	-1.18656	-1.13068	-1.24302	-1.43518	-1.17843	-1.14347	-0.486386	-0.717202	-1.17856	-0.619981	-0.677953	-0.783817	-0.501594	-0.666926	-0.866366	-0.883311	-1.09574	-0.745886	-0.583136	-0.403515	-0.617438	-0.772281	-0.16574	-0.669192	1.79592	1.83689
10046	C356	10.689	13.8159	18.5027	16.6879	15.6395	21.3646	1.04088	1.23148	0.882944	0.648888	2.18492	0.702442	-0.597862	-0.328998	-0.447854	-0.622198	-0.308899	-0.320488	0.0656959	-0.0795862	-0.188632	0.27405	0.384884	0.40274	0.147273	0.236035	0.118805	0.246829	0.249529	0.23131	0.269986	0.188172	-0.124088	0.615621	0.535199	0.533315	2.54666	3.02951
10055	C41	5.6297	7.03631	8.31155	6.95985	6.1206	5.33648	0.165945	1.28095	0.472317	0.771698	1.37009	0.397778	3.80214	3.8395	3.84004	3.86748	3.75616	3.7766	4.36869	4.19626	3.84129	4.449	4.39194	4.28621	4.21917	4.26945	4.18746	3.8471	4.21228	3.98248	4.27993	3.81841	3.70447	3.60965	3.79879	3.80101	7.99686	7.93205
10055	C75	5.95198	6.42621	18.0056	6.59823	3.76639	6.08142	1.43148	1.60805	3.42589	2.30779	1.12924	0.539265	3.80648	3.55488	3.37102	4.16333	4.27101	3.98555	4.34213	3.65781	3.90801	5.53615	5.69018	5.14083	3.46667	3.93361	3.71274	4.12933	4.76677	4.03542	3.64297	3.11354	2.83906	3.76285	3.88832	4.01809	7.56817	8.29023
10066	C211	5.9623	9.82466	9.51697	8.41222	11.2373	9.78827	1.44586	1.65817	0.510599	2.39219	1.72464	2.15362	-0.302559	-0.348377	-0.294231	-1.08546	-0.814505	-0.914633	0.305694	0.157624	-0.181589	0.119616	-0.0347753	0.059172	0.225664	0.177426	0.298591	-0.645537	-0.372694	-0.463513	0.530005	0.132452	0.200719	-0.220431	0.405511	0.08059	3.40388	3.47884
10066	C462	4.15534	5.79998	8.33674	6.08855	7.23308	9.45925	0.452913	0.372627	0.278717	0.876053	1.48711	0.769924	-0.57614	-0.525287	-0.504281	-0.213833	-0.295943	-0.258785	0.156677	0.120721	-0.021288	0.557048	0.652967	0.616399	0.162097	0.044813	-0.180088	0.370191	0.384745	0.150756	0.725996	0.226605	0.259194	0.657075	0.886339	0.82973	3.79801	4.58835
10066	C574	5.20408	6.138	6.95196	6.61355	7.47417	7.5786	0.623542	0.294458	0.900388	1.44744	1.44261	0.246256	1.84452	2.14076	2.2397	1.8538	1.95151	2.1756	2.265	2.20755	2.34477	2.42871	2.6467	2.28086	2.90261	2.43649	2.23088	2.35552	2.08836	2.26673	2.82368	2.58033	2.26574	2.54831	2.6302	2.5513	6.38328	6.21378
10073	C153	8.22867	8.23264	19.8989	10.3081	6.25778	12.2743	3.43896	1.0842	1.48925	1.45059	2.05746	1.48959	-0.612457	-1.16075	-0.561103	0.167462	0.413528	0.188132	-0.0491738	-0.372063	-0.359263	1.00642	1.12375	0.909107	0.00870479	-0.188116	-0.0932616	0.201995	0.35778	0.0980172	-0.160628	-0.959568	-0.847417	0.133115	0.483969	0.331056	2.98066	3.70401
10079	C579	10.8006	12.8444	17.1515	10.7135	11.6826	12.4754	1.06276	2.50783	1.43329	0.406298	2.66592	1.22431	0.60006	0.639188	0.923633	0.77996	0.770139	0.94554	1.33318	0.889965	0.856204	1.31767	1.55907	1.4542	0.755813	0.818751	0.691527	0.732561	0.752087	0.837674	1.24509	0.712247	0.711696	0.824933	1.0233	1.10496	3.9754	3.99908
10083	C71	9.88772	15.7249	14.2837	13.9216	24.9563	12.806	2.21929	0.933959	1.0411	9.34045	9.99403	2.22408	-0.652806	-0.372487	-0.426587	-1.10642	-0.966866	-1.00757	0.00413937	-0.164976	-0.0975067	-0.334824	-0.124357	-0.21522	1.00533	-0.184767	0.0270269	-0.539433	-0.727085	-1.15209	1.17103	0.354235	0.215447	-0.603876	-0.422617	-0.120552	2.99826	2.16727
10098	C8	8.31626	10.7697	7.05167	8.10474	11.4175	7.54459	2.60536	2.68468	0.306553	2.00847	3.49849	2.13991	-1.98633	-2.09076	-1.80792	-2.79825	-2.64569	-2.77392	-1.68913	-2.40687	-1.83654	-2.52932	-2.58145	-2.65457	-2.15935	-2.21725	-1.93236	-2.52336	-2.97989	-2.51367	-1.4549	-1.90964	-2.31518	-2.82236	-2.06693	-2.58363	1.62215	0.852737
10103	C191	3.67192	6.26069	9.93236	4.68169	3.42423	6.15181	1.35508	0.939706	2.03616	1.62664	0.977693	2.84958	1.04566	1.86636	1.03584	0.260702	1.15937	1.37184	2.09388	1.92616	1.65922	2.58316	2.84292	2.25063	0.98233	0.963729	1.31428	1.61841	2.14282	1.82121	1.4335	1.00231	0.631834	1.10129	2.0398	2.46224	6.00328	5.77796
10103	C225	20.5673	22.0172	27.1012	7.17816	2.62306	3.6127	4.01801	2.23192	3.39232	1.98285	1.91814	1.4323	3.87747	3.94096	3.60551	3.69716	3.92464	3.12455	3.94358	3.65393	3.78247	4.16617	4.23141	3.88157	1.88227	2.66427	2.44749	2.14443	1.54239	2.37746	1.63092	1.07032	-0.529183	1.14827	0.660574	1.7487	6.25561	5.69764
10103	C467	17.9197	16.6194	33.7014	25.2096	23.0825	30.0235	5.03801	6.8078	4.54006	2.77149	9.16394	0.626924	-2.6824	-1.89215	-2.67356	-2.20814	-1.99455	-1.70267	-1.72971	-2.87613	-2.29692	-1.06791	-1.42239	-1.35265	-1.94157	-1.78974	-1.5088	-1.60047	-1.7661	-1.59224	-1.24035	-2.05875	-2.18188	-1.47179	-1.41411	-1.4572	-0.161293	0.737567
10103	C467;C469	4.94015	5.1764	7.72937	7.42118	7.25732	10.6918	0.795933	2.35634	1.32971	0.574986	3.83954	3.14509	0.434166	0.522505	0.34714	0.749442	0.872327	0.32783	1.27189	0.323727	0.233265	1.45979	1.07342	1.03088	1.17755	1.02699	0.964034	1.25877	1.1345	1.21413	1.83703	0.98669	0.467629	1.24247	1.65128	2.07461	4.82275	4.94032
10103	C497	9.6738	20.2785	14.5101	8.19502	9.03082	6.46754	4.08064	8.72131	2.42428	2.75143	1.34947	0.932171	2.7761	2.68387	2.6474	1.59402	1.6303	1.64751	3.82494	3.25284	2.6152	2.67832	3.00722	2.55878	1.97392	2.48725	2.44036	1.50302	1.61111	1.52753	2.27564	2.07124	1.84504	1.43292	1.50411	1.80997	5.896	5.16995
10103	C560	3.14343	6.53376	9.07458	3.34937	3.52235	5.2433	0.923242	2.22531	1.45093	0.59091	1.8106	1.32326	2.01652	2.13904	2.80726	1.72708	2.23253	1.92611	3.70281	3.06128	2.8269	3.67618	3.89832	3.43824	2.21076	2.20875	2.67277	1.99318	2.1503	2.16208	2.82733	2.75217	1.33737	2.49818	2.91334	3.22715	7.28853	6.97735
10103	C629	12.1692	17.3436	26.2264	20.1605	25.233	20.2226	1.02133	2.77463	1.74937	2.81478	9.48118	3.29136	0.330046	0.469349	0.565409	0.214718	0.457747	0.454544	1.1807	0.804499	0.79421	1.55597	1.41326	1.60003	1.51049	1.05911	1.06615	1.10217	1.02539	1.09826	2.02601	1.24672	1.12939	1.0407	0.997662	1.40573	3.52505	3.38294
10103	C645	8.22524	10.1995	23.1017	11.9144	9.75237	19.9504	2.05337	1.77042	1.07946	3.51361	4.33639	1.06913	-2.30463	-2.49933	-1.86943	-1.59357	-1.70806	-1.61976	-1.34858	-1.73002	-1.78766	-0.472242	-0.366356	-0.489183	-1.49483	-1.76136	-2.00297	-0.988697	-0.934053	-1.20542	-1.05835	-2.25735	-1.7446	-0.614884	-0.603099	-0.744531	1.13712	2.20556
10103	C94	13.2132	12.997	23.6306	13.5382	12.4295	17.8696	5.19437	1.96152	4.6196	1.91969	2.4854	0.642152	-1.14189	-0.977413	-1.38179	-0.45442	-0.297191	0.00877896	-0.975259	-0.539796	-0.678316	0.28265	0.322621	-0.211201	-0.455672	-1.06887	-0.722566	-0.507591	-0.652019	-0.626874	-0.696777	-1.13235	-0.557484	-0.212684	-0.304952	-0.297746	1.88403	2.54122
10103	C990	8.67993	13.0408	11.6909	12.8271	12.8192	12.0621	0.607259	2.04332	0.888249	2.32475	3.58056	1.36676	2.17184	1.98927	2.18799	1.98526	1.96131	2.09077	2.89549	2.58496	2.47459	2.36719	2.57738	2.53753	3.04481	2.76619	2.59802	2.38779	2.52397	2.44631	3.05477	2.38338	2.44273	2.38577	2.5235	2.70813	5.63576	5.5454
10104	C18	13.588	15.6799	16.8854	17.324	21.1315	22.3282	2.77441	2.02344	0.757231	4.16007	4.04878	1.77758	-1.03229	-0.803851	-0.755857	-1.42764	-1.14533	-0.600186	-0.605686	-0.68681	-0.970332	-0.644904	-0.583957	-0.713395	-0.0409139	-0.801031	-0.501674	-0.736052	-0.773299	-0.809578	-0.023042	-0.500605	-0.447752	-0.369015	-0.139912	-0.224048	2.03644	1.80103
10116	C110	7.71829	7.98436	17.3539	9.54568	6.55637	11.2355	2.27031	0.988566	0.388969	3.14739	1.07512	1.27147	1.1756	1.32085	1.29879	1.85961	2.18546	1.82598	1.73884	1.79165	1.44934	2.79204	2.74314	2.8047	1.64081	1.43677	1.4096	2.27236	2.41067	2.33549	1.63379	1.2829	1.2103	2.14169	1.99667	2.31992	5.16758	5.44567
10116	C225	9.79533	13.8713	17.4203	11.8346	12.8989	9.75584	0.772514	1.40016	2.13824	2.01905	2.45724	0.534369	1.27391	1.32812	1.39859	1.23046	1.24944	1.0531	1.91262	1.6298	1.73019	2.0716	2.26827	1.91874	1.80146	1.7634	1.6697	1.3133	1.38152	1.24133	1.94865	1.44976	1.55965	1.15979	1.27681	1.31273	4.96115	4.25358
10116	C242	9.18476	11.749	16.7216	11.9828	11.328	13.5837	0.713445	1.69624	0.398072	0.919899	2.42642	0.888083	1.80065	1.88452	1.90498	1.82719	2.01013	2.08727	2.50032	2.20905	2.11366	2.7479	2.78615	2.81652	2.36762	2.2426	2.104	2.35596	2.42287	2.32363	2.53033	2.21434	1.92046	2.38124	2.50078	2.56904	5.3659	5.36158
10116	C329;C335	7.68143	9.451	10.0492	8.90989	8.49852	9.30118	0.771333	1.24898	1.44693	0.549013	4.13275	1.66038	-0.559144	-0.15426	-0.261881	-0.433749	-0.298098	-0.420634	0.147869	-0.217714	-0.0967604	0.244879	0.0194375	-0.165281	-0.00810385	-0.201891	-0.193718	-0.184346	-0.052099	-0.203408	0.490648	-0.654588	-0.462433	-0.187362	-0.250519	0.202116	3.66765	3.02806
10116	C335	12.9711	13.3527	14.9314	17.4263	15.1423	17.9976	0.777507	2.78292	0.640877	3.276	6.00712	5.26606	-1.91645	-2.11303	-2.13192	-2.01283	-2.04445	-2.12972	-1.69878	-2.26174	-2.0882	-1.88381	-1.89651	-1.78475	-1.32818	-1.31652	-1.61015	-1.84293	-1.74763	-1.94721	-1.34761	-2.51713	-1.63962	-2.09362	-1.4178	-1.24527	0.977011	0.800102
10125	C477	22.2592	29.4147	53.8383	10.8047	10.2843	13.935	2.9562	6.52558	11.4227	1.50951	7.07496	1.20618	0.222155	0.270524	0.127778	0.522877	0.550418	0.146601	1.04789	0.620439	0.458251	1.63472	1.86224	1.24591	-0.46568	-0.870831	-1.04556	-0.754476	-0.617174	-0.66237	0.128999	-1.35601	-1.19468	-0.358726	-0.249056	-0.499116	2.48909	2.45941
10136	C456	9.80797	15.2934	12.4086	11.6909	12.107	12.8722	1.96244	2.76877	0.329353	1.99929	3.28688	1.04494	2.28283	2.42039	2.15839	1.8381	1.89308	1.68963	2.97202	2.58207	2.50977	2.3968	2.41859	2.34377	2.71544	2.35217	2.31481	2.09716	2.14187	2.18114	2.76123	2.24069	2.05073	2.31984	2.44391	2.55417	5.64604	5.1479
10136	C465	11.1481	19.2634	21.5107	9.36257	10.5273	10.7077	2.2782	6.75012	4.42235	2.71992	3.66115	2.44777	2.02435	2.23403	1.93257	1.53267	1.86628	1.46322	3.14642	2.52227	2.22507	2.77633	3.08921	2.50578	2.23604	1.74732	1.62334	1.27145	1.38934	1.2747	2.28212	1.51425	1.4822	1.52026	1.70024	2.1316	5.42653	4.5881
10136	C569	12.0987	15.7649	17.1532	16.2752	17.2702	19.7652	0.989115	1.45131	0.636522	1.46823	3.11862	1.6378	1.88418	2.01517	2.21742	1.99339	1.99899	2.12529	2.51782	2.47949	2.26548	2.58563	2.56034	2.48212	2.68412	2.32313	2.42892	2.5116	2.37707	2.47649	2.83678	2.43653	2.3842	2.62022	2.85943	2.76187	5.05704	5.11525
10144	C290	8.2897	14.9144	16.4263	10.303	17.7926	11.4431	0.810899	2.73	2.56154	3.64966	7.18214	1.6013	0.996152	1.09697	1.07166	0.819051	0.734084	0.931652	2.07697	1.61987	1.66989	1.91881	2.15555	1.71029	2.01574	1.46002	1.29343	1.03035	0.861811	0.870294	2.63993	1.77443	1.71607	1.16925	1.56117	1.48962	4.78126	4.287
10144	C399	8.19982	8.60072	14.8394	7.39025	4.5465	8.41693	0.951917	1.23419	1.90215	0.620128	2.89143	0.505792	1.32551	0.892804	1.40691	1.19492	1.25177	1.27285	1.46341	1.05425	1.36132	2.06319	2.27042	1.90608	0.981696	0.971507	1.11791	0.997032	1.27659	1.10021	1.23974	-0.374094	0.254222	1.34972	1.25897	1.17679	4.9134	4.75138
10144	C442	10.3389	14.6037	13.9523	12.8634	14.2843	11.7734	3.99327	2.012	1.7258	3.88559	4.80364	0.736799	-0.989006	-0.387026	-0.2485	-1.1023	-1.32061	-1.53908	-0.425952	-0.634881	-0.237675	-0.683262	-0.325895	-0.486828	-0.167749	-0.138262	-0.457154	-0.851495	-0.858715	-1.22197	-0.00751164	-0.978619	-0.40808	-0.797331	-0.792284	-0.641302	2.48229	2.20323
10144	C620	13.5317	19.9221	27.0372	15.7025	18.229	10.3916	1.57781	2.89862	3.79184	1.71815	4.9665	1.37203	0.170062	0.457983	0.191234	-0.0517842	0.131824	0.223834	0.966468	0.708141	0.561032	1.09394	1.4092	1.05423	0.515417	0.46332	0.569296	0.40685	0.354119	0.102033	1.03094	0.48992	0.330386	-0.273401	-0.324239	0.0164223	3.12769	3.01786
10144	C819	11.0781	19.2435	11.3144	12.721	17.5602	9.00452	4.11822	1.91284	3.20537	3.80022	4.20485	3.0304	-2.01123	-1.7904	-2.15662	-2.88578	-3.08574	-2.6843	-1.49689	-1.63674	-1.78343	-2.78835	-1.99568	-2.43169	-1.6723	-1.99275	-2.07897	-2.64336	-2.84051	-2.1892	-1.4192	-2.08754	-1.80652	-3.23397	-2.7002	-2.26985	1.35793	0.119133
10148	C153	3.25349	6.68313	5.5478	4.99889	6.22935	5.19418	0.750438	1.17636	0.85978	1.0258	0.431307	1.12869	-0.369662	-0.113926	-0.176256	-0.794851	-0.874431	-0.685992	0.718254	0.658765	0.231023	0.271159	0.0426429	0.488417	-0.184912	0.218659	0.58105	0.0270639	0.174573	-0.113847	0.485277	0.501086	0.317351	-0.204635	0.311412	0.410379	4.43397	4.44473
10152	C306	7.25633	10.7746	11.5015	11.9956	14.2371	14.9167	1.07212	2.39328	0.585794	2.5562	2.10008	2.59121	-1.7051	-1.70478	-1.49063	-2.10066	-1.67898	-1.94679	-1.101	-0.929223	-1.57227	-1.04638	-1.18957	-1.08401	-1.24537	-1.14193	-1.13741	-0.530154	-0.975069	-1.24585	-0.565947	-0.879637	-0.950874	-0.915938	-0.818456	-0.460237	2.39891	1.62801
10152	C434	8.00015	11.7617	15.282	14.5186	13.0981	15.4721	0.537353	1.70064	1.40946	1.86333	4.00797	2.96952	-1.36064	-1.34157	-1.39958	-1.47342	-1.52064	-1.59135	-0.671153	-1.07271	-0.931736	-0.394193	-0.488564	-0.65963	-0.408086	-0.728758	-0.852218	-0.420469	-0.669466	-0.449361	-0.297964	-1.15551	-0.756331	-0.243875	-0.800911	-0.444109	2.29128	2.10064
10153	C134	13.995	18.0001	32.9757	14.2915	14.8478	16.6019	1.10893	2.95006	4.40699	1.16687	5.45667	1.91911	1.84282	2.08757	2.145	2.06735	2.17629	2.12898	2.69733	2.32731	2.28863	3.31589	3.50131	3.11627	2.31999	2.07113	2.00215	2.06025	2.1218	2.05415	2.69834	1.73719	2.04449	2.28378	2.17965	2.49989	4.91743	4.90594
10153	C285	7.89972	13.323	8.78049	9.48541	11.5506	8.79686	2.52194	0.803035	1.07716	2.27235	2.11836	0.407137	1.19889	1.22596	1.39726	0.393078	0.476614	0.527036	1.71332	1.61785	1.54039	0.982136	1.21193	0.872849	1.6735	1.284	1.14856	0.815664	0.977896	0.902661	1.66844	1.44796	1.13728	1.05531	1.07212	0.947545	5.26933	3.79439
10161	C181	8.5215	14.9254	12.9999	5.16882	4.53238	4.896	1.65294	3.22621	0.76064	0.865409	1.48637	0.149324	2.02847	2.35601	2.14654	1.76277	1.74857	1.68029	3.04703	2.82125	2.41883	2.63528	2.585	2.46903	1.5668	1.30063	1.33394	1.00831	0.896967	1.28839	1.51304	1.01558	0.6002	1.1032	1.18335	1.17628	5.65608	5.35698
10170	C1009	15.8614	22.145	24.5505	33.1362	35.6874	29.6319	1.04211	3.52686	1.10524	4.64813	5.07189	3.03874	0.480673	0.443205	0.507287	0.282228	0.322754	0.327796	1.12385	0.698993	0.803504	1.09766	0.996073	0.978944	1.79506	1.44867	1.52809	1.30573	1.39222	1.27152	1.77326	1.54989	1.36851	1.12367	1.40971	1.35349	3.05778	3.04302
10170	C1009;C1026	21.7697	25.1854	31.364	28.0074	26.6184	28.1676	0.804809	4.04018	1.00228	1.4838	2.38656	1.71692	0.5969	0.677747	0.66604	0.734192	0.615698	0.607082	1.00117	0.998095	0.580373	1.19549	1.21029	1.12341	0.928557	1.00856	1.07761	0.912755	1.09136	1.05974	0.847882	1.08379	0.887464	0.920772	1.05253	1.09067	2.61401	3.08442
10170	C1026	26.3766	34.3232	31.3514	46.5979	70.7594	39.4328	5.47163	8.05999	2.18835	20.1537	10.7948	5.13645	0.280058	0.294524	0.286724	-0.234627	-0.436096	0.00827831	0.617638	0.625699	-0.00412849	0.335073	0.164084	0.348095	1.70444	1.0667	1.17662	0.275556	0.411499	0.490087	1.65872	1.49474	1.21697	0.426484	0.800861	0.612503	1.93594	1.97569
10170	C1042	17.0637	19.0165	32.4306	31.0512	21.369	32.4483	3.0189	2.99481	2.84569	2.63285	6.50916	3.63099	-1.7107	-1.938	-1.77335	-1.3471	-1.29453	-1.49516	-1.25452	-1.70198	-1.35394	-0.558501	-0.808742	-0.632903	-0.741173	-0.816357	-0.818906	-0.759426	-0.504566	-0.736093	-1.11166	-1.79127	-0.902736	-0.579106	-0.857952	-0.560728	0.595267	1.32045
10170	C1380	87.7147	83.0771	124.268	133.101	89.9785	86.4207	14.7906	13.8685	11.1337	18.7487	11.6726	18.7659	4.84309	4.55141	4.39087	4.6726	4.50581	4.12218	4.64635	4.16422	4.4973	5.09331	4.86378	5.09357	4.87614	5.35302	5.19145	4.9715	5.32427	4.97933	4.67413	4.32745	4.65169	4.8153	4.21094	4.45242	4.89158	4.51529
10170	C1393	17.4152	18.7301	24.6433	37.7146	78.943	90.0028	3.7295	1.79911	0.395663	11.9075	49.3965	22.3311	3.68758	3.46116	3.32988	3.37887	3.11639	2.75345	3.39668	3.25246	3.52955	3.81515	3.7726	3.77846	5.13063	4.3682	4.39709	4.26753	4.22069	4.03187	6.33437	4.93524	5.13545	5.45476	6.04156	5.47622	5.7278	5.89115
10170	C1454	39.08	38.5163	53.2678	55.0076	48.2392	47.5732	5.03879	6.0778	2.60164	7.75567	2.01009	7.9643	2.6004	2.36447	2.47297	2.45481	2.27039	2.04972	2.46483	2.07448	2.50418	2.83123	2.73814	2.8775	2.64793	3.14749	2.97428	2.8589	2.92582	2.61754	2.74112	2.63997	2.63661	2.78328	2.36104	2.81321	3.78089	3.66768
10170	C47;C53	58.0655	67.6864	74.5755	92.2379	85.2851	70.1135	9.06625	8.61194	3.57326	13.743	1.68631	0.496573	2.89688	2.69819	2.61937	2.48213	2.4125	2.28249	2.98624	2.72964	2.64345	2.94987	2.84769	2.98129	3.27271	3.49092	3.39076	2.86128	3.2725	3.10947	3.13926	3.08693	3.13343	2.84087	2.84522	2.82573	3.37489	3.32413
10173	C153	5.51658	7.59676	11.2193	6.04163	5.86041	7.14682	0.878296	1.45395	1.10136	0.855769	0.36109	0.314932	2.30932	2.36202	2.8185	2.51162	2.74195	2.82601	3.34827	2.82686	2.9944	3.51263	3.77534	3.56917	3.00936	2.52695	2.49608	2.80265	2.65686	2.8645	2.77369	2.67573	2.59698	2.89821	3.02356	2.98352	6.40884	7.14114
10173	C167	11.0296	11.4467	17.5802	14.5616	15.5946	17.0892	1.45899	1.87209	0.498578	1.36588	1.89538	1.82187	0.446394	0.42494	0.464336	0.724328	0.855177	0.759595	0.918729	0.603536	0.47576	1.28969	1.24189	1.32351	1.25011	0.987468	0.971843	0.90314	0.910019	1.05692	1.27459	0.923185	1.13861	1.16242	1.41626	1.15381	3.66359	3.92242
10173	C249	9.27421	10.9543	13.2217	5.78282	5.3121	6.79145	1.44638	0.640025	1.12161	2.8706	1.19981	0.54081	5.42053	5.47938	5.58147	5.56647	5.53534	4.91453	5.55753	5.70487	5.70707	5.95935	6.03325	5.79108	5.1536	5.41481	5.17178	4.63688	2.74682	5.28513	4.71865	4.23254	4.88585	4.95493	5.08629	4.85913	9.206	8.48784
10191	C499	8.35983	11.3056	13.2302	9.87542	12.0712	11.333	0.941042	1.58899	0.87707	1.49356	3.10531	1.71967	0.58971	0.482349	0.758246	0.265148	0.582097	0.476781	1.1748	0.782285	0.926563	1.2803	1.19486	1.08888	1.07964	0.879075	0.86906	0.563432	0.528452	0.676879	1.44346	0.966729	0.757055	0.851584	1.20637	0.836169	4.13151	4.0807
10197	C229	8.05812	11.3716	14.2038	6.75354	4.5961	6.29937	0.623372	3.42094	2.01711	0.545922	2.04627	1.09942	1.31914	1.52525	1.2097	1.38003	1.39527	1.27167	2.30507	1.64714	1.58906	2.20192	2.35644	1.94545	1.05068	1.21622	1.05258	1.17084	1.18417	0.89776	1.13382	-0.152577	0.639188	0.799692	0.919531	1.2656	5.0339	4.93328
10197	C260	8.31381	7.53779	22.1702	8.12456	7.30523	14.0713	2.48461	1.72055	1.81065	2.27118	2.33779	1.6567	0.0623905	0.0484604	-0.099721	0.895825	0.743648	0.489177	0.53819	-0.116125	0.223719	1.85201	1.82987	1.63314	0.0245665	0.0134452	-0.146753	0.614246	0.716516	0.718445	0.570761	-0.366549	0.305937	1.27558	0.935098	1.13673	3.95405	3.93591
10199	C55	11.7183	17.0459	11.1251	15.9142	19.0838	12.2575	4.51784	3.19582	0.220053	5.62562	4.44755	1.27672	-1.25836	-1.16033	-1.26913	-2.42262	-2.09909	-2.12199	-0.88767	-1.29015	-1.36596	-1.77506	-1.82934	-1.78618	-0.726843	-0.890838	-0.886385	-1.62966	-1.56039	-1.98807	-0.670437	-1.07342	-1.31115	-1.77365	-1.4923	-1.70511	1.88993	0.852567
10200	C50	26.2746	40.6534	33.8594	25.3518	38.9324	31.1585	13.1945	9.90133	3.7169	4.87689	4.63072	5.37183	3.7701	4.13479	4.96639	3.21553	3.53371	4.48705	4.99634	4.64288	4.3037	4.5417	4.38405	4.22571	4.2228	4.1657	4.24686	3.83536	3.60897	3.71842	4.62121	4.73866	4.39584	3.97894	4.47529	4.33743	6.16754	5.72485
10200	C76	12.8621	21.5952	18.8882	17.2438	20.9043	17.7427	3.16542	6.56395	1.77596	1.64672	6.07922	6.43336	3.61257	3.89317	4.2419	3.28104	3.52281	3.96381	4.95854	4.35423	4.18763	4.33637	4.42719	4.15715	4.22187	4.36505	4.28818	4.07608	4.03564	4.06614	4.88916	4.34623	4.12426	3.69528	4.72236	4.2323	7.02368	6.39901
10204	C239	7.21616	9.25138	16.865	7.41504	5.80142	5.9768	0.585379	2.15866	2.24089	0.74017	1.93175	0.428295	1.9743	1.96443	1.82203	2.12752	2.14076	2.0046	2.72686	2.17566	2.18962	3.42134	3.23032	3.03936	2.01275	2.06781	2.11244	1.86576	2.26952	1.94071	2.18017	1.60052	1.29165	1.69161	1.66016	1.84949	5.95644	5.64003
10204	C361	5.71194	7.99559	14.0962	6.02561	6.63957	4.72434	0.305467	2.67047	2.00586	1.19383	1.06925	0.913651	0.283046	0.22783	0.265371	0.150613	0.1336	0.0935943	1.18027	0.375662	0.476768	1.63525	1.60157	1.24997	0.513806	-0.196645	0.470207	0.379372	0.478947	-0.0288723	0.612548	0.468123	0.147687	-0.147691	-0.310753	0.21387	4.69906	3.94537
10205	C398	11.3407	11.3289	18.855	14.1071	12.1881	19.7521	1.86102	0.704009	1.61865	3.31592	3.74872	1.8438	-1.56441	-1.19853	-1.27005	-0.951188	-1.10322	-0.888036	-1.08074	-1.15171	-1.25976	-0.568885	-0.3249	-0.393624	-0.992851	-1.1488	-1.24308	-0.706084	-0.588221	-0.406941	-0.603012	-1.14822	-1.42458	-0.521709	-0.279235	-0.285274	1.52439	2.43131
10205	C610	11.6062	11.8778	22.8956	13.9728	11.1467	26.921	2.45544	2.33023	7.02222	2.4941	5.12905	7.21677	-2.27416	-2.06751	-2.13362	-1.73557	-1.50611	-1.68435	-1.59099	-1.8536	-2.15597	-1.11104	-1.19463	-0.454483	-1.72053	-1.68292	-2.09954	-1.32908	-1.49356	-1.46939	-1.3829	-1.74966	-2.74296	-1.04245	-0.295419	-0.721305	0.918379	1.49523
10205	C663	9.87436	13.7743	19.5416	14.2641	18.8935	18.4565	0.986986	2.03053	1.47663	2.2278	5.26931	2.31466	0.17972	0.273388	0.239692	-0.0953105	0.339292	0.259605	0.887054	0.690084	0.461702	1.3073	1.12456	1.12068	1.11942	0.770966	0.665532	0.682416	0.535669	0.606139	1.56319	0.904871	0.938517	0.926173	1.28517	1.09397	3.43685	3.64228
10205	C95	5.81551	9.28875	6.62148	7.67547	8.11681	8.78333	0.958017	2.56887	0.725592	3.11336	3.48206	1.29233	-1.68065	-1.52278	-1.67509	-2.08529	-2.11639	-1.83659	-0.82481	-0.983102	-1.62375	-1.57207	-1.50879	-1.8158	-0.576697	-1.90281	-1.21067	-1.68553	-1.85697	-1.28203	-0.708958	-1.6523	-1.65411	-1.29922	-0.99314	-1.38146	2.77574	1.79323
10205	C969	7.29022	10.1695	9.23797	9.43316	13.5092	11.7163	1.51893	1.86834	0.690835	2.75056	2.6068	3.05496	0.115334	0.0812005	0.334291	-0.412226	-0.368513	-0.165581	0.692908	0.195592	0.344383	0.394241	0.209457	0.213398	0.904879	0.501531	0.475863	-0.0874227	0.0571041	-0.0367767	1.12428	0.677107	0.660586	0.356996	0.474114	1.01458	3.90252	3.51477
10210	C161	15.6172	25.6596	18.9105	19.1271	24.4694	17.418	6.74185	0.429105	2.42466	6.62337	6.56977	1.94103	-0.514365	-0.739174	-0.37837	-1.8702	-1.51071	-1.41736	-0.337073	-0.346112	-0.382813	-0.896565	-0.589933	-0.900443	-0.364372	-0.298985	-0.33998	-1.18875	-1.07079	-1.41244	-0.0106977	-0.625048	-0.635827	-0.857698	-1.09974	-0.785331	1.98095	1.23324
10210	C192;C205	7.4308	13.717	15.505	11.6725	14.473	15.3307	3.124	2.02651	1.28936	1.1477	2.67257	4.33093	-3.6304	-2.45086	-1.972	-2.48526	-2.17989	-3.24231	-1.55171	-1.8114	-1.96411	-1.65997	-1.46393	-1.67303	-2.1524	-1.92202	-1.80521	-2.16199	-2.05574	-1.95419	-1.4446	-1.67142	-1.97902	-1.58072	-1.22552	-2.0396	1.10358	1.07685
10212	C171	11.3752	18.4903	14.7138	13.7811	17.8155	13.2677	3.46822	0.771687	1.72138	3.89684	8.92203	1.3132	-0.82947	-0.855903	-0.788185	-1.53414	-1.68168	-1.62603	-0.485906	-0.480511	-0.588637	-0.874698	-0.670117	-0.999043	-0.75513	-0.424484	-0.641025	-1.3297	-1.06837	-1.43585	0.144677	-0.81739	-1.04327	-0.886865	-0.941816	-1.16294	1.97813	1.85548
10212	C197	11.0039	13.9416	14.7187	14.5328	16.4295	14.8516	1.13205	0.974893	1.10943	3.00046	2.96389	1.75408	0.64309	0.557852	0.507154	0.268473	0.362696	0.324985	0.899333	0.721538	0.735405	0.98344	0.777725	0.829882	1.17417	1.08363	1.04243	0.401659	0.611206	0.75894	1.29404	0.980098	0.792807	0.743537	0.823899	1.06249	3.64971	3.6062
10213	C135	6.56407	7.48082	10.9648	9.39162	13.002	13.8072	0.402414	1.21726	0.834129	1.53045	4.23659	0.840731	0.381393	0.400967	0.358469	0.508601	0.556134	0.34377	0.858997	0.404901	0.576587	1.11454	1.09226	1.2885	1.3421	0.823643	0.954556	0.946919	0.877834	0.704991	1.9037	1.14495	1.18423	1.46677	1.43074	1.59543	4.3931	4.31521
10218	C615;C618	14.7547	15.2415	17.1355	21.0708	28.6332	37.0507	1.27732	1.40907	0.877055	3.65071	5.87833	0.722041	0.126328	0.425524	0.343878	0.263486	0.441594	0.456828	0.39645	0.252951	0.519905	0.618097	0.58323	0.474935	1.07411	0.525651	0.663168	1.18234	0.901462	0.795363	1.62136	1.13278	1.14423	1.68247	1.63913	1.6922	2.75741	3.44998
10222	C138	133.712	144.474	183.355	112.472	54.8218	41.5648	14.324	13.8584	10.5349	9.40035	31.0742	29.8293	5.16978	4.89942	4.96727	5.11091	4.95557	4.7333	5.23357	4.96729	5.0523	5.49648	5.33463	5.45353	4.69339	4.84813	4.80096	4.71523	4.78567	4.49546	4.40682	3.91348	2.73888	4.16032	3.68509	2.01562	4.60711	4.50004
10222	C196	61.6518	64.4329	94.575	56.5654	37.1747	46.7269	8.76111	4.53758	5.39654	7.85885	5.40087	1.41501	1.89116	1.72877	1.76494	2.24088	2.10878	2.05097	2.13456	2.01501	1.93413	2.62688	2.48501	2.63281	1.79439	1.66498	1.62886	1.87185	2.15674	1.92334	1.43765	1.01805	1.24758	1.6134	1.53102	1.54867	2.61233	2.71174
10223	C133	20.6265	22.4478	20.7362	37.0242	34.906	31.5545	2.99728	1.16169	1.344	5.19904	0.293531	1.37482	2.98815	2.87922	2.86601	2.65626	2.54251	2.46002	2.93829	2.80166	2.82236	2.78118	2.63089	2.80698	3.77985	3.70447	3.76006	3.5448	3.36099	3.30584	3.49298	3.478	3.50205	3.39989	3.27596	3.36029	4.96743	5.0515
10246	C294	8.2352	9.98026	16.0256	9.3403	11.4143	15.3691	1.13498	2.63126	1.81784	1.04929	4.69672	2.03589	1.31844	1.78906	1.55398	1.86332	1.78691	1.82379	2.33408	1.98917	1.57632	2.75647	2.73776	2.45502	2.06775	1.79971	1.59949	1.83683	1.99513	1.9266	2.76219	1.97687	1.74157	2.3605	2.69751	2.71021	5.16375	5.41886
10246	C390	4.63083	6.75349	6.94842	6.10944	8.14747	7.95851	0.789549	1.8461	0.65563	1.49156	4.10751	0.692571	1.00676	1.26481	1.20895	0.574025	0.841219	1.09695	1.95701	1.42574	1.24669	1.64673	1.68153	1.42434	1.95464	1.45534	1.40791	1.22808	1.37283	0.972518	2.52691	1.67178	1.24291	1.73485	1.91909	1.68609	5.43492	5.42782
10246	C423	6.06157	8.27521	10.0203	5.53758	9.63442	13.9212	0.704307	2.16211	2.38042	0.888058	2.35101	3.41243	0.890201	1.20114	1.29727	0.913798	1.19097	1.22	1.96597	1.44643	1.2916	2.21184	1.62496	1.69536	1.33205	1.07361	1.11097	0.808015	0.864722	0.741388	2.14351	1.7597	1.459	1.94028	2.65098	2.364	4.89966	5.42646
10246	C430;C431	9.39832	18.9035	11.5969	14.1766	20.5028	15.0206	2.88577	3.11889	1.25787	3.80853	6.32269	5.54089	-1.67256	-1.31551	-1.03193	-1.72905	-2.17008	-1.95009	-0.387779	-0.674381	-0.847909	-1.49565	-1.18407	-1.34511	-0.555409	-0.790298	-0.820853	-1.45401	-1.31165	-1.37879	-0.0548191	-0.669135	-0.834619	-1.34234	-0.421926	-1.14093	2.15061	1.38256
10246	C67	5.13636	6.0774	6.72912	7.0616	9.74534	7.47695	0.709662	0.605785	0.0819335	1.25852	1.94373	0.896952	1.79358	1.80891	1.99575	1.57711	1.59479	1.46293	2.08972	1.9528	1.80213	2.07848	2.11347	2.0936	2.58559	2.18044	2.25067	1.9278	2.04485	1.99921	2.93762	2.53924	2.41157	2.06273	2.40967	2.26925	6.24801	5.72923
10259	C171	2.56986	5.95059	6.31073	5.17762	6.0454	6.15373	0.525928	1.92679	0.96892	1.22701	0.67332	0.833362	-3.29688	-2.70037	-2.64025	-2.92249	-3.14622	-2.53792	-1.26082	-1.51782	-2.2094	-1.78913	-1.35221	-1.59238	-1.40817	-2.12341	-1.89046	-2.34692	-1.7972	-1.61439	-1.71685	-1.74205	-1.46072	-1.8072	-1.41851	-1.61704	2.18146	2.63482
10259	C192	4.86185	6.79957	10.2316	7.52204	6.21792	7.31116	0.63098	1.04704	0.579301	0.764584	3.14985	0.579395	0.508956	0.60255	0.509091	0.453968	0.40241	0.0261285	1.14093	0.835266	0.727175	1.5627	1.50834	1.40087	1.27298	1.10641	0.940536	0.869724	1.09954	0.991646	1.48616	0.648898	0.181276	1.02007	0.884282	1.11299	5.01663	4.54244
10259	C329	2.04945	3.38156	3.36878	0.907508	3.15507	2.71255	0.492985	0.929486	0.279768	1.60336	1.07557	0.554814	-0.23585	0.159105	-0.0845456	-0.574736	-0.702726	-0.524931	0.816423	0.149108	0.219987	0.524211	0.334039	0.310875	-2.71911	-3.10894	0.687837	-2.30432	-1.70237	0.131685	0.800421	0.167274	-0.0822355	0.0158407	0.387016	-0.171462	5.54132	5.02136
10259	C35	5.24836	5.84078	10.2934	8.51455	7.32823	8.79541	0.595769	1.39195	0.8362	0.465053	3.13632	0.886171	0.618338	0.447498	0.4984	0.79987	0.851306	0.739733	1.1143	0.42108	0.905078	1.76301	1.55944	1.57047	1.35055	1.39881	1.27451	1.30441	1.48931	1.32595	1.73502	0.538	1.14935	1.30747	1.33847	1.5663	5.06124	4.76112
10259	C362	3.74893	5.0985	7.13131	5.28929	5.31695	4.06158	0.596085	1.39413	0.980566	0.752875	1.38479	0.238456	1.77458	1.71484	1.95534	1.49647	1.49147	1.34567	2.46264	1.68637	2.07096	2.652	2.69876	2.32149	2.12069	2.38912	2.30066	1.81958	1.98672	2.14118	2.5355	1.94487	1.92117	1.67804	1.71892	1.83892	6.69218	6.04203
10264	C215	8.49505	11.2953	11.3622	12.962	13.4055	18.5301	1.1318	1.06134	1.36405	2.16917	6.06062	3.24196	0.28911	0.367676	0.624792	0.11726	0.156793	0.266223	0.866955	0.636517	0.640552	0.907313	0.572512	0.68975	1.2751	0.783392	0.880795	0.983942	0.991302	0.564915	1.61704	0.521957	0.746316	1.12485	1.6055	1.55611	4.00874	3.71301
10264	C228;C230	6.93773	7.72108	10.9577	8.45529	12.0581	21.1266	0.693109	0.361614	2.40194	1.2129	4.51282	0.748292	-1.13879	-1.00811	-0.883737	-1.06828	-0.817695	-1.17707	-0.866657	-0.791397	-0.925775	-0.0377283	-0.658261	-0.372619	-0.378182	-0.919097	-0.804913	-0.792631	-0.831598	-0.654924	0.246436	-0.0462398	-0.85465	0.534144	0.604231	0.634361	2.61717	3.05038
10264	C394	4.9996	9.2237	6.41514	8.06328	14.3587	7.50739	2.57599	3.06353	0.702831	3.26419	1.37462	1.71677	-0.219278	-1.92654	-1.77558	-1.15224	-1.41595	-1.00556	-0.969872	-0.0721557	-0.054948	-0.845676	-0.754907	-1.06799	-0.164454	0.248947	-0.97828	-0.578439	-1.01201	-0.873599	0.425732	0.221953	0.170864	-0.413259	-0.513831	-1.06099	3.99107	2.15463
10264	C414	6.76501	6.78119	15.1438	7.98447	8.14895	14.7291	2.56086	1.65605	1.09569	1.94591	1.85318	2.66554	-2.00691	-2.48221	-1.85023	-1.14241	-1.15116	-1.16103	-1.40848	-1.41434	-2.06382	-0.520755	-0.536505	-0.35204	-1.31274	-2.09172	-1.53393	-1.08965	-1.02692	-1.30437	-1.05841	-1.31429	-1.71871	-0.817415	-0.302744	-0.409309	1.98254	2.52434
10264	C487	4.09491	4.29128	7.21574	6.23843	6.88648	9.12102	0.540109	0.741351	0.800657	1.02962	1.90938	1.40829	0.84292	0.94244	1.00037	1.232	1.26322	0.848723	1.34728	1.05771	0.862582	1.9993	1.83725	1.68024	1.68636	1.51607	1.40118	1.92863	1.85998	1.38158	2.19712	1.55693	1.5606	2.41067	1.97986	2.14041	5.8575	5.40577
10264	C97	4.99419	6.54168	7.91016	7.05157	8.27307	8.13698	0.777742	1.18539	0.605403	1.67248	1.98018	1.69644	-0.970724	-0.506423	-0.414851	-0.675365	-0.938266	-0.711041	-0.0973164	-0.22569	-0.617095	0.0564844	-0.0123431	-0.162104	0.334444	-0.131031	-0.548146	-0.152758	-0.266191	-0.466817	0.380149	-0.0220201	-0.281948	-0.162689	-0.161006	0.328092	4.04401	3.19764
10267	C297	5.23671	8.17674	8.98197	8.33138	9.51999	8.87239	0.610294	1.57924	0.273697	1.73682	2.56416	0.32509	0.0663665	0.0409349	0.0822415	-0.312823	-0.237016	0.0464889	0.891743	0.485921	0.394029	0.770625	0.682806	0.72478	1.06445	0.826368	0.58069	0.546587	0.325961	0.361509	1.21464	0.497383	0.717967	0.646705	0.740717	0.737661	4.3792	4.02659
10277	C296	6.09856	10.59	9.44073	10.558	15.0983	10.1689	1.53407	0.262112	1.00268	2.70823	3.42581	1.26695	-0.263304	-0.112615	-0.147159	-0.821865	-0.765027	-0.869629	0.331297	0.260702	0.306672	0.241518	-0.0470775	0.207053	0.763985	0.592206	0.466546	0.00503694	-0.117481	0.0608494	1.14864	0.764752	0.520332	0.151762	0.440872	0.130447	3.90629	3.17129
10285	C64	8.27204	12.3758	10.8832	12.3829	14.9503	11.3919	1.37387	1.33437	0.788533	4.68571	4.67124	0.449274	0.538638	0.558172	0.539919	0.241619	0.170995	-0.0283433	0.740389	1.0465	0.967224	0.723641	0.840749	0.633458	1.59211	1.35242	1.15507	0.653244	0.51088	0.249488	1.66143	1.03494	0.875716	0.828034	0.73223	0.835323	4.43702	3.42787
10285	C90	9.5085	12.1238	15.5179	13.2919	15.2715	14.8422	0.620088	1.69164	1.90996	1.91135	4.06195	0.943367	0.171393	-0.0044293	0.149642	0.224459	0.262312	0.240326	0.735989	0.492211	0.345322	0.772468	0.791145	1.07816	0.985679	0.765985	0.505442	0.666874	0.578883	0.440413	1.26167	0.573153	0.737691	0.720442	0.903906	0.824737	3.62202	3.51515
10287	C263	6.47222	9.03951	8.44453	8.73533	10.2732	7.0699	2.1322	2.64296	1.17438	2.90832	4.13753	1.94626	-1.64516	-1.81264	-1.90581	-2.64066	-2.69369	-2.49971	-1.46872	-2.24412	-1.44005	-1.68902	-2.05661	-1.70194	-1.2155	-1.78853	-1.23769	-2.30254	-2.01843	-2.03937	-0.945477	-1.68129	-1.9724	-2.02357	-2.49514	-1.69783	2.21242	1.28755
10292	C209	1.7146	2.82424	3.99557	3.09737	3.85298	2.77937	0.346826	0.387395	0.505892	0.726759	1.15793	0.306046	-0.0969137	0.00232974	0.208253	-0.401861	-0.436168	-0.479007	0.729696	0.349343	0.479242	0.951406	1.22081	0.887685	1.08668	0.925739	0.778492	0.418487	0.499832	0.20644	1.42254	0.809066	0.671017	0.465888	0.357665	0.665418	5.52202	5.80882
10292	C359	3.89568	6.04426	6.56315	5.58519	8.03836	5.72024	1.01238	1.11193	0.706005	1.35537	2.02682	1.10152	0.2966	0.332189	0.540048	-0.456671	-0.297432	0.195199	1.00477	0.718282	0.482989	0.787098	0.748663	1.02675	1.15524	0.724422	0.635476	0.653032	0.349285	0.210883	1.52639	1.06365	0.850008	0.379184	0.657367	0.931025	4.89847	4.66881
10292	C412	6.4701	9.33571	9.16293	9.70518	9.96329	9.52636	0.744518	2.1789	1.01018	1.05602	1.88187	0.458429	-0.882069	-0.742109	-0.498757	-0.937129	-0.688636	-0.848916	0.121162	-0.349352	-0.483699	-0.452736	-0.184584	-0.155425	0.0330312	-0.119085	-0.152246	-0.171107	-0.219673	-0.458734	0.152974	-0.321799	-0.261479	-0.284686	-0.192145	-0.147565	3.61739	2.75021
10295	C197	11.3782	14.1892	16.77	33.0889	25.0193	17.1517	1.71626	2.28888	1.14738	4.97456	3.46666	1.33314	1.06716	0.815534	0.960514	0.543325	0.630401	0.606515	1.28238	1.16442	0.820477	1.39868	1.37713	1.21476	2.36836	2.6	2.49149	2.1082	2.23217	2.0637	2.12395	1.84768	1.7504	1.32571	1.48651	1.27573	4.05792	3.75455
10295	C221	9.69336	10.2327	13.5535	11.775	13.1422	12.566	1.0125	1.4127	1.35375	1.76791	5.28004	1.12644	-0.635888	-0.387776	-0.589131	-0.409711	-0.240037	-0.534873	-0.212624	-0.610579	-0.341133	0.0172658	0.161206	-0.126383	0.0013673	-0.245539	-0.568324	0.00190089	-0.020338	-0.28253	0.565088	-0.398519	-0.247847	-0.243445	-0.0326092	0.000708252	3.11801	2.68324
10295	C608	10.4396	16.4542	12.1416	15.1041	19.058	14.073	2.66422	0.996405	1.15113	3.95477	3.67417	1.5313	-0.0692221	0.0311014	-0.0083658	-0.681129	-0.503121	-0.813831	0.311944	0.404537	0.23039	-0.0218214	-0.0640216	-0.282784	0.662824	0.428994	0.453778	-0.0199677	-0.116767	-0.256221	0.824035	0.451415	0.307251	-0.0376668	0.0475603	0.26039	3.07323	2.76496
10295	C909	4.09538	6.56044	11.147	5.79675	5.17242	7.41698	0.574313	1.86565	2.39342	1.43923	1.79111	1.32818	-0.545055	-0.552317	-0.801255	-0.511575	-0.557957	-0.193335	0.170561	-0.262948	0.551024	0.745543	0.754047	1.25341	-0.393323	-0.269115	-0.305628	0.161294	0.193025	0.459732	0.33001	-0.414683	-0.485548	0.100027	0.290737	0.598989	3.76268	4.4032
10302	C344	13.6946	18.4402	17.4345	29.3585	41.4513	21.484	2.97419	2.50784	1.81557	14.5172	6.12372	1.8438	-0.624474	-0.785684	-0.734011	-1.21342	-1.26116	-1.32789	-0.357169	-0.740317	-0.588084	-0.596172	-0.518183	-0.813946	0.638559	0.863277	0.684288	-0.537332	-0.647717	-0.346689	0.767446	0.354763	0.697905	-0.478548	-0.232613	-0.31319	2.13458	1.61985
10302	C432	21.7235	30.4027	20.4437	30.5601	35.6364	21.459	5.00645	6.10094	7.63529	8.86965	1.96477	8.63689	-2.07863	-2.36412	-2.21004	-2.80697	-2.85755	-2.11082	-1.65007	-1.87686	-2.2323	-3.16442	-2.23238	-2.08006	-1.71959	-1.6007	-1.44496	-2.3995	-2.51164	-1.79739	-1.61433	-1.77345	-1.684	-2.24679	-3.10298	-1.91732	0.027956	-0.431991
10320	C110	2.60116	3.90154	4.84813	4.51665	4.5367	4.13727	0.24126	0.608699	0.378369	0.777068	0.735407	0.313923	0.706823	0.894526	0.776248	0.820802	1.00123	1.05033	1.60717	1.5836	1.18886	1.73332	1.89816	1.68831	2.09863	1.71123	1.49983	1.55221	1.52094	1.6437	1.92273	1.63828	1.47143	1.5183	1.66317	1.45207	5.76446	6.51492
10320	C383	4.68229	6.64143	6.34589	6.7509	8.34532	5.96916	0.766877	0.535949	0.555003	1.4128	2.37764	0.679285	1.00889	1.27506	1.33016	0.830522	0.75385	0.996364	1.65265	1.42002	1.53759	1.34341	1.47415	1.5957	1.88506	1.78662	1.80201	1.16008	1.44584	1.28244	2.29862	1.72409	1.57598	1.21956	1.54689	1.38192	5.8085	5.08973
10321	C1345	4.38441	6.49232	6.12919	6.69678	7.52	6.26741	0.8906	0.500122	0.616475	1.0201	1.86315	0.328765	0.348289	0.374451	0.583315	-0.237103	0.0438284	0.0715176	0.88921	0.701661	0.700331	0.570317	0.840431	0.631335	1.07504	0.924961	0.981088	0.753553	0.559746	0.556422	1.3592	0.79788	0.770114	0.699151	0.793901	0.645551	4.91563	4.50208
10321	C1449	6.66923	7.55974	17.8401	11.4138	8.16007	15.2848	2.3973	0.625234	0.641887	3.22956	1.89976	2.57758	-1.82473	-1.04262	-1.95058	-1.04283	-0.675262	-0.738935	-0.905428	-1.0503	-1.1393	0.212834	0.255952	0.152338	-0.802719	-0.8506	-0.761996	-0.0867313	-0.0428752	-0.0788904	-0.560695	-1.13899	-1.06461	-0.223383	-0.0656868	0.241097	2.3136	3.07409
10321	C1543	8.82546	18.8892	12.3534	13.5377	17.8463	11.9343	3.08522	1.5745	1.39956	3.07719	6.47879	0.535436	-0.84663	-0.717017	-0.624297	-1.36236	-1.85969	-1.58317	0.0672429	-0.12315	-0.147213	-0.769195	-0.497794	-0.774086	-0.220054	-0.224942	-0.359782	-0.613016	-0.904805	-0.967113	0.392292	-0.473113	-0.36812	-0.72495	-0.668037	-0.797472	3.09223	1.58108
10321	C1803	10.5153	13.5092	16.7106	14.9504	14.6509	15.1079	1.16022	2.98754	0.762806	0.702532	2.79818	1.26931	-0.479607	-0.316174	-0.301304	-0.685125	-0.332845	-0.596882	0.203266	-0.439324	-0.0355664	0.288	0.200676	0.160165	0.0531536	0.116631	0.151821	0.00204192	-0.0240424	0.0346147	0.315826	-0.209175	-0.0271346	-0.0617771	0.0944906	0.179741	2.97974	2.61515
10321	C311	3.72523	5.68877	6.86044	7.67653	8.22694	7.97285	0.90147	1.10942	0.484153	1.18763	2.46097	0.896186	0.323946	0.440515	0.230176	-0.335197	-0.217661	-0.281617	0.930188	0.38922	0.593034	0.90945	1.00856	0.804982	1.07621	1.38203	1.22476	0.958061	1.0439	0.733937	1.61289	1.08678	0.80949	1.08025	0.992823	1.30031	5.22689	4.31955
10325	C179	6.16798	7.35119	17.3732	7.56777	5.13105	4.84703	1.05204	2.46313	2.77432	2.11756	1.44773	1.02288	3.43806	3.364	3.33826	3.83361	3.66717	3.19413	4.22285	3.35277	3.60154	5.02128	5.16986	4.70846	3.23593	3.92355	3.48117	3.8683	4.35356	3.74314	3.63943	2.98836	2.99318	3.2838	2.75427	3.33644	7.4438	7.53939
10325	C210	2.71093	4.19655	5.70168	5.1976	5.6985	5.5811	0.182529	1.26849	0.537556	0.466466	1.53415	0.438297	3.10309	3.18263	3.05673	3.0265	3.19688	2.94003	4.17258	3.55021	3.4214	4.2305	4.2444	3.99584	3.96795	4.17683	4.16866	3.97342	4.01073	3.84264	4.55966	4.06947	3.83919	4.05002	4.07493	4.25328	8.20866	8.3701
10325	C96	7.10903	10.3012	11.099	9.19754	9.22475	6.95387	2.20849	2.05016	0.782086	2.33284	2.3726	0.493313	2.45174	2.48349	2.28976	1.94043	1.60334	1.38792	2.86439	2.32392	2.4953	2.59518	2.78244	2.62882	2.64861	2.75879	2.76062	2.01876	2.19141	2.00807	2.79904	2.21263	2.19424	2.02404	1.87893	2.07986	6.5199	5.16073
10330	C155	12.6237	18.4748	15.2336	16.0068	20.4909	13.1928	4.00662	1.74971	1.72163	3.93614	3.87394	0.897841	0.237994	0.359833	0.425214	-0.426066	-0.440124	-0.537996	0.531194	0.596945	0.329554	0.243119	0.352477	0.0271682	0.662459	0.52239	0.59878	-0.0719585	0.0420594	-0.0796029	0.924941	0.567731	0.413285	1.33114e-05	0.0982007	-0.0979705	3.2641	2.58043
10330	C245	11.1745	17.995	19.3559	5.42625	5.17194	4.99583	0.475115	4.38957	4.43678	0.911139	1.38089	2.78777	4.82908	4.89454	4.94049	4.86622	4.97014	4.81608	5.89732	5.63518	5.18792	5.69455	6.00026	5.34115	3.90606	3.57989	4.2336	3.77341	3.89442	3.67607	4.17744	3.6744	3.47212	3.33242	3.32834	4.51326	8.09906	7.99655
10330	C257	7.00538	10.7591	9.36818	7.61792	9.29404	7.9415	1.29916	3.43204	1.25434	2.68525	3.20749	0.400171	1.16688	1.18728	1.48664	0.683929	1.01469	1.00974	2.19411	1.47293	1.46459	1.38233	1.72426	1.42591	1.90495	1.4458	1.48844	0.709483	0.843973	0.882125	2.01687	1.18355	1.2977	1.25611	1.20999	1.35133	5.15429	4.69955
10330	C289	7.72668	10.1428	14.9255	12.6137	21.7342	15.7497	0.53106	1.12521	1.12141	2.9643	11.627	0.912152	1.12262	1.23882	1.29924	1.38615	1.38917	1.26189	1.83846	1.66724	1.52086	2.15375	2.35373	2.19105	2.55947	1.81165	1.98397	1.73278	1.93883	1.91361	3.534	2.2914	2.49967	2.22762	2.39448	2.30904	4.91351	5.04047
10330	C73	11.438	18.0172	12.2378	13.3139	16.9399	12.082	4.95147	0.680934	0.984792	4.50359	6.86787	1.2676	-0.619783	-0.554644	-0.182789	-1.3049	-1.80649	-1.29095	-0.300344	-0.360914	-0.251894	-0.768695	-0.995044	-0.823527	-0.151612	-0.318695	-0.527595	-1.00362	-1.26377	-1.17969	0.205475	-0.718992	-0.666505	-0.799268	-0.782807	-1.06063	2.79393	1.5424
10331	C215	10.7058	12.823	15.2131	18.0946	20.3168	26.2962	2.64402	0.895262	2.32727	2.26053	6.66941	3.911	0.100883	-0.198698	0.453151	0.0749232	0.384622	0.774116	0.470255	0.466145	0.639117	1.01368	0.620109	0.681469	1.00578	0.947251	0.821575	1.0923	1.322	0.943047	1.68513	0.96256	0.919636	1.30541	1.66377	1.7147	3.44198	3.53475
10332	C139	8.01354	12.0459	10.7424	11.6469	13.7166	12.1822	1.24083	2.45565	0.871766	2.13615	2.47857	0.65178	0.647498	0.587756	0.868592	0.326867	0.557825	0.267707	1.43884	1.07325	0.880118	1.09432	0.873231	0.929	1.41112	1.24817	1.27922	0.914159	0.838183	0.802025	1.60303	1.19477	1.15654	1.08578	1.23244	1.12269	4.47315	3.8951
10332	C79	5.64108	6.8412	5.84365	5.73713	7.29803	5.68874	1.80821	0.907138	0.497887	2.47019	2.39868	0.974211	1.39569	1.68533	2.08129	0.839656	1.07278	1.65094	1.80082	1.88613	1.51073	1.5613	1.59303	1.3612	2.39972	1.52397	1.50271	1.11156	0.956876	1.37702	2.32051	1.6407	1.51625	1.1811	1.54566	1.67251	5.79209	5.41225
10338	C70	14.8751	18.6636	19.7793	21.5879	22.0693	22.565	1.16855	1.61626	4.06224	1.75772	5.71409	1.16951	-0.624353	-0.818568	-0.549703	-0.612254	-0.821588	-0.716534	-0.224782	-0.45676	-0.40799	-0.367879	0.0367403	-0.507105	0.0121505	-0.0749103	-0.128959	-0.278543	-0.159515	-0.289313	0.274351	-0.251291	-0.387138	-0.115525	-0.146493	-0.00592696	2.15852	1.95853
10341	C304	6.60858	9.65329	11.1246	9.40226	9.05311	10.1803	0.588029	1.59467	0.325533	0.900923	1.74709	1.26078	-0.00339562	0.106105	-0.0146256	-0.209829	-0.0589135	0.158782	0.789353	0.515469	0.324285	0.780238	0.763241	0.6996	0.76206	0.486875	0.405459	0.465327	0.43648	0.473935	0.718771	0.471072	0.161439	0.418268	0.667447	0.773443	3.84111	3.99063
10341	C374	4.13767	5.18061	7.19508	6.92767	8.73707	10.6398	0.385961	1.0744	0.970887	1.70391	5.24209	0.995537	-0.0632478	0.178839	0.0569731	-0.0481132	0.240023	-0.0569563	0.69927	0.246888	0.180514	1.02602	0.886293	0.636018	1.39193	0.665936	0.529655	0.74761	0.723517	0.710173	1.96553	0.823652	0.599563	1.27057	1.54086	1.43008	4.64786	4.64472
10341	C470	7.77103	8.70791	9.60795	11.0407	10.8436	11.9414	0.980974	1.69248	1.81951	2.11684	4.58123	1.18059	-0.897132	-0.818221	-0.560063	-1.1088	-0.899528	-0.845597	-0.398287	-0.936237	-0.737486	-0.669666	-0.25143	-0.725209	0.108984	-0.307191	-0.413643	-0.366809	-0.663322	-0.447464	0.239965	-0.824171	-0.538477	-0.344482	-0.282605	-0.0782064	2.97984	2.68188
10345	C208;C215	6.70121	10.701	10.0737	8.28701	9.92354	8.24355	1.22787	1.21367	2.01416	2.40154	4.91134	3.07772	-2.73279	-2.12883	-2.12987	-2.52187	-2.01385	-2.16547	-1.42414	-1.70235	-1.69411	-2.03411	-1.46229	-1.58565	-2.56838	-1.4736	-1.58011	-1.87724	-2.22864	-2.12614	-1.0052	-2.16028	-1.98156	-2.53946	-1.47094	-1.93941	1.62473	1.60991
10351	C14;C17	12.0336	13.4521	21.2432	18.4564	14.3913	23.2565	2.09301	1.03672	1.74578	3.43653	1.9508	1.86602	0.431341	0.419851	0.0934191	0.838761	0.66955	0.572188	0.711582	0.747543	0.535726	1.32658	1.20436	1.44142	1.16602	0.879222	0.681896	1.32459	1.39933	1.27636	0.97553	0.613912	0.697483	1.32604	1.48281	1.55539	3.36586	3.75223
10354	C554;C559	38.6475	49.5993	38.5276	41.7501	41.2827	31.5764	6.50542	3.60921	0.509205	5.58358	4.99965	0.797686	0.816347	0.785481	0.721721	0.446578	0.289242	0.300895	1.01039	0.802959	0.946617	0.575521	0.537581	0.553585	0.744517	0.937662	0.809366	0.458095	0.490366	0.58869	0.84836	0.533566	0.583699	0.258729	0.308679	0.238148	2.19442	1.66878
10362	C206	9.34924	14.0147	14.1968	12.9609	18.4818	12.0974	3.706	2.53091	2.30931	4.73004	3.84675	0.840766	-0.993236	-0.842888	-0.766548	-2.3087	-1.73702	-1.48868	-0.514229	-0.769816	-1.03243	-0.778212	-0.51165	-0.970732	-0.326357	-0.395867	-0.556438	-1.21091	-1.27519	-1.54488	-0.137813	-0.250687	-0.730492	-0.897159	-0.960447	-1.09559	2.49149	1.63416
10362	C479;C484	6.20137	9.09983	13.3977	9.05729	8.73466	13.0463	0.605533	1.32267	1.48733	0.97025	2.16443	2.00006	-1.77672	-1.43307	-1.49924	-1.50476	-1.43349	-1.34438	-0.715934	-1.02374	-1.0964	-0.400504	-0.538942	-0.222411	-0.915873	-1.10363	-0.946051	-0.868603	-1.14725	-0.731311	-0.631978	-1.30092	-1.08045	-0.667791	-0.385152	-0.223958	2.661	2.36432
10362	C524	10.5537	11.5819	18.6874	14.4944	13.1812	21.0474	2.72524	1.50778	0.106383	4.03203	3.73655	1.88983	-0.919335	-0.704875	-1.14985	-0.291339	-0.282692	-0.247259	-0.256696	-0.556691	-0.581888	0.216176	0.226744	0.232365	-0.389776	-0.41401	-0.639733	0.356571	0.172106	0.0659937	-0.0154737	-0.0318133	-0.788181	0.420265	0.2556	0.514146	2.53648	2.75344
10362	C690	10.7372	9.20825	18.9938	14.893	11.8149	21.2478	3.94225	1.16637	0.363168	5.08807	0.691285	1.23922	-0.0211317	-0.0585944	0.133137	0.90036	0.864684	1.07206	0.439819	0.266013	0.0745847	1.29978	1.3343	1.27993	0.516016	0.469943	0.553797	1.35776	1.37098	1.45415	0.714859	0.583082	0.561295	1.37156	1.53603	1.49177	3.42207	3.98007
10370	C178	9.30861	11.453	14.3738	10.0564	11.6582	13.6346	0.611107	1.87697	0.650793	2.47065	3.03629	1.44505	1.61265	1.53592	1.72347	1.57799	1.63754	1.78633	2.19309	1.90328	1.73784	2.30517	2.31587	2.19633	2.26821	1.90356	1.83865	1.32644	1.42293	1.783	2.34185	1.96757	1.60164	2.02118	2.32134	2.24635	5.05443	5.08746
10370	C324	5.96667	6.82597	9.54527	8.27255	8.03173	10.0352	0.261393	1.00964	0.573438	0.779783	1.76678	0.22398	0.0946953	0.140667	0.0485457	-0.0444217	0.0939614	0.0374135	0.489792	0.171764	0.106201	0.641672	0.81085	0.76649	0.72482	0.572244	0.374036	0.524087	0.388184	0.615932	0.827181	0.401292	0.243316	0.790062	0.848619	0.796958	4.19788	4.0596
10370	C340	6.74133	10.2287	12.0443	7.69008	8.69986	9.648	0.286566	1.90953	1.60366	0.757252	3.62544	3.3278	0.932245	1.11082	1.0014	0.969793	1.02888	0.999571	1.90024	1.50751	1.41816	1.82751	2.04199	1.6636	1.43467	1.26339	1.07159	1.19645	1.12515	1.09124	1.98732	1.1342	1.0037	1.22585	1.30468	2.04241	5.19723	4.59865
10370	C77	7.26163	11.6755	8.99278	9.02536	15.6359	7.84286	2.74743	1.5909	0.278625	4.47706	4.57143	1.01361	0.0508307	0.184948	0.279465	-0.88206	-0.749781	-0.72194	0.594621	0.302625	0.238856	-0.0348157	0.0513768	-0.0104061	0.933915	0.396756	0.325815	-0.793588	-0.349404	-0.469876	1.24581	0.615679	0.538732	-0.41267	-0.0489157	-0.124418	4.00529	2.94899
10371	C487	16.4283	16.5608	19.8263	27.4109	21.3876	22.0075	1.9227	0.742768	0.419162	2.44788	5.20198	2.19955	-0.0830846	0.00935634	-0.0172134	0.201959	0.0193113	0.346475	0.136462	0.120728	0.0159914	0.356375	0.317678	0.378054	0.894164	0.666219	0.662636	0.846916	0.849978	0.988302	0.811497	0.444868	0.123809	0.331058	0.600915	0.571875	2.60139	2.76903
10371	C624	23.8485	21.9787	28.5807	37.7896	29.1777	33.7005	1.78643	1.99064	0.767217	4.43023	3.96115	4.64049	1.35727	1.50374	1.22814	1.34267	1.35725	1.20913	1.36209	1.147	1.13663	1.55435	1.59638	1.63179	1.6933	2.10085	1.90443	2.12923	2.15983	1.99509	1.83463	1.57394	1.46344	1.98151	1.59766	1.91655	3.28379	3.51834
10371	C631	132.883	98.7808	125.289	241.301	154.758	131.486	31.6127	16.7942	5.9812	41.9395	30.198	36.1981	3.69162	3.34803	3.18214	3.53033	3.15673	2.66936	2.9145	2.55174	3.03931	3.20672	3.09869	3.22902	3.85727	4.46187	4.17842	4.06574	4.32313	3.85584	3.68219	3.14242	3.62406	3.58288	2.78139	3.37911	3.34738	2.35838
10374	C902	10.5993	11.3711	26.8832	10.3388	6.92331	7.5188	2.69603	2.86145	5.00168	3.06497	2.54181	0.702474	0.846971	1.18503	1.02736	1.62978	1.74055	1.61645	1.81911	1.3717	1.13646	2.61705	2.969	2.46522	0.741679	1.07507	0.968438	1.61128	1.75761	1.67667	1.20654	0.839676	0.133552	0.68968	0.896643	0.95056	4.38083	4.77713
10376	C74	97.3513	85.2162	121.967	108.904	105.743	141.916	15.8591	5.71066	15.9147	6.68656	31.1756	30.2714	2.49092	2.53943	2.15063	2.52258	2.58299	1.98325	2.29005	2.1016	2.16704	2.89914	2.53014	2.68126	2.5123	2.58051	2.46209	2.61716	2.6459	2.42257	2.94774	2.26764	2.27739	2.58154	2.98323	3.20142	2.45366	2.3804
10376	C74;C77	3.87132	3.81744	6.71244	5.3772	5.29645	7.71011	1.13098	1.3155	1.49464	0.948696	3.36523	1.21639	2.84035	2.73023	2.25747	2.47717	2.41808	1.51929	2.79829	2.47305	1.7893	3.45772	2.81024	3.23537	3.03244	3.14216	2.83233	2.52195	3.00081	2.55708	3.70108	2.54939	2.22743	3.10798	3.56153	3.43355	7.37049	6.7591
10376	C77	138.623	164.92	350.091	111.207	133.741	143.241	44.5643	42.3045	122.21	13.8107	41.8373	21.8763	4.47417	4.39532	3.69233	4.31688	4.22344	3.12755	4.67204	4.21903	3.97559	5.84324	4.83063	5.45068	3.83641	3.93159	3.69627	3.52264	3.84155	3.49371	4.43522	3.56072	3.96374	4.31029	3.87584	4.07055	3.62853	3.50571
10386	C278	3.66841	4.73795	8.34078	5.34427	5.64609	6.83965	0.529531	0.825733	0.263135	0.614431	2.51147	0.91089	0.532374	0.696976	0.664987	0.512632	1.00352	0.92623	1.35302	1.05726	0.865415	1.93167	1.9369	1.85487	1.469	1.05117	1.12705	1.31632	1.20831	1.4219	1.97729	1.26256	0.794807	1.39361	1.75978	1.71127	5.57466	5.40832
10386	C288	3.4428	6.38313	6.07107	4.80785	6.52071	4.45397	0.587928	2.34274	0.227062	1.38734	1.85876	0.96079	0.596733	0.875364	0.775025	0.227668	0.376725	0.483172	1.97541	1.38537	0.978602	1.38868	1.41973	1.31404	1.60706	1.22016	1.27114	0.572054	0.649187	0.905918	1.9111	1.32123	1.19934	0.696334	1.2598	0.825731	5.43143	5.40067
10391	C158	6.97198	10.6582	13.0649	10.1917	12.4012	12.4036	0.631245	2.18247	2.18514	0.762269	2.93939	0.611868	-1.61721	-1.58921	-1.93958	-1.56557	-1.62209	-1.60099	-0.779537	-1.37409	-0.97671	-0.857014	-0.485451	-0.906688	-0.949056	-1.20927	-1.03704	-1.07484	-1.15752	-1.22042	-0.456827	-0.999567	-1.01842	-0.906495	-0.77089	-0.796591	2.18458	2.18845
10391	C292	11.3851	16.0141	18.6124	15.3382	20.3679	23.2261	0.996686	2.9796	0.26673	3.69336	5.18891	1.88369	-0.631383	-0.584122	-0.846565	-0.763529	-0.82538	-0.892914	0.0234235	-0.468483	-0.350278	-0.0414353	-0.0316772	-0.0714696	0.240901	-0.590786	-0.261829	-0.566702	-0.442308	-0.343258	0.475296	-0.0994367	-0.13034	0.177022	0.399442	0.237404	2.26534	2.48961
10392	C459	10.4532	8.66497	21.1007	12.0966	12.6106	12.2143	4.45633	0.692597	3.03607	2.45066	3.2873	2.18765	1.17122	1.37401	1.71998	2.02122	2.46683	2.62605	1.74834	1.60662	1.52266	2.75107	3.13542	2.84322	2.32626	1.58123	1.87689	2.26407	2.20352	2.3913	2.55466	1.84284	2.10425	1.84978	2.14581	2.36796	4.43559	5.87348
10392	C846	11.4219	13.0071	19.8782	15.5617	15.6028	20.795	0.701091	0.956131	0.732008	2.4737	5.94384	0.675291	0.135092	0.162951	-0.0210673	0.209354	0.239127	0.176995	0.439403	0.227129	0.347183	0.89042	0.994241	0.96472	0.479427	0.319408	0.39371	0.857732	0.715605	0.813751	1.16726	0.33489	0.299081	0.999386	1.06711	0.978032	3.32224	3.23883
10395	C105	4.51652	6.01222	7.06728	7.09733	7.66205	7.70185	0.555014	0.682303	0.349816	1.10631	1.75206	0.294757	1.29524	1.2977	1.3521	0.914689	1.04596	1.04962	1.72765	1.39952	1.58853	1.75422	1.88561	1.77566	1.80781	2.15009	1.97995	1.66691	1.62453	1.6384	2.27585	1.70055	1.78882	1.94035	1.86898	1.9783	5.66191	5.59381
10403	C543	8.34365	8.39827	13.9418	10.0627	9.80766	16.786	1.50067	1.58552	0.802964	1.73898	2.21227	1.62694	-0.438146	-0.00630954	0.0721521	0.127432	0.169569	0.386567	0.355649	-0.0378802	-0.133898	0.850289	0.695696	0.831645	0.149657	0.191558	0.0307467	0.349279	0.638274	0.573343	0.635714	0.140626	0.0789797	0.978212	0.985654	1.2173	3.29974	3.97037
10418	C35	6.4258	9.08232	12.89	8.63727	8.68274	6.64858	0.43607	2.79762	1.22425	1.02195	2.42068	1.09605	1.65774	1.64464	1.64086	1.45729	1.54984	1.43706	2.50809	2.03222	1.65096	2.67831	2.61702	2.41128	1.96561	2.26706	2.06741	1.86177	1.8017	1.98407	2.39891	1.98481	1.61282	1.35294	1.6577	1.83059	5.55021	5.49889
10421	C287	0.864426	1.28563	1.3661	2.9634	4.03508	4.83009	0.174573	0.118777	0.171083	0.825552	0.915307	1.80754	-2.96298	-2.25088	-2.08984	-2.58765	-2.44823	-2.32108	-1.83913	-2.01896	-1.75425	-1.66072	-1.99839	-1.69049	-0.110369	-0.491722	-0.443002	-0.992207	-1.13288	-0.825841	0.119705	-0.280301	-0.501383	0.366054	0.39846	-0.648139	3.91142	4.90978
10421	C356	1.0536	1.29817	1.64444	2.67382	3.8525	4.9782	0.221884	0.453261	0.224575	0.44201	1.7533	1.86836	-2.2565	-1.86062	-2.56318	-2.36344	-1.80169	-1.94319	-1.30938	-2.17697	-2.00451	-1.47262	-1.69487	-1.30001	-0.44079	-0.756392	-0.748424	-0.751572	-1.19533	-0.834668	0.396241	-0.451274	-0.727879	0.244509	0.591389	-0.509327	4.04483	4.82935
10425	C88	6.05027	10.7288	9.94512	9.23009	13.7411	12.0188	0.944122	0.830209	0.353135	2.52467	3.90623	2.54696	-0.134728	-0.694116	-0.530374	-0.586417	-0.224784	-0.488084	0.493585	0.270319	0.386104	0.247117	0.24221	0.332389	0.731863	0.377447	0.30019	-0.142299	-0.0222588	-0.247371	1.17576	0.520553	0.524717	0.17295	0.72772	0.740739	3.60798	3.59956
10428	C135	7.67994	8.58778	10.0392	7.47404	6.49491	8.12623	0.414791	1.40921	0.896522	0.346664	1.41315	0.943116	1.25597	1.23157	1.27576	1.22739	1.06073	1.27327	1.63129	1.1767	1.33793	1.52819	1.75204	1.54156	1.29012	1.11288	1.16242	1.1804	1.12319	1.22045	1.31207	0.890875	0.734052	1.1546	1.27257	1.47965	4.98051	4.86658
10428	C252	9.7608	16.2674	15.0067	12.9474	14.4217	11.7764	1.68333	1.71165	1.52991	2.49428	5.39169	1.93305	-1.25597	-1.2314	-1.42662	-1.48077	-1.59353	-1.94668	-0.585905	-0.800724	-0.870105	-0.832579	-0.740537	-1.03276	-0.659284	-1.12004	-1.00491	-1.14899	-1.50627	-1.0499	-0.382056	-1.37275	-1.02316	-1.43675	-0.973981	-1.24426	2.02802	1.70737
10428	C360	7.22229	8.97597	9.62063	6.01112	7.1104	5.34026	1.98563	3.56932	0.258199	2.21469	2.34937	1.11012	1.25255	1.69672	1.65789	0.679378	1.61926	0.998137	2.21709	1.25247	1.42325	1.77301	1.69723	1.72277	1.75971	1.19932	1.43616	0.59176	0.573482	0.754584	1.78703	1.16079	0.936579	0.948144	0.546702	1.15049	5.75323	4.46422
10432	C254	46.6479	51.2672	51.3053	86.0465	92.3788	78.7969	5.24559	4.79426	4.66796	12.1456	8.22958	1.17246	4.89256	4.83011	4.93376	4.55984	4.57065	4.69201	4.98988	4.93087	4.72738	4.92191	4.73539	4.99405	5.48357	5.91003	5.83474	5.43066	5.58006	5.53968	5.63072	5.87327	5.69272	5.51157	5.51861	5.47827	5.86212	5.83109
10437	C215	11.0952	9.24345	19.3482	12.2065	10.7919	18.927	3.75717	1.31339	1.09748	2.68163	1.93805	1.1301	-0.343271	-0.239533	-0.588656	0.385756	0.587194	0.407517	-0.002445	-0.320748	-0.362613	0.905843	0.8601	0.745327	0.202937	-0.0766138	-0.363593	0.518492	0.41714	0.336873	0.232662	0.040038	-0.288189	0.707991	0.831852	0.87618	2.60239	3.81125
10437	C23	7.13715	9.5744	11.4458	8.64227	10.4346	10.7033	0.752943	0.741349	0.43993	1.36961	4.31531	0.976875	1.15088	1.05552	1.06712	0.837345	1.12711	0.778188	1.54884	1.336	1.39475	1.73572	1.62516	1.6914	1.55691	1.52135	1.26199	0.979104	1.11642	1.23677	2.1576	1.15998	1.33435	1.43768	1.62799	1.69633	5.12407	4.49834
10437	C68	8.08182	6.61378	14.7649	9.30046	10.0912	16.944	1.41347	2.98132	0.893941	3.40644	2.97963	1.98474	-1.96895	-2.05055	-1.64593	-1.54009	-1.44706	-1.46321	-1.48665	-1.63462	-2.80424	-0.914357	-0.742695	-0.792582	-1.64901	-2.06353	-2.09885	-0.889998	-1.13334	-1.06534	-1.88542	-1.17598	-1.03547	-0.81843	-0.534225	-0.501177	1.68939	2.19703
10443	C234	5.72464	9.79346	9.44398	5.90595	5.07198	4.4747	1.8961	2.28538	1.59782	1.85623	1.5589	0.651724	0.715822	0.764952	1.04502	-0.0913866	0.284499	-0.0454028	1.57632	1.12448	0.959855	1.36643	1.25354	0.883407	1.07324	0.724563	0.79323	0.315474	0.0817838	-0.0448947	0.443042	-0.262257	0.632054	0.024227	-0.0717653	0.318105	5.25245	3.89206
10443	C94	5.24494	5.55422	13.9426	6.81229	6.12828	10.243	2.10587	0.387887	0.259458	1.8126	2.70155	1.46751	0.276909	0.0508513	0.122172	1.19183	1.14973	1.20444	0.853006	0.653223	0.739707	2.09712	2.08636	2.04598	0.485417	0.901374	0.866434	1.36396	1.10021	1.54181	1.52326	0.76835	0.380025	1.38511	1.77741	1.73235	4.38155	5.45628
10456	C213	4.6704	5.85428	7.07901	6.00162	6.02408	7.03856	0.192371	0.607698	0.64622	1.05919	1.44431	1.80111	4.61074	4.55015	4.52164	4.46737	4.50692	4.44701	5.00846	4.78954	4.73176	5.23449	5.14518	4.97225	5.32145	4.89469	4.80959	4.79749	4.7801	4.67134	5.19552	4.96041	4.49756	4.77876	5.062	5.48636	8.94466	8.93057
10456	C276	4.2722	4.02968	5.09212	6.01737	8.50939	7.21229	1.45708	0.33284	1.37169	2.19383	2.13871	4.92553	1.42323	1.38335	1.23008	1.05533	0.235886	0.349735	0.847798	0.986541	0.751532	1.59495	1.15378	0.849934	2.15166	1.64718	1.2522	1.65162	1.39015	0.549737	2.27362	2.00497	1.54245	0.997987	1.4798	2.62747	5.41822	5.57208
10456	C88	3.92509	4.20845	8.769	4.93336	4.31429	5.42835	0.614535	0.738662	0.545529	0.696948	0.826228	1.93927	3.2249	3.23013	3.26177	3.6466	3.7087	3.54371	3.80341	3.31988	3.48631	4.57185	4.6938	4.52132	3.82718	3.52776	3.51442	3.79909	4.02844	3.898	3.87054	3.37307	3.47349	3.73338	3.54298	4.43492	7.88737	8.32683
10464	C157	4.90719	7.31215	8.60579	6.76911	8.32911	6.16437	0.366495	1.63563	0.554309	0.356425	4.76809	0.153173	0.887203	1.05113	1.12607	0.9247	1.07079	1.15947	1.95803	1.49026	1.38759	1.89967	1.90354	1.7377	1.50159	1.58054	1.37321	1.58006	1.48895	1.47944	2.60541	1.37863	1.41545	1.38833	1.38453	1.32399	5.4327	5.33834
10468	C1292	9.76071	14.5344	14.3282	15.4222	15.0002	14.535	0.90831	2.02005	0.658312	2.47126	3.12791	1.40993	-0.650442	-0.999439	-0.633477	-0.751794	-0.844714	-0.699743	-0.0435725	-0.0960886	-0.42689	-0.134613	-0.256108	-0.237691	0.261786	-0.0609158	-0.0806972	-0.0930415	-0.413586	-0.233459	0.176909	-0.230047	-0.376903	-0.1082	-0.103319	-0.354875	2.73755	2.44965
10468	C666	8.63557	10.5576	12.9733	10.3815	10.8879	13.936	1.26437	1.48502	2.36384	1.34438	4.30732	1.63275	-0.331825	-0.382187	-0.313736	-0.167381	-0.751097	-0.116475	0.169375	-0.19355	-0.137404	0.199371	0.518116	0.0127022	0.161492	-0.163101	-0.215098	0.0420462	0.0360252	-0.330165	0.564798	-0.122478	-0.470585	0.215784	0.531352	0.292883	2.91469	3.46487
10489	C307	4.28261	4.72611	8.22807	10.2771	7.85048	7.31249	0.519229	1.04109	0.43224	0.926312	2.97896	1.61625	0.197698	0.126562	0.351233	0.0684271	0.0851572	-0.188699	0.592796	0.0773455	0.0765402	1.13172	0.985591	1.02907	1.32349	1.43918	1.34766	1.1964	1.57603	1.33485	1.53361	0.874259	0.535196	0.627008	0.79273	1.21607	5.0273	4.27689
10499	C381;C384	37.4649	53.2888	27.3087	28.7387	21.0807	29.4391	16.3243	4.748	1.48067	4.38041	4.36268	1.16612	1.1564	1.27889	1.21356	-0.0685254	0.210662	0.171823	1.24553	1.01653	1.24423	0.241654	0.258092	0.113117	-0.115903	0.405667	0.336323	0.149105	0.538676	0.353671	0.143661	-0.228467	-0.422632	0.309243	0.257425	0.371326	2.29355	1.86016
10499	C76;C83	112.321	90.9629	87.5289	66.8679	69.4992	65.0706	9.31452	21.3656	3.18411	9.35362	7.83332	9.84324	5.11943	5.30985	5.24898	4.99965	5.27156	5.09777	4.73691	4.64077	5.2331	4.76462	4.86907	4.81052	4.60395	4.51786	4.27573	4.66804	4.34285	4.14932	4.65459	4.33911	4.45222	4.49606	4.12579	4.53911	5.13774	4.87608
10504	C170	2.05582	2.46153	8.54531	3.90523	2.59782	5.07606	0.893185	0.433712	1.29735	1.23686	0.752104	0.391526	-1.26332	-0.828533	-0.614188	0.0644972	0.224238	0.270125	0.168343	-0.320121	-0.14228	1.93929	1.58604	1.56734	0.362312	-0.0659278	0.219617	0.844192	0.995728	1.05108	0.422234	-0.260617	-0.222427	0.817411	0.989978	1.03102	4.73596	5.75661
10504	C249	9.57844	11.0734	13.3189	12.0156	13.8602	15.1459	1.10701	3.10192	2.34605	2.0715	4.10307	0.648567	-1.04616	-0.953966	-0.776089	-1.2501	-1.1311	-0.9301	-0.376967	-0.978874	-1.06022	-0.656899	-0.699016	-0.261012	-0.289127	-0.594217	-0.688486	-0.77102	-0.792969	-0.989401	-0.0408496	-0.573946	-0.82971	-0.294048	-0.348938	-0.417596	2.46566	2.27329
10521	C239	4.27773	6.14262	7.45602	4.52591	5.14434	6.42032	0.362432	1.68264	0.434964	0.305117	1.2762	0.137033	0.524801	0.860886	0.666535	0.645015	0.583363	0.749348	1.55314	1.27306	0.754795	1.49234	1.54693	1.38038	0.679507	0.63015	0.74859	0.857268	0.728259	0.874352	1.31967	0.697004	0.79672	1.24839	1.23235	1.29163	5.05958	5.37775
10522	C283	13.0594	16.6649	19.508	21.4357	27.1474	16.9781	1.03971	2.74763	1.01316	2.53095	6.23262	3.49748	-0.520536	-0.194468	-0.423236	-0.402955	-0.434635	-0.443056	0.208599	-0.149775	-0.213094	0.088441	0.226526	0.21252	0.478602	0.494746	0.285111	0.386225	0.135883	0.0901026	1.00981	0.459997	0.487928	-0.289335	-0.0673272	0.282995	2.58548	2.48191
10526	C1173	4.34566	6.21134	6.78346	6.10687	5.83623	6.06967	0.471934	0.636045	0.126972	1.11817	2.4949	0.935112	0.360793	0.233304	0.301935	-0.0677791	0.0631652	0.148835	0.850391	0.643039	0.572681	0.823475	0.838271	0.785714	1.07957	0.591295	0.768132	0.462803	0.381653	0.701946	1.2264	0.285834	0.284275	0.605205	0.468972	0.892078	4.90245	4.49286
10526	C817	7.76087	14.4479	10.8488	9.66227	14.0161	9.76852	2.24237	5.40538	1.18719	2.73217	3.27114	3.71834	-2.57219	-2.73924	-2.75999	-3.17434	-3.70256	-3.32035	-1.61921	-2.16437	-2.66106	-2.66886	-2.38607	-2.62967	-2.44207	-2.78214	-2.19983	-3.44996	-2.66716	-2.83066	-1.83516	-2.44855	-2.29226	-3.25734	-2.18252	-2.69871	1.01723	0.268486
10527	C150	5.39342	8.76821	8.7747	7.91577	9.33577	9.08947	1.08131	0.950598	0.217759	1.96683	2.28588	1.08551	-0.396768	-0.119412	0.0112676	-0.5609	-0.44396	-0.752021	0.495114	0.275556	0.201683	0.288261	0.327461	0.359833	0.707942	0.349001	0.281439	0.0136807	-0.150807	-0.141869	0.789091	0.300805	0.153915	0.253902	0.566285	0.307904	3.99787	3.67352
10527	C26	11.4199	14.9243	17.029	14.7125	15.2942	15.2614	1.01012	2.2779	0.847921	1.10592	3.70704	1.42292	2.72653	2.70794	2.73776	2.50522	2.45698	2.52182	3.23826	2.88822	2.86001	3.22181	3.10201	3.23367	2.84297	3.03275	3.14536	2.95718	2.97854	2.89244	3.4039	2.89944	2.78911	2.9508	3.17886	2.9535	5.78798	5.69154
10531	C250	2.07846	3.12445	5.57993	3.749	2.71602	3.39296	0.740283	1.05846	0.161306	0.477675	0.891394	0.625936	-2.21878	-1.60415	-1.27139	-1.32088	-0.716707	-1.55744	-0.362659	-0.953255	-1.2645	0.00346871	-0.00200775	-0.0719422	-0.446223	-0.700664	-0.933876	-0.582658	-0.49059	-0.429407	-0.580024	-1.14743	-1.45929	-0.47567	-1.00332	-0.744601	4.15267	4.12756
10531	C558	3.53243	4.74369	5.32	5.13701	5.28931	5.60391	0.772288	1.62118	0.345172	1.07638	0.425468	0.373058	-1.25993	-0.786715	-1.09901	-1.55925	-1.58529	-1.27472	-0.481363	-0.571263	-1.45378	-0.779323	-0.626208	-0.604622	-0.317048	-0.573499	-0.506524	-0.956133	-0.935181	-1.0349	-0.59245	-0.629274	-0.813469	-0.567252	-0.514714	-0.703162	3.59199	3.53277
10531	C722	4.00859	4.74592	6.9295	9.10092	8.12225	9.03058	0.159075	0.436577	0.558289	1.15451	1.18935	0.538366	-0.398523	-0.345442	-0.375462	-0.386133	-0.256407	-0.408253	0.0284695	-0.218484	-0.16431	0.305334	0.440553	0.537979	1.14628	0.673176	0.843574	0.761875	0.784965	0.717421	0.890644	0.532429	0.548174	0.854051	0.70931	0.866705	4.31208	4.24604
10541	C89	2.45036	3.58229	2.90359	3.92227	4.56932	3.24066	1.03113	0.588604	0.167224	1.8409	2.40653	0.168082	1.63431	1.60878	1.46432	0.66152	0.339243	0.504477	1.81575	1.59178	1.34245	1.2224	1.37388	1.24457	1.68256	2.36601	2.52567	1.3261	1.2222	1.16227	2.67263	1.81302	1.31763	1.4085	1.38482	1.52288	7.21311	5.5595
10569	C409	7.2696	8.84043	11.2054	10.5594	11.5227	11.321	0.333216	0.804973	1.06356	1.12903	1.44765	1.01237	-0.594277	-0.620087	-0.711589	-0.539389	-0.654706	-0.542989	-0.181318	-0.387129	-0.416353	0.0163766	0.149265	-0.124426	-0.0424557	0.0318904	-0.0305765	-0.228681	-0.285035	0.123333	0.254156	-0.0719263	-0.0201646	0.10201	-0.124212	0.107847	3.13562	3.20733
10570	C148	10.5775	14.2158	16.1254	18.7879	20.4239	17.8906	0.949794	1.51799	0.250719	3.35468	4.21387	1.22239	1.29649	1.38077	1.29017	1.04858	1.08113	1.25502	1.80956	1.50428	1.64172	1.81108	1.83405	1.85595	2.38845	2.27822	2.12601	1.89324	1.91648	1.72256	2.4965	2.04987	1.97748	1.86923	2.05659	2.02485	4.4528	4.47977
10570	C148;C157	0.643159	1.20467	2.50425	3.03268	3.08366	3.66444	0.44219	0.152054	0.0883609	0.70188	2.55225	1.40851	-2.05172	0.0408919	-0.189336	-0.834168	-1.58715	-1.74947	-0.372471	-0.027483	-0.0693388	0.903255	0.948214	0.846452	1.65732	0.90585	1.256	1.10191	1.36068	0.771368	2.28382	0.630417	0.684472	0.912803	1.44448	1.98827	6.5826	5.85496
10570	C190	5.00898	6.43146	4.97741	6.81599	10.0599	7.71992	1.16247	1.80306	1.32103	2.44155	2.45779	0.692175	1.33753	1.50795	1.48747	0.773409	1.041	0.786772	1.94589	1.27963	1.32344	1.55511	0.960528	0.924065	1.98892	1.65226	2.20475	0.937821	0.976478	1.84034	2.50449	2.17781	1.80286	1.65977	1.91477	1.76474	5.85003	5.10003
10570	C244	5.98426	6.82064	9.74464	10.8494	9.60561	13.8132	0.48212	0.196563	0.330001	1.60709	1.44313	1.68557	1.06312	1.08374	0.940594	1.20206	1.20124	1.25982	1.35802	1.27584	1.30762	1.77238	1.86456	1.84866	2.18429	1.74263	1.6861	2.19753	2.03136	2.05889	2.04716	1.67996	1.69627	2.12395	2.45968	2.41206	5.33629	5.03927
10574	C149	7.65412	13.8875	13.7927	6.84814	9.18267	7.02999	2.23814	3.99951	1.5897	1.23913	3.7856	0.427707	0.846078	0.936161	0.775349	0.198567	0.259661	-0.113769	1.77265	1.25292	1.00388	1.30409	1.50935	1.18637	0.39385	0.732027	0.185463	-0.0229385	0.357979	0.29252	1.34712	0.587277	0.304659	0.376262	0.26592	0.440702	4.4762	3.90639
10580	C153	6.19631	8.04423	11.3296	8.78533	10.295	11.151	0.527341	1.89484	0.732313	0.962566	4.04528	0.482238	0.295973	0.4215	0.416837	0.351715	0.327813	0.0716857	1.05643	0.529206	0.486756	1.28941	1.11808	1.14712	1.09842	0.840981	0.696337	0.815262	0.720816	0.735826	1.62638	0.84581	0.667965	1.15191	1.10553	1.22841	4.49644	4.15696
10580	C158	6.24714	9.26989	12.1022	7.6242	7.86419	9.03629	0.394311	2.31297	0.949793	0.825785	2.06593	1.08287	1.94713	1.85689	1.71457	1.86355	1.80325	1.71812	2.74188	2.38722	2.03073	2.87218	2.79463	2.64696	2.16698	2.19059	2.26317	1.83784	2.19232	1.97696	2.50891	2.19008	1.74908	2.18162	2.34282	2.52492	5.92274	5.71308
10580	C35	4.55193	6.28006	7.56975	6.72249	10.2693	7.79426	0.492984	0.776503	0.675756	0.866854	7.11187	0.934194	1.92619	1.91468	2.21981	1.81119	1.8364	1.9185	2.59958	2.28142	2.32528	2.62407	2.81435	2.57626	2.77061	2.54302	2.63362	2.40734	2.34125	2.30601	4.05188	2.50908	2.77378	2.52172	2.75269	2.86677	6.5135	6.27685
10588	C215	5.17891	5.57932	13.3318	7.2919	6.60576	9.58714	1.65614	1.3022	2.04172	1.90989	2.39265	0.297892	-0.719466	-0.497629	-1.07234	-0.0295183	0.136011	-0.0156279	0.0531402	-0.205183	-0.624922	1.19443	1.04692	0.751823	-0.233288	-0.308529	-0.0834051	0.394984	0.512365	0.481186	0.509011	-0.469259	-0.0858057	0.539951	0.555483	0.470638	2.92489	4.88467
10595	C379	4.2827	6.21022	8.46793	6.94345	6.88658	6.42931	0.668527	1.37468	0.334158	0.599142	1.54715	0.681237	0.93171	1.03609	0.844887	0.704731	0.521168	0.476195	1.62938	1.18388	1.05249	1.74024	1.79073	1.67689	1.61877	1.5051	1.53495	1.34111	1.40211	1.29554	1.78695	1.29499	1.23125	1.24655	1.25966	1.50961	5.4345	5.16109
10602	C304	4.63282	7.96552	9.29295	4.19431	4.8101	5.80958	0.848024	2.57212	1.09805	0.239968	1.38767	1.10678	3.3987	3.4574	3.4181	3.03875	3.06816	2.78825	4.44413	3.93189	3.5543	4.1488	4.38459	4.06403	2.93449	2.99607	3.16135	3.12136	3.03511	3.06025	3.68904	2.98489	3.07327	3.22786	3.55644	3.78001	7.48444	7.76928
10602	C315	9.56294	14.2705	13.9033	10.7158	14.0374	13.3507	1.64669	2.53003	1.17875	2.48562	3.23355	0.770703	1.18947	1.53851	1.50866	1.0094	1.04664	1.07093	2.08458	1.68399	1.64575	1.87777	1.78991	1.63384	1.87	1.56989	1.52787	1.21849	1.01329	1.14937	2.139	1.6256	1.57845	1.62401	1.71133	1.79063	4.83838	4.38896
10602	C347	6.01681	8.50043	13.0864	8.41403	6.51901	10.7113	0.691128	2.58397	2.19196	0.798583	3.37036	2.45388	1.60408	1.88376	1.59926	1.74926	1.80243	1.42168	2.62491	2.09248	1.80846	2.89755	2.98384	2.51185	2.37849	2.19428	2.04481	1.99615	2.19001	2.15951	2.52803	1.55734	1.29182	2.14276	2.57458	2.8091	5.85533	5.60787
10603	C115	12.6301	16.7776	15.2064	15.8484	17.2714	18.3331	1.99694	0.810448	2.37433	2.21514	2.96748	2.91186	-1.05412	-0.815322	-1.14374	-1.47816	-1.28436	-1.19265	-0.723503	-0.831992	-0.699673	-0.667407	-0.899008	-1.11433	-0.629111	-0.812936	-0.575934	-1.06656	-0.945199	-0.973829	-0.493158	-0.989679	-0.64679	-0.68789	-0.377454	-0.806086	1.98294	1.66439
10613	C137	4.58029	6.72411	9.88142	4.48692	3.28303	5.60165	1.09076	2.57855	0.859919	1.30084	0.291795	0.672672	5.92268	6.16756	6.14497	5.81638	5.41916	5.35436	6.92761	6.11764	6.02902	7.03915	6.78855	6.91269	6.45537	5.55306	5.67376	5.47571	5.76603	5.72288	5.34845	5.18359	5.43929	6.28399	6.03823	5.96157	10.4332	10.072
10613	C156	66.4862	58.1705	113.891	44.3266	29.9161	42.4093	17.5846	14.4679	2.80062	10.6166	5.58491	6.14415	4.16519	4.32564	4.14059	4.92597	4.936	4.79349	4.73773	4.21482	4.11259	5.29729	5.36423	5.31149	3.84538	3.73699	3.47526	4.27488	4.38901	4.05607	3.69004	3.24508	3.25192	3.8657	3.7132	4.11851	5.21317	5.0602
10613	C156;C160	3.23487	5.42285	7.78221	3.93746	4.03225	4.48532	0.467596	1.82306	0.64828	0.544741	1.36273	0.40635	3.71792	3.96129	3.98597	3.42232	3.68443	3.67002	4.95794	4.4931	4.00597	5.06319	5.09136	4.86585	4.1511	4.09525	4.30236	3.80349	3.97916	3.81195	4.56279	3.9019	3.70992	4.34464	4.20625	4.08461	8.8906	8.49035
10613	C160	69.8348	68.0647	104.312	44.5251	35.4648	46.4312	8.81279	15.1421	4.07022	4.13405	8.7171	7.23844	4.96955	4.91549	4.79119	5.1824	5.21897	4.83789	5.28207	4.67023	4.89434	5.61792	5.50551	5.57096	4.45792	4.26607	4.20067	4.36796	4.51645	4.21046	4.38449	3.89181	3.74877	4.26719	4.27891	4.64509	5.66035	5.34745
10614	C115	4.697	4.64549	14.6537	5.03343	5.3815	8.02859	1.58921	1.59028	0.842891	1.80516	0.209471	1.4322	0.872787	0.405448	0.219102	1.42734	1.34393	0.942785	1.28465	0.280459	0.992858	2.42873	2.59425	2.50706	0.868461	0.400833	0.293138	1.33983	1.49806	1.40988	1.10523	0.99998	1.0893	1.59876	1.41602	1.91114	5.22615	5.33521
10614	C318	6.69355	4.63678	6.25128	3.26453	5.4763	6.79745	1.30291	1.42958	0.684445	0.684092	1.67141	0.442761	3.16	3.2919	2.89218	2.87877	3.49393	2.83155	2.81618	2.0053	2.86375	2.84183	3.15464	2.98184	1.67454	2.40048	2.11061	1.91504	1.84629	2.386	3.26269	2.49481	2.64796	3.21379	3.0974	3.02965	7.62573	6.35922
10617	C30	7.01304	10.4123	9.04391	10.8641	13.6074	10.813	1.2972	1.87131	0.865341	2.7691	2.67668	0.799346	0.302726	0.484672	0.422126	-0.219021	0.0570213	0.0256781	1.03288	0.617476	0.596796	0.552306	0.680639	0.40438	1.27119	1.07097	1.04155	0.450939	0.527765	0.499563	1.42001	1.12553	0.859885	0.68559	0.827882	0.89708	4.35913	3.66624
10617	C99	3.68808	5.32311	6.21789	5.62899	6.30742	10.6031	0.638304	0.597285	0.360914	0.538349	0.677269	0.705469	-0.561393	-0.583865	-0.347807	-0.962827	-0.295752	-0.253036	0.138917	0.110333	-0.163394	0.270542	0.326907	0.160877	0.116005	0.318861	0.10093	-0.0815323	0.0215999	0.179487	0.444061	0.157792	0.218345	0.99448	0.945493	1.12833	3.73256	4.78785
10620	C13	4.46637	5.19829	6.44572	6.38165	5.43144	7.01875	0.368383	0.15374	1.15628	0.598787	1.19522	0.807093	0.277765	0.459264	0.328705	0.30985	0.578238	0.331673	0.617533	0.631178	0.550839	0.887474	0.668063	1.17492	0.915242	0.78882	0.792188	0.809006	1.12401	0.945191	0.857654	0.27363	0.858157	1.08691	1.16929	0.842882	4.74993	4.98141
10622	C153	9.15872	12.5476	14.7392	9.02383	8.83529	8.53041	1.12259	1.98911	1.45686	0.905485	2.07038	0.43703	0.599826	0.719723	0.884601	0.616152	1.00789	0.957427	1.41105	1.36686	0.97749	1.49642	1.62067	1.33503	1.02535	0.790289	0.68735	0.645795	0.694164	0.814227	1.11001	0.568371	0.558814	0.767147	0.619258	0.698806	4.43002	4.0626
10624	C534	7.26119	10.171	12.9658	9.98108	10.7403	10.9191	0.716477	2.09452	1.6894	1.13707	2.56349	0.761438	-0.180689	-0.223984	-0.195899	-0.52582	-0.306555	-0.459328	0.478853	-0.0921282	0.125692	0.647857	0.618536	0.296755	0.366781	0.226158	0.233145	-0.0731206	-0.00555825	0.114258	0.617962	0.110858	0.0193041	0.190761	0.245546	0.383293	3.53075	3.40579
10628	C194	3.46425	3.98815	5.92434	3.81468	3.82055	4.30926	0.44242	1.03269	0.625102	0.399544	0.898683	0.18116	-0.085835	0.304775	0.382766	0.17659	0.406968	0.424338	0.855876	0.411325	0.147133	0.992055	1.2095	0.925588	0.155229	0.416833	0.424046	0.383709	0.431378	0.632537	0.77492	0.213192	0.240403	0.579173	0.524759	0.645567	4.94175	5.29742
10631	C106	6.89073	9.76107	12.5698	6.92373	5.52914	7.68855	0.523874	1.05947	0.457655	1.84923	1.60777	0.281512	4.42403	4.42335	4.23969	4.19019	4.27674	4.19096	4.95005	4.79169	4.63789	5.14235	5.21623	5.11559	4.76468	4.46858	3.51128	4.42605	4.43648	4.17925	4.41488	3.81701	3.68779	4.44575	4.39779	4.5031	8.13889	8.16116
10633	C195	2.48309	3.42991	3.73689	4.28305	5.91467	6.12296	0.444183	0.889635	0.576487	1.03508	2.10155	0.599656	-0.658034	-0.176395	-0.0182524	-0.6425	-0.30133	-0.19132	0.512092	0.106448	-0.214345	0.268895	0.475637	0.0306556	1.01976	0.326427	0.596963	0.260401	0.240267	0.287357	1.45316	0.620433	0.688975	0.811625	1.00969	1.09105	4.94261	5.05822
10633	C203	2.03793	2.9313	4.85512	3.31856	2.69889	5.16555	0.191545	1.28668	0.602435	0.334701	1.35349	0.816945	1.45435	1.65533	1.45075	1.40118	1.74001	1.54878	2.6774	2.06193	1.45916	2.89468	2.90749	2.58023	2.08266	2.09894	2.38571	2.26415	2.208	2.43164	2.6483	1.87726	1.31542	2.75788	2.7577	3.13506	6.99383	7.32313
10633	C416	5.15846	6.78355	6.54614	7.08691	7.25038	7.13529	0.912854	1.10796	0.316833	0.71428	0.754801	0.871008	-0.28515	-0.424495	-0.044421	-0.716332	-0.588027	-0.559421	0.134806	-0.321443	0.0630184	-0.0309108	-0.16916	-0.0777418	0.230773	0.135484	0.0465787	-0.148212	-0.052003	-0.0811678	0.212252	0.0344951	-0.0823226	-0.175184	0.106466	0.16389	3.83657	3.84464
10635	C28	7.24655	11.2573	10.9301	8.57149	10.8392	9.47688	1.28814	2.81342	0.682802	1.4121	2.25288	1.49427	-1.90376	-1.99104	-1.68696	-2.38248	-2.23343	-2.15348	-1.22934	-1.17316	-1.86661	-1.48678	-1.54222	-1.36777	-1.59768	-1.71429	-1.59076	-1.75083	-2.08437	-2.15971	-1.25612	-1.83929	-1.33749	-1.43066	-1.86619	-1.71737	1.94712	1.50895
10635	C59	3.12841	5.42009	7.17578	4.55851	4.69837	4.83241	0.312169	1.60727	0.597134	0.666104	1.90052	0.201803	2.23338	2.33895	2.54483	2.33588	2.49212	2.17869	3.52002	3.26744	2.65313	3.50297	3.68565	3.46642	3.09832	2.97017	2.8903	2.96067	2.44455	3.01865	3.48435	3.02154	2.31623	2.91992	2.9835	3.04045	6.89735	7.80745
10653	C279	6.60052	11.3348	8.06431	10.112	13.012	10.8402	2.52509	1.22935	0.960312	3.50917	2.22183	1.66867	-0.305252	-0.276915	0.010135	-1.31293	-1.08292	-0.977098	0.283151	0.111281	-0.0266088	-0.221206	-0.322043	-0.562329	0.490927	0.172768	0.474184	-0.634338	-0.492947	-0.263079	0.584498	0.120945	0.259632	-0.178141	0.267574	0.0853041	3.46556	3.062
10655	C105	1.52724	2.41193	3.57807	2.75155	2.17488	2.46025	0.11526	0.7212	0.38854	0.231018	0.684603	0.241478	3.305	3.17357	3.22657	3.00463	3.09339	3.08981	4.18685	3.92488	3.31255	4.55209	4.28042	4.29875	4.0999	3.84569	4.07711	4.1024	4.02391	3.83986	4.04054	3.81557	3.12041	3.88962	3.94761	3.6729	8.82262	9.5409
10655	C168	3.51583	5.74726	6.94542	5.57085	6.54948	5.69763	0.653228	0.908638	0.766391	0.614865	1.55128	0.290086	0.238631	-0.0641708	0.183492	-0.0616402	-0.411465	-0.357516	0.845628	0.657223	0.387843	1.06304	0.901408	0.745806	0.851222	0.508125	0.680828	0.476268	0.474933	0.520156	1.17759	0.735305	0.543311	0.679681	0.535585	0.637888	4.98756	4.51487
10655	C434	6.39685	9.2176	10.4737	9.72675	9.94256	8.92449	0.961634	1.67904	0.724483	1.40706	1.19282	0.7791	0.721838	0.767474	0.923506	0.323922	0.445641	0.683063	1.4588	1.03548	1.01953	1.36635	1.25038	1.45001	1.57838	1.24201	1.37113	1.02968	1.14905	1.12277	1.34929	1.41386	1.07834	1.09725	1.26014	1.01656	4.72409	4.49738
10673	C268	9.43167	12.0823	15.1227	9.40507	8.74763	11.1896	0.33274	3.13836	1.20803	0.731277	1.35736	0.398615	1.42497	1.55192	1.42597	1.51648	1.46052	1.48471	2.23257	1.69524	1.57639	2.14301	2.27973	2.05294	1.24055	1.47581	1.54153	1.48855	1.53538	1.55831	1.55211	1.44488	1.10943	1.7827	1.69258	1.69674	4.87877	4.88878
10674	C113	3.27803	4.4807	7.23614	4.09559	4.55158	4.6249	0.511647	1.06357	1.45891	0.488348	2.6483	1.43748	0.215484	0.621152	0.625208	0.142622	0.692294	0.556192	1.2948	0.72511	0.759249	1.60736	1.90993	1.33636	1.09243	0.701724	0.8313	0.812525	0.705442	0.636965	1.764	0.645626	0.437461	0.498984	1.02077	1.3965	5.81513	4.99791
10685	C63	4.40754	6.18547	9.33208	4.64207	5.41044	6.45961	1.1018	3.0635	1.39835	1.03883	1.3299	2.08982	1.15578	2.34047	2.05284	1.96821	2.04378	1.8373	3.02205	1.56559	2.57828	2.72801	3.06769	3.15016	2.01516	1.81174	2.50947	1.97666	1.83358	1.70055	2.3804	1.76052	2.44558	2.94099	2.2076	2.20502	6.51672	6.29051
10697	C1095	12.1939	18.6786	18.2617	18.0673	24.6427	18.3657	1.78715	1.94397	0.325281	2.20958	5.85363	3.63174	-0.638258	-0.518586	-0.395387	-0.872395	-0.867442	-0.854006	0.0794013	-0.0896226	-0.217154	-0.104091	-0.0850046	-0.135975	0.0436714	0.0073637	0.0415047	-0.213873	-0.377808	-0.243617	0.690301	0.19306	0.0885957	-0.289292	0.209121	-0.220316	2.41521	2.2743
10704	C17	11.2589	11.1316	22.7943	13.7601	13.0572	21.895	2.13992	3.37196	1.46794	4.19151	0.936519	3.4724	-1.76825	-1.72846	-1.77087	-1.23566	-1.22818	-1.3312	-1.20319	-1.31046	-2.06686	-0.494307	-0.584829	-0.399332	-1.20939	-1.52853	-2.01121	-0.777766	-0.841361	-0.957815	-1.31847	-1.38624	-1.18523	-0.658676	-0.299284	-0.694734	1.34927	1.93159
10727	C105	6.00419	11.3878	9.44438	7.25393	12.1334	12.8357	0.49156	2.13962	2.56631	3.10889	5.7879	9.09029	-0.198238	-0.255651	-0.0878789	-0.449955	-0.173569	-0.189801	0.983523	0.639807	0.469456	0.836272	0.330958	0.115683	0.951119	0.0349775	0.224838	-0.532979	-0.284316	-0.111973	1.44315	0.815194	0.108921	0.0408981	1.81792	0.751984	3.47242	4.19165
10727	C81	5.02119	5.2545	11.4124	10.9551	12.4385	24.3621	0.934483	2.15597	4.77346	2.75286	15.479	8.33735	4.04335	4.15089	3.99903	3.80881	3.81383	3.33395	4.52883	3.58738	3.65529	5.62052	4.44039	5.06754	5.55253	5.09584	4.76659	4.72096	5.05302	4.71391	6.63086	4.63117	4.23903	5.5924	6.58961	6.22854	8.30115	8.04713
10742	C118	7.21907	11.1509	9.05029	10.415	12.9025	9.32561	1.73197	1.36195	0.657498	2.75724	3.64027	0.327877	2.30619	2.41573	2.44165	1.59575	1.88813	1.86466	2.89788	2.68557	2.55442	2.40754	2.51791	2.30906	3.1049	2.87076	2.84503	2.28265	2.27994	2.30153	3.35516	2.72991	2.68426	2.50997	2.41118	2.44306	6.13698	5.61781
10753	C23	11.822	18.7589	16.2847	14.6178	17.0985	16.9035	3.93596	3.41303	0.480033	3.81374	2.38873	0.892822	-1.20483	-1.23543	-1.17701	-2.36624	-2.13738	-1.37638	-0.633713	-1.0042	-1.11241	-1.17018	-1.09957	-1.09273	-0.822559	-1.28077	-0.874981	-1.63517	-1.4118	-1.63443	-0.829477	-1.12712	-1.19486	-1.14929	-0.997596	-1.05421	1.66467	1.33049
10753	C400	9.01108	12.9782	13.9389	8.24444	13.6155	11.6089	1.21816	1.64442	1.34038	1.94112	2.94091	0.0891139	0.0252922	0.313654	0.294698	0.104974	-0.236553	0.114502	0.821506	0.59974	0.465982	0.833905	0.79273	0.569683	0.106122	-0.193626	0.290319	-0.216632	-0.512994	0.373708	1.03146	0.468932	0.594307	0.479579	0.45746	0.467639	3.5693	3.58054
10753	C51	8.18265	11.0446	16.3829	14.3762	12.0387	15.5306	0.995306	0.566525	0.47882	3.80577	2.79104	0.795237	1.38811	1.29364	1.45979	1.62772	1.70086	1.7204	1.99534	1.87897	2.01903	2.53971	2.57203	2.48817	2.22929	1.86413	1.93255	2.65594	2.67946	2.70739	2.4339	2.03853	1.79394	2.46512	2.52555	2.37801	5.06444	5.22164
10753	C66	7.44494	9.75941	14.8707	6.0574	6.86319	5.94493	1.45149	2.96886	1.54949	0.912957	4.12988	1.11733	0.505965	0.523538	0.985044	0.662503	0.596704	0.122108	1.38747	0.525964	0.956099	1.54117	1.72253	1.42864	0.605415	0.111772	0.138009	0.36094	0.343211	0.0511531	1.239	-0.476715	0.58351	0.514247	0.230853	-0.0209653	4.75743	3.86972
10776	C150;C161	3.27801	4.85509	5.85291	4.74186	4.06675	6.258	0.913735	0.398456	0.796179	0.523267	1.64072	0.259837	0.225762	0.693951	0.767019	0.05242	-0.184005	0.0751555	0.89715	0.918893	0.699139	1.31029	1.08965	0.924212	0.957937	0.907515	0.725398	0.791203	0.925664	0.518388	1.1516	0.560626	0.0360907	1.14023	1.25944	1.21412	5.44776	4.95775
10776	C161	47.3188	85.4324	143.011	41.9472	36.7419	36.6565	5.97724	21.719	7.21981	2.30519	3.89677	6.03089	1.60063	1.57462	1.80307	1.47384	1.5859	1.23799	2.78858	2.2592	2.14736	3.15091	3.20972	3.06432	1.44323	1.36882	1.42692	1.35985	1.41476	1.21945	1.33558	1.17639	1.0311	0.922944	1.21041	1.39964	2.79352	2.45753
10776	C201	7.58282	14.2469	12.6767	8.94865	10.1464	10.5927	1.47577	3.57463	1.91259	2.11134	0.820535	2.31888	-0.0612422	-0.484281	0.203696	-0.502732	-0.064727	-0.254084	0.836935	1.01937	0.291545	0.287105	0.655515	0.699824	0.612266	-0.0979086	0.0175029	-0.236741	-0.0871983	0.06232	0.354995	0.188097	0.135714	-0.0936352	0.436881	0.521839	3.50953	3.54492
10776	C59	13.3189	25.9259	31.3288	13.3175	15.032	16.3667	1.73324	6.75724	3.34379	1.36029	2.26022	1.25793	1.41767	1.19715	1.42205	0.960702	1.0494	1.24524	2.57735	2.01017	1.94134	2.50747	2.56987	2.2708	1.47453	1.26793	1.11331	1.11541	1.14587	1.17424	1.56651	1.4649	1.13837	1.3831	1.59198	1.56289	4.26612	3.98152
10797	C428	7.48191	8.68191	18.2941	8.78398	11.142	12.0075	1.78276	1.36176	1.13727	2.24094	2.78606	0.906484	-0.627962	-0.800929	-0.514963	-0.0802696	-0.174652	0.0639005	-0.0257603	-0.412739	0.0148795	1.01842	0.944696	0.839149	0.330107	-0.108394	-0.416495	-0.412575	-0.401861	0.26315	0.601679	0.09398	-0.0395093	0.20861	0.345479	0.425834	2.83641	3.93287
10797	C51	8.56411	15.6047	19.5913	8.91778	15.2462	10.2206	2.06184	1.89888	4.12963	2.90504	1.60121	1.19044	-0.671617	-0.544148	-0.806177	-1.46032	-1.25756	-1.00629	-0.0841401	-0.271652	0.0795569	0.0451638	0.0979361	0.565362	-0.278576	-0.666892	-0.611059	-1.43127	-1.10517	-1.30287	0.0161543	-0.287337	-0.105649	-0.9029	-0.609222	-0.595609	2.68664	2.48909
10797	C512	7.33282	10.7009	11.9878	10.3749	12.446	9.47673	1.22059	0.826904	0.555362	1.89995	3.08799	0.703405	-0.183005	0.0493943	0.0121948	-0.462941	-0.343101	-0.500026	0.426923	0.285157	0.210039	0.467906	0.539501	0.40624	0.593041	0.422323	0.449422	0.135088	0.0603509	-0.0837392	0.906049	0.396684	0.273252	0.00805275	0.212804	0.175461	4.03175	3.0314
10809	C261	7.99985	11.3986	10.3809	10.3377	13.5025	12.4489	2.2826	1.4327	1.21933	2.19676	2.54804	0.689022	-0.814677	-0.700578	-0.541886	-1.26786	-1.71313	-1.09758	-0.427785	-0.381195	-0.726458	-0.545093	-0.546088	-0.849009	-0.435442	-0.241759	-0.524817	-0.779563	-0.946972	-0.987941	0.0273945	-0.458105	-0.371611	-0.295165	-0.415431	-0.443347	2.55977	2.68276
10809	C336	1.59968	1.73139	3.74966	3.41346	3.35067	8.27487	0.450615	0.204891	0.251527	0.585738	1.44909	2.14958	-0.139366	-0.0957204	0.0458601	0.676382	0.698437	0.61896	0.523304	0.510172	0.211257	1.6393	1.4769	1.473	1.52383	1.00534	1.11686	1.58305	1.54633	1.58988	1.99104	1.23339	0.877852	2.76298	3.00474	2.24743	5.7994	6.73427
10809	C420	3.93258	4.1018	10.2812	7.27819	9.46378	16.0163	1.27613	1.19627	0.942424	1.70262	3.70163	4.10736	-0.715525	-0.875008	-0.485691	0.101319	0.15164	0.162552	0.179742	-0.665025	-0.162729	1.18118	0.953179	1.19465	0.903669	-0.00600146	0.32763	0.833026	0.743966	0.865623	1.54122	0.975657	0.453593	1.52272	2.14458	1.58032	3.68304	5.10014
10811	C119	5.40548	6.81216	12.6381	8.2485	10.5367	16.1757	0.979122	1.38029	1.53819	1.56144	4.07821	2.57148	-0.634351	-0.174824	0.0772367	0.0729329	0.0486411	0.133533	0.496095	0.35347	-0.0869132	1.29782	1.19112	0.948501	0.839781	0.37501	0.0429871	0.552443	0.745832	0.625374	1.45829	0.617921	0.574156	1.23069	1.59768	1.67721	3.94036	4.31957
10811	C70	5.0663	7.13002	11.6516	8.2184	7.70874	11.817	1.0505	0.645241	0.278751	1.43754	2.62596	1.06903	0.182224	0.0612699	0.426255	0.357899	0.816777	0.697034	1.02705	0.769392	0.953209	1.64278	1.58507	1.64746	1.04966	0.789209	0.872228	1.39471	1.33798	1.28522	1.53701	0.675035	0.875375	1.50263	1.67079	1.7629	4.57398	4.87902
10822	C155	11.1284	13.5336	17.954	14.0326	14.4638	17.7692	0.639011	1.46368	1.69445	1.05887	3.49819	1.83184	0.585463	0.674639	0.757872	0.649605	0.645672	0.809259	1.13132	0.952879	0.823931	1.51112	1.38151	1.2388	1.02389	0.941776	0.84849	1.06058	1.10766	1.14734	1.43962	0.907952	0.848274	1.18541	1.45294	1.44829	3.69036	4.01917
10822	C220	4.02458	4.86146	8.99512	6.62336	8.15956	9.008	0.717303	1.05638	1.70656	1.08419	4.11377	1.14827	1.11028	1.34131	1.32538	1.73088	1.76896	1.52122	2.03272	1.78154	1.40241	2.71503	2.8554	2.3095	2.5713	1.95539	1.99312	2.13484	2.21402	2.24172	3.20968	2.13124	2.11706	2.49633	2.5588	2.83099	6.16531	6.03741
10822	C233	9.11665	11.9013	17.8189	14.6107	17.4653	19.5161	0.78167	1.3889	1.0602	1.5902	5.24451	2.29684	0.536375	0.595968	0.503747	0.650431	0.841387	0.638123	1.19416	0.968385	0.874102	1.59909	1.67811	1.50633	1.56312	1.28169	1.31132	1.22946	1.35978	1.10338	2.02117	1.2799	1.3957	1.57834	1.90647	1.69249	4.19633	3.96972
10826	C142	1.14309	2.98791	4.448	3.39432	6.89507	7.95892	0.491846	2.93325	0.669448	1.70552	3.42615	1.69769	-2.95798	-3.13499	-1.58531	-2.2759	-2.28545	-1.84568	0.26749	-1.03819	-2.11337	-0.151309	-0.550559	-0.460147	0.265083	-0.905076	-0.615916	-1.2071	-1.18102	-1.02022	0.934421	0.216972	-0.416182	0.112549	0.511283	0.732399	4.16474	4.04198
10833	C100	10.2246	9.31712	20.6381	15.7239	15.4726	28.2798	3.37301	2.56249	0.337231	3.3503	2.88161	5.14211	-0.725198	-0.661247	-0.661314	0.153931	0.280991	-0.0378229	0.00948663	-0.688703	-0.548387	0.735238	0.716212	0.763015	0.334592	0.0591504	-0.128698	0.614122	0.645687	0.549978	0.51165	0.457858	-0.00182936	0.882235	1.29796	1.39765	2.81269	3.21685
10841	C403	15.2394	21.6577	27.5423	10.1992	11.0981	16.5382	1.54368	6.42417	8.05213	0.701881	5.09305	2.51727	1.06223	1.11725	1.1659	0.829261	0.856407	0.892688	1.93099	1.42822	1.12387	2.27988	1.5145	1.72901	0.544471	0.319113	0.335754	0.385679	0.51531	0.347248	1.19686	0.156442	0.236071	0.857802	1.29655	1.1615	3.7302	3.67262
10841	C467	15.4508	22.1623	25.9502	14.5436	19.6429	15.6483	2.46099	4.54206	2.92591	3.12382	6.1476	1.94038	1.20057	1.36286	1.40283	0.906457	0.889746	1.00912	1.97037	1.49618	1.48051	2.04822	1.85068	1.73107	1.29122	1.44478	1.1451	0.810151	0.913636	0.642924	1.93507	1.40016	1.08953	0.969864	1.14478	1.3261	4.18753	3.45815
10841	C527	15.2374	16.8928	30.5877	12.385	10.4506	20.2828	1.81124	1.60545	3.72874	3.16789	4.87079	2.12956	0.291826	0.115186	0.549087	0.537945	0.311899	0.513206	0.689296	0.460265	0.456402	1.5583	1.20572	1.41156	0.163718	-0.0469568	-0.630318	0.34808	0.164971	0.525537	0.393523	-0.988423	0.122398	0.621478	0.8653	0.910713	2.8749	3.32678
10841	C651	10.9949	16.4671	19.7982	15.5293	24.6529	14.8429	1.15979	1.97582	1.00983	5.20209	9.71296	2.19988	0.559583	0.508137	0.506813	0.444769	0.487926	0.83652	1.33212	1.025	1.06301	1.36727	1.36074	1.48947	1.66622	1.2895	1.41919	0.540685	0.694088	0.723013	2.30557	1.38546	1.47562	0.737018	1.08359	1.15008	3.88334	3.60143
10858	C397	10.6217	13.9808	14.5192	14.0145	12.5194	12.3111	1.66545	1.25563	1.11308	2.77904	1.15278	1.08036	-2.30447	-2.19909	-2.17336	-2.66205	-2.71542	-2.34325	-1.93846	-2.15591	-1.91514	-1.8972	-2.07808	-1.87066	-1.56773	-2.13435	-2.15945	-2.10733	-1.78073	-2.24859	-2.01744	-2.26967	-2.20026	-2.33617	-2.1037	-2.12011	1.0088	0.661829
10875	C79	4.40752	7.36354	7.09344	6.72018	6.93235	5.99112	2.01037	1.40254	0.392955	1.11391	1.62393	0.794295	1.10333	0.914297	1.24692	0.253	-0.0795142	-0.272626	1.55244	1.02065	1.2309	1.27673	1.24281	1.12271	1.32645	1.39879	1.32397	0.986837	0.912863	0.867689	1.47632	0.795213	1.2713	1.05582	0.74429	1.11117	5.27075	4.79217
10878	C87	4.11691	6.33381	8.47761	6.71238	6.38102	6.03463	0.50088	1.92221	0.929528	0.834788	1.95457	0.290927	0.439433	0.297819	0.449417	0.506008	0.248518	0.00995348	1.35982	0.998195	0.48209	1.34533	1.53317	1.22336	1.14322	1.03364	1.30456	0.886759	0.987674	0.826856	1.42202	0.676164	0.774054	0.855577	0.953862	0.82124	5.11604	4.73893
10886	C116	7.52507	11.4219	12.287	10.2584	13.8038	10.1612	1.47705	1.50318	1.30049	2.27829	4.82937	0.437769	-1.39079	-0.99395	-0.982133	-1.63838	-1.31304	-1.5522	-0.584923	-0.607513	-0.936719	-0.585476	-0.460895	-0.766813	-0.622644	-0.43133	-0.767949	-0.987514	-1.2012	-1.17768	0.085695	-0.61469	-0.780373	-0.825044	-0.947353	-0.862988	3.12595	1.71486
10886	C139	5.30417	9.78307	7.127	8.814	12.8413	6.79459	1.73813	1.14689	0.541173	3.55846	2.47894	1.39229	2.31132	2.46867	2.33102	1.4694	1.65347	1.4814	2.97702	2.88717	2.64294	2.37863	2.48817	2.26935	3.42842	3.07975	2.97069	2.22236	2.26221	2.1479	3.42196	3.37159	2.89087	2.04004	2.27588	2.6135	6.40327	5.97528
10886	C94	3.63248	3.85662	6.75465	7.87502	4.89875	7.98762	0.611139	0.172763	0.368819	1.43534	0.982699	1.54075	0.58013	0.948234	0.84156	1.14514	1.23493	1.19873	1.07711	1.01363	1.14277	1.83506	1.84846	1.97562	1.95842	1.77483	1.90658	2.31415	2.42611	2.26661	1.7379	1.26056	1.27028	2.05476	1.90564	2.42439	5.75294	5.79577
10912	C197;C202	18.0964	15.0294	22.7816	14.8929	18.9039	15.8938	7.59733	2.58279	0.967142	2.4397	5.1647	0.771824	-0.984957	-0.792978	-0.908418	0.0362715	0.124692	0.304264	-0.367515	-0.805434	-0.741339	-0.00267865	-0.00176665	-0.1096	-0.323572	-0.544965	-0.84655	-0.579069	-0.618737	-0.994703	0.108646	-0.58731	-0.44295	-0.636116	-0.499204	-0.536936	2.30583	1.88625
10912	C240	9.57103	10.895	18.2982	12.0844	12.0006	16.7838	1.2578	1.84657	0.914805	1.73131	3.84378	1.09479	-0.284339	-0.238582	-0.202303	0.158827	0.0966426	-0.1057	0.356113	-0.0885074	0.00544003	0.76083	0.852116	0.904188	0.229336	0.0192966	-0.0158058	0.516408	0.359246	0.334435	0.713658	-0.0722959	0.0499742	0.605319	0.783954	0.753978	3.24231	3.33624
10923	C99	7.16936	9.64605	11.8562	8.75364	8.98362	9.88142	0.512221	2.59963	0.952613	1.00426	1.66292	0.705611	0.114807	0.171057	0.322641	0.143598	0.128971	0.34036	1.02422	0.598197	0.272578	1.05226	0.910345	0.825283	0.538809	0.225116	0.636509	0.676288	0.503274	0.369672	0.813853	0.457607	0.315615	0.66191	0.56612	0.771309	3.99121	4.01996
10927	C41	12.4961	15.368	13.5325	7.68577	7.24391	6.96139	1.20333	0.635576	1.04737	0.929636	3.15683	0.502204	0.340218	0.595541	0.337019	0.202068	0.424839	0.290067	0.642441	0.730116	0.617665	0.553705	0.537519	0.348505	-0.200205	-0.194998	-0.26062	-0.697789	-0.299651	-0.364269	0.215617	-0.686452	-0.794194	-0.37113	-0.488722	-0.57736	3.46261	3.26821
10937	C312	6.00422	7.28495	9.17824	5.8541	7.28439	6.94042	0.552256	1.6108	0.934926	1.74802	3.08714	0.228505	-0.169241	0.0305982	-0.137475	-0.330263	-0.154207	-0.304569	0.446001	-0.0931131	-0.0486344	0.451893	0.573321	0.278932	0.402542	-0.0718285	-0.00508505	-0.515339	-0.380221	-0.714398	0.72241	-0.137034	-0.281459	0.0778184	-0.0171855	0.0339306	4.15369	3.60701
10937	C354	4.42482	7.43176	5.43172	3.78633	7.03992	3.57935	1.64594	0.793465	0.300511	1.80095	3.29245	0.648031	0.793782	1.09619	1.2371	0.134261	0.172319	0.162438	1.4901	1.18169	1.3705	0.911568	0.96608	0.807764	1.33021	0.59035	0.574674	-0.247275	0.125524	-0.12632	1.89949	1.34535	0.563026	0.202287	0.102241	0.575747	6.10137	4.0938
10937	C428	4.04214	5.19473	6.6114	4.19889	5.42097	5.68535	0.422198	0.993795	0.441667	0.582972	1.32274	0.732786	0.616145	0.884854	0.567031	0.438155	0.646353	0.642114	1.18893	0.660753	1.13343	1.36416	1.42682	1.23586	0.796919	0.841112	0.901872	0.679849	0.562067	0.342157	1.41327	1.02329	0.731059	1.29284	0.920561	1.16032	5.45486	5.0675
10949	C48	5.93047	8.62979	8.95243	7.0761	9.50164	8.69493	0.852841	0.917184	0.537728	1.26305	1.24359	0.97211	0.84995	0.911066	0.715895	0.403049	0.461173	0.590594	1.34955	1.19621	1.04364	1.33105	1.25938	1.15783	1.21374	1.17428	0.992692	0.662608	0.775345	0.64192	1.51131	1.36202	1.13263	1.2218	1.03847	1.36167	4.81314	4.64885
10954	C11	2.21336	2.27647	3.249	4.1681	3.17199	3.18144	0.342511	0.354267	0.338118	0.996906	1.47026	0.289313	-0.195078	-0.5254	-0.209037	-0.0381716	-0.409672	-0.62005	-0.429641	-0.402386	-0.0450044	0.309718	0.0422986	0.310547	0.605452	0.503739	1.11333	0.70434	0.390063	0.164563	0.824806	0.203238	-0.46931	0.11319	0.120411	0.338016	5.39267	4.93676
10954	C81	5.71418	9.10656	10.0171	6.83508	6.90502	5.27939	1.41454	2.26683	0.320977	1.53134	2.4011	1.15464	1.67806	1.87968	1.95904	1.27813	1.37388	1.07205	2.5978	2.01619	2.02351	2.37764	2.3762	2.29612	2.17646	2.08032	1.94354	1.44836	1.74309	1.39955	2.33492	1.59716	1.50764	1.54856	1.05148	1.67786	6.29375	5.04515
10956	C156	12.0396	17.5615	11.6567	16.83	24.4268	14.4358	3.2565	1.61185	1.91056	5.36774	6.66536	3.92318	-1.27486	-1.26768	-1.37131	-2.23749	-2.01711	-1.616	-1.02234	-1.24197	-0.994024	-1.69	-1.90445	-1.43765	-0.599397	-0.796476	-0.864649	-1.69881	-1.36494	-1.56065	-0.216988	-0.985078	-0.628112	-1.80869	-1.28186	-1.01608	1.984	0.862808
10956	C28	5.95323	8.36214	8.59598	5.41192	5.82734	3.72846	1.33762	3.1473	0.862892	1.48719	1.11251	0.736363	1.44261	1.7042	1.26739	1.01854	1.0804	0.868265	2.26526	1.63826	1.25778	1.58893	1.85819	1.83355	1.57968	1.02604	1.51687	0.924893	0.836932	0.671799	1.49955	1.02977	1.06887	0.219234	0.662509	0.783677	5.85397	4.74686
10956	C301	9.14644	13.6138	20.767	15.8014	20.5385	14.4079	0.534512	2.57045	1.12628	2.56835	4.63773	1.49233	0.888357	1.09733	1.01539	0.996598	1.12379	0.985608	1.88435	1.50444	1.38609	2.19117	2.28305	2.12834	1.98455	2.11243	1.90392	1.60624	1.72544	1.5071	2.5184	1.88847	2.14781	1.6987	1.51135	1.81022	4.24463	4.69236
10956	C86	9.25799	10.1535	14.2616	8.99582	8.49059	10.0707	1.05308	1.38809	1.95695	0.778869	0.435635	0.598878	-0.285133	-0.315629	-0.640818	-0.683657	-0.439096	-0.387182	-0.195064	-0.219607	-0.561455	0.380766	0.0977316	0.0158335	-0.380978	-0.462144	-0.497291	-0.476412	-0.42711	-0.756249	-0.539402	-0.670155	-0.540706	-0.367426	-0.241647	-0.402497	2.99254	2.9566
10957	C137	2.73713	1.13263	0.165511	73.9545	93.1666	83.3174	0.609353	0.891777	1.07526	22.146	35.9743	19.9974	1.6768	1.61265	1.92824	1.32464	1.25059	1.09345	-0.377682	-0.248862	1.25078	-3.79187	-4.87312	0.965179	6.82233	6.37146	6.54139	5.74391	5.96606	5.97663	7.14327	6.32463	6.24251	6.55391	6.67973	5.99319	6.70759	6.63692
10957	C20	7.03208	4.51492	5.00938	96.9475	93.9073	110.721	0.646378	2.40847	2.474	7.97613	36.103	23.0891	0.448817	0.344377	0.404468	0.11701	0.167535	0.245482	-0.505687	-0.946429	0.398202	-0.0225666	-1.01537	0.433823	4.11063	4.1519	4.20756	4.0863	4.02549	3.85688	4.59507	3.64816	3.83825	4.59087	4.12447	4.07899	4.15354	4.08216
10964	C120	9.3801	10.8515	13.9224	10.7515	12.1716	12.8499	1.28112	0.262362	0.702727	0.965214	2.15893	0.949687	0.296634	0.0647019	0.316982	-0.202477	-0.0280126	0.0726847	0.336254	0.284028	0.270622	0.657099	0.728984	0.58338	0.347525	0.374161	0.00513525	0.349779	0.295554	0.329532	0.742417	0.30182	0.343535	0.481254	0.479908	0.661323	3.58378	3.41823
10964	C155	16.7002	20.1189	23.2429	15.482	15.2208	14.7006	2.20393	3.22624	1.94259	2.45926	5.39297	1.75494	1.08326	1.27748	1.1321	0.797058	0.8145	0.967307	1.51274	1.05383	1.27532	1.50153	1.60323	1.36185	1.23035	1.08813	0.6794	0.679769	0.899444	0.83894	1.36287	0.3445	0.926996	0.623085	0.944093	0.916682	3.43166	3.75636
10964	C357	2.9144	3.23147	5.17618	4.45983	5.65141	5.71236	0.424379	0.498924	0.398687	0.682648	0.982054	0.529499	-1.2349	-1.02661	-0.954021	-1.19828	-1.31878	-0.773626	-0.767792	-1.19928	-0.839062	-0.132891	-0.29244	-0.341712	-0.165007	-0.601774	-0.791324	-0.318484	-0.423429	-0.523467	0.145011	-0.239132	-0.292752	-0.264678	-0.0747151	-0.00105284	4.21327	3.8193
10964	C396	9.47838	12.1226	11.0228	11.7828	13.5962	11.5881	2.24384	1.38228	1.10528	3.60363	5.28491	1.11005	0.963591	0.940991	1.03568	0.367414	0.365634	0.364852	1.17384	0.845698	1.06453	1.00396	0.945144	0.723309	1.58988	1.22738	1.19645	0.558007	0.799357	0.550892	1.76361	0.775901	1.04106	0.811844	0.989384	1.08766	4.43906	3.70543
10982	C1046	5.33348	7.11127	11.2145	6.53933	7.14162	6.98413	0.460719	1.55875	1.16941	1.0443	1.26468	1.34805	-0.428665	-0.251587	-0.0990525	-0.329622	-0.350807	-0.163373	0.459653	0.138574	-0.164685	0.834475	0.935237	0.635391	0.398792	-0.240188	0.0873528	-0.00913398	0.0278839	-0.12341	0.406347	-0.0999457	0.145567	0.209537	-0.204738	0.350661	4.16373	3.7528
10982	C498;C501	7.73022	10.1361	17.0719	12.9087	11.7587	16.7818	2.33261	1.8241	1.47743	4.13119	6.07717	2.7967	-2.22855	-1.46091	-1.58602	-1.05587	-1.19618	-0.920893	-0.798748	-0.936214	-1.31648	-0.334437	-0.336191	-0.124458	-0.644599	-1.24993	-1.2201	-0.411498	-0.110892	-0.372823	-0.0744487	-0.945832	-1.38848	-0.541987	-0.0598987	-0.267374	1.51819	3.05236
10983	C47	5.44564	6.40749	9.32076	8.45882	9.33983	9.01452	0.243165	0.19153	0.453555	0.955371	4.2572	0.270283	-0.121143	-0.0483734	-0.174487	-0.203596	-0.0650711	-0.17654	0.119985	0.135603	0.0537773	0.683144	0.561638	0.68665	0.742307	0.545411	0.549494	0.385892	0.534051	0.265764	1.31012	0.285946	0.344208	0.552314	0.638815	0.595713	4.27466	3.85978
10989	C155	9.05413	12.8462	12.3544	11.2685	18.0364	13.2912	1.58284	1.70478	0.589167	2.72024	5.14329	1.65126	1.77483	1.88549	1.88302	1.27492	1.46435	1.48967	2.33358	1.95997	2.10668	2.15239	2.05936	2.01953	2.33791	2.2464	2.17079	1.66358	1.69893	1.54854	3.05963	2.40887	2.40043	1.97138	2.26085	2.31539	5.20711	4.98088
10989	C250	5.46135	6.53637	9.24806	7.05123	7.35721	7.1812	0.690063	1.90252	0.511868	0.691939	1.6499	0.577945	0.955895	1.3019	1.40711	1.21592	1.50424	1.26857	1.97868	1.35264	1.27318	1.99912	2.12574	1.98163	1.89866	1.53756	1.66751	1.54439	1.61422	1.60301	2.02195	1.71637	1.3782	1.58107	1.63181	1.79884	5.82759	5.11282
10999	C155	5.09	7.71068	13.6826	8.25347	9.28731	11.952	2.38979	1.90394	2.54037	2.42724	1.37328	3.59341	-2.97187	-3.93014	-4.13715	-2.50609	-2.64915	-2.49518	-2.50726	-2.16668	-2.87328	-1.42355	-1.95635	-1.68506	-2.73355	-2.35128	-3.20442	-2.07163	-2.02057	-2.12411	-2.05474	-2.4824	-2.20487	-2.06751	-1.42642	-2.15631	0.781307	1.58121
10999	C266	10.2632	11.79	12.0143	14.4137	15.0156	12.8781	1.45677	2.27755	1.15361	1.27036	3.62073	3.28328	-1.61072	-1.59025	-1.23117	-1.38694	-1.50174	-1.11965	-0.916006	-1.45082	-1.25316	-1.05074	-1.15971	-1.32797	-0.785615	-0.981081	-1.03621	-0.825911	-1.07153	-0.800384	-0.502853	-0.89596	-1.17448	-1.20358	-0.68967	-1.34468	1.89546	1.85994
11011	C151	10.2816	14.4742	18.204	10.6192	14.9226	16.4409	1.51227	3.473	1.03372	1.52922	1.82605	3.46754	-0.378074	0.00254378	-0.238606	-0.588302	-0.303801	-0.472814	0.511959	0.143319	-0.164563	0.560962	0.401522	0.520565	0.0492094	-0.340528	-0.25043	-0.359461	-0.235074	-0.563093	0.404157	0.116001	0.102609	0.0756243	0.304841	0.661688	3.10832	2.79572
11011	C239	5.71702	6.20318	16.5832	4.79908	3.25745	8.36536	2.28609	1.34961	2.46158	1.69305	0.617527	0.360707	0.298155	0.228599	0.500095	1.16897	1.32614	1.49442	1.17267	1.11753	0.571217	2.43139	2.55639	2.12956	0.318044	-0.318972	0.443156	1.10918	0.992331	0.957612	0.275061	-0.275067	0.0736305	1.44262	1.31868	1.39439	4.42524	5.50407
11011	C258	6.87392	8.93236	11.8331	8.81375	7.52774	11.3202	1.26092	0.476952	1.44271	1.09323	2.96708	0.44972	-0.849788	-0.0408625	-0.304913	-0.242322	-0.276764	-0.509358	0.0654465	0.0377149	-0.0814412	0.578412	0.434684	0.225767	0.232306	-0.10346	-0.129411	-0.194004	0.171985	-0.0496881	0.317636	-0.264298	-0.77209	0.336098	0.299671	0.411315	3.84509	3.13902
11022	C100	7.48745	10.9299	12.1945	10.1089	12.4422	13.7402	2.50896	1.301	0.459771	1.8376	3.13749	0.459867	-0.247538	-1.15753	-1.34695	-0.129638	-0.282873	-0.563572	0.0759294	-0.0361949	-0.266587	0.0408721	0.143273	0.0628646	0.217745	-0.0197723	-0.306037	-0.429467	-0.215396	-0.376692	0.49876	-0.0285068	-0.136231	0.199642	0.271458	0.292409	3.3577	2.87836
11022	C243	8.75502	14.9318	10.7174	11.0019	15.8457	10.4992	1.75795	2.34951	0.787903	3.0683	4.42729	0.354283	1.392	1.52789	1.51274	1.00048	0.946265	0.943567	2.23271	1.93738	1.80199	1.59314	1.38969	1.55396	2.09832	1.75768	1.78236	1.26538	1.22885	1.1678	2.50485	1.87562	1.84873	1.43275	1.48487	1.53013	5.00742	4.46105
11022	C324	12.5677	17.3931	14.9423	20.0324	26.3042	20.3015	2.08643	2.25134	1.37733	5.89069	7.65301	2.05231	-0.151432	-0.100922	-0.108378	-0.691327	-0.406505	-0.505612	0.344514	-0.00425419	0.0840322	-0.219424	-0.0603865	0.0467612	0.860729	0.660981	0.614977	-0.0936229	0.0284356	-3.75119e-06	1.18013	0.45306	0.581433	0.20063	0.489589	0.403293	2.97679	2.3529
11022	C442	6.22875	8.64794	7.82058	6.37435	7.82083	6.80532	0.735208	2.02855	1.14468	1.28134	1.49761	1.45281	0.264269	0.600621	0.318345	0.208284	0.145722	0.251991	1.10851	0.764731	0.441623	0.446778	0.850986	0.581853	0.656448	0.61044	0.48845	0.0210997	0.164433	0.0483857	0.886317	0.662163	0.331278	0.048713	0.61723	0.61184	4.44248	4.16376
11022	C48;C53	8.57606	13.2761	12.39	12.4836	15.3583	12.6985	1.78882	1.48133	0.485903	2.07056	2.87449	1.09131	0.462542	0.670521	0.805666	0.111147	0.0797227	0.333872	1.09887	1.16924	0.854946	0.900214	0.918724	1.00515	1.29904	1.10979	0.996668	0.828686	0.641195	0.837991	1.53894	1.1797	1.035	0.93549	1.11365	0.881416	3.97803	3.93021
11025	C118	2.64196	3.34469	4.78001	6.26438	7.7303	7.96254	0.421805	0.609713	0.317724	1.44268	2.25489	0.720531	0.181568	0.659449	0.649089	0.390646	0.551301	0.852691	1.14203	0.905384	0.615742	1.32164	1.50696	1.37998	2.34145	1.85623	1.7842	1.56334	1.5875	1.6254	2.54214	1.88068	1.8663	2.03828	2.28286	2.09608	5.53903	6.04037
11028	C322	10.939	17.757	11.5441	15.3521	19.077	12.0493	4.20658	2.00507	3.14055	7.48329	6.19045	1.99892	-1.24181	-1.30921	-1.2063	-2.28548	-2.0893	-2.34047	-0.889111	-1.21539	-1.0351	-1.6065	-1.30313	-2.09366	-0.335845	-0.853265	-0.995341	-1.99387	-1.68161	-1.67897	-0.457076	-1.09137	-1.28081	-1.8868	-1.41602	-1.51507	1.6579	1.23612
11028	C37	2.45254	4.82198	4.73314	4.26599	5.27645	4.77985	0.517258	1.29317	0.22781	0.425618	0.956904	0.892074	-0.671728	-0.34416	-0.220946	-1.07612	-0.741742	-0.418324	0.715677	0.536059	-0.0622092	0.448029	0.3207	0.340313	0.421902	0.371147	0.165306	0.139628	0.117159	0.103446	0.623454	0.736553	0.219347	0.159767	0.323118	0.668665	4.60522	4.93626
11039	C595	9.08949	10.0747	18.3864	11.8707	10.549	16.7909	2.59117	1.3044	3.54538	2.2203	1.62383	1.20766	-1.21904	-1.14633	-1.58058	-0.677251	-0.700242	-0.477143	-0.76242	-1.03126	-0.661212	-0.257749	0.301894	0.104675	-0.556251	-0.835883	-0.956049	-0.372471	-0.23896	-0.530145	-0.56853	-1.00837	-0.678888	-0.0968497	0.0283588	-0.175579	2.25932	2.72646
11039	C627	8.85681	12.2164	14.5682	15.2933	15.1392	14.2845	0.769586	1.01752	1.15456	1.83994	2.159	0.746971	-0.326446	-0.221336	-0.120836	-0.218589	0.0366642	-0.138696	0.416934	0.303839	0.176503	0.545627	0.443258	0.670391	0.89731	0.681611	0.624609	0.394772	0.629865	0.510843	0.829025	0.438516	0.558136	0.497215	0.467901	0.609049	3.29943	3.36496
11052	C171	4.19719	5.98399	6.59338	6.93387	9.18519	8.34232	1.40177	0.841388	0.297206	1.90461	3.37831	2.72455	0.89353	0.919397	1.48342	0.571013	0.390577	0.346129	1.16081	1.17255	1.50373	1.47082	1.3451	1.44089	2.10776	1.64291	1.50708	1.15461	1.30725	1.22988	2.4424	1.72351	1.52578	1.40138	2.24503	1.6287	5.29295	5.3906
11064	C193	4.76792	6.41842	10.294	9.313	7.27737	17.0634	0.419188	0.315367	0.406404	2.10672	1.58665	1.22596	0.66532	0.360165	0.531939	0.707882	0.601335	0.694197	1.08859	1.03131	0.947089	1.75988	1.70571	1.64594	1.33757	1.14364	1.33279	1.91864	1.84144	1.78207	1.53989	0.973417	1.09728	2.44633	2.52986	2.32264	3.86846	6.09948
11075	C314	12.0005	23.4861	21.6864	10.9583	10.6761	7.94275	0.763113	5.844	5.17098	1.59358	1.23849	1.83795	1.84047	1.91002	1.97186	1.71561	1.78421	1.89091	3.18539	2.7865	2.49077	2.63644	3.06425	2.41693	1.95845	1.92723	1.82847	1.47573	1.56262	1.57416	1.86798	1.62054	1.56187	1.21225	0.958215	1.59991	5.03347	4.78855
11088	C30	10.2552	16.1687	22.3769	6.49854	0.58661	0.121507	2.05375	3.39006	1.47324	0.645997	0.707741	1.02812	5.66794	5.50342	5.69725	6.03852	5.913	6.26264	6.76444	6.59034	6.15714	6.98598	7.06104	6.87133	5.19472	5.03066	5.05719	5.21948	5.21098	5.42074	-0.613911	2.74861	3.02325	-1.44213	-3.56718	3.35319	8.99646	9.26894
11104	C168	7.02382	12.0057	9.90198	10.7477	16.2209	12.1793	2.31894	1.37797	0.988866	3.61867	3.39586	0.636312	-0.769444	-0.683999	-0.37249	-1.44468	-1.64464	-0.931567	-0.0192493	-0.258321	-0.32567	-0.568486	-0.317677	-0.550869	0.271802	0.0101449	-0.371395	-0.683076	-1.06673	-0.325342	0.559989	0.0407988	0.098379	-0.262403	-0.112702	-0.165987	3.53421	2.18005
11104	C201	7.40185	10.4173	11.9343	11.953	14.3954	11.9302	1.15453	0.975729	0.399555	2.1793	4.05242	0.771505	-5.69029e-05	0.0406538	0.101946	-0.301612	-0.363746	-0.394356	0.486056	0.308184	0.226235	0.581408	0.54237	0.4851	0.895485	0.67899	0.691105	0.442835	0.232635	0.290307	1.23811	0.57386	0.608395	0.495226	0.471406	0.64076	3.88975	3.31647
11105	C138	116.042	106.851	122.718	127.915	95.9483	77.2983	22.3375	22.789	7.88661	20.5688	7.94409	6.63644	5.65934	5.45808	5.43059	5.3749	5.01729	4.91846	5.21999	4.86769	5.4845	5.44896	5.28155	5.44092	5.22233	5.77159	5.55529	5.40466	5.57785	5.17011	5.00719	4.93449	5.16468	4.86086	4.63081	4.67923	5.35193	4.83832
11117	C164	7.36236	12.1793	9.43158	10.9047	14.6948	12.0031	1.51378	0.584829	0.776719	3.06582	3.41243	0.919975	-0.334381	-0.326012	-0.40626	-0.804389	-0.858298	-0.990065	0.128805	0.162237	0.0278209	-0.397577	-0.225321	-0.164811	0.397689	0.256521	0.25829	-0.399875	-0.285428	-0.54638	0.737516	0.227079	0.166897	0.208108	0.00244398	0.0452602	3.24692	3.04066
11117	C348	5.80748	9.36172	7.00679	7.13674	11.3316	5.65397	1.44158	1.45161	1.42499	2.27409	2.35017	0.506661	-1.42654	-1.62622	-1.64236	-2.24965	-2.23576	-2.05271	-0.967659	-1.1666	-1.41577	-1.78243	-1.28284	-1.73883	-0.985268	-1.31817	-1.28616	-1.86383	-1.80186	-2.19382	-0.731195	-0.718685	-1.27362	-1.87308	-2.05705	-1.80243	3.05891	1.40856
11129	C368	11.6995	18.3923	13.1148	16.38	21.8995	13.8417	4.22486	2.44504	0.896941	6.96054	4.45063	1.88406	1.71504	1.61747	1.53823	0.703552	0.73898	0.662109	1.99286	1.84454	1.60825	1.2687	1.43896	1.27427	2.20106	2.08182	2.27853	1.14397	1.13041	1.05249	2.38267	1.96051	1.85785	1.23951	1.61489	1.36101	4.54333	3.97275
11138	C29	4.19984	6.43469	7.63651	6.03531	5.12035	3.7805	1.92522	1.25224	0.942563	1.8763	1.90071	2.30351	2.47649	2.14431	2.69091	0.496602	1.70783	2.21733	2.84732	2.28839	2.57762	2.84804	2.98158	2.62485	3.01438	2.52207	2.9038	2.41475	2.23254	1.78449	2.78589	1.82231	2.11626	1.99822	0.822944	2.5903	7.07593	5.98226
11142	C100	7.81142	13.0241	10.9649	9.87928	10.1469	9.83327	1.57339	3.22357	0.270274	2.04589	2.15119	1.81871	2.57831	2.71547	2.74795	2.07677	2.16666	2.2886	3.53145	3.12309	2.84492	2.92899	2.8783	2.94729	3.02018	3.10849	2.9707	2.457	2.55481	2.49551	3.13638	2.68051	2.60215	2.46979	3.00637	2.80697	6.18145	6.03301
11142	C4	9.97905	10.9945	19.2867	10.6085	9.49583	11.9999	0.994011	1.29567	1.81915	1.50777	3.18533	0.951794	1.88965	1.93088	2.05248	2.1574	2.22953	2.21322	2.40245	2.17401	2.07955	2.9677	3.18166	2.93912	1.75721	2.1812	2.14159	2.23065	2.39312	2.29889	2.51328	1.74901	1.75947	2.21025	2.42127	2.40321	5.35002	5.45761
11142	C83	4.07642	6.0161	5.89659	5.42009	8.059	5.63763	0.414807	1.74199	0.784672	1.46906	2.65651	1.40109	2.22809	2.33195	2.41653	2.18504	2.2693	2.57077	3.2602	3.01103	2.41419	2.88336	3.05001	2.6652	3.37903	2.72066	2.66545	2.35509	2.62003	2.7275	3.79202	3.27759	2.88112	2.40453	3.12799	2.87168	6.69173	7.2086
11145	C223	7.77249	10.1288	12.992	9.67804	9.78723	10.6653	0.850579	2.39831	1.61197	0.662323	3.46937	0.978166	-1.08045	-1.13184	-0.838529	-1.18352	-0.868786	-0.841337	-0.245942	-0.718063	-0.862171	-0.419633	-0.0659916	-0.263098	-0.588312	-0.615353	-0.669332	-0.614133	-0.869297	-0.690017	-0.128555	-0.988938	-0.857175	-0.688633	-0.435782	-0.478377	2.61277	2.7767
11148	C40	5.60148	8.9953	10.1007	6.71966	9.30225	7.65669	0.662076	1.4089	0.536823	0.567589	1.45428	0.891858	-0.411511	-0.295554	-0.321511	-0.77964	-0.493435	-0.5374	0.459303	0.0925014	0.0787648	0.464153	0.342019	0.326028	-0.0936808	-0.103798	-0.173198	-0.237354	-0.215237	-0.440299	0.501997	0.191384	0.0824109	-0.0384047	-0.17981	0.15143	3.82788	3.54187
11151	C31	32.4155	40.0145	33.5054	67.3538	82.6097	61.5163	7.77299	4.20118	1.5234	12.2542	14.534	4.15421	2.42873	2.65834	2.9175	1.95614	2.17996	2.50098	2.77674	2.5768	2.8788	2.55536	2.42469	2.48391	3.48788	3.84984	3.65458	3.58889	3.22648	3.16445	4.02772	3.51782	3.82417	3.47346	3.29351	3.32672	4.08537	4.04567
11151	C41	35.0633	35.5375	44.0055	65.2783	50.2531	68.8025	7.92613	1.74339	0.823215	18.7218	4.76408	5.18452	4.79915	4.99208	5.25176	5.16121	5.38843	5.69549	5.31329	5.18093	5.20798	5.57145	5.53751	5.51828	5.62538	5.85992	5.81769	6.62381	6.47347	6.26772	5.86267	5.5888	5.75035	6.29933	6.17861	6.08363	6.71305	6.74026
11160	C246	8.42266	10.836	16.0202	13.402	14.1009	19.4695	0.941525	0.852123	1.48	1.25073	4.58833	1.29442	0.379191	0.52951	0.10234	0.42825	0.449779	0.588507	0.888486	0.661603	0.779143	1.48555	1.23153	1.30434	1.18839	0.932176	0.889746	1.21587	1.15007	1.12194	1.64771	0.868384	0.953005	1.64554	1.70468	1.51518	3.93752	4.0275
11160	C418	4.25812	5.97039	14.0526	6.67986	5.12173	8.4104	0.899696	0.857616	1.47751	1.82164	0.752531	1.79102	-0.542606	-0.814064	-0.706676	-0.216212	-0.662894	-0.0918504	-0.00361759	-0.232876	0.182172	1.36058	1.05665	1.23326	0.508295	-0.212483	-0.539734	0.318721	0.499576	0.288934	-0.00989629	-0.303345	-0.404663	0.331264	0.288553	0.80891	4.1757	3.92015
11167	C502	6.83198	7.25216	13.7693	8.32113	9.0317	16.5767	0.827132	2.817	1.28644	2.02951	2.2801	2.38125	-1.46911	-1.4162	-1.43339	-1.33441	-1.16683	-1.04861	-1.28442	-0.668824	-1.72271	-0.30002	-0.165937	-0.435071	-0.912988	-1.40939	-1.53557	-0.692827	-0.665842	-0.945073	-0.627027	-0.750436	-1.34873	-0.281324	0.102948	0.0804369	1.85854	3.26171
11167	C627	6.61179	9.18455	10.9612	8.81073	11.8043	10.0526	0.955491	2.37431	1.70247	1.79049	3.47694	0.806454	0.198847	0.0227113	0.263172	-0.258911	-0.167376	-0.0808184	0.828779	0.498673	0.0838668	0.688029	0.960813	0.52785	0.780009	0.316752	0.732857	0.098074	0.293726	0.241532	1.2755	0.710517	0.511397	0.605325	0.48264	0.714221	3.82175	4.00843
11167	C640	4.05777	7.83477	7.37581	6.10068	8.24773	7.45131	1.27839	1.31984	0.828976	1.41617	1.01302	1.13729	-0.828362	-1.03882	-0.91521	-2.3322	-1.3396	-1.12607	-0.141752	-0.194885	-0.605881	-0.593218	-0.32225	-0.288316	-0.117606	-0.621916	-0.814826	-0.744606	-0.804591	-0.947015	-0.412079	-0.247701	-0.0604165	-0.606643	-0.385041	-0.168021	3.42891	3.29068
11173	C166	8.95128	13.4795	13.5154	13.0599	19.3523	13.8037	2.20134	1.43391	0.96245	4.57406	6.68294	1.67616	-0.268875	-0.202531	-0.0877287	-0.673888	-0.497458	-1.11632	0.286025	0.0565358	0.00585291	0.0363142	0.0910789	0.232521	0.825451	0.129011	0.254851	-0.189347	-0.232878	-0.36403	1.1448	0.539545	0.229282	-0.0538789	0.286554	0.21859	3.19453	2.82006
11173	C645	4.64554	6.76925	7.64367	7.24084	8.46368	8.78649	0.904008	0.910582	0.153349	1.2342	2.78435	0.894782	1.30189	1.12023	1.39116	0.711211	0.793824	0.924221	1.77833	1.57999	1.3924	1.79115	1.74956	1.73581	1.98232	1.58126	1.96654	1.50774	1.4345	1.61203	2.39102	1.80911	1.51745	1.83721	2.11858	1.9238	5.51053	5.42634
11175	C282;C285	5.42307	5.84556	8.50407	10.1428	22.967	24.5427	1.762	2.05921	2.52794	4.45837	16.608	10.6705	0.384822	0.476771	-0.544899	-0.0371812	0.201291	-0.6732	0.583136	0.0283547	-0.382994	1.00722	0.140221	0.703496	1.79534	1.03167	0.937351	0.395183	0.495173	0.572511	3.01856	1.8578	1.27459	1.53187	2.74843	2.15784	4.24872	4.09665
11175	C285	22.339	30.456	30.3073	32.319	52.6166	47.5836	4.02893	7.5731	5.17046	9.33055	18.2951	9.47012	-0.231773	0.0471526	-0.222201	-0.551262	-0.519758	-0.574906	0.487504	-0.0336933	-0.1387	0.356188	-0.117161	0.0548995	0.763355	0.519302	0.223967	0.00438304	-0.159058	-0.207781	1.40191	0.807679	0.471895	0.582589	1.06133	0.602408	1.82951	1.81097
11175	C293	5.97621	7.91529	10.8908	9.40015	15.6952	19.0727	0.94428	2.62154	1.0444	4.06176	6.92002	7.25541	-1.68071	-1.09143	-1.28889	-1.60188	-1.32735	-1.52855	-0.614592	-0.844467	-1.58411	-0.405322	-0.584295	-0.672363	0.179023	-0.842779	-1.02703	-1.05974	-1.03744	-0.810127	0.617931	-0.350862	-0.3474	-0.329337	0.768446	0.324099	2.63099	2.65866
11175	C311;C314	6.91954	11.7153	8.56856	10.2134	20.7423	14.8766	2.64629	2.57117	0.191385	5.47834	9.27772	2.21938	-0.718652	-0.587524	-0.824358	-1.75925	-1.48244	-1.77174	-0.111082	-0.451002	-0.730956	-0.869014	-0.919217	-0.858614	0.341633	-0.231564	-0.200949	-1.1068	-1.60232	-0.973695	1.04352	-0.0234448	0.159425	0.0441687	-0.34552	0.0422536	3.34884	1.9762
11178	C277	17.8669	20.5487	22.2528	6.7666	9.94539	6.72812	2.84301	2.53677	1.98418	0.939408	3.5795	1.73566	3.46175	3.72019	3.70933	3.21344	3.50263	3.19134	3.86608	3.58318	3.55533	3.69574	3.92699	3.72668	2.18301	2.18925	2.32847	1.89897	1.98723	1.80702	3.15291	2.48041	2.23044	2.11141	1.65598	2.4049	6.38887	5.5133
11178	C325	8.89681	13.3353	22.6893	3.74007	2.33606	4.6284	1.70843	2.4446	2.22977	1.24746	2.86363	1.19328	2.91614	3.42498	3.258	3.15056	3.71453	3.42236	3.90971	3.62861	4.15663	4.65808	4.80944	4.52773	2.24587	2.75992	2.21356	1.47249	1.83402	1.85938	2.83581	0.0673268	1.25252	2.63705	1.91462	2.5633	7.05814	6.55185
11178	C69	41.9314	60.4566	50.7896	20.8063	21.9438	23.2702	5.85088	12.0645	8.28942	2.49387	4.31067	0.844014	3.52618	3.66753	3.64325	3.21646	3.37395	3.22233	4.28168	3.78145	3.84533	3.69476	3.96036	3.49924	2.62509	2.4796	2.62783	2.2991	2.29763	2.2544	2.80662	2.44332	2.27226	2.53133	2.62757	2.61731	4.54479	4.84624
11178	C69;C75	6.25532	14.4063	15.6573	6.60087	5.72374	6.55454	0.853502	6.93245	1.75924	1.07501	3.6165	0.605904	2.0798	2.08892	1.91238	1.56146	1.85069	1.7618	3.7698	2.87462	2.59375	3.1926	3.36398	3.04199	2.22227	2.20869	2.03203	1.75167	1.74436	1.76149	2.61264	1.04391	1.5866	2.00136	1.78728	2.04112	6.1507	5.59853
11178	C75	144.823	193.904	190.962	48.8667	41.23	44.7193	13.2731	43.2179	33.5528	2.02241	4.86672	2.9592	2.61676	2.92884	2.88654	2.6358	2.85411	2.73734	3.54125	2.96422	3.08736	3.07547	3.45136	2.99983	1.15783	1.16662	1.3063	1.21173	1.16493	1.24778	1.07521	0.761148	1.05576	1.12544	0.969838	1.14845	2.34227	2.14228
11203	C162	8.23149	13.8171	14.0978	8.83883	13.298	9.25993	2.12108	1.54642	1.66359	2.68668	4.44586	0.951729	2.59291	2.66689	2.82861	1.85827	2.03087	2.36918	3.29941	3.13833	2.97731	3.22128	3.30822	2.97259	3.14377	2.62821	2.66614	2.22772	2.13109	2.16603	3.58547	2.76842	2.89542	2.39575	2.69056	2.5966	6.00686	5.98079
11203	C205	6.80258	13.3582	8.16725	9.15645	10.8631	7.11552	2.4018	3.31039	0.96679	1.58054	4.61871	0.391848	-1.25455	-1.08278	-1.42994	-2.30713	-2.14526	-1.88221	-0.363357	-0.691271	-1.0756	-1.62369	-1.32261	-1.31333	-1.15975	-1.06747	-0.959276	-1.35072	-1.29619	-1.69623	-0.40628	-1.05739	-1.56142	-1.67209	-1.65525	-1.52893	2.95001	1.43825
11203	C215	7.7183	8.73309	18.1863	8.74695	7.59751	11.9176	1.5223	4.23243	3.28826	1.17608	3.22831	2.43527	-0.723232	-0.160554	-0.547664	-0.168001	-0.0205896	0.0120029	0.605853	-0.310508	-0.564736	1.22056	0.986445	0.69846	0.160308	-0.185307	-0.395321	0.0690433	-0.0505502	-0.123231	0.320783	-0.789101	-0.403972	0.0483602	0.639639	0.388191	3.24074	3.61439
11206	C122	9.83786	13.5547	14.9939	9.60902	5.09696	7.63975	1.63929	2.64844	0.565966	1.7558	5.6786	0.404635	2.20492	1.84009	1.68222	1.79641	1.92057	1.52346	2.55204	1.98511	2.33383	2.39097	2.49589	2.42087	1.97415	2.06172	1.27699	1.66138	1.90786	1.88184	2.23273	0.26989	0.135097	1.37409	1.49967	1.51562	5.54656	4.80035
11206	C92	1.85317	3.92419	6.32517	3.94495	4.3045	4.97553	0.850969	1.25188	0.345073	1.02049	0.101546	0.901649	-1.089	0.686246	0.622303	0.476014	0.513693	1.25145	1.7684	1.79492	0.91423	2.20766	2.24428	2.09173	1.87964	1.17672	0.889502	1.83397	1.52165	1.6993	1.63826	1.5873	1.65234	1.90201	2.06356	1.53936	6.03964	6.28832
11207	C326	1.58242	2.72347	2.5034	3.87085	5.9864	6.32049	0.42778	0.637242	0.0523276	1.01853	2.0553	0.738903	0.0103525	0.0877134	0.00685964	-0.602446	-0.746566	-0.64361	0.484755	0.124381	0.796947	0.364279	0.365018	0.312105	1.57723	1.05877	0.977728	0.824465	0.85757	0.559626	2.12165	1.34227	1.35089	1.59841	1.58017	1.87127	5.64573	5.68848
11207	C456	8.25459	12.7802	11.7328	16.7098	19.55	20.5152	0.731609	3.14331	2.86319	2.0944	6.79561	3.42939	-2.90027	-2.94158	-2.62382	-2.79376	-2.95268	-2.8438	-2.51254	-2.2798	-1.84368	-2.74509	-2.03675	-2.22426	-1.52329	-1.81045	-1.87497	-1.91245	-1.78944	-2.04075	-1.10847	-1.60109	-2.0867	-1.81564	-1.34681	-1.42522	0.460991	1.05102
11209	C178	8.34061	8.5071	14.3331	9.95741	10.9924	14.3354	1.00244	1.40383	1.29419	1.40146	3.96712	0.651199	-1.26804	-1.39011	-1.29118	-1.03573	-0.962918	-1.03759	-0.959013	-1.41933	-1.0289	-0.267503	-0.355134	-0.526774	-0.75577	-1.18438	-1.00807	-0.880755	-1.00026	-0.622638	-0.28848	-1.33987	-0.669602	-0.366186	-0.326823	-0.455703	2.38515	2.45373
11209	C219	7.51493	8.02942	19.9924	9.36882	9.26751	16.8278	2.33622	2.13024	3.57559	3.56621	3.26051	1.9935	-2.20283	-1.79824	-2.23847	-1.25883	-1.32888	-1.29415	-1.18388	-1.75658	-1.83363	-0.10492	-0.133129	-0.587778	-1.7	-1.78055	-1.96868	-1.07451	-1.02816	-0.660842	-0.888946	-1.38517	-1.87932	-0.70691	-0.500365	-0.364366	1.75158	2.34281
11212	C20	1.74578	2.65838	3.69977	4.57248	8.26271	9.71193	0.158779	0.680817	0.764998	2.54736	3.36875	2.16581	0.562727	0.613212	0.654293	0.515323	0.48705	0.267471	1.50618	1.05238	0.811521	1.92072	1.49507	1.38494	3.03978	1.94031	1.9019	1.54231	1.50117	1.50926	3.36074	2.50345	2.41408	2.71785	3.32785	2.932	6.46679	6.24654
11223	C321	2.10351	1.94379	6.11146	3.48826	2.98281	5.99305	0.924626	0.181204	0.3876	1.62976	0.84116	0.431515	-1.41044	-1.24926	-1.9368	-0.402482	-0.613974	-0.325693	-1.16334	-1.19436	-0.95341	0.645986	0.534708	0.466126	-1.37694	-0.722003	-0.252333	-0.0605926	0.493426	0.358018	-0.0596447	-0.789363	-0.608697	0.419479	0.626392	0.516271	3.71237	5.45019
11237	C38	6.80674	11.4801	7.91288	9.35492	13.5246	7.37658	2.44142	1.81493	0.604	4.28225	3.98343	0.510775	-0.0604808	0.248411	0.193845	-0.627405	-0.91379	-0.728154	0.591399	0.562121	0.164983	-0.0216405	-0.226537	-0.0438874	0.816625	0.748468	0.600539	-0.484606	-0.386584	-0.429439	1.11321	0.591609	0.323059	-0.311177	-0.169504	-0.115138	4.03411	3.09049
11242	C276	10.936	15.1578	17.2072	17.094	19.9295	21.6608	1.08582	1.2029	1.09747	2.87208	4.88532	3.2785	-1.3819	-1.18287	-1.32759	-1.56839	-1.53151	-1.33417	-0.855529	-0.843018	-1.05176	-0.817812	-0.747014	-0.636597	-0.430495	-0.781262	-0.913629	-1.05425	-0.775019	-0.505329	-0.1435	-0.751025	-0.671227	-0.63025	-0.19252	-0.38245	1.86997	1.74024
11243	C323	5.38613	10.3074	11.8892	8.35145	10.3101	8.82878	0.593817	2.25162	0.652977	0.903952	2.66203	0.947824	0.65709	0.680472	0.953284	0.568026	0.536292	0.620774	1.93472	1.54493	1.33739	1.84894	1.86667	1.71937	1.50068	1.40896	1.40311	1.185	1.11145	1.20341	2.00264	1.45631	1.35921	1.21821	1.4001	1.52855	4.921	4.84686
11243	C97	9.73624	12.8044	15.5421	11.5939	15.1256	12.0778	1.4646	1.45564	0.643294	2.09061	4.40214	0.628505	-0.685901	-0.168542	-0.259212	-0.416672	-0.619726	-0.600894	0.119077	-0.171877	-0.137078	0.277631	0.158661	0.212454	0.179155	-0.0832033	-0.119091	-0.501327	-0.432136	-0.282774	0.621924	-0.0518393	-0.0388836	-0.180431	-0.199467	-0.0627975	3.22936	2.57464
11264	C138	32.4078	30.449	64.8373	13.5837	16.8517	13.3851	4.22944	6.34738	7.66236	3.65203	3.24815	0.572905	0.810039	0.922466	1.07571	1.05387	1.17753	1.33774	1.25555	1.01216	0.651142	1.98715	2.25268	1.9503	0.1628	-0.0594797	0.220762	-0.518807	-0.830243	-0.124432	0.419926	0.0161272	-0.0776933	-0.223087	-0.146913	-0.268433	2.94217	2.4348
11266	C804	11.4292	19.3253	11.8823	15.0206	21.1307	16.7578	2.15552	3.26448	1.42396	5.73561	3.35954	1.51917	-1.83018	-1.72972	-1.43	-2.21972	-1.82085	-2.00264	-0.989431	-0.886894	-1.36693	-1.60739	-1.79034	-1.95055	-0.687179	-1.15153	-1.29032	-2.0187	-1.97231	-1.54779	-0.707173	-1.14064	-1.0089	-1.43214	-1.17249	-1.25559	1.4657	1.11501
11270	C184	51.3993	56.8449	57.2773	102.115	97.1026	80.2899	9.99957	3.89511	3.02636	14.5601	9.81875	5.66135	4.07102	3.77581	3.57443	3.51589	3.41935	3.38964	3.81486	3.83976	3.6543	3.81052	3.69287	3.83832	4.72945	4.84572	4.81463	4.4363	4.46849	4.3938	4.68432	4.39233	4.5497	4.36175	4.15863	4.28309	4.73259	4.43648
11270	C201	50.8415	47.9186	60.0384	102.162	79.8855	62.503	11.7818	7.44448	9.73135	15.5186	14.2389	12.4397	4.0573	3.61714	3.84129	3.75641	3.41056	3.08636	3.61971	3.28279	3.72576	4.04363	3.59032	3.97022	4.54511	4.9432	4.62933	4.41756	4.82911	4.44542	4.5261	4.01054	4.30366	4.13891	3.58081	4.05857	4.83069	4.3775
11270	C81	13.6633	21.1659	17.1529	25.2261	31.8427	21.1481	4.63328	3.72399	1.84825	6.85447	2.60568	3.58397	-0.685316	-0.548118	-0.635915	-1.69959	-1.61881	-1.04766	-0.182961	-0.348168	-0.692282	-0.759825	-0.541025	-0.832431	0.180358	-0.0204395	0.348582	-0.437259	-0.485019	-0.513959	0.309952	0.0839105	0.150396	-0.697719	-0.218824	-0.310492	1.81112	1.85365
11281	C115	5.02867	8.19285	6.82667	7.32049	17.5868	7.5895	1.3461	1.34644	0.602428	3.93995	9.88111	0.572859	1.12315	1.12888	1.31895	0.30509	0.623214	0.661188	1.81133	1.53	1.35147	1.36156	1.39021	1.15148	2.46772	1.65467	1.55149	1.03383	0.867358	0.835981	3.45571	2.41974	2.12352	1.33154	1.54598	1.4842	5.50505	4.84246
11281	C135	8.71014	9.74383	12.9747	10.9836	15.8606	12.1368	2.03165	2.58238	3.15167	3.11041	2.14811	3.14127	-2.29919	-2.3751	-2.56955	-2.51065	-2.77746	-1.86885	-1.85293	-2.59428	-2.26782	-1.5611	-1.66435	-2.25015	-1.72988	-1.56999	-2.36307	-1.9622	-2.05411	-2.71409	-1.31896	-1.63107	-1.65634	-1.66882	-1.71285	-2.38287	1.21332	1.02873
11286	C216	5.54465	9.28736	8.5818	6.72853	8.36321	8.39554	0.779124	3.4619	0.765759	1.17308	3.79829	1.53116	-0.954665	-0.716106	-0.597604	-1.11494	-0.902097	-1.04088	0.395502	-0.219277	-0.606854	-0.216272	-0.152057	-0.404262	-0.334476	-0.473013	-0.510265	-0.62094	-0.575111	-1.13731	0.366683	-0.6077	-0.643244	-0.593619	-0.204563	-0.0693833	3.3292	3.24089
11286	C228	3.88621	6.52589	13.2903	4.09556	4.31292	11.8758	1.05841	1.59091	1.53925	0.461519	1.83907	2.44757	0.0321794	0.279285	0.189047	0.912395	0.835694	0.857045	1.64326	1.0662	1.08681	2.29222	2.4579	2.12453	0.36467	0.612257	0.42777	0.665833	0.695591	0.7937	1.29245	0.284788	0.42649	1.85918	2.09334	2.43506	4.89092	5.51528
11286	C93	10.1494	15.1151	17.386	7.70604	9.76571	10.0949	1.33087	1.33621	1.74301	1.18286	2.02557	2.36117	2.58138	2.40718	2.28512	2.43087	2.46094	2.00457	3.04956	2.79574	2.96352	3.0999	3.29518	3.01954	2.02702	2.28035	2.11229	1.8119	1.86655	1.68794	2.61103	2.02717	2.28003	2.34382	2.02703	2.69086	5.75494	5.56948
11290	C353	9.61886	14.2678	18.2592	17.1654	16.1008	16.8332	2.49199	2.88696	1.41436	3.49173	2.75632	4.53853	-1.65051	-1.737	-2.06055	-2.61411	-2.12044	-2.40201	-1.26272	-1.47278	-1.85034	-1.25678	-1.0487	-1.21277	-0.776964	-1.21935	-1.3214	-1.39229	-1.57667	-1.28453	-1.08857	-1.54607	-1.42806	-1.60684	-1.37752	-0.885829	1.39984	1.16127
11295	C158	5.2595	8.56598	9.62959	10.7628	10.9221	11.3264	0.748995	1.13467	1.00645	1.11231	2.11559	1.67349	-1.12607	-0.756423	-0.637505	-0.754545	-1.1327	-0.910955	-0.0782256	-0.0584589	-0.411335	0.151556	-0.130409	-0.0625987	0.198664	0.0851047	-0.0831875	0.167167	0.140638	0.371789	0.41925	0.227245	-0.142834	0.0968655	0.455963	0.108158	3.19389	3.53124
11295	C24	6.79495	9.92953	12.1766	7.14614	9.79242	8.58964	0.622553	1.12404	0.928762	1.10638	3.21686	1.42579	-0.737677	-0.54262	-0.777639	-0.912484	-0.758855	-0.863157	-0.0656063	-0.195972	-0.392851	0.0744446	-0.0327706	0.186829	-0.371516	-0.479344	-0.784317	-0.874643	-0.822333	-0.824075	0.226196	-0.240043	-0.700765	-0.657354	-0.439821	-0.184639	3.19454	3.03343
11305	C792	6.40156	9.08818	6.11282	13.5477	19.9237	12.4267	2.00047	1.82521	0.609095	6.57255	6.21933	2.82771	-2.08212	-2.07349	-1.824	-3.07595	-2.65365	-2.49654	-1.562	-2.12058	-1.90359	-2.56655	-2.28392	-2.45216	-0.743371	-0.570918	-0.70828	-2.13867	-1.86404	-1.69118	-0.260297	-0.875281	-1.05333	-1.7478	-1.0926	-1.39165	2.03658	1.15903
11307	C254	6.98614	8.60527	9.77649	7.01335	6.76167	5.62399	0.66445	0.970895	0.618363	0.609193	1.74073	1.02136	0.605541	0.701074	0.791842	0.560847	0.539631	0.875695	1.11283	1.03361	0.793044	1.22606	1.20851	1.0572	0.785562	0.80497	0.681284	0.772294	0.495804	0.568371	1.02942	0.441101	0.425441	0.0912355	0.39078	0.616593	4.73422	4.30271
11317	C29	26.8606	39.4059	29.0502	39.4885	53.8769	38.5839	5.12864	3.45332	1.96658	7.51854	8.8786	7.70921	1.29902	1.54336	1.7931	0.997246	1.30359	1.55737	2.05376	2.03235	1.8195	1.63457	1.44572	1.50573	2.42091	1.84389	1.93694	2.08669	1.79238	1.74854	2.67409	2.22705	2.35824	1.72243	2.24723	1.84471	3.18652	3.43759
11317	C50	44.6882	52.9554	47.8477	87.0409	104.038	86.9374	8.66314	5.83684	3.93196	15.2117	17.6441	3.25499	6.26442	6.47209	6.70242	5.89072	6.15457	6.3474	6.55986	6.38611	6.7045	6.53034	6.29919	6.38196	7.50879	7.34527	7.27018	7.54711	6.99049	6.9406	7.71874	7.2371	7.61739	7.20587	7.31237	7.27784	7.43531	7.4993
11317	C61	17.3582	23.4442	26.0035	29.6668	37.299	34.1068	2.63682	1.28723	0.768711	5.58223	5.11879	4.13364	1.31275	1.73469	1.85859	1.50315	1.55038	1.87526	2.13974	2.09434	1.98417	2.2068	2.18975	2.27012	2.85838	2.30231	2.2085	2.53791	2.24337	2.32374	2.9342	2.5377	2.75607	2.43892	2.78766	2.61415	4.01257	4.31833
11331	C196	3.83685	7.0055	9.85053	1.80903	1.51154	1.5555	1.4151	1.32353	2.07335	0.978497	0.208575	0.827616	5.08776	5.39078	5.01492	3.64114	5.22702	5.51172	6.14432	5.72414	5.67392	6.05408	6.64759	6.31585	3.38446	4.73513	3.33704	3.86158	4.72109	3.32579	3.75871	3.39608	3.75017	4.34695	2.77465	3.90744	9.77281	9.59284
11331	C92	10.5443	10.7161	43.4782	5.91918	3.50366	2.96665	7.30245	2.80883	8.14262	2.47422	0.700577	4.0072	4.12704	4.25024	4.20927	5.7534	6.00745	5.92027	5.4511	5.03166	4.72101	7.0027	7.37878	6.88383	3.60734	3.66682	3.78019	4.62766	4.8629	4.72478	3.76731	3.33717	3.26075	3.6558	1.21931	4.77004	7.30789	9.27226
11332	C349	13.4581	18.1549	18.4119	19.111	31.7765	16.7545	3.506	3.03439	1.69634	8.31912	8.30173	3.04277	-2.38143	-1.83906	-2.11117	-2.84722	-2.51008	-2.56178	-1.69603	-1.96479	-2.16889	-2.00676	-1.77385	-1.98827	-1.06575	-1.44833	-1.62027	-2.26788	-2.69719	-2.11575	-0.753798	-1.17127	-1.48185	-2.36734	-1.85025	-1.95956	0.473272	0.563386
11362	C122	3.27711	6.35958	9.05227	5.61757	7.11285	5.42526	0.670589	0.895717	0.673884	1.39435	1.65071	0.538511	1.01547	1.00609	1.00432	0.632638	0.618184	0.254801	1.93559	1.62511	1.57457	2.27134	2.09545	2.29653	1.68829	2.01105	1.73621	1.15523	1.50969	1.09617	2.23423	1.70097	1.68457	1.52147	1.32134	1.60474	5.84579	5.52758
11362	C420	3.21298	5.82636	11.8202	5.93818	3.97607	6.92607	0.293343	1.06122	0.997571	0.648188	3.5323	0.602264	1.09964	1.43291	1.23083	1.10363	1.22662	1.13404	2.35085	1.92538	1.91366	3.21861	3.04143	2.99161	1.9217	2.2676	2.1489	1.86479	2.13684	2.20451	2.59064	1.97441	-0.0289168	2.3155	2.18594	2.43677	6.10776	6.22135
11380	C187	9.25918	13.2133	11.747	12.7287	16.9271	13.8356	1.35775	1.03988	0.968988	2.4253	3.65729	1.26228	-1.60351	-1.19579	-1.38004	-1.725	-1.57917	-1.6755	-1.11383	-0.892282	-1.03428	-1.32259	-1.12806	-1.09884	-0.815797	-0.845333	-0.802686	-1.35615	-1.37316	-1.21108	-0.377035	-0.586362	-1.00497	-1.10199	-0.883552	-0.855659	2.31405	1.49889
11380	C275	2.19075	4.722	6.80575	3.34934	3.94886	9.96745	0.363843	1.09605	0.714045	0.837294	1.27561	3.32113	0.131292	0.221651	-0.31797	0.135692	-0.18333	0.322481	1.50903	1.0915	0.878288	1.78737	1.76606	1.50746	1.0647	0.0569729	0.431297	0.844342	0.61758	0.969639	1.39075	0.662208	0.651982	1.64846	2.61586	2.44799	4.98029	6.14784
11380	C288	3.55049	6.13269	8.25741	5.52958	10.2642	15.7865	0.884353	2.51737	1.07687	2.06887	8.76482	2.7001	-0.597984	-0.405271	-0.391669	-1.25397	-0.844244	-1.10904	0.626445	-0.324248	-0.237783	0.610587	0.504282	0.237056	0.694136	-0.117517	-0.0448128	-0.349183	-0.604489	-0.345398	1.87291	0.457425	-0.0368298	1.08777	1.5521	1.51685	4.12423	3.97339
11380	C374	3.65034	5.47018	8.22264	4.76499	5.00949	7.44955	0.323799	1.17327	0.0895976	0.533108	1.38728	0.451188	-0.204691	-0.122699	-0.0103811	0.00562158	0.0344036	0.162649	0.896452	0.396883	0.389784	1.16711	1.14103	1.13902	0.597331	0.18358	0.192882	0.450698	0.3355	0.411567	0.850416	0.333404	0.118525	0.927132	0.993553	1.09913	4.48264	5.02398
11380	C393	2.32729	3.44279	4.14851	3.37916	5.39064	7.27134	0.579675	0.882509	0.179794	0.94564	2.53734	1.71421	0.577183	0.784286	0.935421	0.110947	0.0172448	0.570048	1.4563	0.934016	0.802022	1.34376	1.26565	1.38997	1.67838	1.11979	0.996909	0.969931	0.802432	0.655758	2.3845	1.5546	1.19388	1.74607	2.25314	2.42906	5.93675	5.91203
11381	C407;C410	3.47078	7.66101	9.65119	7.94822	8.34563	9.40285	0.12088	2.18672	1.07628	1.10622	2.47982	2.04489	-0.713642	-0.573703	-0.666465	-0.613134	-0.641092	-0.598395	0.912695	0.508863	0.102051	1.01338	0.806059	0.703684	0.684496	0.495469	0.422166	0.523054	0.360478	0.880136	1.08453	0.386756	0.422779	0.450625	0.877064	1.08261	4.11659	4.31179
11389	C104	5.74122	9.48011	11.8398	8.11823	5.51851	8.40557	1.55799	0.959981	1.50143	0.641843	5.04357	0.863084	0.885801	0.177921	1.26027	0.648296	0.68316	1.19026	1.60577	1.62946	1.35825	2.03797	1.84201	1.67551	1.40265	1.32259	1.35629	1.40716	1.26462	1.09123	1.92025	0.189919	0.14144	1.45461	1.18191	1.4363	4.86105	4.99918
11389	C445	6.3305	10.0534	9.97823	8.15838	9.7415	8.95658	1.48703	1.54417	0.397839	1.0725	6.27752	0.554249	0.749338	0.628944	0.497985	0.429753	0.0703718	-0.185139	1.2351	0.790363	1.07204	0.975626	1.08547	1.00393	0.843832	1.0273	0.682389	0.597722	0.71984	0.515944	1.87521	0.589361	0.496535	0.802379	0.829051	0.966084	4.7094	3.98409
11389	C464	4.78674	7.97737	8.99136	7.1957	10.3701	7.84618	0.95606	1.40565	1.46452	2.1515	1.94276	1.38105	0.751723	0.790189	1.30357	0.610972	1.22759	1.12129	1.94817	1.72646	1.43866	1.60184	2.06426	1.96506	2.07381	1.76267	1.85492	1.59799	1.04111	1.00339	2.3775	1.95854	1.91258	1.42799	1.93272	1.68081	5.64469	5.06005
11392	C168	32.6877	29.0192	43.3064	48.169	64.3828	69.5161	2.86792	1.75235	1.42614	8.26648	23.1005	7.8595	2.25679	2.39758	2.34205	2.50741	2.47582	2.17612	2.15435	2.12332	2.285	2.7172	2.76595	2.81223	3.27133	2.73732	2.59173	3.01463	3.05092	2.84599	3.87112	2.98221	3.15835	3.32662	3.62738	3.38969	3.76834	4.17661
11395	C364	9.38773	12.7618	13.2976	13.012	14.3835	14.0325	1.22644	0.967739	0.716271	1.76915	2.81857	1.51011	1.38433	1.46889	1.57014	1.19164	1.0644	1.24654	1.88333	1.7348	1.67379	1.80063	1.90893	1.76035	2.09145	1.79386	1.85709	1.48578	1.76096	1.76279	2.24422	1.76323	1.80223	1.77196	2.0686	1.86219	4.63057	4.83757
11395	C421	2.41104	3.35701	4.01167	3.61774	4.0143	4.58157	0.159973	0.937296	0.051877	0.777954	1.78044	0.22159	0.28658	0.343431	0.290611	0.251842	0.232977	0.056429	1.13989	0.62456	0.399042	0.999052	0.963325	0.972191	1.26353	0.980579	1.00051	0.631073	0.625686	0.473066	1.61962	0.50194	0.815841	1.24246	1.16308	1.10395	5.51589	5.7198
11400	C167	6.7749	1.87911	13.2924	3.59426	0.618209	5.38199	6.00116	11.4857	1.24659	6.47081	0.229024	0.436666	3.1226	-2.17998	3.25028	2.2563	2.3654	2.60823	-1.22218	-2.11716	3.50032	2.86343	3.01623	2.74877	-1.71011	-1.63521	3.33327	1.96939	1.92105	2.05742	-1.1108	-1.34153	-2.19835	1.65369	1.62707	1.43448	5.63264	5.94228
11400	C379	13.8647	13.3172	35.7435	11.323	14.3945	11.6331	5.78837	2.0855	6.48985	1.42813	3.93322	2.73561	0.955241	1.07964	0.945739	1.90241	2.23917	1.84163	1.68337	1.34245	1.28172	2.68647	3.14559	2.74866	1.50605	0.97569	1.24309	1.14166	1.18973	1.15468	1.96793	1.32981	1.34649	0.868661	1.30129	1.55244	4.18521	4.50377
11400	C492	10.86	16.2756	14.1409	16.774	19.2442	15.6691	2.09262	3.10582	0.888128	3.14299	3.61907	1.93217	-0.804667	-0.781789	-0.513412	-1.31919	-0.934894	-1.08329	-0.0353622	-0.368102	-0.564075	-0.455694	-0.629591	-0.490764	0.0699615	-0.193098	-0.128629	-0.637575	-0.206528	-0.578144	0.215511	-0.238095	-0.219815	-0.371958	-0.202199	-0.55774	2.40179	2.19162
11408	C193	7.63317	11.3208	10.0609	10.2683	14.5972	9.81448	2.06065	1.93803	0.962523	2.39244	2.15465	0.819709	0.24714	0.510574	0.378242	-0.243038	-0.400197	-0.230265	0.875582	0.551298	0.410207	0.509422	0.537607	0.279422	0.987085	0.612977	0.463546	0.209023	0.102166	0.454751	1.1868	0.989527	0.760901	0.266976	0.499062	0.453076	3.99556	3.51508
11408	C22	11.323	17.5804	13.8199	16.1489	20.5506	18.5495	3.28032	1.75665	2.54091	5.98079	0.659248	6.06224	-2.14486	-1.67001	-1.70514	-2.74084	-2.45843	-1.85734	-1.60488	-1.31726	-1.46202	-1.98192	-1.92429	-1.51962	-1.31026	-0.978889	-1.10119	-1.86296	-2.26033	-1.98989	-1.24945	-1.18502	-1.27406	-1.91784	-1.27232	-0.961751	1.3635	0.729646
11408	C389	2.74499	5.52877	9.06604	2.80206	2.13742	2.07824	0.490544	2.24485	1.26895	0.301539	0.689572	0.400046	1.52151	1.62433	1.13286	1.39392	1.88869	1.69981	3.1478	2.38131	2.13192	3.29483	3.45595	3.0508	1.63402	1.76459	1.71693	1.39562	1.42682	1.50126	1.62196	1.23572	0.690093	0.853771	1.16277	1.40971	6.72613	6.73502
11420	C101	2.29409	2.54741	7.15409	4.74333	3.92057	7.8097	0.625277	0.535046	0.651594	1.68534	0.94994	0.759364	-0.336109	-0.434283	-0.350735	0.372661	0.167785	0.390021	0.111486	0.422291	-0.17578	1.67593	1.45398	1.6973	0.837991	0.314813	0.545606	1.51791	1.47395	1.40695	1.10708	0.661273	0.455749	1.58421	1.7577	1.86479	4.73474	6.09358
11420	C174	2.47386	4.71429	6.69083	6.25023	7.42176	6.56229	0.233019	0.998342	0.534472	1.54342	1.80701	0.566265	0.495146	0.121705	0.20406	0.289108	0.186686	0.242517	1.45365	1.26751	0.839271	1.80208	1.57136	1.70242	2.10605	1.74642	1.77568	1.33413	1.34015	1.25964	2.21864	1.63269	1.67326	1.55709	1.6369	1.79792	5.8958	5.29146
11420	C224	2.48944	3.31171	5.78046	4.71143	4.4631	5.81796	0.394681	0.942386	0.481899	0.474583	2.19182	1.10669	1.20656	1.37033	0.889981	1.27512	1.35466	0.827747	1.98119	1.52276	1.19351	2.48864	2.24822	2.37142	2.25917	2.13437	2.07393	1.80547	2.12321	2.05031	2.69708	1.81389	1.4779	2.06613	2.61626	2.45388	6.64246	6.32174
11420	C323	1.91026	2.36422	4.7381	3.95123	4.09791	5.99004	0.365121	0.15401	0.364257	0.449915	2.23622	0.812067	0.82639	0.700805	0.65537	1.15455	1.27518	1.21414	1.36838	1.18034	1.28729	2.39379	2.17268	2.27838	2.18819	1.80217	1.84169	1.99699	2.15178	2.13683	2.84497	1.76538	1.60624	2.39101	2.77212	2.69648	6.59497	6.76735
11420	C363	1.32655	2.09998	2.94343	3.35052	4.191	3.83667	0.310205	0.332937	0.464854	0.798581	1.51379	0.852699	2.41969	2.25046	2.29388	1.85234	1.78535	1.57069	2.93965	2.52032	2.61434	3.40239	2.94753	3.18575	3.87726	3.53754	3.46067	3.06943	3.1946	3.05316	4.22797	3.46813	3.36896	3.26424	3.53092	3.88759	8.75437	7.77546
11420	C447	2.58753	3.20705	4.69212	4.83623	5.69987	6.30721	0.232225	0.799369	0.114609	1.0723	2.32826	1.1084	0.2896	0.220218	0.230996	0.0889731	0.373539	0.0178159	0.874091	0.171363	0.494134	1.10244	1.03893	1.04519	1.61803	1.2103	1.08859	0.761395	1.01328	0.943375	1.94226	1.14361	0.942754	1.20504	1.7138	1.548	5.72545	5.22616
11446	C1065;C1068	7.64157	10.2296	14.1881	11.8047	11.7836	14.5925	0.615689	2.0904	1.56186	2.29006	5.62988	1.57685	-0.199005	-0.339791	-0.213694	-0.0710587	-0.00908763	-0.178418	0.561865	0.191255	0.0037649	0.894665	0.688659	0.589361	0.871407	0.602485	0.479799	0.433802	0.306445	0.0595244	1.1402	0.281624	-0.0528266	0.580123	0.871303	0.842904	3.53353	3.54943
11446	C159	4.04085	6.68056	7.64521	5.38547	5.81708	6.10935	0.343494	1.61908	1.05346	0.514614	1.20941	1.67579	0.141007	0.222236	0.333291	-0.0319559	0.200804	0.102268	1.21935	0.921945	0.518461	1.26031	1.12104	0.862171	0.82176	0.608149	0.496138	0.460715	0.517411	0.549951	0.821008	0.913148	0.326577	0.313531	1.11365	0.845724	4.72835	4.85259
11446	C171	4.20635	5.56765	8.95482	5.17353	5.77163	6.58923	0.55234	0.456501	0.270317	0.446078	1.06011	0.446682	-1.00271	-0.959699	-1.41024	-1.24123	-0.984201	-0.899811	-0.578684	-0.811712	-0.645051	-0.025285	0.0561922	-0.00956905	-0.699644	-0.797934	-0.940194	-0.610324	-0.902331	-0.75599	-0.390155	-0.56705	-0.922512	-0.455086	-0.330361	-0.520878	3.54024	3.43637
11449	C735	10.7389	14.0429	16.324	12.439	17.1659	12.2446	0.880756	1.55607	1.03345	2.6402	4.73018	2.23868	-0.0655452	0.0879429	0.0643699	-0.215924	-0.0930579	0.0705836	0.53809	0.244708	0.302359	0.479781	0.59522	0.661627	0.569825	0.413521	0.366535	-0.0576548	0.00832679	-0.180024	1.06973	0.5223	0.362257	-0.1162	0.413387	0.194913	3.4672	2.92042
11449	C841	73.375	92.7856	57.3252	39.0801	34.9028	35.99	31.4564	5.4003	6.78334	6.19162	2.73582	7.46915	1.90346	1.76092	1.79306	0.643069	0.751348	0.783699	1.70202	1.53879	1.59281	1.10214	0.866296	0.780988	0.480118	0.597322	0.610546	0.127207	0.25132	0.115923	0.207956	0.0838021	0.310185	-0.0871613	0.306136	0.515729	1.50426	1.93421
11453	C106	7.81249	10.3237	11.9408	11.6598	13.2078	15.537	0.543729	0.722595	0.505607	2.36578	4.116	0.367851	0.431042	0.578971	0.5316	0.331289	0.340899	0.430426	0.909344	0.894885	0.724211	1.1125	1.05547	0.990285	1.50101	1.01981	1.00012	1.02957	0.710387	0.849443	1.6717	0.962042	0.960978	1.4175	1.47143	1.40876	4.10728	4.13028
11453	C128	2.47599	5.31485	7.9271	3.24344	2.73285	6.75473	1.10384	2.55137	2.49031	0.914679	1.88418	2.21732	0.974802	0.238712	1.51356	1.03595	1.50348	2.07687	2.99696	2.28051	1.70029	2.70205	3.37877	2.62723	1.98238	1.01164	1.16407	1.99111	1.88262	1.64869	2.26077	1.52664	0.311472	2.09672	2.86599	3.05265	5.92032	7.19918
11453	C141	3.50201	7.22752	8.28266	4.5491	6.47365	7.88634	1.26248	2.51496	0.853012	2.42001	4.81336	1.56075	1.16429	1.3296	1.13642	0.412714	0.384342	0.102891	2.32061	1.61455	1.46593	1.98061	2.15148	1.85878	2.12554	1.51648	1.45921	0.730229	0.193177	0.770027	2.63731	1.26611	1.02091	1.61415	1.97583	2.18867	5.99367	5.18776
11453	C156;C159	8.39076	10.6184	11.9687	11.0018	12.5921	13.7911	1.11219	1.92267	0.970473	2.82486	4.28619	1.71982	-0.225649	-0.575675	-0.262511	-0.348246	-0.479623	-0.728811	0.186839	-0.200939	-0.277084	0.0920399	0.184397	-0.0494959	0.524482	0.140001	-0.0521588	-0.21174	-0.331793	-0.344095	0.661123	-0.0757281	-0.138727	0.0685525	0.356786	0.415009	3.24593	3.03068
11453	C203	8.30241	12.5135	11.0089	10.2604	11.8414	9.76147	1.74003	0.588542	1.11113	2.48316	3.34991	1.49246	-0.430422	-0.524185	-0.277675	-1.21182	-0.686431	-0.700435	-0.0857035	0.0306783	-0.0847972	-0.3863	-0.0946554	-0.213331	0.209387	-0.271838	-0.230937	-0.596615	-0.412451	-0.695566	0.307177	-0.351844	-0.334108	-0.639374	-0.378691	-0.196713	3.24764	2.65602
11453	C246	6.32642	7.54027	13.6857	8.94228	10.0676	15.0183	0.824615	0.651273	3.10017	2.39508	3.7393	0.97582	0.113583	0.144843	0.3623	0.567168	0.522554	0.436522	0.740487	0.598471	0.494205	1.63724	1.70328	1.07259	1.40516	0.556301	0.401182	1.00346	0.721794	1.05459	1.5511	0.510985	1.02216	1.49499	1.66512	1.65514	4.0473	4.63329
11453	C63	12.1186	20.025	17.3971	14.5491	19.2217	15.9002	2.62293	2.73961	1.58783	5.1217	2.94871	1.00461	0.174612	-0.0726194	0.0983119	-0.703902	-0.177837	-0.379817	0.67526	0.656657	0.311188	0.246473	0.490487	0.297298	0.745414	0.436831	0.319444	-0.185522	-0.427191	-0.36799	0.711465	0.481783	0.272674	0.110233	0.285558	0.249042	3.30887	2.4268
11458	C127	14.4539	9.52541	26.8229	12.8845	11.3836	14.7583	3.06306	4.74661	1.09396	3.76666	1.30103	0.692486	-1.83936	-1.71523	-2.12102	-1.31894	-1.35596	-1.44156	-1.52972	-2.35616	-2.81498	-0.705032	-0.706242	-0.808744	-1.52178	-2.29367	-2.46538	-1.61208	-1.44336	-1.45074	-1.81821	-2.14858	-1.96276	-1.59564	-1.53744	-1.67276	0.911983	1.40493
11458	C378	7.85285	13.7346	12.4636	8.47125	6.94591	7.6318	0.586815	1.92679	1.85062	0.786629	1.12042	0.374566	0.882989	1.041	1.06515	0.782324	0.878279	0.917909	1.88443	1.82403	1.49495	1.4539	1.83021	1.499	1.08445	1.24221	1.03639	1.00452	0.827899	1.02833	1.00325	0.67246	0.576949	0.87483	0.962297	0.82312	4.56419	4.63297
11465	C130	11.2071	12.0734	18.7667	15.2035	15.367	27.2724	1.25657	0.267073	0.65466	3.80474	2.04993	3.53045	-1.06787	-1.14482	-1.19442	-0.980579	-0.760264	-0.940855	-0.943459	-0.882093	-0.896616	-0.216095	-0.313927	-0.28311	-0.389851	-1.03026	-1.09088	-0.355708	-0.199537	-0.382653	-0.347311	-0.69262	-0.638229	0.0471761	0.403866	0.353621	2.13739	2.14803
11465	C211	10.3461	17.6455	13.0482	13.8175	17.8751	12.0565	3.9394	1.7932	0.765194	6.66192	5.86888	1.23157	-1.53498	-1.65672	-1.47832	-2.84073	-2.3581	-2.34998	-1.13577	-1.42802	-1.235	-1.69182	-1.7912	-1.62211	-0.891803	-1.08924	-1.05998	-2.54574	-2.08032	-2.04728	-0.760675	-1.62016	-1.362	-1.96936	-1.8037	-1.67416	1.65514	0.817601
11470	C192	24.072	7.29783	3.10715	111.292	121.091	109.439	5.05007	4.09614	2.43406	14.0336	15.4963	12.824	6.7238	6.12497	6.26289	6.43095	6.22121	5.85967	4.09445	4.2112	5.34064	2.24353	3.37359	4.33356	8.37324	8.75589	8.59912	8.43519	8.46351	8.25012	8.73137	8.38198	8.69039	8.63198	8.3008	8.43305	8.53083	8.11948
11470	C293	8.03391	5.53698	7.17495	42.5558	66.0283	92.7363	0.603633	1.10515	1.00233	4.70267	9.76757	5.78355	1.88141	1.82876	1.95243	2.11799	2.04868	1.92959	1.47843	1.10522	1.68477	1.62796	1.7499	2.01216	4.26824	4.2925	4.2009	4.60348	4.50183	4.32299	5.19561	4.76731	5.03323	5.55337	5.52881	5.38413	5.38116	5.81397
11470	C297;C308	16.9466	10.2935	9.12693	55.6343	40.2713	65.7042	3.55023	0.499787	1.82792	14.1277	2.71872	4.29842	3.0451	2.88031	2.93132	3.52626	3.40109	3.52925	2.51246	2.56279	2.42362	2.16734	2.17032	2.64063	4.45016	4.70021	4.68493	5.18102	5.25421	5.33268	4.48199	4.55771	4.36325	5.24393	5.21318	5.06453	5.35856	6.20109
11470	C317	11.9258	7.64741	6.26822	58.2675	60.1951	84.1519	1.56169	0.671763	0.588	10.1909	4.88404	4.16866	2.14901	2.12338	2.3355	2.57493	2.26015	2.50694	1.81686	1.56755	1.6674	1.26011	1.40028	1.53068	4.48021	4.36977	4.32789	4.90671	4.83145	4.76549	4.68549	4.53169	4.76445	5.20587	5.06486	5.16094	5.31428	5.47137
11472	C112	4.59813	11.5418	7.25958	10.9506	17.0688	9.39843	3.2851	2.99176	1.64457	6.1048	3.71801	3.39644	-1.71866	-3.65947	-1.54397	-2.84613	-2.93079	-3.34194	-0.976728	-1.71447	-1.34605	-1.677	-2.06429	-2.30268	-0.491973	-0.965644	-0.82057	-2.22967	-2.11482	-1.90695	-0.446359	-1.01852	-0.878874	-2.06989	-1.74258	-1.1139	2.60115	0.937481
11472	C133	7.0623	7.02028	13.1455	8.26492	7.72235	12.2139	2.51687	1.01085	2.11235	1.87352	1.11954	1.84032	0.260939	0.093692	0.382289	0.947862	1.1716	1.25688	0.68637	0.879911	0.464518	1.4121	1.83395	1.49964	1.14576	0.41991	0.517335	1.06246	1.21088	1.11808	1.03559	0.632757	0.774987	1.35312	1.71599	1.35845	3.97559	5.04293
11476	C579	10.13	17.0942	12.9752	12.688	18.9409	10.5879	2.9595	1.83286	0.948774	5.73121	4.8441	1.16065	0.121501	0.0180193	0.196009	-0.818129	-0.566835	-0.49335	0.66636	0.37451	0.452339	0.0740728	0.214569	0.0113217	0.855085	0.419474	0.549498	-0.568527	-0.495865	-0.353462	1.04076	0.456066	0.440393	-0.245278	-0.314803	-0.0199544	3.4319	2.66042
11486	C240	7.65331	11.3612	11.1285	9.80629	12.5464	11.9579	1.44567	2.29286	0.801261	1.93508	3.51694	1.91166	0.50717	0.88577	0.758664	0.184193	0.281981	0.540708	1.4089	0.998728	0.881477	0.991574	1.18262	1.02535	1.28692	0.944865	1.09123	0.759546	0.633634	0.588039	1.66928	1.01172	1.03762	0.986707	1.4181	1.10587	4.53906	3.92931
11486	C437	8.97992	11.5815	14.0782	11.1766	12.8234	13.0602	0.871668	2.39778	0.596592	0.948441	3.08266	1.23952	1.19935	1.49499	1.63993	1.42137	1.46102	1.44482	2.1259	1.56591	1.74008	2.09582	2.15165	2.02935	1.77739	1.95026	1.80813	1.7545	1.66037	1.60507	2.27778	2.01599	1.57897	1.92661	1.8888	2.13656	4.95093	4.89054
11486	C643	13.9956	15.5586	18.2888	32.8138	29.8921	39.8952	2.04775	5.07664	0.756576	2.49922	8.3139	10.5086	1.65991	1.62642	1.37381	1.72662	1.79574	1.23198	2.21083	1.56733	1.38729	1.93017	2.02247	1.91255	3.00227	2.79915	2.72476	2.76545	2.77942	2.71939	3.09048	2.46646	2.43468	2.68266	3.44309	3.11522	4.51095	4.30112
11486	C678	10.3386	13.2651	16.0635	13.4169	19.4575	22.4797	1.23317	2.11756	3.08542	7.50493	12.8838	9.44556	0.0905905	0.0958571	0.156322	-0.245625	-0.0644167	-0.226896	0.571517	0.278067	0.132117	0.891015	0.562741	0.356405	1.4293	0.719152	0.337312	-0.147309	0.175134	-0.451696	1.78731	0.519883	0.332587	0.375594	1.6148	1.27426	3.09322	3.38983
11486	C694	83.2277	68.6937	83.9627	80.226	94.278	113.731	19.7519	11.3654	13.1159	5.14628	32.6829	6.89241	0.438966	0.429553	-0.126103	0.141684	0.509683	-0.375162	-0.0188838	-0.386446	0.0839798	0.202277	-0.0533389	0.398428	0.227078	0.193025	-0.00816551	0.167961	0.0759912	0.0447733	0.868905	0.152528	0.0274499	0.598277	0.71557	0.546917	-0.0693106	0.93858
11486	C694;C697	19.9432	15.1733	30.6205	21.0955	17.1378	40.9104	8.86427	5.22455	2.35523	4.6647	9.27129	12.3388	2.13725	2.44166	1.2452	2.63531	2.85752	1.43588	2.24533	1.56094	1.38704	2.86324	2.64758	2.72138	2.00158	2.33158	1.73485	2.36835	2.64785	2.15482	2.67353	1.61337	1.43335	2.75918	3.59811	3.12882	4.35628	4.54672
11486	C697	103.292	71.5349	110.203	119.996	105.939	162.996	56.4728	30.9656	64.1502	15.4857	25.4735	77.4912	2.72504	3.20771	1.39877	2.77453	3.21465	1.39417	1.51198	1.70135	2.55409	2.30817	1.97113	3.35845	2.2768	2.77708	2.72637	2.72245	2.84951	2.66021	2.48672	2.14765	2.83258	3.79877	2.77046	2.76254	2.42047	2.39104
11492	C441	9.05305	13.6196	11.893	11.2063	12.1783	11.7042	1.46781	1.68141	0.979638	3.39753	1.79846	0.536659	0.573137	0.614054	0.855756	0.171339	0.501551	0.369581	1.28649	1.08894	0.934899	0.907552	1.02669	0.78939	1.51642	0.91703	0.763071	0.49103	0.670152	0.574705	1.16366	0.747934	0.914634	0.837203	0.959322	0.857848	4.27084	3.68853
11492	C610	20.1175	24.6096	37.0512	9.52585	6.40185	6.39375	1.9147	7.04899	9.44394	0.753423	4.08505	3.44698	3.52492	3.80243	3.88119	3.82392	3.93956	3.86252	4.53431	3.84691	3.90835	4.63441	5.06402	4.36204	2.71594	2.64319	2.6344	2.88201	2.84925	2.63855	3.0332	1.58452	1.84388	2.66389	1.12863	2.66359	6.28598	5.95248
11492	C664	12.8829	20.6363	14.8972	19.1206	30.7058	14.9072	3.24043	3.73693	0.989871	6.90791	4.78094	1.61911	1.01553	1.10711	1.15438	0.337857	0.454381	0.557835	1.60989	1.6092	1.13363	0.871402	1.01339	1.0575	1.91724	1.59205	1.84765	0.99835	0.866563	0.823258	2.14922	2.16981	1.75367	0.881471	0.907179	1.15654	3.91524	3.54006
11511	C110	13.3856	18.8048	16.6995	24.822	24.821	19.8899	3.00382	1.9445	1.24068	3.41551	1.85322	0.413527	-0.872937	-0.834517	-0.900261	-1.53951	-1.04412	-1.57854	-0.64389	-0.486598	-0.783202	-0.93466	-0.758655	-0.734271	0.0925317	-0.238226	-0.262192	-0.493164	-0.305239	-0.217986	-0.20281	-0.149577	-0.359938	-0.552295	-0.589094	-0.529514	1.82671	1.71914
11513	C108	5.60444	7.2255	14.8376	6.53798	4.76873	6.91653	0.582867	2.35185	1.40011	0.801684	2.12981	1.45249	2.75361	2.67459	2.68194	2.90023	3.02645	2.69276	3.64622	2.86562	2.95254	4.20644	4.32243	4.04977	3.02308	3.01681	2.73822	2.99297	3.28961	3.00254	3.19729	2.05334	2.41526	2.8304	3.0371	3.40773	6.95344	6.93766
11513	C124	6.82436	10.96	11.8655	9.04515	9.35695	10.1238	0.829074	2.3315	0.924019	0.906445	2.85965	1.29865	4.8876	4.80804	4.7637	4.48923	4.57507	4.48358	5.67836	5.259	5.11671	5.4747	5.57392	5.349	5.30301	5.17431	5.04493	5.02929	4.95716	4.93722	5.58804	4.86801	4.91359	5.18065	5.09187	5.43804	8.91648	8.16558
11513	C268	8.24072	5.30419	17.4462	6.97151	2.61986	6.50473	1.8961	2.96684	1.59195	2.52054	1.20968	2.20727	0.354971	0.553748	0.84329	1.23794	1.09909	1.04986	0.844799	-0.820311	0.638044	1.96409	2.05707	1.79452	-0.293403	0.481589	0.306113	1.11825	1.07863	0.999913	-0.499276	-0.262438	-1.62869	0.485805	0.0587905	1.00101	4.54435	4.37079
11522	C28	20.0758	22.5217	35.2655	22.414	25.6763	30.5534	2.40859	7.7811	6.7411	2.13134	6.61074	4.9069	2.8916	2.86466	2.55454	2.8747	2.93194	2.53902	3.45144	2.82749	2.54687	3.85943	3.30979	3.5974	2.95675	3.06976	2.86333	2.80172	3.11531	2.80324	3.49879	3.12711	2.76726	3.10215	3.52552	3.51818	5.10716	5.07793
11522	C43	15.9915	26.0886	23.4163	22.4242	32.1659	22.5018	3.18519	4.65629	2.00124	4.48003	5.38064	1.79382	0.582375	0.503607	0.64089	-0.0470859	0.239205	0.0469617	1.30298	0.990901	0.807437	0.743888	0.899758	0.989957	1.21448	0.948675	0.992914	0.525117	0.533009	0.678283	1.51901	1.4392	1.04945	0.713447	0.940494	0.807237	3.14563	2.79894
11525	C102	11.2149	11.6192	14.8097	14.9883	16.6423	18.9312	0.862222	0.776846	0.175367	4.85298	2.06652	2.87143	-1.76766	-1.78448	-1.85667	-1.70349	-1.59144	-1.89388	-1.60612	-1.76385	-1.77555	-1.35633	-1.35421	-1.3849	-0.650409	-1.36124	-1.62964	-1.9194	-1.28674	-1.23968	-1.01223	-1.36538	-1.2129	-1.26842	-0.841552	-0.92279	1.38607	1.39441
11525	C14	7.06276	9.86842	13.6255	10.244	12.7683	10.2682	1.766	1.40132	0.304966	1.71541	4.31286	1.8356	-0.50575	-0.370364	-0.7175	-1.24675	-0.89019	-1.18734	-0.110422	-0.461926	-0.438836	0.165235	0.106794	0.113037	0.0489862	-0.104888	-0.310034	-0.287223	-0.393912	-0.65196	0.540009	-0.303152	-0.133022	-0.591378	-0.103448	-0.144481	3.33965	2.6683
11527	C321	10.0826	10.6111	14.862	6.69435	9.38725	8.8122	2.00981	1.77703	1.00022	1.00326	6.78245	1.35383	-0.348478	-0.0873854	-0.336534	-0.420914	-0.324749	-1.0351	-0.117234	-0.600559	-0.337665	0.0716413	0.243865	0.0871945	-1.14064	-0.996437	-1.22562	-0.988742	-0.648985	-1.09786	0.445289	-1.09693	-0.934224	-0.420275	-0.864722	-0.574464	3.33584	2.43323
11527	C339	9.84575	13.1024	14.9493	10.344	12.6907	14.8251	1.00472	1.12543	0.888988	0.608458	1.8828	2.8289	-0.658737	-0.53739	-0.362325	-0.70335	-0.371994	-0.41032	-0.00494037	-0.0403986	-0.239933	0.174736	0.107235	0.00348698	-0.311767	-0.456731	-0.459907	-0.362222	-0.486423	-0.539744	0.0882028	-0.316834	-0.194845	-0.0999102	0.382136	-0.0328816	3.02357	2.65043
11527	C421	15.1565	20.2499	19.7543	17.8837	24.5662	17.3449	1.86963	0.667242	0.727287	4.22994	2.64712	1.39063	-0.0321075	0.0500406	-0.169501	-0.317752	-0.105488	0.19062	0.321779	0.332036	0.408016	0.319055	0.26465	0.370887	0.550542	0.41077	0.449177	-0.0930796	0.0463707	-0.315746	0.806226	0.533979	0.557894	0.253642	0.0276035	0.110362	2.96747	2.34844
11541	C144	8.44864	10.9617	10.3029	8.77995	9.44194	8.50839	1.029	1.83738	0.908688	0.590324	0.691414	1.10968	0.528536	0.659176	0.75258	0.370769	0.29137	0.467344	1.13328	0.871682	0.656974	0.652631	0.901541	0.839484	0.603465	0.591492	0.673818	0.524765	0.388688	0.620509	0.781615	0.662021	0.572343	0.574332	0.68245	0.308605	4.18145	3.97209
11541	C256	11.6723	13.2342	21.9225	14.1332	11.0546	19.6386	1.81946	1.27573	0.708087	2.70122	1.04874	1.51934	-0.212805	-0.0942351	-0.0816931	0.224147	0.266017	0.317178	0.406896	0.180364	0.165591	1.00257	1.00975	0.924955	0.326342	0.155665	-0.0833371	0.562134	0.691484	0.422347	0.0892785	0.0540958	-0.169412	0.872513	0.898907	0.689695	2.99148	3.34573
11541	C305	9.85355	12.647	9.12056	14.517	22.619	12.2775	3.77514	5.64527	1.60608	6.85484	3.63822	2.73408	-1.06798	-1.10598	-0.648895	-1.62118	-1.61796	-2.17784	-0.361789	-1.36685	-1.31103	-1.36026	-1.30395	-1.79027	0.0464539	-0.460568	-0.396265	-1.46571	-1.36165	-1.24792	0.0520646	-0.163762	-0.411764	-1.41149	-0.764002	-0.992519	2.36298	1.57683
11541	C380	7.39647	10.8706	10.8309	7.38694	4.96178	8.52812	0.585404	3.78771	0.818371	1.10194	2.25656	1.00606	0.804243	1.03422	0.972513	0.748006	0.894926	1.00813	1.9718	1.02839	1.39741	1.47975	1.55968	1.34231	1.25574	1.02392	0.889801	0.697918	0.796281	0.787218	-0.403562	0.480513	0.926134	1.1875	1.24364	0.916052	4.98558	4.34914
11541	C410	5.08743	5.86287	7.85252	6.84294	5.7303	5.03784	1.32849	1.62339	0.850422	0.758893	4.23294	1.22852	-1.8411	-1.87787	-3.03777	-2.0959	-2.16249	-1.91068	-2.15765	-1.5246	-2.16664	-1.63293	-1.35422	-1.59711	-1.50386	-1.76332	-1.92783	-1.83922	-1.73947	-1.58604	-1.08656	-1.56546	-3.29586	-2.54432	-1.83737	-2.12361	1.90108	2.38416
11541	C496	9.28348	14.756	24.2205	8.17805	6.06901	7.42724	0.649134	3.2568	3.26397	0.534997	1.75891	2.3829	0.785899	0.87766	0.867701	0.740912	1.00948	0.770548	1.85085	1.40314	1.27779	2.23757	2.41412	2.02488	0.744564	0.592093	0.623077	0.573062	0.619363	0.802585	0.659502	-0.118932	0.145919	0.585782	0.0222378	0.952563	4.566	3.97645
11541	C539	8.59328	14.1726	13.1398	12.6921	16.1966	12.5401	1.52213	1.17547	0.172788	3.288	4.95321	1.26409	-0.619098	-0.472616	-0.520076	-0.919275	-1.05158	-0.986573	0.0827461	-0.155028	-0.0468577	-0.147505	-0.130609	-0.168503	0.289929	0.110355	-0.0761083	-0.461709	-0.478055	-0.577712	0.610704	-0.185053	0.0329658	-0.27029	-0.05542	-0.323089	2.95124	2.60698
11543	C402	2.53149	3.85861	4.098	6.3032	8.14763	9.30542	0.352287	0.172198	0.253043	1.20765	2.81737	1.77668	0.210956	0.197038	0.280928	-0.209576	-0.0264861	-0.12403	0.73573	0.634766	0.618207	0.810993	0.64568	0.792548	1.81168	1.4635	1.41582	1.26565	1.09387	1.17491	2.24043	1.68939	1.29378	1.64818	1.95125	2.19924	5.61027	5.10709
11543	C939	7.86036	12.4202	9.81142	12.5076	18.6541	15.3528	1.86478	0.602179	1.5134	3.989	8.25516	2.94075	0.799356	0.868502	0.910504	0.187982	0.308291	0.24495	1.15691	1.19239	1.29056	0.605318	0.995284	1.01879	1.89691	1.47465	1.27552	0.842065	0.87091	0.980372	2.43696	1.66022	1.30308	1.21749	1.56645	1.77336	4.41216	4.03288
11543	C959	5.34825	7.56678	6.94398	13.1153	24.3035	14.3334	1.38487	1.51936	0.411426	8.33486	10.4096	2.10603	0.817526	0.938829	0.879187	0.219359	0.257121	0.154803	1.36009	0.902765	0.872386	0.885663	1.01725	0.860584	3.03285	2.17155	2.09614	1.21071	1.28858	1.23167	3.35356	2.52056	2.31136	1.7129	2.07531	2.11191	5.63471	3.90381
11543	C965	4.1322	6.27564	6.77657	9.65887	17.6795	19.4806	0.436192	1.6057	0.880018	2.40204	6.87381	11.0751	-0.832714	-0.935943	-0.749306	-0.979009	-1.0709	-1.16345	-0.443236	-0.647636	0.0337695	-0.265006	-0.413262	-0.0464595	0.875941	0.137921	0.0708223	0.232303	0.104579	0.196774	1.3897	1.58746	0.448451	0.474267	2.04868	1.32255	3.52257	3.76088
11544	C144	6.73954	12.9362	14.2221	9.48249	10.1633	10.3108	0.930679	5.29338	1.86316	1.74163	4.54858	1.01658	1.36266	1.56688	1.5396	1.22795	1.35515	1.01855	2.86431	2.25285	1.74031	2.46409	2.59067	2.21287	2.17333	1.8991	2.07566	1.48601	1.63196	1.76044	2.59091	1.60305	1.61936	1.79575	2.07442	2.00551	5.3565	5.11618
11544	C147	4.67349	9.40753	14.0799	7.69284	7.14175	7.96198	1.20165	3.56986	1.77547	1.64296	1.73496	2.2386	0.104342	0.853764	0.738961	0.656782	0.91831	0.00857833	2.03539	1.71321	0.91971	2.24636	2.24702	1.92018	0.808207	1.0527	1.39537	1.31187	1.32272	1.70396	1.53341	1.01609	0.926208	0.835248	1.45789	1.65311	4.69363	5.23866
11544	C290	5.68415	11.0661	7.20836	10.1255	13.9517	7.85223	3.19909	1.27654	0.245159	3.69737	2.24867	0.838089	-1.06877	-0.920534	-0.916304	-2.78274	-1.94392	-2.4015	-0.526392	-0.783974	-0.82313	-1.31385	-1.28992	-1.38493	-0.245074	-0.321587	-0.624186	-1.34744	-1.2069	-1.29068	-0.126361	-0.44535	-0.558903	-1.36885	-1.18924	-1.06031	2.79825	2.13099
11544	C610	6.86387	8.93277	10.6534	10.2388	11.9782	12.5228	0.840299	0.833899	1.09384	1.10006	2.88318	1.90291	-0.738328	-0.828795	-0.727099	-0.963922	-0.448079	-0.75285	-0.291199	-0.275618	-0.522468	-0.262863	0.0338291	-0.0978373	0.0932604	-0.335861	-0.134201	-0.150835	-0.280998	-0.188717	0.403913	-0.281883	0.0583949	-0.136873	0.283318	0.226392	3.02124	3.22206
11544	C641	9.72865	14.8473	11.9825	12.4453	15.0234	12.7064	2.84391	1.73882	1.41688	2.69013	3.88939	1.13939	0.0950964	0.310874	0.181401	-0.694981	-0.423448	-0.497106	0.600931	0.452236	0.262408	0.170366	0.278619	-0.0612254	0.625895	0.404457	0.250642	-0.169399	-0.0346358	0.0266205	0.851627	0.193289	0.321691	0.107872	0.354714	0.179064	3.53966	2.84085
11544	C906;C917	10.4837	16.8957	11.1049	15.6824	22.3295	15.4088	3.88329	1.64758	2.88709	6.19005	5.86049	4.09901	-1.7134	-1.33274	-1.33011	-2.64914	-2.1273	-2.22151	-1.06122	-1.22143	-1.33891	-2.24001	-1.48213	-1.71579	-0.60611	-0.88943	-1.07578	-2.09399	-1.49463	-1.72824	-0.400436	-1.02138	-0.992867	-1.80101	-1.0341	-1.18517	1.94669	0.769481
11547	C226	4.39751	5.99981	9.53601	7.80263	10.584	13.9427	0.93857	1.07342	0.62555	0.583121	2.18717	3.19253	-1.65218	-1.94217	-1.65199	-1.37791	-1.33528	-1.07905	-0.834518	-0.988692	-1.35139	-0.282894	-0.434679	-0.451619	-0.690432	-0.851416	-0.72443	-0.556592	-0.683969	-0.568093	0.0783697	-0.326236	-0.470062	-0.19662	0.467701	0.203875	2.61881	3.38267
11547	C7	2.6799	4.06219	6.56859	4.39614	3.57356	6.88157	0.983572	0.884175	0.831582	1.56119	1.36823	1.36297	-1.27209	-1.85105	-1.42851	-0.620204	-0.552688	-0.581569	-0.282343	-0.2361	-0.834379	0.127433	0.445177	0.154546	-0.531508	-0.627443	-1.16915	0.0714747	0.0109662	0.223898	-0.0836148	-0.711768	-1.11212	-0.0237112	0.54572	0.406608	3.41674	4.92458
11553	C194	6.77636	6.45089	14.4663	7.72326	5.35747	9.85477	1.65967	0.810911	1.99464	2.0535	2.20825	2.06788	-1.14564	-0.701979	-0.999084	-0.390355	-0.47507	-0.234126	-0.570509	-0.931892	-0.683771	0.200211	0.580056	0.528927	-0.662341	-0.991712	-0.75634	-0.235831	-0.0877381	-0.0800988	-0.430515	-0.958194	-1.6013	-0.446401	-0.0686489	0.162854	3.43979	3.01148
11553	C205	5.381	7.98242	8.66357	7.24189	9.7159	6.45289	0.132868	1.90042	1.23824	1.43117	1.21576	1.47241	-0.145995	-0.160644	-0.215556	-0.210373	-0.153394	-0.225672	0.721307	0.389416	0.0403164	0.723982	0.445587	0.335875	0.5932	0.470926	0.384958	0.082905	-0.164608	0.0919312	0.866419	0.594478	0.540705	0.219582	-0.319054	0.32987	4.33283	3.72858
11553	C66	4.58143	5.94818	8.92413	9.72861	12.8147	19.4104	0.687227	1.036	0.448439	2.02224	5.823	4.78888	-0.886416	-0.479366	-0.254047	-0.459789	-0.370716	-0.26013	0.123042	0.0227899	-0.371108	0.451446	0.59013	0.488935	1.15661	0.492237	0.499529	0.598864	0.51381	0.547101	1.69057	0.812515	0.593463	1.19432	1.8813	1.81803	4.0461	3.94653
11567	C91	8.38128	10.3136	13.2793	13.5539	13.0866	14.4704	0.774814	1.77845	0.540346	1.41845	3.58731	1.31981	0.815245	0.866005	0.807367	0.595566	0.724474	0.52318	1.29165	0.927665	0.84451	1.31811	1.4283	1.41133	1.662	1.46456	1.37031	1.34086	1.43026	1.22464	1.78506	1.18919	1.1202	1.37263	1.63616	1.52071	4.37992	4.2174
11595	C1158	5.78242	7.23085	8.82299	8.82415	8.00152	8.2705	0.237581	1.29233	0.462812	1.28499	1.21969	0.603418	0.257906	0.379388	0.350161	0.222735	0.318459	0.275143	0.89096	0.391703	0.586705	0.964368	0.943883	0.822426	1.196	1.1212	0.881154	0.694946	0.768685	0.80051	0.847091	0.947078	0.513529	0.724866	0.796083	0.929848	4.6427	4.18293
11595	C1420	4.42055	5.92757	8.41087	5.52488	4.83683	8.43612	0.74676	1.63323	1.74278	1.60395	0.289621	1.65197	-1.13045	-1.178	-1.20186	-1.24283	-0.650544	-0.981815	-0.315368	-0.49324	-1.1145	-0.273219	0.187786	-0.323232	-0.399816	-1.78377	-0.61201	-0.719533	-0.511117	-0.42896	-0.839603	-1.00509	-0.958553	-0.452902	-0.0569507	0.114158	3.06224	3.80852
11595	C1470	4.16741	7.94164	5.86085	6.37932	8.91859	5.77166	1.20368	1.3048	0.262669	1.6577	3.09725	0.908786	-0.684243	-0.614843	-0.687097	-1.55271	-1.20628	-0.353645	0.166246	0.271471	-0.196263	-0.285993	-0.378744	-0.408795	0.147503	0.0648801	-0.0714187	-0.638892	-0.823682	-0.0916963	0.765152	0.0867316	-0.108295	-0.242357	-0.243441	-0.654102	3.44241	4.0274
11595	C1623	5.35687	8.11316	7.54649	6.73055	11.2026	8.58271	0.836274	2.70112	1.34482	1.40416	2.77325	0.738564	-0.358112	-0.401117	-0.0392433	-0.501033	-0.364478	-0.707705	0.475575	0.535341	-0.400142	0.373362	-0.108384	0.0324234	0.162575	0.0299288	0.346448	-0.363585	-0.328779	-0.242274	0.816174	0.950609	0.240482	0.147916	0.311501	0.394868	4.23374	3.42063
11595	C1735	1.56235	4.13197	3.38051	3.06868	4.39078	5.23011	1.32681	3.0561	0.446105	0.731725	1.50056	2.25995	-3.73578	-1.59179	-2.07218	-1.5627	-3.13666	-0.710991	0.116366	-0.19135	-2.12074	-0.914626	-0.900409	-1.24946	-0.676957	-1.42086	-0.864557	-1.25303	-1.48206	-1.26927	-0.241737	-0.450257	-1.2408	-0.817104	0.237678	-0.596266	3.0703	4.65993
11595	C2160;C2166	9.79718	12.7182	14.1514	12.6733	16.5758	16.5813	1.32455	2.0446	1.00768	4.98928	7.93171	2.08422	-2.2822	-2.3242	-2.39517	-2.77422	-2.1617	-2.30821	-2.1185	-2.13253	-1.74245	-1.88083	-1.72953	-1.92098	-1.15318	-1.96765	-1.97346	-2.01435	-2.51663	-2.3923	-0.925661	-1.87054	-2.05073	-1.43895	-1.80197	-1.60458	1.29996	0.654456
11595	C2166	9.93245	9.06713	21.2436	16.1085	15.5959	19.6542	3.70542	0.881199	0.702222	1.63034	2.78999	3.99257	-2.42753	-2.32967	-2.46425	-1.68141	-1.43243	-1.34943	-2.00659	-1.98547	-2.24481	-0.883828	-0.796528	-0.871587	-1.36227	-1.32917	-1.4142	-1.05428	-1.11303	-1.22614	-1.37173	-1.01973	-1.49807	-0.96003	-0.673222	-1.25525	0.892797	1.87571
11595	C377	5.85796	7.67587	8.44284	7.58756	8.66291	7.97074	0.438027	1.32381	0.786103	0.587926	1.99735	0.276842	0.275951	0.338278	0.352859	0.0996235	0.201601	0.121753	0.894402	0.499449	0.470975	0.605896	0.869389	0.801737	0.714246	0.639301	0.747318	0.526881	0.492075	0.509666	1.1486	0.540834	0.698961	0.727017	0.673968	0.626992	4.49769	4.15258
11595	C544	10.8901	14.9474	12.5075	15.265	17.6236	13.2973	2.42429	2.44654	1.09983	3.14157	3.85933	1.19025	0.00950575	0.133471	0.433496	-0.187615	-0.236653	-0.419772	0.662876	0.360474	0.213478	0.251685	0.00790386	0.205924	0.85897	0.627777	0.529927	0.147007	0.107043	0.384935	0.982148	0.577141	0.390388	0.311438	0.0909382	0.328163	3.5227	2.78593
11595	C751	3.47201	5.5364	5.58318	5.67481	7.39206	6.37559	0.857116	1.32554	0.121634	1.50289	2.49801	0.0835248	0.097269	0.2798	0.500545	-0.462875	-0.292683	0.0975109	1.08103	0.503668	0.544612	0.732981	0.746471	0.686277	1.37599	0.773346	0.567992	0.651492	0.470461	0.633077	1.63586	0.898492	0.84605	0.908514	0.934192	0.897436	4.93081	4.83855
11598	C398	19.1844	28.439	43.0252	72.8431	57.0212	77.2534	5.64851	9.37717	6.60192	14.5442	18.0423	21.9393	-1.34151	-0.993039	-0.731346	-0.513839	-0.600915	-0.126044	0.25711	0.00259738	-0.709226	0.608588	0.183777	0.550041	1.33149	0.905655	1.05132	1.03718	1.26156	1.65529	0.39117	1.295	0.875193	0.97473	1.71911	1.18183	1.15024	2.17819
11598	C465	10.273	13.2772	14.8424	27.7901	62.3	45.5763	2.05696	3.15283	1.25383	8.69974	6.21351	8.96937	-0.931593	-1.06559	-1.21034	-1.50604	-1.58516	-1.56522	-0.648067	-0.836301	-1.33733	-0.642606	-0.84297	-0.853804	0.779079	0.30509	0.26583	-0.303689	-0.318342	0.0223226	1.42226	1.31246	1.13441	0.68791	1.14814	0.680239	1.99153	1.95329
11598	C696	15.8828	21.4925	35.797	62.3984	71.2447	73.2994	4.00527	3.16579	4.64752	9.4616	15.6024	16.7402	3.67053	3.41779	3.28583	3.2033	2.96455	2.60317	3.83758	3.41383	3.63028	4.48166	4.13905	4.46898	5.05383	5.49703	5.24641	5.13681	5.20521	4.85013	5.68307	5.07741	5.30806	5.66458	5.00746	5.51955	6.5812	5.10945
11604	C28	5.82082	9.97137	9.1152	7.38439	8.80654	5.70507	1.79237	1.77236	0.767257	2.02307	2.4361	0.961428	0.147233	0.291078	-0.0421808	-0.702622	-0.208002	-0.825873	0.827954	0.351451	0.480117	0.346991	0.560203	0.363777	0.598443	0.474508	0.272617	-0.218846	-0.360568	-0.0469826	0.789384	0.276184	0.0563034	-0.475867	-0.279845	-0.00140418	4.34616	3.41231
11604	C297	5.34755	6.7105	15.0143	6.52376	6.18653	9.38262	1.19413	1.28324	2.9983	0.974251	2.19902	0.989849	1.11337	1.16662	1.02318	1.53767	1.7568	1.68114	1.98	1.71054	1.43147	2.76802	3.17921	2.66033	1.51893	1.54097	1.4125	1.71262	1.86724	1.94747	2.1229	1.30316	1.34409	2.1097	2.10176	2.36127	5.31401	5.89554
11604	C398	5.39673	10.2317	7.69349	6.04784	13.7617	7.73426	0.979321	0.700076	0.344337	2.24278	5.48704	1.57821	-2.62634	-2.24808	-2.07436	-2.78923	-2.35092	-2.48988	-1.48446	-1.42032	-1.61594	-1.85168	-1.98022	-1.92284	-1.651	-2.28248	-1.77661	-2.73434	-3.03969	-2.10866	-0.510586	-1.13231	-1.59501	-2.26579	-1.69484	-1.77123	1.50537	2.05857
11605	C541	9.8158	14.4427	15.4608	13.8572	15.3876	16.7363	1.51651	1.76821	0.877921	1.32723	3.62131	2.72795	-0.507548	-0.701904	-0.961104	-1.10586	-0.798855	-0.965636	-0.150453	-0.490529	-0.207976	-0.278826	-0.1535	-0.121814	-0.536967	-0.437086	-0.304644	-0.362081	-0.139165	-0.276234	0.166691	-0.457713	-0.283649	-0.306424	-0.0667652	0.16214	2.69529	2.3219
11605	C793	3.90752	5.12647	5.39748	8.49454	9.83195	8.62978	0.815855	0.830848	0.650757	1.56343	2.25197	1.26645	-0.095343	-0.018106	0.0101525	-0.559565	-0.528076	-0.63249	0.332478	-0.119665	0.0506093	0.209938	0.310853	-0.0344093	0.841385	1.18655	1.00753	0.568702	0.797392	0.496697	1.38395	0.845376	0.852626	0.621723	0.850469	1.0453	4.72781	4.01959
11605	C828	11.281	11.6266	15.6871	15.3784	13.0807	15.5356	1.91563	3.66495	1.98001	2.38315	4.32152	2.14519	-0.866567	-1.16129	-1.34429	-0.862661	-1.42678	-1.23314	-0.701079	-0.992402	-1.62329	-0.869372	-0.504308	-0.646641	-0.460239	-0.629994	-0.526026	-0.783443	-1.12617	-0.686799	-0.442968	-1.07329	-1.29048	-0.476428	-0.860383	-0.725528	2.13957	1.85824
11605	C996	13.3417	14.3048	21.8138	16.3561	14.6084	17.9351	1.52115	2.83669	0.604968	2.24057	2.18696	0.648281	-0.602425	-0.478925	-0.419959	-0.166547	-0.23075	-0.275267	-0.0576325	-0.119924	-0.607737	0.314754	0.334752	0.391435	-0.0695302	-0.265885	-0.357557	0.0955342	0.134078	0.0527624	-0.0853988	-0.490532	-0.118451	0.00577481	0.106988	0.0808206	2.33735	2.74998
11611	C203	7.04457	8.41166	11.0233	7.19423	8.71438	8.6563	1.10305	0.595923	0.896044	1.63697	3.71448	1.37788	-1.60928	-1.69511	-1.6	-1.23112	-1.19019	-1.26951	-1.07248	-1.18148	-1.27601	-0.919687	-0.689859	-0.750123	-1.04886	-1.14927	-1.99616	-1.26488	-1.3234	-1.63065	-0.56408	-1.00763	-1.80523	-1.40069	-0.945431	-1.05977	2.2736	2.51602
11611	C45	6.15669	9.14224	7.93311	7.34108	8.41757	9.09323	1.13855	1.50077	0.513091	1.16208	1.3014	1.1572	-1.56693	-1.21913	-1.13374	-1.84847	-1.61464	-1.4411	-0.673707	-0.878572	-1.14855	-1.21418	-1.04187	-1.05877	-1.17498	-1.17507	-0.89967	-1.13552	-1.30599	-1.60976	-0.786715	-1.05142	-1.22012	-1.09973	-0.892562	-0.731802	3.07269	2.02938
11623	C167	8.33775	12.0638	13.1454	10.9289	13.6654	11.3629	1.28136	1.88166	0.794993	2.11457	2.78161	2.74708	0.463333	0.807147	0.826445	0.313938	0.383181	0.554309	1.3131	1.09565	0.864302	1.22224	1.29848	1.12392	1.26197	1.11854	1.17834	0.573874	0.884695	0.673446	1.55409	1.29194	0.966534	0.576279	1.24503	1.19266	4.16137	4.12314
11624	C100	6.52797	8.98772	12.6133	10.1812	12.1316	13.5909	0.836537	1.25855	0.556123	1.26464	2.93225	1.58614	1.73611	2.00912	2.07795	2.03001	2.17036	2.30063	2.73263	2.46275	2.35068	3.07579	2.95757	2.97943	2.98382	2.56782	2.50079	2.77522	2.63113	2.71259	3.31898	2.82839	2.69693	2.91624	3.24389	3.17576	5.91553	6.06698
11624	C128	4.963	8.7116	13.6234	6.91205	8.02789	10.3021	0.278966	2.13095	0.299901	0.519026	1.62365	1.86498	0.098847	0.118207	0.218048	0.200707	0.251012	0.0393943	1.33332	0.894674	0.670293	1.62777	1.63141	1.57433	0.752675	0.638896	0.72753	0.533683	0.668197	0.47264	1.1431	0.831468	0.569964	1.18913	0.961021	1.47391	4.60233	4.37169
11624	C279	9.94158	13.7222	15.7329	12.4251	12.3896	11.3295	2.16578	3.29868	1.59593	1.75864	1.46969	3.18836	-1.06227	-0.682027	-0.586236	-1.33756	-1.10285	-1.21561	-0.16947	-0.814801	-0.614127	-0.190357	-0.333505	-0.48271	-0.442646	-0.600205	-0.52307	-0.915376	-0.949082	-0.625932	-0.502427	-0.699297	-0.838801	-0.9733	-1.07469	-0.379668	2.30206	2.36318
11624	C286	11.366	18.5755	17.3326	15.3752	17.7368	18.9582	1.60277	1.44404	1.20373	1.799	4.59078	0.963274	0.211365	0.219013	0.355702	-0.101001	-0.140565	-0.015059	0.921444	0.712789	0.756519	0.595843	0.698958	0.796204	0.775136	0.293281	0.395956	0.599714	0.557327	0.523321	1.12409	0.614965	0.451728	0.788672	0.780715	0.909632	3.03701	3.41388
11624	C387	9.54953	12.5087	14.8428	10.8474	14.6041	15.992	1.40382	2.08404	1.27264	1.26828	2.84608	0.871347	2.12273	2.41832	2.15271	1.9397	2.37588	1.92603	2.80702	2.45432	2.37463	2.9233	2.77188	2.6813	2.64821	2.34623	2.28073	2.24015	2.26856	2.25458	3.0283	2.8153	2.4627	2.80772	2.9503	2.9412	5.57886	5.50978
11624	C450	34.6782	41.7068	34.5243	28.6549	34.9405	34.0898	3.52258	6.9933	1.43391	2.09547	10.2852	2.51346	1.67992	1.94383	1.66996	1.69717	1.68177	1.50098	2.2154	1.92097	1.74921	1.66548	1.64542	1.75666	1.61204	1.3897	1.44119	1.37445	1.3814	1.32335	2.12823	1.69088	1.30032	1.77354	1.56061	1.67859	3.16699	3.28002
11624	C450;C453	12.9258	14.8022	17.1785	13.8753	21.5384	30.6083	4.31421	2.15248	2.06565	2.81641	5.6629	2.35628	1.24612	2.67156	2.33989	2.08483	2.45527	1.82569	2.50494	2.30777	2.08564	2.66122	2.31747	2.56403	2.67098	2.24706	2.3059	1.95204	2.11411	1.94684	3.24255	2.7029	2.57619	3.25654	3.46886	3.31727	4.93124	5.17989
11624	C453	20.6391	26.7802	28.131	21.7284	26.1994	24.0467	1.70509	6.68504	1.02992	3.3486	4.19427	0.436649	1.3296	1.22421	1.20675	1.00612	1.10513	1.07021	1.91269	1.42735	1.25833	1.64761	1.61914	1.5446	1.60317	1.18809	1.32479	1.08882	1.13595	1.0464	1.74365	1.46166	1.29815	1.38541	1.34811	1.39886	3.57249	3.29461
11624	C619	2.58656	4.4899	4.46044	3.96757	4.15439	3.07158	0.752738	1.11316	0.222647	1.0101	1.22536	0.60812	1.84956	1.96211	2.3996	1.60061	1.37313	1.4534	2.95258	2.3819	2.37168	2.58038	2.619	2.47827	2.72016	2.5055	2.84731	2.09623	1.94192	2.23061	2.89422	2.10194	2.37385	1.82967	1.90292	2.33046	7.11836	6.97342
11645	C310	5.73444	7.34487	9.36074	6.65854	7.33123	7.91994	1.07625	1.59864	0.155662	1.39339	2.19134	0.398272	0.377134	0.625457	0.715414	-0.0176846	0.18571	0.384433	1.07497	0.588903	0.542612	1.10179	1.09664	1.05771	0.998694	0.730533	0.713341	0.523715	0.535496	0.0619935	1.18815	0.477378	0.532907	0.876748	0.760082	0.89591	4.8557	4.14953
11645	C500	3.74534	5.59845	7.04578	4.64291	4.41643	6.47398	0.208417	1.25662	0.646936	0.482281	1.72058	0.151938	0.654884	0.514626	0.476755	0.638218	0.542801	0.472073	1.46746	1.06768	0.854336	1.50925	1.56643	1.30898	1.02488	0.883042	0.91839	0.59406	0.965103	0.773469	1.32262	0.829428	0.210981	1.31666	1.37808	1.32359	5.18282	5.39448
11646	C262	13.3189	22.1715	17.2196	20.4241	26.2803	16.0459	4.47142	3.65276	1.67874	7.57952	3.25917	2.7179	-1.28686	-1.28048	-1.2468	-2.21073	-1.99939	-2.20388	-0.738228	-0.95659	-1.21357	-1.48894	-1.20858	-1.30482	-0.393896	-0.893382	-0.774925	-1.81102	-1.603	-1.05117	-0.526196	-0.845785	-0.800578	-1.33623	-1.72487	-1.2468	1.69946	0.708056
11646	C341	8.2968	9.56477	13.8067	10.9066	10.6115	13.9509	0.848637	1.83204	0.953035	2.08856	4.02586	0.273861	0.890408	0.97031	1.24007	1.0984	1.23379	1.22561	1.61473	1.12818	1.20192	1.93278	1.86568	1.73506	1.95119	1.21581	1.32213	1.428	1.57797	1.53093	2.0286	1.13178	1.23393	1.88022	1.82705	1.87124	4.74079	4.66134
11646	C553	8.38341	14.4958	14.7853	9.12183	13.1314	14.0784	1.80259	2.84453	2.17587	2.13299	4.2217	2.1728	0.713946	0.948777	0.662875	0.105427	0.365175	0.354454	1.58803	1.33598	1.02138	1.33415	1.5586	1.13824	1.13425	0.778674	0.821949	0.358422	0.482018	0.306061	1.65866	0.890421	0.96847	1.02184	1.33033	1.46678	4.41448	3.78838
11647	C318;C320	63.9376	70.5102	68.3485	60.9441	55.0363	56.69	4.20934	7.45461	5.3837	4.52759	1.68876	5.67581	0.573885	0.653685	0.527159	0.755356	0.601151	0.498047	0.902456	0.603243	0.722444	0.708379	0.578753	0.806244	0.489676	0.719193	0.579785	0.481483	0.430688	0.493382	0.356291	0.363746	0.435761	0.269365	0.557545	0.457019	1.44218	1.05144
11651	C32	13.5734	18.0245	19.2054	16.9112	18.589	18.9831	1.30443	3.70727	1.48101	2.52282	5.27369	1.45104	-0.537722	-0.189822	-0.412787	-0.452956	-0.359165	-0.555293	0.17152	-0.371484	0.173635	0.0710936	0.198609	-0.021374	0.0723167	0.0361742	0.155779	-0.3519	-0.292306	-0.224601	0.467327	-0.244744	-0.115442	0.0282523	0.188092	-0.0184165	2.5913	2.33508
11651	C606	15.2963	19.0931	21.7162	23.4396	22.5022	21.6922	1.37568	1.73641	0.511333	1.52634	3.70422	3.39423	-0.615172	-0.520561	-0.437836	-0.539429	-0.49427	-0.821871	-0.259531	-0.117443	-0.377989	-0.0506892	-0.105092	-0.0420325	0.182795	0.00396606	0.00177109	-0.0399497	0.136553	-0.019703	0.218387	-0.00660307	-0.255706	0.0832972	-0.339055	0.0531634	2.17566	2.09878
11665	C274	7.74354	9.78449	17.6543	10.769	9.72253	14.3328	0.907417	1.81821	1.25987	2.29947	0.397221	2.4955	-1.24097	-0.814171	-1.0891	-0.872324	-0.801634	-0.877862	-0.452942	-0.444801	-0.937776	0.241356	0.34167	0.135813	-0.489735	-0.550622	-1.05133	-0.111002	-0.225059	-0.413427	-0.559021	-0.628234	-0.675761	-0.0223288	-0.332866	0.171915	2.41221	3.07083
11667	C126	4.64555	7.15355	9.3313	7.45064	7.56929	8.29873	0.60022	0.631709	0.957071	1.10014	1.74582	0.322195	0.096543	0.41542	0.289197	-0.052323	0.0608314	0.00752088	0.881522	0.6264	0.769104	1.30801	1.06834	1.05092	1.13365	0.860762	0.946423	0.622061	0.584926	0.758458	1.18607	0.781066	0.554386	0.918913	0.970203	1.0306	4.50228	4.62613
11669	C19	5.81876	8.46629	8.69303	9.03299	9.50459	10.898	1.25301	0.550012	0.194262	0.816551	3.6491	2.4117	-1.6032	-1.27228	-1.80526	-1.78571	-2.16515	-1.85405	-1.11613	-1.19992	-1.30371	-1.1951	-1.17746	-1.13282	-1.0563	-0.923087	-1.12068	-1.22835	-1.28403	-1.06624	-0.470772	-1.39407	-1.25425	-1.12673	-0.513061	-0.887173	2.39998	2.31109
11672	C352	8.39191	14.3307	20.3978	11.8183	24.7011	6.39231	1.3405	4.24126	3.78622	8.91114	10.1566	0.407192	-1.11919	-1.38617	-1.02684	-1.39026	-1.03124	-1.59714	-0.0455666	-0.580817	-0.832928	0.155091	0.213465	-0.299954	0.18942	0.204221	0.0933968	-1.81008	-2.06607	-1.19802	0.89825	0.141846	-0.142996	-1.54698	-1.70491	-1.70152	2.52037	2.11239
11682	C135	5.42927	6.499	11.0303	8.75267	10.7975	12.4342	0.347109	0.437129	0.556582	0.704814	2.37911	0.640224	0.947008	0.909684	1.01246	0.88718	1.12152	1.06128	1.35778	1.17851	1.21165	1.9679	2.09526	1.97433	1.68608	1.45157	1.69206	1.79487	1.67995	1.7684	2.32558	1.82056	1.79902	2.11379	2.18053	2.26168	4.9952	5.3907
11682	C223	5.5807	9.55258	16.1183	4.27649	3.91049	4.68009	0.451221	2.22236	3.44345	0.891863	1.26113	0.903029	3.51719	3.68163	3.56942	3.74912	3.80691	3.78226	4.8146	4.36657	4.19842	5.23949	5.51067	4.89365	2.70254	3.32189	3.26437	3.41053	3.67794	3.42515	3.52194	3.39632	2.5957	3.10785	3.52032	3.66336	7.57851	8.11715
11682	C299	4.56251	10.8133	13.3984	3.16349	2.91218	3.50558	0.715073	3.46427	2.36378	0.670044	0.50745	1.43418	4.19851	4.22536	4.42364	3.76351	4.14064	3.95878	5.83292	5.2907	4.96634	5.68633	5.9201	5.41126	3.58326	3.41149	4.00248	3.21633	3.46256	3.86446	3.74592	3.35196	3.31414	3.6379	3.24883	4.32796	8.54437	8.6005
11682	C330	6.15446	10.4264	12.6107	6.89057	7.01898	9.3106	2.49504	2.57578	0.941614	1.20994	1.6091	3.24358	1.36363	1.94598	2.32752	2.16121	2.57132	3.02229	3.17777	3.24448	2.55532	3.26102	3.37705	3.16275	2.52955	1.93549	2.19838	2.55228	2.51303	2.64117	2.49591	2.71793	2.05103	2.23604	2.9929	3.25876	5.534	6.97444
11695	C157	13.3404	30.3352	24.7175	17.0484	24.1125	15.926	3.53116	5.94474	2.12351	4.59306	7.18959	1.50809	1.09401	1.12611	1.1011	0.33849	0.356942	0.578998	2.15737	2.08549	1.61052	1.78064	1.53354	1.65283	1.44574	1.48312	1.47815	0.686074	0.871024	0.754522	2.06128	1.53982	1.25866	0.93234	1.17441	0.957802	4.3969	2.94723
11700	C29	10.5614	7.95478	16.7382	16.3629	12.8741	17.5478	1.91092	1.11822	0.815268	3.84744	2.51771	6.46426	0.116169	-0.175622	-0.136299	0.313422	0.389606	-0.163524	-0.200747	-0.591478	-0.262609	0.639577	0.767497	0.757854	0.938085	1.01397	1.0286	0.431384	0.378537	0.342959	0.585144	0.423959	0.0197898	1.33206	0.385264	0.652028	3.14456	3.45629
11702	C128	6.16927	7.51188	8.8403	7.76603	8.71383	9.37455	0.771396	0.980754	0.2973	0.75454	2.30028	0.713201	0.905426	0.857083	0.942554	0.93175	1.15256	1.29714	1.41359	1.40903	1.07286	1.57986	1.4829	1.53749	1.59872	1.25122	1.2551	1.37566	1.27696	1.32132	1.91062	1.41677	1.21048	1.49358	1.65217	1.70846	5.00311	5.06325
11716	C128	19.5111	40.0014	23.8176	19.6345	22.0397	16.0443	6.71719	2.65649	2.60681	5.53163	1.69232	2.63269	0.38127	0.270208	0.287277	-0.386472	-0.601153	-0.714077	1.01491	0.834936	0.875949	0.289382	0.212918	-0.0205633	0.27071	0.195306	0.2697	-0.612686	-0.413808	-0.417554	0.170484	0.0148345	-0.0393538	-0.627711	-0.435341	-0.165112	2.29359	2.16737
11716	C212	16.3191	16.9037	28.1443	17.4984	17.4485	20.2857	3.22174	3.58971	0.455352	1.63452	3.3979	2.46584	-1.03504	-0.99778	-1.08844	-0.767103	-0.557002	-0.429443	-0.451086	-0.783553	-1.05043	-0.0276938	-0.048719	-0.00214776	-0.544902	-0.614181	-0.945455	-0.695898	-0.70622	-0.764216	-0.539958	-0.54954	-1.05829	-0.468539	-0.337976	-0.689193	1.67643	1.92936
11716	C253	15.9944	27.0522	48.3814	11.4143	12.924	13.6338	1.85165	11.1773	6.01193	0.837627	3.47979	3.17786	0.365169	0.366676	0.272574	0.69758	0.54118	0.608959	1.82241	1.17192	0.706267	2.1414	2.21211	1.86321	0.0554129	-0.22391	0.0386854	0.0482737	-0.0444698	0.0577506	0.487807	0.308821	-0.293116	0.175588	-0.036657	0.595991	3.24142	2.99801
11717	C242	3.93128	5.92479	6.43309	7.38691	8.41637	9.06377	1.48487	2.01896	0.527349	1.50002	4.49211	3.23705	-2.27483	-2.49772	-1.78905	-3.49185	-2.64213	-2.49744	-1.42866	-2.14218	-2.25037	-1.85841	-1.6916	-1.91496	-1.30534	-1.56119	-1.45724	-1.49281	-2.24053	-1.67608	-0.70193	-2.15723	-1.44275	-1.92961	-1.17109	-0.880473	2.55364	1.71974
11717	C307;C316	10.7059	9.89359	17.1335	14.212	13.3754	19.1549	2.32786	1.17861	2.49762	1.61239	0.794893	2.43012	-2.89799	-2.3036	-2.39538	-1.97135	-2.00388	-2.21991	-2.56244	-2.4452	-2.22992	-1.39333	-1.78749	-1.67998	-1.84806	-2.10138	-2.05442	-1.68408	-1.89883	-1.75307	-2.04982	-1.99854	-1.88416	-1.66329	-1.41686	-1.29797	0.775557	1.07412
11719	C12	7.90638	10.1727	12.6449	10.7465	10.6037	10.4953	0.977081	1.72228	1.15675	1.68227	3.17684	0.279593	0.013625	0.271691	0.343786	-0.107292	0.0834184	-0.00826403	0.714561	0.43765	0.237091	0.882157	0.82349	0.625232	0.914379	0.610957	0.426298	0.484227	0.532002	0.28579	0.978172	0.345073	0.245682	0.463554	0.527619	0.533267	3.99253	3.52813
11719	C240	7.92684	13.9976	9.13261	11.3819	14.906	9.69097	1.96824	2.82324	1.26669	3.95264	3.47057	0.478946	0.0958372	0.181242	-0.139213	-0.544535	-0.671326	-0.421807	0.885352	0.44967	0.376151	-0.285858	0.0789495	0.0698521	0.732675	0.673856	0.74431	-0.298123	0.0333321	-0.254348	1.01857	0.550746	0.414008	0.0739477	-0.0430686	0.0889043	4.00715	2.80713
11719	C385	7.30679	11.6318	13.9451	10.3296	10.2448	9.58972	0.625289	1.76493	0.542938	1.77794	4.7734	0.857106	-0.146496	-0.11744	-0.0771747	-0.392549	-0.304601	-0.281408	0.664876	0.460266	0.22732	0.734589	0.754847	0.648079	0.630301	0.303924	0.469557	0.00996409	0.0464947	0.216909	0.942523	-0.143109	0.00349321	0.0360096	0.186726	0.294186	3.79431	3.31504
11720	C103	2.74081	4.70631	5.31456	5.03515	5.3256	4.41664	0.574341	0.413834	0.0268897	1.09409	0.828077	1.34816	-1.10754	-0.872331	-0.676979	-1.41985	-1.15025	-1.39317	-0.207574	-0.301597	-0.460914	-0.15607	-0.141824	-0.14613	0.199969	-0.0241853	-0.0640508	-0.502909	-0.498204	-0.466148	0.0762611	-0.140088	-0.37121	-0.425705	0.0202303	-0.839545	4.04504	4.12676
11720	C1120	7.70647	9.69015	14.4411	12.0854	12.1853	15.4873	2.11175	1.38611	0.500187	1.47703	2.77702	2.11266	-0.514927	-0.358125	-0.167098	0.274312	0.344073	0.420336	0.52911	0.345853	0.115672	0.93466	0.935224	0.847529	0.611892	0.408424	0.633752	0.749244	0.570408	0.919562	1.01415	0.523587	0.444558	0.814583	1.20523	1.00031	3.90806	3.48704
11720	C1734	13.7467	20.9271	17.4041	22.4116	26.4515	20.8891	4.42163	3.00316	0.441295	6.01235	6.29433	2.22395	-1.45438	-1.38151	-1.3444	-2.26426	-2.42697	-1.91935	-1.02314	-1.12182	-1.43163	-1.44064	-1.43332	-1.50047	-0.603212	-0.930936	-0.780423	-1.29952	-1.56739	-1.37844	-0.487031	-1.0874	-0.988219	-1.27387	-1.28754	-1.02303	1.39697	0.731756
11720	C834	7.67419	10.3751	13.076	9.23993	8.28517	9.10853	0.585537	2.85963	0.598824	1.64034	2.26851	0.778166	-0.575648	-0.370971	-0.233964	-0.418944	-0.427151	-0.396194	0.411373	0.0656652	-0.383372	0.425056	0.376355	0.293672	0.307459	-0.14352	-0.145904	-0.338225	-0.27545	-0.220028	0.10503	-0.326377	-0.658538	-0.159977	-0.277743	-0.0321064	3.3507	3.24936
11731	C56	7.70522	10.8748	12.8456	13.8095	16.8499	15.8218	1.42941	1.0008	0.768727	2.82563	7.72383	1.84822	-2.27053	-2.27123	-1.83323	-2.47181	-2.29658	-1.87242	-1.52329	-1.73717	-1.75619	-1.34843	-1.42617	-1.5212	-0.900306	-1.17522	-1.23276	-1.65171	-1.38869	-1.61663	-0.382711	-1.54741	-1.19129	-1.28782	-0.956353	-1.1497	1.40958	1.64786
11744	C462	16.3432	19.6267	19.0894	16.5327	22.0752	18.8677	1.73275	2.4174	1.22623	2.30718	1.75498	2.03801	2.15102	2.27393	2.40547	2.03481	2.075	2.04821	2.61786	2.27488	2.39387	2.4704	2.28672	2.40935	2.27536	2.39921	2.13614	2.15462	2.32502	1.79789	2.71288	2.48376	2.5988	2.20242	2.5141	2.3994	4.67164	4.88432
11749	C230	8.32027	10.802	15.6668	10.7476	8.09989	13.5012	1.45087	0.942023	1.52332	1.97391	2.07588	1.23434	-0.855386	-1.00024	-1.18364	-0.718671	-0.467281	-0.711559	-0.33397	-0.42014	-0.584482	0.230273	0.090069	-0.0497108	-0.381586	-0.59338	-0.967761	-0.288043	-0.309043	-0.181067	-0.979509	-0.470821	-1.13424	0.0118968	-0.249115	-0.136001	2.67788	2.85098
11749	C800	5.25432	11.0449	8.42068	6.80076	9.99859	4.96374	1.91299	2.53685	0.232692	2.91672	0.891444	0.0859962	0.364405	0.339861	0.43521	-0.441936	-0.605601	-0.621811	1.34068	0.824507	0.785277	0.549743	0.597477	0.629142	0.899984	0.701498	0.871163	-0.103954	-0.140184	-0.525229	0.978852	0.731219	0.809651	-0.173397	-0.193704	-0.144068	4.47191	3.85217
11752	C118	11.8892	14.0724	31.5984	11.2164	11.6965	10.8496	2.16328	1.82836	3.182	0.840705	3.06612	0.823052	1.65455	1.72424	1.71962	2.06784	2.23926	2.17052	2.37126	2.13717	2.00923	3.34775	3.48084	3.19	1.95767	1.72187	1.94078	1.89402	1.7021	1.85535	2.30961	1.6837	1.72398	1.76208	1.71179	1.91809	5.10519	4.89803
11752	C386	8.06608	9.99745	14.7194	8.84623	7.82484	6.85731	1.36317	3.56719	2.13563	1.42958	1.96294	0.899712	1.35477	1.99678	1.78587	1.70796	1.57074	1.43567	2.43914	1.41309	2.00274	2.46845	2.73153	2.32925	1.67215	2.02925	1.72873	2.05863	1.70437	1.45783	1.92912	1.199	1.66636	1.1902	1.46924	1.56378	5.35512	5.19278
11753	C138	32.1243	61.9091	61.084	70.44	94.4843	73.6562	5.38481	15.1948	7.98086	17.2351	9.13092	6.97196	4.23996	3.96913	4.1339	3.83734	3.65106	3.6936	5.15921	4.99329	4.44946	5.01185	4.63622	4.89583	5.1686	5.47991	5.3733	4.57368	4.95709	4.76881	5.52546	5.5892	5.31707	5.06974	5.26883	5.01536	5.52899	5.58921
11753	C187	35.2441	48.1358	98.3118	89.1014	86.6033	117.53	4.3747	4.55244	9.64163	9.22856	11.177	11.6708	5.42062	5.16858	5.24993	5.56926	5.23699	5.1056	5.88691	5.62149	5.71627	6.9081	6.62472	6.78262	6.45627	6.74253	6.53674	6.54023	6.84716	6.65647	6.78493	6.42312	6.55857	7.19009	6.94719	6.95095	6.66688	6.92588
11753	C56	4.16218	9.6933	23.5293	9.56666	18.1913	18.1122	0.302351	2.14453	2.93876	1.25273	3.45902	1.10207	0.0498485	0.261991	0.30499	0.0549366	0.189703	0.161494	1.55066	1.61799	1.00177	2.72218	2.82175	2.46469	1.4846	1.59419	1.30961	1.46497	1.34594	1.02771	2.58511	2.25041	2.05946	2.3904	2.22824	2.25749	4.58493	4.92909
11753	C62	42.0366	70.0247	97.4988	104.941	128.415	127.501	4.57955	8.83983	12.2299	12.3469	6.75627	5.79317	3.96939	3.69764	3.81756	3.88817	3.68811	3.53176	4.68041	4.50827	4.31629	5.12768	4.77116	5.03869	5.03812	5.31579	5.20538	4.85159	5.14092	4.95999	5.33884	5.46266	5.32811	5.3883	5.41857	5.29181	5.06329	4.96815
11754	C81	3.78062	5.03713	7.74078	6.03967	8.16385	10.2471	0.712897	1.05946	0.448755	0.445916	0.42636	1.30752	-1.30927	-0.991043	-0.799921	-1.27816	-1.19172	-0.675637	-0.372297	-0.529148	-0.979499	0.0849006	-0.075029	-0.0311821	-0.278029	-0.335165	-0.463744	-0.232481	-0.369618	-0.511635	-0.0184045	0.118973	0.108433	0.216956	0.392821	0.582907	3.35365	4.0149
11758	C278	2.90127	3.62547	5.27356	5.72958	8.38506	9.82543	0.124547	0.533919	0.187742	1.07357	3.29938	2.68535	-1.20361	-1.2672	-1.14542	-1.2373	-1.16127	-1.30622	-0.67689	-1.09038	-0.928803	-0.41607	-0.316607	-0.341565	0.1376	-0.0350562	-0.16926	-0.419628	-0.38789	-0.556328	0.893049	0.079772	-0.0399294	0.53929	0.151506	0.928193	4.05207	3.72193
11758	C483	2.28932	3.08611	3.48209	4.11768	6.50494	6.02524	0.509582	0.364122	0.445648	0.983731	1.96015	0.698169	-0.144851	-0.470693	-0.285506	-0.860297	-0.750889	-0.873244	0.0419266	-0.294068	-0.147992	0.0918874	-0.168179	0.198651	0.839697	0.267828	0.380871	0.0871231	0.140613	-0.0201527	1.40069	0.750364	0.676048	0.882783	0.971444	0.641329	4.90732	4.86206
11760	C110	109.317	96.3055	92.5425	54.6922	45.21	66.9835	17.5629	9.61077	4.165	9.24974	2.09466	3.45364	4.59214	4.72543	4.67378	5.1473	4.8397	5.07525	4.69516	4.78451	4.49865	4.53277	4.66226	4.61079	3.42084	3.8791	3.89243	3.6967	4.0508	4.1191	3.53142	3.64461	3.52937	4.12757	4.06595	4.21337	4.44879	4.97871
11760	C41	101.457	114.638	75.0081	58.8449	60.5418	53.6346	14.7947	1.15262	3.01658	8.9535	4.13375	2.79667	4.43395	4.31942	4.24601	4.10289	3.92648	3.92987	4.34349	4.34524	4.31922	3.77951	3.72902	3.66353	3.51683	3.58299	3.59388	3.07341	3.17868	3.29757	3.51487	3.31851	3.41135	3.1619	3.31237	3.24615	3.93063	4.34717
11760	C89	42.2136	38.6641	49.3991	27.8356	27.3761	36.5984	9.94588	3.39615	1.73375	4.71035	1.85462	2.94423	2.15431	2.11158	2.20338	2.74188	2.76972	2.79774	2.41794	2.40462	2.18661	2.72495	2.71347	2.63123	1.5894	1.68901	1.73015	1.88699	2.09038	2.18804	1.94702	1.76445	1.80346	2.12997	2.361	2.28056	3.63155	3.7831
11767	C544	3.811	5.39502	8.66254	4.74517	5.02281	5.21929	0.365371	1.20141	0.635342	0.544905	0.987931	0.523519	0.170969	0.321456	0.0914721	0.307398	0.415066	0.455672	1.12101	0.770098	0.494282	1.54584	1.53532	1.3537	0.85864	0.453233	0.442838	0.584379	0.730921	0.589745	0.953945	0.738979	0.383067	0.594403	0.763379	0.884285	4.6075	5.40721
11776	C118	1.22117	2.14367	3.08775	2.4118	3.4598	4.44348	0.188406	0.469305	0.132752	0.459403	1.29726	0.943644	0.545731	0.581656	0.800536	0.174524	0.294425	0.513771	1.62264	1.25318	1.01497	1.89321	1.77806	1.79894	1.92268	1.48075	1.5175	1.38872	1.25308	1.23902	2.52903	1.9142	1.51938	2.14219	2.67892	2.22449	6.67707	7.00434
11776	C140	2.35728	3.69821	6.23052	3.23541	2.58526	4.76046	0.222965	1.56704	0.820762	0.608491	0.606993	0.833231	2.34477	2.44872	2.20995	2.56655	2.57281	2.40649	3.65811	3.10502	2.46062	3.87389	3.99326	3.61418	3.09724	2.58421	2.58758	2.79191	3.00507	3.22423	2.92185	2.41102	2.34133	3.2435	3.36272	3.71035	7.50362	8.1596
11776	C15;C26	12.2696	14.5155	18.299	16.342	18.9069	22.3186	1.74038	3.15319	0.275462	1.08511	5.94434	0.818368	-0.583397	-0.67513	-1.01236	-1.12612	-0.819123	-0.716159	-0.249224	-0.834531	-0.654878	-0.241626	-0.268766	-0.225738	-0.239579	-0.515747	-0.453466	-0.420113	-0.388679	-0.43375	0.255796	-0.234503	-0.615979	-0.00921355	0.0960088	0.0365239	2.18285	2.22673
11776	C282	3.74344	6.10785	8.60155	4.81136	5.86981	6.8682	0.236483	1.46494	0.863728	0.413108	1.57914	0.840878	1.22389	1.17913	1.08743	1.18107	1.29057	1.03817	2.24054	1.75972	1.61877	2.52753	2.31087	2.26244	1.37624	1.69712	1.62394	1.4855	1.56918	1.42077	2.21467	1.75141	1.4809	1.93737	1.95052	2.23895	6.10873	5.70368
11776	C360	2.37064	3.11961	4.5148	3.56465	4.03289	7.58239	0.348595	1.28332	0.39769	0.462122	1.24859	0.940337	0.847374	1.24923	0.864047	1.13083	1.28454	0.842793	2.01453	1.39621	0.886945	2.10318	1.85851	1.93588	1.77094	1.47944	1.42932	1.47931	1.7233	1.86742	2.24784	1.77811	1.38308	2.51256	2.76047	2.86851	6.06407	6.80604
11776	C405	4.89855	5.42829	10.0129	9.08116	13.155	30.8569	0.758281	2.12294	1.81068	2.80247	10.3978	8.6806	2.18715	2.5656	2.19842	2.09397	2.51422	2.07204	2.98669	2.31971	1.95374	3.58713	3.12575	3.19711	3.8771	3.12991	2.92198	2.85119	3.17642	3.01794	4.72565	3.70474	2.66087	4.42171	5.16801	5.19148	6.83943	6.40738
11776	C412;C419	10.2467	15.6986	11.585	17.9004	28.8325	21.416	4.6143	3.17419	1.62992	8.35857	9.9723	2.03899	-0.290023	-0.00697475	-0.268351	-1.19123	-1.23494	-1.48261	0.110952	-0.0308645	-0.470706	-0.630918	-0.348418	-0.726412	0.753936	0.554121	0.637547	-0.693864	-0.391341	-0.505547	1.25978	0.609462	0.371304	0.169964	0.338842	0.444723	2.71767	2.36449
11778	C214	8.88159	14.7708	15.9436	16.5843	20.2551	14.914	0.980029	1.68904	0.929753	2.9493	3.95898	0.987451	1.0661	0.845955	0.897051	0.567802	0.883157	0.949441	1.74193	1.64914	1.41526	1.80729	1.67453	1.6552	2.07741	1.95235	1.93113	1.49486	1.70302	1.45629	2.36451	1.88363	1.92481	1.50502	1.68557	1.6575	4.66403	4.05855
11793	C277	6.2829	11.2065	11.629	6.76402	12.1538	10.5889	2.32456	2.7911	1.1914	2.95773	3.50746	3.00514	-1.98494	-1.718	-1.74048	-1.79678	-1.43315	-0.753804	-0.609888	-0.439108	-1.16007	-0.852969	-0.564122	-0.631828	-0.510649	-1.64095	-1.77521	-1.62139	-1.75944	-1.48083	-0.250882	-0.513013	-1.09397	-1.21848	-0.414204	-0.821753	1.93983	2.90263
11803	C130	4.32754	6.83936	10.5281	5.00187	6.36928	7.31931	0.581839	1.54824	1.05077	0.577164	2.18242	1.89805	0.206155	-0.137287	-0.0135534	-0.268471	0.052977	-0.275514	0.939753	0.385403	0.437939	1.15967	1.36879	1.10158	0.319183	0.160284	-0.162058	0.285701	0.0808988	0.133823	0.999531	0.277032	0.178338	0.282354	0.739182	1.03509	4.61961	4.29578
11803	C185	8.22445	11.0671	13.4784	11.7814	11.9959	13.2301	0.903684	1.93091	0.77489	0.984617	2.40621	1.50175	1.1603	1.15662	1.29588	0.807001	1.04501	1.09269	1.78929	1.45896	1.31537	1.85493	1.85359	1.70822	1.8185	1.58646	1.45686	1.60133	1.58186	1.62361	1.94999	1.43672	1.52571	1.58899	1.90822	1.83904	4.8382	4.5555
11803	C286	6.44723	7.65287	11.3475	9.46335	11.0784	15.5965	0.96355	1.21825	2.19238	2.60823	1.82525	1.55409	-2.46934	-2.67289	-2.84404	-2.53771	-2.28283	-2.2927	-2.28837	-2.48538	-2.03404	-1.61457	-1.46561	-2.02269	-1.85151	-2.40604	-2.52159	-1.86132	-1.52534	-1.61168	-1.49063	-1.76067	-1.95545	-1.40908	-1.18597	-1.1313	0.488114	2.38907
11803	C306	6.74289	8.79761	10.8351	9.22256	11.6536	10.9079	0.420008	0.900926	0.11031	0.8412	2.86361	1.04366	0.800289	1.024	1.01778	0.904788	0.922117	0.847035	1.46001	1.27657	1.17265	1.59944	1.6199	1.59149	1.58749	1.415	1.34326	1.3907	1.24549	1.24487	2.07709	1.6389	1.41002	1.46174	1.73699	1.64109	4.7481	4.87154
11803	C335	4.72102	6.42652	9.28793	7.40532	6.71476	9.10332	0.339332	1.42736	0.481539	0.889113	3.48136	1.71573	1.48708	1.64763	1.59715	1.59146	1.61906	1.36267	2.34103	1.85814	1.78817	2.47646	2.6117	2.49314	2.00879	2.41698	2.17958	2.28659	2.32229	1.98759	2.80019	1.67872	1.69832	2.23696	2.48475	2.77269	6.0162	5.895
11805	C171	6.9121	10.8509	8.06375	8.08863	12.2993	8.11787	2.17942	1.72433	0.560244	3.22191	3.27881	1.20022	-0.616148	-0.266255	-0.398075	-1.46904	-0.959137	-1.09963	0.0453104	-0.085698	-0.411897	-0.515036	-0.696939	-0.525188	0.0358052	-0.104691	-0.147539	-0.836868	-1.1194	-1.27496	0.415188	-0.334484	0.00928199	-0.729964	-0.337405	-0.64084	3.59303	2.51367
11805	C194	5.73837	6.6013	7.34188	6.18598	7.00747	6.09323	1.22413	0.781407	2.09196	1.221	1.99677	3.47562	-0.72477	-0.740925	-0.743195	-1.02579	-1.13659	-0.301787	-0.386767	-0.685801	-0.657644	0.00907506	-0.565346	-0.713738	-0.2743	-0.49806	-0.698211	-0.584861	-0.9905	-0.97697	-0.0553134	-0.669042	-0.74742	-0.205784	-1.77399	-0.0970668	2.92213	3.76661
11814	C64	10.572	17.7485	24.5675	33.1304	50.7021	44.358	3.15279	3.50612	4.03628	6.70258	0.836224	6.39687	-2.29755	-2.09548	-2.73237	-2.34992	-2.97862	-1.80229	-1.3234	-1.84535	-1.71701	-0.899039	-1.27628	-1.30329	-0.276127	-0.701222	-0.87474	-0.671093	-0.714462	-1.13115	-0.120225	-0.0880955	-0.134396	-0.20365	-0.162025	-0.555598	0.618672	1.11261
11841	C2740	8.55206	14.9581	11.5045	13.3609	21.8149	12.6062	3.04748	1.08683	0.61559	3.8553	9.33493	2.40148	-0.853087	-0.584811	-0.542737	-1.53471	-1.46091	-1.62245	-0.21665	-0.247761	-0.415197	-0.613317	-0.760728	-0.641765	0.00109578	-0.237946	-0.0472821	-0.840429	-0.728575	-0.883511	0.875172	0.0514206	-0.173046	-0.768389	-0.249477	-0.602111	2.64607	2.24952
11844	C162	2.0621	3.03708	2.38599	7.84446	9.52719	9.09779	0.528361	0.420723	0.198049	1.05896	2.9448	0.322286	0.559145	0.698584	0.667334	0.339129	0.0700812	-0.309128	1.04674	0.660423	0.981136	0.410568	0.590162	0.643275	2.60227	2.17475	2.28211	2.26525	2.19708	2.06907	3.01407	2.35798	2.26434	2.44949	2.53734	2.44996	5.96849	5.90605
11844	C182	9.33889	13.9345	17.0118	14.3747	15.1001	15.5188	0.970578	2.16817	1.22435	2.66854	1.76446	2.83973	-0.545279	-0.780102	-0.415098	-0.806582	-0.552069	-0.617431	0.201674	-0.210282	-0.117648	0.314117	0.123755	0.299482	0.371093	-0.0773362	0.186837	-0.0552387	0.0165375	-0.425179	0.248213	-0.0839074	0.057109	-0.076217	0.39902	0.0169969	2.82294	2.77941
11844	C208	4.35062	5.32247	6.99248	8.57019	9.37359	7.85485	0.377083	0.550071	0.189065	1.75938	1.73673	0.699083	2.13024	2.01703	1.9679	1.9575	1.86917	1.76434	2.40721	2.18311	2.1354	2.68027	2.61485	2.61172	3.19948	3.18863	3.20399	2.70479	2.62745	2.65049	3.34752	2.96138	2.86633	2.72396	2.94766	2.73857	6.35983	6.5875
11844	C251	3.21085	4.76805	5.45635	6.08849	7.00005	7.10609	0.165645	0.896808	0.0470316	0.591989	1.79945	0.48174	0.992933	0.978489	1.09232	0.858006	0.985768	0.968083	1.81736	1.55443	1.27734	1.7509	1.72987	1.75198	2.13222	1.94954	1.9351	1.75118	1.84208	1.80426	2.48827	2.03033	1.79243	2.01414	2.15731	2.20466	5.96565	5.91468
11844	C347	8.57515	12.4088	11.6229	11.8949	15.7168	12.414	1.41827	1.57148	0.641397	2.36309	3.38453	0.562581	2.10862	2.09828	2.05032	1.52145	1.76758	1.7199	2.60715	2.36634	2.25896	2.29986	2.40231	2.2471	2.67752	2.54662	2.59001	2.04702	2.10749	2.13016	3.08782	2.55986	2.60762	2.33614	2.43808	2.46007	5.62067	5.2221
11844	C98	0.694767	0.805575	0.886724	2.43129	4.39989	5.58712	0.0958234	0.111992	0.196474	0.725087	2.7111	0.95315	2.51295	2.05014	2.53694	2.18563	2.18489	2.28661	2.67498	2.27716	2.56691	2.98856	2.51655	2.42934	4.78788	4.16088	4.08369	3.786	3.89397	3.88745	5.8105	4.63852	4.41816	5.07532	5.27095	5.55482	9.80755	9.11668
11848	C158	6.66909	8.87927	9.95375	8.27558	8.38308	7.78035	0.342045	1.82648	0.292452	0.550207	2.65858	2.40885	1.31717	1.5249	1.51355	1.46873	1.47388	1.50338	2.19038	1.82316	1.62611	1.99535	2.06815	2.07056	1.91775	1.77095	1.83321	1.7372	1.63033	1.78039	2.22459	1.86114	1.30505	1.35182	1.56304	2.15298	5.24704	5.49956
11848	C94	7.65034	11.4733	12.0632	10.233	13.3076	11.9667	1.90699	1.30361	1.04335	2.09707	2.83129	1.74577	0.249205	0.778394	0.862363	0.125676	0.297952	0.0905783	1.16839	0.899409	0.888344	1.09295	1.16309	0.917077	1.27887	0.987106	0.786896	0.726529	0.515427	0.627167	1.48225	0.864282	1.25151	0.812114	1.09281	1.23344	4.20764	4.01042
11858	C1079	12.3396	17.1343	15.7227	17.6403	17.2553	16.2719	1.21849	2.67707	0.792797	3.83842	3.39087	2.70569	-0.977334	-0.717026	-0.754568	-0.96566	-0.884027	-1.08682	-0.408164	-0.206194	-0.657586	-0.475535	-0.620985	-0.547529	0.117855	-0.423108	-0.306999	-0.353095	-0.688662	-0.637933	-0.547204	-0.105416	-0.588872	-0.778896	-0.410946	-0.305606	2.40508	1.83704
11858	C1115	8.72739	17.7938	15.0201	13.5193	21.0219	16.3006	3.91542	1.46108	1.26877	7.76801	2.58212	4.23139	-2.14108	-2.03366	-1.87051	-3.05806	-3.67067	-2.58321	-1.39852	-1.60682	-1.59002	-1.72545	-1.68526	-1.91807	-1.01388	-1.43676	-1.25726	-2.28787	-2.34956	-3.22348	-1.09422	-1.40184	-1.37771	-1.75382	-1.95461	-1.26624	1.60895	0.3086
11858	C1190	15.9469	26.374	17.8306	20.5382	26.1546	18.2748	6.43214	4.21423	0.613656	6.07565	8.89792	2.01608	-0.629043	-0.259289	-0.718588	-1.38082	-1.43125	-1.62035	-0.0376085	-0.324185	-0.480343	-0.849578	-0.892829	-0.794015	-0.221396	-0.175856	-0.453403	-0.89764	-0.82762	-1.27319	0.2072	-0.695891	-0.389595	-0.991949	-0.759232	-0.678741	1.95158	1.33262
11858	C1222	4.58952	7.45989	13.1909	6.0231	4.92716	8.41756	0.587486	1.92996	0.363265	0.779669	1.09768	0.340697	-0.615229	-0.679737	-0.787111	-0.375635	-0.379394	-0.350884	0.566491	0.0232073	-0.0812635	0.978204	1.03627	0.960902	-0.120998	-0.290637	-0.435727	0.0807433	-0.0627348	-0.00565926	-0.0841721	-0.65252	-0.550062	0.371589	0.275911	0.383681	3.53347	4.2949
11858	C251	4.08184	6.12975	9.06419	5.15762	6.10529	6.67873	0.395342	1.45533	0.93919	0.536337	9.57883	1.37257	0.3999	0.293254	0.402601	0.0931595	0.415814	0.140727	1.17225	0.977748	0.482564	1.35567	1.60931	1.36063	0.797883	0.617372	0.382727	0.608489	0.783231	0.580682	2.58566	0.482015	-0.452415	0.680682	1.04602	1.2771	4.65048	5.16062
11858	C664	11.4238	21.2266	13.3186	18.4695	24.4429	15.1151	2.57642	2.14489	2.35653	6.10032	3.81426	1.1921	-1.32727	-1.07023	-1.36407	-1.90361	-1.52873	-1.85165	-0.57585	-0.488186	-0.777247	-1.46391	-1.38602	-1.00865	-0.185558	-0.637345	-0.4696	-1.31124	-1.16083	-1.12234	-0.176218	-0.614752	-0.439687	-0.981128	-1.20165	-1.12815	2.08737	1.15722
11860	C144;C147	3.3139	4.51752	4.75108	6.64186	10.2431	13.4726	0.495487	1.23816	0.510415	0.813574	5.46564	1.56668	-1.98373	-2.4329	-1.7725	-1.87014	-2.08239	-1.96285	-1.28619	-1.36721	-2.05785	-1.66669	-1.46957	-1.35681	-0.849603	-1.12818	-1.27132	-1.08823	-0.811769	-0.937048	0.366749	-0.637159	-0.897677	-0.186603	0.143236	0.0614	2.85637	2.93945
11861	C325	16.0463	20.3631	25.1676	27.1231	25.8051	22.1099	0.379848	3.46847	1.41505	3.86696	4.74975	3.51658	-0.314979	-0.340302	-0.281369	-0.257951	-0.346474	-0.304598	0.305963	-0.104081	-0.0935576	0.433786	0.299154	0.292208	0.768541	0.368076	0.608202	0.361095	0.318708	0.273398	0.667674	0.253487	0.21225	-0.111102	0.34307	0.232554	2.53439	2.12976
11863	C37;C40	5.11009	5.26078	6.62925	11.7567	12.6178	13.0925	0.485925	1.19754	0.154835	1.52416	4.56646	1.73958	0.45077	0.41094	0.351788	0.13314	0.14258	0.232444	0.681202	0.105684	0.199736	0.690441	0.624825	0.672057	1.66096	1.61952	1.65817	1.42862	1.17728	1.38945	2.11543	1.51784	1.13967	1.43107	1.81414	1.6876	4.77158	4.38332
11865	C228	10.0595	16.3096	25.2573	8.97918	16.0639	11.4578	1.70294	4.29108	4.53122	3.23246	8.27281	2.11897	0.526379	1.11146	1.1162	0.717258	1.12622	0.854214	2.01004	1.44345	1.36386	2.23843	2.49327	1.9786	1.55237	0.822041	0.52134	0.457496	0.676454	0.438627	2.31965	1.28975	1.14225	0.84006	1.0832	1.36592	4.48955	3.95443
11877	C275	8.14673	12.4506	9.50812	16.3389	20.915	11.9485	1.94691	1.08654	0.287943	9.52496	2.57488	1.84279	-1.80904	-1.68569	-1.98068	-2.31449	-2.50935	-2.38779	-1.52799	-1.61205	-1.36769	-1.88059	-1.85418	-1.93993	-0.555013	-0.31835	-0.29408	-1.64932	-1.92247	-1.92371	-0.565772	-0.787737	-0.909283	-1.82101	-1.4824	-1.38249	1.54178	1.46447
11877	C297;C298	2.18182	2.92971	3.65432	6.66353	5.76692	6.9686	0.235546	0.755625	0.567567	1.35864	1.48494	1.86806	-0.949088	-0.941852	-1.18682	-1.00584	-0.98199	-1.34577	-0.704995	-0.965049	-0.259967	-0.472446	-0.422628	-0.0783985	0.909184	0.837728	0.53125	0.500622	0.268073	0.2063	0.708812	0.304206	-0.0118949	0.238097	0.58906	0.99317	4.48607	4.41346
11877	C392	1.82217	2.73686	2.78171	5.20922	7.98227	5.60767	0.277727	0.0292152	0.385015	2.47348	2.31297	0.286212	-1.89528	-2.31077	-1.611	-1.87024	-1.91988	-1.95068	-1.32428	-1.33896	-1.35508	-1.15049	-1.54542	-1.25206	0.464413	0.0171527	-0.0979467	-0.911333	-0.892464	-1.0452	0.6419	-0.106647	0.0792553	-0.309194	-0.375555	-0.228937	4.6402	3.06358
11883	C19	5.36989	7.14105	8.38836	7.86113	7.7095	9.128	0.345869	0.573751	0.607146	1.03327	1.80095	1.26823	0.471946	0.244625	0.375814	0.427735	0.253924	0.406396	0.890309	0.658766	0.774874	1.12139	0.977059	0.922265	0.977925	0.894817	0.792113	1.1141	1.09671	0.603829	1.24834	0.71134	0.695774	0.939908	1.11184	1.33469	4.80214	4.3626
11883	C416	9.84605	15.5675	13.2538	12.8067	17.8783	12.6634	2.70734	2.21569	0.158345	4.63032	5.03252	2.15919	-0.0446212	0.225862	0.302903	-0.544482	-0.31039	-0.611241	0.724645	0.386812	0.380313	0.268203	0.28065	0.246539	0.848968	0.584279	0.529472	-0.158565	-0.0329782	-0.477447	1.06221	0.240808	0.787767	0.0441868	0.468893	0.085079	3.37896	2.98234
11883	C501	2.91063	4.69795	4.34669	4.09963	5.75191	4.1805	1.07541	1.28567	0.418589	0.785658	1.45982	0.431889	-0.985441	-0.28063	-0.0096056	-1.10714	-1.09015	-0.911729	0.318695	0.0400033	-0.478957	-0.00842199	-0.165166	-0.283011	0.125472	0.0166759	-0.191259	-0.347767	-0.505464	-0.517396	0.644161	0.0481688	0.0634436	-0.304652	-0.0419703	-0.278703	5.03189	3.71159
11893	C271	12.1132	20.6109	28.4623	8.69898	7.96525	6.78184	2.84716	2.73866	6.99227	1.69604	1.76122	1.53628	-2.23693	-1.95625	-2.01255	-2.56203	-2.52743	-1.71981	-1.21018	-1.40527	-1.59157	-1.16445	-0.557371	-1.08826	-2.89003	-2.50243	-2.53677	-2.70638	-2.24742	-2.99795	-2.67816	-3.14218	-2.50152	-3.18797	-2.65304	-3.177	1.00936	0.743002
11894	C386	4.385	6.28139	5.81014	6.03026	8.80591	8.261	1.11472	0.757229	0.406297	1.86361	2.09007	1.03294	0.513447	0.819383	0.813714	0.15264	-0.0017393	0.174628	1.08939	0.961008	0.741162	0.84714	0.704394	0.902494	1.36548	1.17592	1.25297	0.554509	0.491038	0.390006	1.78581	1.2621	1.20581	1.31693	1.15132	1.509	5.16007	4.68652
11898	C369	4.61629	6.65373	7.00557	7.22119	8.07333	7.46975	0.278165	0.682635	0.170945	1.11938	3.51804	0.623032	-0.0492613	0.0515405	0.0547675	-0.180702	0.0288937	-0.0283957	0.668062	0.387575	0.465075	0.562927	0.55925	0.621555	0.918355	0.809113	0.664276	0.308614	0.584903	0.464607	1.42099	0.369431	0.567293	0.533825	0.76368	0.723899	4.71246	4.12074
11898	C432	9.44182	15.581	9.01907	12.7135	19.4511	12.4586	3.66715	2.83922	1.0495	5.45906	4.31179	0.674811	-0.11911	0.010177	-0.0625746	-1.13765	-0.78902	-1.20603	0.404867	0.233914	-0.122948	-0.446125	-0.625008	-0.779231	0.605393	0.266516	0.34079	-0.77882	-0.681879	-0.480893	0.820093	0.453837	0.202113	-0.0620879	-0.189356	-0.20066	3.26751	2.44066
11898	C646	16.9893	25.1299	26.1158	15.5633	15.5664	15.4712	1.06776	5.29572	3.25094	1.85603	2.07934	1.39652	0.490591	0.715293	0.719675	0.633488	0.642846	0.545498	1.51794	1.05906	0.991029	1.23903	1.42618	1.06937	0.544672	0.590611	0.240002	0.715823	0.557196	0.340189	0.681362	0.518854	0.29491	0.528321	0.341995	0.598252	3.14402	3.21971
11898	C761	6.70422	10.2536	7.94359	8.94169	12.215	8.10964	2.16644	1.7305	0.650779	3.56595	3.0067	1.39894	-0.0786273	-0.153287	0.0612162	-0.8123	-0.699403	-1.08703	0.418683	0.0311685	0.00440561	-0.0868182	-0.253839	-0.309896	0.753462	0.0840507	0.277157	-0.444608	-0.580047	-0.366576	0.775255	0.114533	0.322028	-0.38259	-0.258524	0.0801009	4.11365	2.76078
11909	C581	9.30949	14.3605	13.7008	9.38949	17.0344	12.0576	3.17819	6.01122	1.43993	1.35982	2.28462	3.40626	-2.8259	-2.67689	-3.55998	-3.9945	-3.22343	-2.7571	-1.93259	-2.91161	-2.79869	-2.44612	-2.68823	-2.71208	-2.92559	-3.42951	-3.20924	-3.2167	-2.90768	-3.275	-2.08784	-2.43299	-2.38302	-3.11755	-2.37503	-2.90681	0.43502	0.0693579
11914	C407	35.0916	39.7149	48.8404	53.8717	61.8243	75.6761	2.10421	3.95667	2.09883	7.8688	8.09747	1.34388	3.04463	3.15846	3.17379	3.27152	3.24704	3.27225	3.43709	3.20455	3.47788	3.72361	3.68884	3.60225	3.73899	3.73788	3.60462	4.16791	3.89399	3.73472	4.16365	3.79277	4.07858	4.33205	4.28327	4.29467	4.42671	4.98412
11914	C96	57.146	58.3198	43.4079	15.6725	18.7582	30.0646	6.13624	18.9839	5.51228	2.86503	6.07517	6.71896	-0.143292	0.214412	-0.0196047	-0.203421	0.0231604	-0.108995	-0.429085	-0.0642645	0.462476	-0.64163	-0.276515	-0.390818	-2.12984	-1.82773	-1.93913	-1.46937	-1.95969	-2.1105	-1.28497	-2.22097	-1.43433	-1.07152	-1.20474	-0.622379	0.608857	0.926445
11915	C4	3.44019	6.52867	6.93566	2.62888	1.53999	2.22713	0.665093	2.54297	0.705222	0.780697	1.27067	0.546974	-0.486029	-0.429392	-0.222752	-0.647957	-1.07004	-0.679221	0.907043	0.17411	-0.0759397	0.460342	0.548765	0.257833	-1.54576	-0.632173	-0.428194	-1.35737	-0.975319	-0.924787	-0.667119	-2.27908	-2.30021	-0.864401	-1.2232	-1.562	4.48785	4.05642
11915	C92	7.74882	9.2793	13.01	12.5919	13.0938	13.2816	0.768364	1.75716	0.61678	1.63893	2.75258	1.06712	1.73777	1.74451	2.02559	1.97196	2.02135	2.06099	2.475	1.95665	2.12955	2.74774	2.66266	2.61341	2.96182	2.48754	2.5209	2.65252	2.57943	2.56263	3.01245	2.54211	2.49702	2.56746	2.77234	2.77342	5.62954	5.60427
11924	C267	9.31989	12.2131	15.7771	16.5564	15.9403	18.9717	1.32339	0.617841	1.02849	2.25919	3.59679	1.44742	-1.00584	-0.824423	-0.729063	-0.795756	-0.893637	-0.437263	-0.320887	-0.466868	-0.385101	-0.130548	0.0178025	0.048087	0.317165	-0.078972	-0.122635	-0.157113	0.171164	0.158411	0.344494	-0.160119	-0.204474	0.155132	0.213292	0.364979	2.5467	2.73839
11925	C348	9.60237	12.967	17.2657	10.2789	10.7853	14.2385	0.651108	1.60845	2.55393	0.894619	3.27602	2.23529	0.446189	0.418306	0.413994	0.537713	0.643488	0.591324	1.13695	0.885757	0.802941	1.27037	1.58888	1.20559	0.580644	0.443045	0.484772	0.654343	0.744098	0.733487	1.12953	0.33085	0.567931	0.827429	1.28188	1.12119	3.76106	4.01688
11929	C45	9.11244	10.1981	13.3312	12.1795	10.7364	11.36	0.96906	0.186221	1.27189	1.28483	1.82775	1.63118	-0.899325	-0.815694	-0.995342	-0.727325	-0.556978	-0.792326	-0.617933	-0.665901	-0.622485	-0.305291	-0.345761	-0.0957461	-0.316964	-0.1388	-0.558362	-0.35624	-0.40206	-0.503262	-0.297617	-0.754899	-0.631195	-0.710657	-0.29626	-0.432409	2.65261	2.66376
11945	C257	6.00683	9.99603	9.32196	7.46444	10.5343	8.21556	1.58801	1.502	0.803129	2.50977	2.82142	0.150985	0.161377	0.200368	0.429475	-0.494081	-0.295049	-0.357719	0.914968	0.551737	0.559735	0.578459	0.448606	0.697207	0.74038	0.614445	0.699363	-0.341888	-0.111088	-0.0762614	1.16168	0.499233	0.592512	0.391736	0.366365	0.419352	4.00196	3.994
11945	C392	9.70734	13.143	13.9047	12.8906	14.0534	14.4443	1.46301	0.951221	1.29268	1.60932	3.23464	3.46796	-1.05536	-0.888561	-0.567099	-0.876302	-0.830875	-1.19026	-0.375025	-0.436751	-0.581017	-0.488347	-0.235814	-0.424783	-0.27814	-0.372372	-0.599733	-0.363323	-0.751359	-0.588531	-0.0419831	-0.701625	-0.359311	-0.672519	0.0132593	-0.324906	2.61019	2.31655
11945	C488	5.60905	28.6102	19.6069	6.33445	9.80363	5.88247	2.15212	41.2273	20.8191	3.4193	3.48021	0.109762	-0.198118	0.91556	0.942756	0.0143259	-0.126228	0.362185	1.87989	1.84155	4.28591	1.47699	1.4636	3.43126	1.26097	1.14785	1.09198	-1.17816	0.246702	0.393926	1.64835	0.990529	0.733041	0.359722	0.41356	0.387959	4.58096	4.36807
11945	C510	9.96074	14.0412	13.7914	14.7102	16.6131	16.3392	1.13153	0.848517	0.38568	2.83974	3.97158	0.695149	0.0950607	0.116901	0.272446	-0.13445	-0.106782	-0.0772438	0.539623	0.42802	0.601345	0.514503	0.526147	0.450661	1.01969	0.683559	0.68874	0.422608	0.28673	0.439584	1.12826	0.4906	0.678095	0.734379	0.684513	0.806116	3.42394	3.28657
11945	C550	10.6433	13.4864	12.2043	9.26865	10.5585	11.0856	2.47713	3.23299	1.88827	1.42929	1.74263	2.66004	0.459842	1.00091	0.972747	0.147203	0.609648	0.462725	1.3103	0.882121	0.658784	1.03216	0.796127	0.590566	0.775012	0.475927	0.191715	0.294456	0.443716	0.27513	0.846454	0.558991	0.38645	0.968188	0.764116	0.270431	4.25795	3.4237
11950	C126	2.30231	2.44224	5.95733	5.24618	3.70396	8.35455	0.942066	0.250501	0.401509	1.88223	0.59439	0.699107	-1.43753	-1.63275	-1.03116	-0.426183	-0.233141	-0.371284	-0.605451	-0.871121	-0.834083	0.518075	0.418106	0.61255	-0.0691078	-0.125917	-0.188735	0.83211	0.831021	0.717702	0.029749	-0.105382	-0.432428	0.871892	1.02818	1.11235	3.82141	5.34946
11955	C107	7.01674	7.6682	10.9991	10.6925	10.7961	13.2588	0.440333	0.452494	1.41025	0.60553	1.43977	0.653834	-0.812564	-0.806545	-0.760643	-0.956276	-0.817655	-0.676213	-0.65976	-0.600952	-0.769978	-0.00352378	-0.0972218	-0.368671	-0.170905	-0.284496	-0.116922	-0.102102	-0.215452	-0.293667	-0.115141	-0.0285546	-0.406349	0.0320481	0.137892	0.169344	2.84396	3.21218
11955	C182	4.64294	8.6214	7.80532	9.22462	9.43201	11.9236	1.19488	3.25879	1.03184	1.58966	6.43072	3.42764	2.43641	2.57557	1.99682	1.78714	2.27469	1.6542	3.50454	3.13849	2.39803	3.07303	2.8316	2.70605	3.28797	3.23497	3.41763	2.89659	2.75082	3.07956	4.03897	3.23864	2.15239	2.96509	3.76042	3.71905	6.68667	6.41257
11958	C109	5.34576	7.7546	10.0815	6.7897	5.67182	8.35164	1.18062	1.77575	0.884109	0.923526	1.54665	1.1971	1.23053	1.56029	1.50251	1.71054	1.74389	2.13762	2.42182	2.34903	1.78181	2.59909	2.66932	2.42	1.92874	1.79652	1.77787	2.04894	2.13987	2.26314	2.03886	1.90407	1.25601	2.1397	2.51719	2.21679	5.45116	6.29489
11969	C419	5.72316	6.45616	8.98718	7.60478	9.50448	11.3907	0.692796	0.909706	0.224283	2.15062	5.42823	1.87856	-0.875367	-0.910261	-1.27334	-1.13768	-1.20757	-1.21801	-0.783491	-1.17151	-0.834521	-0.460539	-0.413503	-0.483908	-0.0992834	-0.413918	-0.750207	-0.820527	-1.06086	-1.01688	0.431779	-0.725679	-0.821834	-0.183603	-0.294482	0.145867	3.4809	2.56577
11973	C189;C192	9.81855	16.1478	11.3833	15.9494	21.1775	14.3137	2.5761	1.68946	1.31861	6.01349	5.95542	1.13965	-0.984342	-1.07694	-0.975545	-2.11087	-1.43934	-1.25718	-0.423364	-0.703109	-0.642358	-1.25459	-1.10406	-0.923441	0.135719	-0.309644	-0.418259	-0.780871	-1.09928	-1.17239	0.220606	-0.534938	-0.280915	-0.872135	-0.773916	-0.644622	2.11299	1.96896
11973	C315	5.08034	6.28697	8.61243	7.55697	7.64317	8.6853	0.257879	0.856166	0.191559	0.560043	1.70189	1.44592	0.842781	0.983851	1.00311	0.924879	1.05378	1.00441	1.49352	1.14947	1.18573	1.69734	1.76149	1.73206	1.63672	1.49383	1.41571	1.69252	1.54581	1.46552	1.90434	1.41683	1.35297	1.48697	1.77125	1.96913	5.00004	5.53543
11973	C725	5.67245	7.84522	11.2622	6.42326	6.71885	7.95221	0.386798	1.17547	0.471146	0.481653	1.52007	0.751264	0.866513	1.00056	1.11018	0.924309	1.08298	1.08948	1.71078	1.43028	1.29948	1.98197	2.06897	1.95442	1.33642	1.12706	1.10243	1.31334	1.16637	1.10439	1.58085	1.25281	0.936082	1.36264	1.50156	1.63496	5.01608	5.28836
11977	C225	7.21274	7.09793	11.3857	15.8028	22.6281	28.2342	1.08013	0.859344	0.992165	3.61148	10.3577	6.8282	-0.165316	-0.143754	-0.136028	0.200768	0.322799	0.150409	0.199836	-0.015817	-0.139025	0.816799	0.565049	0.708384	1.7015	0.966404	0.920618	1.28904	0.983706	1.15695	2.34982	1.47341	1.2397	1.64748	2.34392	2.02952	3.76218	3.90073
11977	C77	31.255	37.1287	28.2586	54.1366	61.7115	51.0666	8.20452	1.74051	4.95381	12.9509	14.0551	3.63284	0.198225	0.234875	0.119521	-0.385812	-0.690197	-0.369833	0.0266772	0.161251	0.110804	-0.243295	-0.573811	-0.0657007	0.924342	1.00183	0.900345	0.569592	0.181271	0.284497	1.18729	0.647246	0.663203	0.565285	0.659201	0.453779	1.41624	1.6417
11977	C77;C80	17.1062	13.4712	25.8386	26.2701	24.0146	35.549	5.32223	1.88984	1.99068	4.82651	4.34765	1.58988	1.15858	1.07997	1.00474	1.91278	1.9372	1.78011	1.28698	0.89552	1.22025	2.14517	1.94291	2.13362	2.02227	1.87274	1.70952	2.30149	2.36365	2.31711	2.24959	1.88409	1.77118	2.52384	2.60288	2.47582	4.09345	3.95916
11977	C77;C80;C92	19.4663	28.0647	18.309	20.661	26.3065	22.3169	9.62117	1.73584	0.377052	5.19649	1.96154	0.889106	1.01002	1.26518	1.45268	0.150521	-0.0995806	0.103836	1.26413	1.08582	1.1747	0.561693	0.527544	0.586824	1.08406	1.15225	0.884648	0.537972	0.458338	0.280979	1.20092	1.04372	1.00002	0.813526	0.809444	0.909836	3.09225	2.92387
11977	C80	29.3598	29.1831	32.609	45.7273	39.8367	45.4321	3.69116	1.72646	3.16837	4.05347	5.2783	10.3807	-0.453467	-0.82634	-0.492374	-0.395508	-0.45228	-0.250953	-0.405911	-0.576623	-0.479057	-0.248765	-0.493323	-0.239079	0.201732	-0.0178719	0.0903582	0.236164	0.345044	0.108938	0.168488	-0.0917893	-0.191387	0.321333	-0.251089	0.383904	1.6082	0.970998
11977	C80;C92	41.4984	39.0277	44.1356	89.4744	104.131	106.741	7.83614	3.87477	10.0814	14.3464	36.1814	8.4786	1.80737	1.73278	1.36371	1.44718	1.32497	1.09305	1.51858	1.23388	1.36641	1.8121	1.15769	1.6814	2.94798	2.62499	2.63149	2.4046	2.44306	2.36747	3.31105	2.53602	2.5193	2.72122	2.94587	2.80641	2.88087	2.5799
11977	C92	9.74565	17.2172	14.5044	15.2864	21.9871	12.836	3.82142	0.96724	1.95182	5.42272	4.0339	1.61202	-0.781326	-0.650869	-0.647886	-1.44133	-1.63623	-1.97953	-0.393869	-0.278849	-0.432814	-0.524497	-0.476714	-0.846396	0.007325	-0.0479181	-0.248641	-0.973414	-0.855215	-1.12279	0.267535	-0.223639	-0.0910054	-0.896821	-0.889137	-0.590545	2.37264	1.96651
11978	C164;C169	9.73731	12.8298	14.3353	12.5664	14.5534	15.1027	0.572638	3.01481	0.192893	2.97978	4.0496	2.50959	-0.98977	-0.965872	-0.945894	-1.07892	-1.17657	-1.05444	-0.313972	-0.604743	-0.993318	-0.464336	-0.499677	-0.467783	-0.142131	-0.855924	-0.483507	-1.04356	-0.731351	-0.747141	-0.0323632	-0.738969	-0.595121	-0.660194	-0.178655	-0.367241	2.30304	2.34714
11978	C29	3.85548	5.65255	9.30608	5.578	6.85461	6.97681	0.659796	0.702615	0.63107	1.11728	1.64835	1.01117	0.318806	0.370384	-0.00393409	-0.0595733	-0.157491	-0.164034	0.760331	0.402647	0.645074	1.20681	1.3817	1.37735	0.844893	0.897145	0.763666	0.29184	0.474207	0.229432	1.25043	0.634382	0.757762	0.789656	0.79165	1.13774	4.95642	4.53886
11978	C40	4.32108	4.80502	11.0858	5.04959	4.85897	11.7803	1.51933	0.71852	0.136124	1.52513	1.25345	1.58244	-0.988124	-1.09842	-0.858239	-0.368694	0.00791142	-0.0455664	-0.178701	-0.44137	-0.59604	0.794173	0.78727	0.820724	-0.345151	-0.695488	-1.04823	0.124038	0.0377121	-0.0753741	0.00753606	-0.546312	-0.629018	0.656922	1.01933	0.988934	3.60698	4.3409
11981	C447	52.6837	40.0629	43.2338	47.7989	32.7405	42.7328	10.5203	4.07547	3.70225	7.859	3.83298	1.91051	2.76089	2.72394	2.66324	3.28007	3.1017	3.27021	2.64061	2.67548	2.39867	2.81524	2.57762	2.65158	2.55768	2.6679	2.6247	2.9615	3.06927	3.07673	2.39599	2.36534	2.07985	2.67376	2.72441	2.59582	3.78189	4.0006
11981	C485	52.7192	41.9716	48.2993	58.5929	45.8828	60.5418	6.68063	2.61719	3.39609	5.22862	6.52925	2.89324	1.68435	1.45958	1.64862	1.96216	1.89688	1.83679	1.51719	1.39653	1.34372	1.73387	1.54254	1.58879	1.82936	1.91203	1.69843	1.88564	2.02904	2.04826	1.77451	1.4508	1.41775	1.88513	1.93693	2.02094	2.58131	2.76202
11982	C132	5.35487	6.59868	8.49801	6.37468	6.85888	7.85768	1.05387	1.3313	0.203382	1.69407	1.92487	0.24377	1.42476	1.38898	1.15523	0.993225	0.921169	0.692622	1.67064	1.08568	1.43564	1.79271	1.72456	1.76954	1.72803	1.65594	1.59684	1.28283	1.23789	0.583465	1.88128	1.18463	1.29345	1.62421	1.62308	1.70046	5.38811	5.2499
11982	C202	3.95117	5.94466	9.2809	4.76051	4.68463	5.11572	0.675862	1.07005	1.14617	0.766749	2.22475	1.07086	0.924192	1.21082	0.807209	0.486176	1.07249	0.815292	1.74253	1.44751	1.23599	1.90498	2.22425	2.22481	1.55993	1.17234	1.00238	1.13098	1.07417	0.9894	1.81881	0.747906	0.828339	1.32969	0.919249	1.52713	5.68782	5.4074
11982	C229	6.81932	8.60024	13.8583	6.49423	5.43776	6.84243	0.576396	1.71832	1.1395	0.584431	2.64748	1.21976	2.36343	2.34462	2.17274	2.23179	2.35043	2.05095	2.89927	2.46715	2.39481	3.3839	3.29517	3.14705	1.99438	2.32195	2.10665	2.17716	2.33432	2.15669	2.62734	1.51811	1.6317	2.39286	1.94642	2.43235	6.25953	5.99359
11982	C277	7.94529	9.79358	15.5891	7.44468	6.79639	10.6424	0.557782	0.577487	1.25156	0.925632	2.42463	0.79203	1.88052	1.80147	1.95371	1.99718	2.06964	2.04802	2.35666	2.20865	2.21518	2.86629	3.06144	2.86464	1.87578	1.59912	1.68382	1.9784	1.99821	2.05189	2.26783	1.47691	1.45455	2.33709	2.30307	2.50008	5.66305	5.56131
11982	C306	9.33436	14.6004	11.3301	13.376	17.0604	14.1079	1.98658	1.90758	0.503238	3.13953	3.43004	2.55052	-0.520642	-0.39423	-0.266351	-1.0365	-0.717782	-0.164059	0.242888	0.240507	-0.0970217	-0.256325	-0.166184	-0.28868	0.515964	-0.228194	0.107271	-0.184718	-0.333771	0.13802	0.667356	0.158836	0.234104	-0.0323791	0.363524	-0.0932745	3.10848	2.70094
11982	C437	12.3991	13.8962	18.9641	14.9284	14.0965	12.2039	2.14661	1.11287	1.17784	1.62972	2.46371	2.71304	-1.48509	-1.05388	-1.06132	-1.21937	-1.00097	-0.729834	-0.849671	-1.06321	-0.86897	-0.484511	-0.386686	-0.564933	-0.738841	-0.718709	-0.619274	-0.893491	-1.04286	-0.930321	-0.685058	-0.8443	-1.19056	-0.803831	-1.44412	-1.09595	2.00303	1.83687
11989	C72	14.5059	18.7189	29.7685	15	24.7753	19.7039	1.88533	4.27025	2.22771	4.73508	5.14785	1.6568	-0.8148	-0.650558	-0.812537	-1.08341	-0.725238	-1.11845	-0.169858	-0.8166	-0.512467	0.291427	0.102109	0.115412	-0.220544	-0.523864	-0.586898	-1.10865	-1.18987	-1.28521	0.225866	-0.194342	-0.317213	-0.568579	-0.344509	-0.363867	2.06267	1.77291
11993	C119	10.0576	13.4103	18.1959	8.72253	8.00327	8.00133	1.03166	1.84151	3.4122	1.45227	1.75978	2.41933	1.06908	1.26672	1.33768	0.941294	1.23749	1.08315	1.74588	1.61703	1.34997	2.00789	2.28103	1.74477	1.03172	1.16115	0.447857	1.15997	0.975483	0.926448	1.13051	0.495335	0.852991	0.9059	0.345558	1.22633	4.66591	4.27318
11993	C294	8.79913	10.8054	16.944	11.9577	13.8469	14.3139	1.03275	2.89083	2.81724	1.64514	3.06642	1.26	0.0835975	0.257315	0.179458	-0.0627913	0.320822	-0.0967009	0.815906	0.121387	0.292504	1.17261	1.23235	0.771929	0.861239	0.402784	0.671643	0.424332	0.375964	0.600749	1.10287	0.697726	0.50265	0.672663	0.923325	0.850804	3.61667	3.62355
11993	C319	9.97758	15.8022	12.974	14.8435	15.9398	13.0028	1.77817	2.00419	1.12903	1.69817	5.83658	1.45817	-1.72743	-1.80002	-1.58591	-2.20102	-2.2345	-1.84336	-1.0646	-1.20993	-1.43149	-1.38196	-1.55874	-1.61885	-1.08083	-1.31746	-1.2052	-1.52828	-1.40634	-1.41573	-0.685709	-1.34228	-1.64051	-1.45079	-1.70568	-1.39346	1.51344	1.33948
11993	C396;C405	10.3355	18.6299	15.0474	16.8291	21.5237	13.6303	2.77608	2.91799	3.04234	4.74435	6.2619	1.19979	-1.15587	-1.18696	-1.06555	-1.94479	-1.84976	-1.66958	-0.399327	-0.641304	-0.845593	-0.917311	-0.654939	-1.2383	-0.403227	-0.398342	-0.426411	-1.14942	-1.06175	-1.21325	0.0180478	-0.544793	-0.734552	-1.2176	-0.964103	-1.05693	2.12293	1.46821
11993	C441	11.1822	13.9663	17.7289	14.6891	19.3382	19.8497	0.754327	4.00207	2.67895	1.68276	6.30589	0.875922	-1.01059	-0.760101	-0.965639	-0.932658	-0.834034	-0.817919	-0.178948	-0.509223	-1.01008	-0.0135699	-0.201522	-0.450678	-0.269598	-0.342176	-0.471676	-0.619653	-0.684143	-0.572466	0.35536	-0.0668794	-0.578213	-0.0596233	0.00505272	-0.122169	2.37185	2.17595
11993	C455;C460	4.74542	10.0208	5.68422	6.73177	16.3598	12.4127	2.87487	0.962931	0.926142	2.72966	9.46711	3.53374	-2.52	-1.99074	-2.88099	-3.96318	-3.05809	-4.03383	-1.86152	-2.13908	-1.98766	-2.5575	-2.90623	-2.97841	-1.84437	-2.06523	-2.61308	-2.89442	-3.43574	-2.5673	-0.493877	-1.36074	-2.01216	-2.15533	-1.32387	-1.58261	1.90481	0.740881
11994	C78	11.0087	12.9746	22.3866	17.9012	16.2042	26.3497	3.86285	0.414757	2.51191	3.72051	5.95072	4.37644	-1.79012	-1.57588	-2.00202	-1.05688	-1.03011	-0.74082	-1.08312	-1.12831	-1.17536	-0.526265	-0.292957	-0.206714	-0.944473	-0.973446	-0.870496	-0.31208	-0.460536	-0.42631	-0.266931	-1.20726	-0.95054	-0.393447	0.0667715	0.00619879	1.37317	2.26146
12004	C269	11.1016	10.5144	29.0129	11.4179	10.299	15.8904	3.22639	2.66642	4.70181	2.92328	1.57931	5.26094	-1.10898	-1.20562	-1.37881	-0.571928	-0.342346	-0.718113	-0.579656	-1.23941	-1.07904	0.43487	0.749093	0.310909	-0.940784	-1.3558	-1.21271	-0.542814	-0.48937	-0.541181	-0.75248	-1.09672	-1.1385	-0.934438	0.0357194	-0.212035	2.08405	2.48299
12004	C324	15.2819	19.0142	25.0878	16.2314	17.0171	14.7415	1.16785	7.27878	2.64306	1.84422	6.05347	3.35579	1.2883	1.41196	1.38361	1.12244	1.41112	1.2631	2.03605	1.91758	0.932394	2.08997	2.14442	1.85135	1.29055	1.37143	1.65294	1.29048	1.26571	1.5312	1.99758	1.10793	1.30023	1.41768	0.863145	1.50362	4.35298	3.69407
12004	C345;C348	1.3967	2.00821	3.36555	3.06077	4.49679	6.14901	0.467729	2.06085	0.601091	0.938435	3.33659	0.694142	-1.40995	-1.072	-2.13664	-1.87689	-1.31176	-2.20861	0.120521	-1.03275	-2.52402	-0.118589	-0.558145	-0.524728	0.113854	-0.32954	-0.428098	-0.867692	-0.889418	-0.823713	0.988843	0.0651403	-1.00129	0.53626	0.278481	0.592328	4.68249	4.30256
12004	C348	2.02548	2.61233	4.77161	4.14646	6.25115	8.75516	0.347912	1.76708	0.959847	1.0275	3.42391	0.627208	-1.41956	-1.41481	-1.80764	-2.04102	-1.40495	-1.59422	-0.331355	-1.40915	-1.99938	-0.0619044	-0.520911	-0.549644	-0.037695	-0.436139	-0.971135	-0.589831	-0.56926	-0.876429	0.771669	-0.0725734	-0.662617	0.46785	0.414984	0.611682	4.14113	3.88266
12031	C128	12.1623	18.4053	15.528	17.139	27.6944	14.7208	2.83723	3.73961	1.53094	7.80373	4.63915	0.884067	-0.00485287	0.108578	0.165683	-0.746105	-0.25655	-0.413945	0.71548	0.16342	0.340622	0.00723861	0.184879	0.291652	0.850312	1.06682	0.647524	-0.208348	-0.209042	-0.325257	1.05516	1.20848	0.7243	0.044391	0.182076	0.0262567	2.95453	2.7421
12031	C226	19.775	23.1142	18.6628	11.8107	9.77222	8.01595	1.82384	0.863772	2.26056	1.17175	2.93289	2.15597	0.617129	0.542572	0.709382	0.498712	0.420164	0.343096	0.808353	0.720413	0.712061	0.270442	0.616574	0.427964	-0.191711	-0.0852926	-0.0798012	-0.438414	-0.178516	-0.356717	-0.0469994	-0.838401	-0.59984	-0.505861	-1.25947	-0.577347	2.93159	2.78858
12031	C251	9.88241	13.6152	13.5558	11.2116	11.866	12.7144	1.93542	1.70434	1.58432	2.29627	3.03798	1.37547	-0.340336	-0.534659	-0.316588	-0.911114	-0.771044	-0.942584	-0.0197858	-0.123256	-0.378286	0.00721796	-0.255606	-0.291843	0.010508	-0.332325	-0.435971	-0.699665	-0.527986	-0.738549	0.0174533	-0.48448	-0.649432	-0.191401	-0.168458	-0.457736	2.80937	2.59651
12031	C352	9.74771	12.1305	7.97842	6.44883	4.52235	3.86881	4.62537	1.69358	0.288447	2.50052	2.21662	1.18919	1.93769	1.90327	1.9368	0.436724	0.845497	0.866461	1.8003	1.70593	1.40351	0.993587	1.09085	1.0119	0.991987	0.872582	1.50913	0.196272	0.207142	0.573184	0.917864	-0.055491	-0.223123	0.169404	-0.54888	0.343176	5.04994	4.30979
12031	C73	1.50134	8.01822	13.4508	6.75589	4.17869	6.44627	3.85197	1.77588	1.32979	0.737428	2.01396	0.6286	2.39133	0.442401	-0.852112	2.20601	-2.79312	-2.32344	2.53587	1.89391	2.35686	3.05276	3.1267	2.84619	2.21134	1.96293	1.77963	2.09846	2.12543	1.91267	2.01112	0.809173	1.14566	1.90826	1.83333	2.10059	5.6164	6.18917
12034	C106	6.42568	10.4658	11.0759	10.1601	13.637	12.0535	1.21243	1.95159	0.815758	2.64261	4.30766	0.712247	0.262218	0.259542	0.101981	-0.268293	-0.00708727	-0.416218	0.97419	0.644196	0.458982	0.883599	0.766392	0.672608	1.24972	0.72754	0.697038	0.410381	0.408142	0.405274	1.55355	0.843876	0.825474	0.800747	0.919695	0.968211	4.13683	3.76057
12034	C130;C134	8.40156	11.3826	12.317	13.3031	16.1682	13.7715	0.85391	2.53691	0.0819969	1.86847	3.40853	1.79064	0.75607	0.715229	0.628229	0.350289	0.53296	0.51735	1.34272	1.01249	0.709173	1.13403	1.14544	1.12637	1.52452	1.40257	1.3209	1.12109	1.04846	1.06079	1.84055	1.49065	1.25215	1.0803	1.44993	1.3587	4.24278	4.07033
12034	C148	4.72397	9.21618	9.54664	7.59376	8.86898	7.93228	0.980408	3.43385	1.9731	1.03761	3.33528	1.20414	-1.76065	-1.52428	-1.94199	-1.66495	-1.9212	-1.20142	-0.15051	-1.04124	-0.922992	-0.335623	-0.880926	-0.745715	-0.811944	-0.875463	-0.932434	-1.41753	-0.913382	-0.954856	-0.575144	-0.299573	-1.40622	-1.16097	-0.881541	-0.721522	2.68053	2.78902
12034	C173	6.96862	9.64209	13.2532	10.0612	10.2366	12.5636	1.16249	1.29084	0.359588	1.26407	4.78785	0.765192	0.161579	0.522762	0.789487	0.808984	0.839032	0.758777	1.32797	1.03685	0.980911	1.53534	1.61358	1.57357	1.23382	1.01219	0.9329	1.43843	1.20685	1.23554	1.87525	0.999182	0.730237	1.40962	1.58516	1.49644	4.412	4.5675
12034	C25	5.12713	8.36119	8.98836	7.31205	9.31389	5.90899	1.36686	2.01359	0.650279	1.97409	3.23046	0.719796	1.85813	1.92151	2.01582	1.27307	1.41402	1.08859	2.67442	2.11663	2.11119	2.48929	2.43991	2.28609	2.51243	2.4592	2.38855	1.73709	1.88391	1.66271	2.9778	2.18235	2.20911	1.61897	1.8101	1.97078	6.299	5.46279
12034	C321	6.14368	7.97249	8.08929	8.99464	9.17074	6.87456	1.8596	1.02298	0.368534	2.1043	1.40009	0.315258	2.14493	2.18052	2.13879	1.33072	1.45725	1.32185	2.34306	2.01423	2.05753	2.08734	2.2175	2.17293	2.67297	2.62689	2.54055	2.05707	1.98763	1.98874	2.56706	2.13496	2.31882	1.85192	1.93879	1.98282	5.81839	5.75581
12034	C362	3.91404	6.25492	8.71847	5.86242	4.81323	4.70827	0.376111	1.19138	0.899131	0.776509	2.63418	0.513874	2.11313	2.15313	1.91132	1.82197	1.94137	1.86084	2.92331	2.62156	2.38502	3.288	3.05831	3.02082	2.63299	2.76416	2.66648	2.24776	2.61778	2.36964	3.04077	1.83359	1.92157	2.04598	2.32793	2.3266	6.81927	6.46505
12034	C565	6.01704	12.9259	11.2814	12.4517	15.1104	10.2829	2.18316	1.60916	1.13958	4.0719	1.98621	0.776506	0.923664	0.363607	0.0110513	0.437694	-0.327955	-0.273553	1.46608	1.30419	1.10641	1.22483	1.12828	0.934596	1.83581	1.46554	1.54634	1.17017	0.84259	0.569336	1.69419	1.54445	1.31387	0.937863	0.86894	1.07983	4.56839	3.91938
12034	C613	5.67065	8.54037	10.7345	8.34625	10.2425	13.3541	0.559079	5.61644	1.23554	2.33452	4.04935	2.26306	-0.457513	-0.523191	-0.449139	-0.172483	-0.273503	-0.242896	1.11385	0.266406	-0.667262	0.751461	0.452016	0.499184	0.765435	-0.224692	0.0679671	0.208688	-0.107342	0.516899	0.992283	0.679802	-0.172504	0.604121	1.09263	0.950978	3.69544	3.879
12042	C131	5.00499	7.56969	17.0609	4.14415	6.1966	4.74196	1.39957	2.41138	4.06381	1.21332	2.85892	0.594097	3.78964	4.31395	3.94852	3.57617	3.14658	3.64219	4.7492	4.43103	3.81889	5.87152	5.25962	5.38512	3.94597	3.52339	3.92402	2.98302	3.19055	3.21634	4.70744	3.87551	3.5499	3.4964	3.63011	3.84836	8.23637	7.87696
12042	C188	17.595	26.682	34.9159	24.2431	32.6591	28.7888	2.38343	4.131	2.91531	4.50465	8.00776	1.43806	-1.14504	-0.751841	-0.635128	-0.720166	-0.723251	-1.02975	-0.0577589	-0.147261	-0.495477	0.270219	0.0290255	0.164314	0.0164309	-0.228933	-0.266731	-0.492183	-0.570667	-0.688661	0.407896	0.0571363	-0.29067	-0.208261	-0.0825833	-0.0807233	1.64598	1.69915
12042	C188;C191	29.0407	41.8561	29.7458	28.2842	33.5689	21.1568	10.2698	4.58329	3.76232	9.26684	2.71061	2.07186	2.53126	2.64498	2.48437	1.65299	1.61746	1.67573	2.80491	2.54973	2.53084	2.28847	2.19132	1.92745	2.54964	2.50651	2.38521	1.73665	1.70761	1.49271	2.42134	2.18812	2.32108	1.49186	1.7745	1.66616	4.09439	3.67558
12042	C191	20.223	21.0881	70.006	24.8498	35.1647	37.2513	5.23427	8.28768	17.0654	4.08953	4.86507	4.80218	-1.75584	-1.55874	-1.22774	-0.996901	-0.786861	-0.901267	-0.625208	-1.03715	-1.77004	0.946151	0.268626	0.545981	-0.603225	-0.973031	-1.2432	-1.06563	-0.859537	-0.699312	-0.188253	-0.554055	-0.476984	-0.49691	-0.131086	-0.341813	1.12225	1.08049
12050	C115	6.95196	11.2232	10.2497	10.2197	11.4857	9.36279	1.39354	0.804552	0.130191	2.10744	2.91757	2.18276	-0.466524	-0.392514	-0.345526	-0.739976	-0.949391	-1.01979	0.152311	0.00829673	-0.0444771	-0.113119	-0.0848112	-0.0786456	0.287551	0.0571578	0.125585	-0.260356	-0.390083	-0.39838	0.459978	-0.195284	-0.0485219	-0.616905	0.0572173	-0.108618	3.44622	2.94208
12050	C150	5.5015	6.3445	12.9113	8.77008	7.28453	12.9025	1.92621	1.89124	0.550584	2.43939	2.35106	1.94568	-2.02194	-1.66117	-2.02763	-1.02497	-1.10864	-0.927745	-0.812486	-1.60507	-1.35144	-0.181072	-0.300664	-0.2121	-1.2641	-1.21199	-0.937799	-0.545445	-0.40852	-0.367629	-0.64278	-0.940838	-1.58739	-0.483591	-0.159995	-0.0531774	2.27248	3.17156
12050	C1533	2.64292	3.9078	5.9806	4.28814	4.24616	5.22905	0.221211	0.851023	0.800711	0.546537	1.05745	1.28385	-1.47569	-1.18983	-1.34371	-1.27313	-1.13376	-1.21019	-0.498615	-0.530542	-1.09132	-0.014588	0.055427	-0.319516	-0.618388	-0.626423	-0.573808	-0.865798	-0.331715	-0.420856	-0.297405	-0.448535	-1.01513	-0.715586	-0.0172557	-0.127059	3.81461	4.12673
12050	C214	9.10394	10.5895	14.9062	12.7936	15.6556	15.3857	1.20268	2.20011	0.941709	2.20438	3.61741	3.28889	-1.8551	-1.86699	-1.88668	-2.2143	-2.09568	-2.2964	-1.49732	-2.04337	-1.91266	-1.43164	-1.27298	-1.2689	-1.36501	-1.27129	-1.42808	-1.48625	-1.78705	-1.93234	-0.909844	-1.30341	-1.54797	-1.58831	-1.27276	-0.975434	1.53788	1.30514
12050	C518;C519	14.284	15.5889	19.5637	18.1774	22.8001	21.2906	1.50629	1.39947	2.75285	2.68079	4.28106	2.08385	-1.04944	-1.01912	-1.13913	-1.37021	-1.05102	-0.901131	-0.834555	-1.09357	-0.958535	-0.483907	-0.874776	-0.545007	-0.426216	-0.671384	-0.685875	-0.726354	-0.886301	-1.04746	-0.16184	-0.372817	-0.706455	-0.649494	-0.368853	-0.519227	1.7395	1.69887
12050	C579	5.25209	6.27684	9.05013	9.4785	10.9556	12.4033	1.0696	2.20719	0.913656	1.27485	2.49053	1.94368	-1.52645	-1.67378	-1.32331	-1.67936	-2.25382	-1.75203	-1.02964	-2.05899	-1.2443	-0.877103	-1.08027	-0.791859	-0.750736	-0.976082	-0.784252	-0.554767	-0.971508	-1.06079	-0.289276	-0.867506	-0.76546	-0.526754	-0.640167	-0.218169	2.50523	2.59379
12053	C165	12.6711	21.3368	16.451	23.4022	33.2611	19.6596	2.39105	1.69686	1.44972	5.70834	3.332	1.83266	1.44527	1.48721	1.46923	0.918209	0.873337	1.22876	2.08079	2.0281	1.85752	1.5067	1.75118	1.58302	2.38758	2.49304	2.40856	2.00529	1.78058	1.65757	2.79045	2.53175	2.56568	1.71402	1.97191	1.92613	4.30055	4.13422
12068	C59	12.2313	10.6566	15.8016	33.6198	27.4324	23.3828	1.38373	2.43034	1.54542	5.90881	4.99565	9.59763	-1.76287	-1.58804	-1.98456	-1.91604	-2.00568	-1.85352	-1.72208	-2.37002	-2.05973	-1.6151	-1.33629	-1.49548	-0.263411	-0.289071	-0.0196381	-0.656506	-0.53519	-0.594485	-0.414868	-0.925141	-0.719433	-0.326078	-1.41164	-1.01303	1.26346	1.09567
12071	C107;C110	7.81677	7.82453	17.175	14.0079	15.3304	20.7734	1.10414	2.14022	1.33757	2.92067	5.14944	1.88335	-0.669604	-0.453286	-0.470622	-0.264942	-0.0839208	-0.402859	0.0277763	-0.661585	-0.534513	0.818043	0.612454	0.803888	0.640853	0.198817	-0.022757	0.793966	0.437051	0.656412	1.08749	0.318509	0.336641	0.864257	1.09539	1.09802	3.15096	3.42186
12071	C281	12.1971	15.0748	17.4426	16.4922	19.467	20.5506	2.49349	0.952782	2.01067	3.74911	6.12736	1.65588	-2.29931	-2.71519	-2.62644	-2.72145	-2.68951	-3.24505	-2.47045	-2.45364	-2.30757	-2.02134	-2.33982	-2.23909	-1.94727	-2.61429	-1.87572	-2.48529	-2.22572	-2.53722	-1.56425	-2.30443	-2.25631	-1.85959	-1.93999	-2.09098	0.402806	0.235653
12071	C342	7.06582	7.82607	17.6177	9.34618	8.6853	15.214	2.85603	1.81596	1.24593	2.6491	2.55418	0.21322	-2.65152	-2.73568	-2.76247	-1.76789	-1.7748	-1.5561	-1.7066	-2.15484	-2.32049	-0.96436	-0.929547	-0.776038	-1.91909	-2.54346	-1.95942	-1.35394	-1.45926	-1.59216	-1.47765	-1.97396	-2.27946	-1.08628	-1.09391	-1.12461	1.09807	2.13178
12071	C644	5.98919	8.77294	10.9035	8.26935	7.59905	9.53274	0.764696	1.3193	1.26181	0.786307	2.81461	1.00121	-0.614491	-0.666153	-0.34505	-0.698568	-0.271451	-0.396949	0.187923	0.17713	-0.209291	0.34746	0.538866	0.210408	0.165589	-0.0313182	-0.0811081	-0.140872	-0.190959	0.0784805	0.357026	-0.697495	-0.125491	0.0533212	0.124325	0.337609	3.44252	3.68291
12071	C691	7.94966	10.2029	12.6119	11.5264	12.2348	11.6384	2.0298	3.74301	1.9642	3.31464	2.80294	2.28611	-2.34586	-2.45984	-2.09816	-2.71671	-2.64727	-3.20923	-1.77806	-2.85585	-2.02455	-1.68925	-1.91597	-2.13584	-1.41677	-2.13965	-1.81317	-2.38479	-2.36426	-2.14253	-2.33935	-1.67488	-1.85822	-2.08703	-1.73181	-2.26989	1.3543	0.792605
12082	C138	5.87359	7.56888	10.0972	8.57871	10.8743	11.3424	0.487891	1.06787	0.590421	1.80015	2.92526	1.15994	0.175171	0.317418	0.362687	0.0494862	0.280413	0.362557	0.796023	0.683643	0.391712	1.05979	1.11282	0.946157	1.32345	0.737914	0.770752	0.769068	0.606834	0.618814	1.55538	1.02237	0.861928	1.0514	1.22372	1.34697	4.54107	4.15406
12082	C183	6.52555	9.30563	13.0171	10.7121	13.8147	15.1553	0.780401	1.34375	3.3183	1.06199	3.68147	2.257	-0.399241	-0.351326	-0.206386	-0.72902	-0.294265	-0.460452	0.334251	-0.0372752	0.018691	0.448396	0.339184	0.980782	0.482363	0.296487	0.171914	0.399097	0.107931	0.391963	1.07979	0.557837	0.388108	1.04234	0.737876	0.6464	3.34855	3.7134
12082	C453	8.04803	12.3095	13.6753	12.5393	13.7825	9.7895	1.23018	2.65379	1.44094	2.06192	3.40783	2.47684	-0.827892	-0.448032	-0.651984	-1.06763	-0.900316	-0.813813	0.149521	-0.216882	-0.448293	0.0372286	0.0988465	-0.196317	0.160029	-0.0246898	0.0232426	-0.214615	-0.408939	-0.406187	0.374013	-0.189925	-0.210532	-0.85328	-0.137874	-0.515884	2.97888	2.72167
12082	C62	6.77833	10.8007	14.2	8.81381	12.1599	14.5112	1.19141	4.50173	0.824589	2.94289	7.67858	1.00358	1.50302	1.62845	1.05174	1.08115	1.27738	1.10464	2.55876	1.708	1.57279	2.43598	2.30235	2.28554	2.4052	1.70222	1.68992	1.29437	1.39048	1.43721	2.99051	1.76237	1.59969	2.27981	2.47695	2.36093	5.47206	4.84258
12082	C74	8.01205	8.3357	16.8914	7.78252	5.77479	16.5337	2.16686	5.95418	3.51792	2.4125	7.36944	5.18789	0.11671	0.47559	-0.0788147	0.667473	0.989085	0.574126	1.47297	0.325512	-0.255001	1.8593	1.38923	1.35168	1.02863	-0.320619	0.262823	0.67217	0.465191	0.384365	1.47885	0.163484	-1.68745	0.97299	1.89133	1.64328	3.59271	4.60539
12086	C404	8.02009	11.6857	13.0463	11.543	12.4908	12.2864	1.13408	2.39201	0.1483	2.94812	3.30954	1.73215	-1.45991	-1.40509	-1.56875	-1.71131	-1.674	-1.99299	-0.799691	-1.38546	-1.09172	-0.92366	-0.924125	-0.952387	-0.608612	-0.82364	-1.19885	-1.44661	-1.06247	-1.5199	-0.591907	-1.12868	-1.26791	-1.10159	-1.16184	-0.796485	2.32499	1.6848
12086	C483	3.14622	4.95241	8.79001	4.15072	5.28453	9.41095	0.341276	1.61395	1.40365	0.858184	2.3694	4.1918	-0.24343	-0.510643	-0.28286	-0.427954	-0.0748297	-0.207951	0.759619	0.524458	-0.194376	1.42858	1.16653	0.97779	0.603233	-0.124375	0.119073	0.0477191	-0.13138	0.136508	0.856118	0.893655	-0.379139	0.70671	1.24504	1.91658	4.4309	4.96702
12086	C488	7.89731	12.3949	14.7494	10.9705	15.4902	13.2541	2.03745	1.00602	1.50218	4.63506	4.75677	3.96501	0.261593	0.0872038	0.320326	-0.446065	-0.420998	-0.40634	0.669352	0.436584	0.54286	0.953758	0.783105	0.664654	1.13989	0.686551	0.783068	-0.162941	0.0557656	-0.261462	1.31921	0.817889	0.476514	0.534229	0.310506	1.09415	3.55261	3.57096
12087	C346	25.4706	58.148	112.877	7.53534	2.55273	1.05285	4.08406	24.5843	24.3694	1.29039	3.94056	2.42372	4.18344	4.4018	4.11454	4.22482	4.56226	3.90851	6.04273	5.19605	5.03159	6.31936	6.70598	6.11589	2.66973	2.58366	2.53227	2.08681	2.74054	2.23983	2.62631	-1.41658	1.53179	1.45955	-4.3304	1.77916	6.62281	5.7885
12087	C46	9.4369	21.7023	25.4761	10.7282	11.5567	7.45228	5.49153	3.36369	3.92166	2.9776	4.41596	1.31437	4.14746	2.90296	3.05451	4.12042	2.64209	2.59042	4.66914	4.22558	4.43859	4.6209	4.91326	4.49306	4.01847	3.67048	3.42711	3.2535	3.20097	2.99748	4.10008	3.15763	3.34825	2.90475	2.64801	3.15428	6.96617	6.33087
12089	C705	9.77294	12.0548	30.7197	14.2916	7.96173	22.0553	3.58517	3.01068	1.79967	5.69526	1.40519	2.35144	-1.32357	-0.871526	-1.11831	-0.0984158	-0.126695	-0.380004	0.0272057	-0.439738	-0.638502	1.07513	0.907147	1.01536	-0.657169	-0.629595	-0.564836	0.360447	0.422456	0.439971	-1.04261	-0.672605	-1.13118	0.340739	0.588041	0.634748	2.88161	2.52234
12089	C830	10.1824	12.674	14.6247	12.1838	10.1831	13.6796	0.851141	2.79685	0.481524	2.02667	1.92281	1.80163	-0.0181354	-0.15189	-0.157421	-0.328237	-0.334069	-0.174542	0.46451	-0.00978289	-0.0894876	0.286558	0.318686	0.379615	0.202219	-0.237295	-0.273577	0.247165	0.280361	0.170171	0.0829918	-0.451616	-0.21323	0.0184486	0.39715	0.2801	2.64738	3.55623
12096	C212	12.4192	14.4423	13.6936	14.002	15.2837	11.5085	2.85781	1.99098	1.35512	4.02925	3.97201	1.41196	1.47911	1.4031	1.35455	0.804756	0.964264	0.712718	1.53417	1.34096	1.13729	1.14204	1.4152	1.2248	1.8551	1.5615	1.47869	0.938642	0.926787	0.996104	1.81135	1.12126	1.32489	1.18118	1.02176	0.8267	4.48052	3.77769
12096	C326	6.86223	10.0289	10.3186	10.5441	11.0955	13.2482	1.2005	3.16412	1.52941	1.64311	2.29776	3.29445	-1.29762	-0.952597	-1.46611	-1.21715	-1.70063	-1.30515	-0.349414	-0.714355	-1.26362	-0.564764	-0.654993	-0.984396	-0.316517	-0.831282	-0.709166	-0.910179	-0.683749	-0.770274	-0.51987	-0.981925	-0.38814	-0.717643	-0.0150699	-0.389767	2.58372	2.50022
12096	C446	10.8142	14.6337	19.8556	16.4176	16.9398	21.1739	0.643987	0.904862	0.341143	1.69361	3.22902	1.49127	0.846938	0.897731	1.03664	0.964401	0.977764	1.08031	1.50364	1.36821	1.33914	1.85441	1.81548	1.86184	1.65917	1.35776	1.39169	1.63478	1.7089	1.66538	1.91496	1.47071	1.45867	1.88926	1.86956	2.05113	3.98331	4.36928
12096	C456	7.28804	7.0852	13.8932	9.54376	8.19419	13.4966	1.87204	2.27851	1.1823	1.36175	3.15769	1.69961	-1.25356	-1.11337	-1.12969	-0.440707	-0.499659	-0.577498	-0.397464	-1.2339	-0.998049	0.134757	0.195257	-0.0449205	-0.488809	-0.724318	-0.593376	-0.173834	-0.265177	-0.434809	-0.0958456	-0.882397	-1.02178	-0.140085	0.0755984	0.224212	2.67941	3.20575
12099	C32	7.67799	11.1678	13.6998	9.60161	12.6065	11.7811	0.720834	2.12193	1.35839	1.65516	4.58245	2.18123	-0.566831	-0.68889	-0.899064	-0.818176	-0.643364	-0.871275	0.00746057	-0.0974576	-0.532165	0.192879	0.149458	-0.0800801	-0.0109223	-0.537603	-0.323543	-0.643621	-0.506522	-0.530103	0.506418	-0.199471	-0.404643	-0.450449	-0.00742038	0.0670816	2.97438	2.936
12099	C455	9.52698	12.2755	15.0533	13.8236	13.933	15.6083	1.37621	2.28263	1.31108	1.95686	4.68722	1.36978	0.491238	0.504129	0.847935	0.227504	0.467048	0.626919	1.18587	0.726577	0.767023	1.18009	1.0663	1.31594	1.36231	1.25028	0.94566	0.866279	0.97084	0.991644	1.58045	0.751179	0.895985	1.12537	1.37346	1.22021	4.07268	3.76592
12099	C498	6.04974	10.5311	9.43898	7.25796	11.8392	11.762	1.27873	3.52384	1.83175	1.91593	4.03952	3.27903	-3.3556	-3.17805	-2.83015	-3.3118	-3.73247	-3.37108	-2.44345	-2.04079	-3.00619	-2.95439	-2.6181	-2.39181	-2.46732	-2.81045	-3.40965	-3.24529	-3.26271	-3.00758	-2.02404	-2.00968	-2.94997	-2.79787	-1.984	-2.23014	0.582448	0.91847
12099	C704	9.80701	24.9488	17.6361	7.13596	9.78178	6.46688	3.3576	7.86457	2.03763	3.51582	2.43102	1.16277	0.206151	0.450487	0.406182	-0.879042	-0.254904	-0.314049	1.75033	1.18308	0.915261	0.816779	0.931779	0.598799	-0.187503	0.267334	0.126348	-1.2076	-1.10642	-1.02957	0.248966	0.0221921	-0.474895	-0.88729	-0.391962	-0.715565	3.61095	2.96074
12105	C333	32.7095	39.4803	33.8159	40.5655	60.5093	48.9867	6.93748	4.07141	1.6708	9.26369	16.0897	4.63416	1.34903	1.4799	1.48605	0.886114	0.945934	0.856196	1.38715	1.32626	1.60246	1.16164	1.18897	1.29496	2.01384	1.58701	1.4408	1.32894	1.27665	1.21923	2.46349	1.82104	1.87942	1.602	1.87476	1.77289	2.91206	2.64678
12105	C374	6.18293	13.1351	18.569	6.16954	5.08662	5.45768	1.0456	2.95458	2.18596	0.618258	1.01552	0.273587	0.212106	0.682872	0.59775	0.100742	0.188976	0.394724	1.76669	1.46256	1.12052	1.94367	2.12103	1.78348	0.484028	0.378889	0.266193	0.123103	0.379615	0.526574	0.375219	0.0558442	-0.187234	0.217489	0.23244	0.0986429	4.40065	4.3562
12105	C397	22.273	22.791	43.7963	27.9378	27.697	34.1777	3.08547	1.60259	2.83924	5.54508	8.35173	4.31233	-0.520818	-0.536187	-0.246633	-0.159851	-0.0322811	-0.303475	-0.171474	-0.254327	-0.374321	0.759122	0.573297	0.694489	0.0415828	-0.339495	-0.245451	0.403251	0.0465535	0.255836	0.410186	-0.469462	0.102954	0.508925	0.290674	0.154048	1.68833	2.04519
12106	C21	7.32112	12.7657	9.97608	10.4112	12.1516	8.81922	2.09938	3.12697	0.552826	2.53528	0.730724	0.577609	0.985246	1.06127	1.31343	0.491363	0.360827	0.431443	1.87147	1.69503	1.1617	1.30659	1.15076	1.20366	1.63778	1.50902	1.61339	1.03518	0.758696	1.13753	1.59195	1.41864	1.50424	0.931542	1.09283	1.10318	4.726	4.36544
12106	C85	5.44556	8.63453	11.1761	8.51574	10.7345	11.9444	0.452463	1.79027	0.342421	0.415927	0.832994	1.69823	0.363267	0.564744	0.705962	0.429834	0.506573	0.518456	1.45553	1.23057	0.853428	1.60243	1.53126	1.52254	1.21951	1.18942	1.24171	1.15541	1.07997	1.07313	1.4348	1.62021	1.4267	1.49583	1.87187	1.57627	4.62626	4.80091
12118	C237	4.05458	5.3892	6.96117	4.18909	5.86978	10.3661	0.63417	1.6735	0.546786	0.90785	3.31818	2.82738	0.479995	0.775344	0.581778	0.732866	1.1039	0.846337	1.49103	1.3928	0.607837	1.66104	1.4685	1.46991	1.33501	0.654117	0.79693	0.585363	0.698239	0.733078	2.0723	1.15709	0.631985	1.70729	2.48927	2.12629	5.14149	5.61386
12118	C36	7.61886	8.3178	13.17	10.2932	12.3088	18.6162	1.05277	0.552836	1.03563	2.08122	6.61274	3.22126	-1.20173	-1.01041	-1.01107	-0.926206	-0.621721	-0.965746	-0.728673	-0.917812	-0.842075	-0.170624	-0.0514892	-0.277504	-0.0335103	-0.529461	-0.583145	-0.795435	-0.504801	-0.686287	0.49886	-0.711708	-0.579479	0.0338518	0.449764	0.514688	2.79944	2.71683
12118	C58;C59;C60	8.34853	10.6346	14.7933	12.3985	12.8257	17.1582	0.980299	1.80058	2.12918	1.54204	4.28036	2.23926	-0.934581	-0.934844	-0.782352	-0.645874	-0.608842	-0.537419	-0.15326	-0.379758	-0.641442	0.274479	0.121597	-0.141988	0.00463862	-0.168237	-0.43197	0.0481576	-0.179312	-0.293747	0.382209	-0.349535	-0.396316	0.074171	0.427069	0.394705	2.79893	2.88443
12122	C133	28.5813	31.2524	29.0482	32.116	34.6215	29.6767	3.20307	2.98173	3.7651	5.84871	5.27472	6.70086	-0.771088	-0.796445	-0.782091	-0.736772	-1.18672	-0.714364	-0.600075	-0.643835	-0.863151	-0.918394	-0.600089	-0.905121	-0.44486	-0.410848	-0.431944	-0.803829	-0.871174	-1.01551	-0.4503	-0.396771	-0.816876	-1.17711	-0.584042	-0.569812	1.10385	0.847365
12122	C227	9.76713	16.5573	16.3655	13.2813	15.7447	13.0157	2.43082	2.78236	0.482976	2.82704	2.04797	0.570433	-1.71453	-1.46668	-1.29213	-1.59765	-1.93706	-0.967293	-0.468881	-0.891041	-0.843352	-0.723368	-0.800675	-0.72967	-0.753747	-0.940754	-0.836311	-1.37404	-1.54639	-0.863777	-0.599085	-0.927788	-0.894219	-1.14541	-1.01895	-1.08057	1.95256	1.7675
12122	C266	9.24956	11.8964	11.1569	7.76423	6.44729	5.82999	1.00751	2.64082	0.916176	1.47675	3.42307	0.699573	2.53317	2.56943	2.68393	2.23402	2.36382	2.47686	3.17781	2.75931	2.58269	2.79444	2.83755	2.61007	2.67311	2.32877	2.14038	2.16982	1.94975	2.08415	2.70824	1.72492	1.43538	1.89979	1.60506	1.92809	6.18116	5.64153
12122	C415	9.61586	10.9479	14.3744	7.62486	6.89395	7.53597	1.02331	3.55963	2.25577	1.26727	2.99722	0.396969	1.06504	1.11382	1.44488	1.23469	1.15109	1.0617	1.85759	1.10534	1.13417	1.56714	1.99898	1.70953	0.560244	0.844643	1.23299	0.923814	0.748545	0.752769	1.31895	0.610757	0.165659	0.820726	0.754491	0.905533	4.79177	4.32218
12122	C453	10.8053	15.071	17.7844	12.2882	11.8848	14.5126	1.25094	4.62298	1.53214	1.94639	3.01843	1.61849	-0.869044	-0.757732	-0.721448	-1.09535	-0.594682	-0.862884	0.120462	-0.686885	-0.444046	-0.207159	0.0347469	-0.121569	-0.532243	-0.928736	-0.727726	-0.710076	-0.273668	-0.615523	-0.286946	-0.876466	-0.875039	-0.582839	-0.288875	-0.302185	2.54902	2.23763
12122	C65	9.55307	17.4374	11.7272	10.2481	13.3363	7.90371	2.67701	4.12776	1.39688	3.81713	2.50866	0.862165	0.0179639	0.198276	0.212543	-0.601261	-0.751989	-0.272699	1.03587	0.461991	0.508012	0.284731	0.0373127	-0.0331635	0.342512	0.469423	0.312159	-0.461982	-0.797394	-0.454001	0.571196	0.20844	0.0657515	-0.297511	-0.574777	-0.546595	3.66193	2.7148
12126	C137	6.00179	9.09448	11.1209	11.0158	12.8175	13.9611	1.52352	0.567273	0.927698	1.39989	3.30519	0.116715	-0.330037	-0.924383	-1.08962	-0.275597	-0.40116	-0.130148	0.0890013	0.156863	-0.0225438	0.281202	0.313501	0.499239	0.684374	0.255023	0.274961	0.359562	0.267039	0.264776	0.946782	0.533534	0.228157	0.694228	0.704074	0.680064	3.19898	3.86763
12126	C458	3.78235	3.34179	6.33834	5.53411	4.55943	5.94219	0.654387	0.327372	0.0759136	1.24497	1.71109	0.418313	-0.727925	-0.182168	-0.221593	-0.601789	-0.149188	-0.110997	-0.378505	-0.661506	-0.492803	0.395989	0.430443	0.411203	0.666667	-0.271641	-0.00378429	0.321664	0.375311	0.212525	0.479477	-0.137529	-0.530068	0.199839	0.376275	0.382187	4.67042	4.11417
12126	C673	3.71474	5.12578	7.85853	3.01558	5.54651	5.44381	0.689934	0.239517	0.514278	0.620639	1.29511	0.748746	-0.571582	-0.234418	-0.0771624	-0.554702	0.0805485	-0.0548108	0.304744	0.203834	0.178891	0.803262	0.951992	0.781679	-0.0515378	-0.493225	-0.546606	-0.679786	-0.87273	-0.573186	0.684492	0.31551	0.0288926	0.271852	0.527791	0.148359	4.64447	4.38601
12132	C102	2.1363	3.98322	4.66039	1.86967	1.74891	1.75411	0.359578	0.974989	1.15311	0.758115	1.38052	0.206716	0.387047	0.702086	0.673371	0.042529	0.492201	0.294669	1.63646	1.43145	0.924521	1.38981	1.93998	1.34217	1.13576	0.00849273	0.277104	-0.0989612	0.0886502	0.0268914	1.18426	-0.106858	-0.647418	0.129642	-0.010675	0.323871	6.20367	5.75779
12132	C588	8.70839	11.2607	12.4904	14.0562	14.1017	15.3006	1.29293	1.31043	0.362253	0.922167	1.69807	1.78001	-0.30231	-0.0524586	0.0790745	-0.191717	0.205631	0.232337	0.551746	0.248832	0.297155	0.468092	0.548699	0.529522	0.757152	0.562216	0.60251	0.662589	0.718943	0.811508	0.867483	0.680747	0.523208	0.607916	0.908737	0.907945	3.51217	3.52091
12138	C355	9.81362	10.2289	14.2899	9.5293	15.8737	15.4645	2.25819	5.53442	0.646139	3.90844	3.78611	3.32713	-1.96569	-1.38075	-1.07817	-1.60841	-1.60624	-1.80112	-2.44489	-0.839969	-1.25594	-1.09778	-1.02871	-0.967275	-1.08185	-1.10817	-3.15309	-1.59854	-1.24414	-1.50907	-0.515893	-1.1442	-0.97874	-1.29755	-0.721812	-0.73251	1.75	1.80135
12138	C407	3.95292	5.5276	8.63566	6.54019	5.87618	7.30783	1.05527	1.49817	1.72079	0.69598	1.23038	0.517047	-2.6884	-2.61198	-2.17468	-1.74879	-2.36032	-2.48788	-1.47401	-1.8693	-2.24151	-1.14158	-1.54477	-0.967518	-1.82199	-1.68373	-1.46586	-1.45559	-1.53804	-1.74837	-1.49865	-2.10698	-1.71451	-1.57532	-1.3769	-1.42423	2.30773	2.32346
12139	C104	5.97803	9.37371	11.9178	6.84455	5.28076	6.0028	0.498796	3.31654	1.18645	0.53757	1.92485	1.33286	4.58001	4.5711	4.60798	4.82401	4.82965	4.68733	5.84497	5.26565	4.88628	5.7235	5.79754	5.51512	4.78026	4.72926	4.84425	4.92074	5.01632	4.98097	5.04909	4.19929	4.26488	4.45102	4.58605	5.03086	8.71804	8.77702
12139	C48	6.40326	10.6943	8.11574	6.96961	8.93283	10.4984	1.4515	1.90152	0.679845	1.72264	3.49346	2.37015	3.37661	3.4938	3.41257	2.87549	2.96123	2.7144	4.15958	3.7574	3.71996	3.58732	3.50822	3.34726	3.80425	3.37801	3.39169	2.98195	2.99923	3.01261	4.18583	3.51986	3.15229	3.52713	4.17319	3.85662	7.04448	7.16365
12150	C19	3.51003	7.98688	13.2958	7.91103	7.57457	11.8028	2.28935	2.76305	1.03407	1.32969	5.0596	2.93084	-0.4681	-2.02947	-2.27629	-0.506434	-1.95561	-1.53518	0.227585	-0.707133	-0.347541	0.333187	0.553972	0.491553	0.130971	-0.399074	-0.428103	-0.386356	-0.231601	-0.422615	0.561602	-0.908862	-0.709239	0.00460689	0.194645	0.663936	3.46568	3.27537
12150	C252	3.71825	5.95333	10.2873	5.34049	5.22628	5.48669	0.306482	1.3313	1.52903	0.670996	2.15173	0.793318	1.14734	1.31637	1.2087	1.08478	1.10016	0.969602	2.13865	1.80964	1.5024	2.53537	2.83899	2.44364	1.69919	1.87939	1.79226	1.43144	1.71467	1.44409	2.23509	1.38231	1.26955	1.69985	1.49101	1.90656	6.09441	5.67971
12150	C324;C331	6.37334	8.8968	10.6653	10.5126	9.367	13.7636	1.15028	2.48708	2.08392	1.59426	1.16597	0.097477	-2.57916	-2.9124	-2.35351	-3.00794	-2.82799	-2.85671	-2.22289	-1.89603	-2.70623	-1.77429	-1.92792	-2.33826	-1.70461	-2.21852	-2.02184	-2.30477	-2.02846	-1.9275	-2.05071	-2.40578	-2.14576	-1.63638	-1.65658	-1.64368	1.27658	1.15445
12150	C37	7.58731	7.74199	12.9466	9.50123	9.12727	15.246	1.3446	0.903865	0.702612	2.28734	1.95109	1.53577	-0.568498	-0.699477	-0.433152	-0.384916	-0.122601	-0.0520382	-0.167618	-0.383495	-0.49188	0.311651	0.468143	0.402608	0.310881	-0.388571	-0.534006	0.142711	0.274672	-0.119213	0.218065	-0.201257	-0.347367	0.500887	0.604999	0.784074	3.10904	3.57794
12153	C293	2.92816	6.05505	4.88195	4.62615	7.09547	3.36056	1.36198	1.14678	0.441982	2.45281	1.87337	0.355157	1.04807	0.922965	1.11204	-0.112516	-0.178539	-0.158834	1.76676	1.46114	1.23313	1.0296	1.2878	1.21158	1.9478	1.64353	1.65926	0.364157	0.490735	0.486621	2.12088	1.55962	1.46681	0.45796	0.746679	0.708074	5.47859	5.58686
12153	C325	7.07001	7.58341	9.40798	8.61527	7.87458	9.69562	0.811181	1.01032	0.59227	1.05828	0.98971	1.29397	-0.651407	-0.499909	-0.448869	-0.774741	-0.316549	-0.628309	-0.272564	-0.425837	-0.658086	-0.0445609	-0.222882	-0.155932	-0.103276	-0.121095	-0.50912	-0.398029	-0.107661	-0.369505	-0.237476	-0.599475	-0.356468	-0.316281	0.0662041	-0.0429546	3.30072	3.23698
12153	C380	11.2786	15.187	12.2712	16.7138	25.9793	13.717	3.8339	1.93792	1.37327	8.05855	4.63505	2.07682	-0.236956	-0.225719	-0.112092	-1.17591	-1.02004	-0.993698	-0.0304053	-0.16491	-0.39913	-0.383865	-0.69467	-0.4386	0.635321	0.572408	0.433719	-0.460388	-0.694443	-0.846312	0.849227	0.362169	0.517724	-0.493884	-0.435853	-0.105324	2.9024	2.13948
12154	C111	4.07131	5.0491	10.8407	4.86153	5.30092	6.87232	0.527012	0.604122	1.49325	0.396918	2.29185	0.559012	-0.133789	0.221725	0.340654	0.0996352	0.348822	0.372266	0.710682	0.408264	0.437313	1.64921	1.80639	1.40772	0.451408	0.288073	0.654065	0.46644	0.479953	0.444881	1.22094	0.348916	0.197061	0.904052	0.890845	1.09568	4.61854	5.03463
12154	C153	8.60712	10.4739	12.2238	12.7848	13.0383	13.0081	0.926149	3.20606	2.14443	0.467767	5.68227	0.770503	-0.210059	0.028907	0.0708841	-0.268854	-0.138902	0.0974687	0.636202	-0.243413	0.246519	0.574001	0.604131	0.129858	0.457623	0.512917	0.523108	0.506522	0.577553	0.426656	1.16238	0.337116	0.0877042	0.42568	0.582202	0.569264	3.72513	3.21134
12154	C177	3.76158	6.57926	9.04389	3.02984	3.69707	4.4303	0.584713	1.47376	1.78796	0.464058	1.90034	0.410152	2.5005	2.59719	2.5019	1.94271	2.53944	2.61979	3.57601	3.25893	2.93558	3.70252	4.00334	3.44171	2.42008	2.21117	2.15048	2.06519	2.24856	1.73347	3.15382	2.243	1.87908	2.56703	2.66402	2.8279	7.13008	7.23546
12154	C49	4.94257	7.24989	8.24531	6.60591	8.13179	8.52486	0.426065	1.14459	1.0819	0.8703	2.62838	1.32038	-0.833928	-0.580617	-0.605826	-0.516013	-0.79788	-0.645075	0.0599923	-0.0106762	-0.380891	0.143805	0.226179	-0.144716	-0.0252487	-0.120646	-0.516991	-0.288947	-0.409069	-0.107462	0.532517	-0.0408864	-0.326365	0.0740781	0.360757	-0.0652617	3.68488	3.66586
12155	C242	8.74907	12.0949	15.0589	11.1335	12.69	13.6333	0.979086	0.467764	0.895058	1.31462	2.82958	1.86207	0.534239	0.500293	0.695731	0.702338	0.690728	0.940203	1.20806	1.10951	1.11577	1.50508	1.51672	1.36022	1.33413	0.975428	0.885646	0.949557	1.01149	0.993538	1.5557	0.968807	1.11673	1.08123	1.42406	1.44628	4.20861	4.17536
12155	C280	7.90505	11.5043	10.7643	9.3732	10.1033	9.61627	1.06992	1.35356	0.602154	0.599998	1.09234	1.39163	1.61636	1.55848	1.60191	1.26972	1.37606	1.13089	2.13873	1.96043	1.80152	1.79112	1.86953	1.95228	1.71535	1.7604	1.77917	1.59236	1.61914	1.56158	1.92118	1.80811	1.60934	1.51319	1.6883	1.92333	5.00004	5.17326
12161	C247	8.51036	13.0939	14.0916	11.9811	11.8179	12.9803	1.60181	2.73365	1.422	1.6299	4.73288	1.32274	-1.42089	-1.21642	-1.77812	-1.81956	-1.55574	-1.87475	-0.766989	-0.848226	-1.35272	-0.72459	-1.00005	-0.925462	-0.876692	-0.963845	-1.01677	-1.18954	-1.39336	-1.26449	-0.556559	-1.60326	-1.25186	-1.15861	-0.86417	-0.982849	2.01957	1.86788
12161	C318	10.8392	12.4038	17.467	14.6746	14.6327	20.6633	2.51189	1.0711	1.92042	2.35424	2.70244	3.90179	-2.05271	-2.04476	-1.6867	-1.77813	-1.8485	-1.23639	-1.51545	-1.49759	-1.72699	-0.909739	-1.15619	-1.19257	-1.40171	-1.18297	-1.66664	-1.05333	-1.52538	-1.19484	-1.23531	-1.65681	-1.13267	-1.10194	-0.862189	-0.567031	1.31312	1.54914
12161	C324	0.989966	1.91348	2.78631	2.37942	3.66553	7.75301	0.13738	0.488053	0.389867	0.23055	1.59547	1.18337	0.108709	0.568873	0.386388	0.645662	0.599562	0.666799	1.84083	1.24792	1.25149	2.01412	2.1788	1.7738	1.92904	1.52072	1.77481	1.67913	1.82264	1.84059	2.98848	2.39232	1.7729	3.21558	3.52549	3.65484	6.69099	7.61782
12166	C361	8.41367	11.9017	8.736	10.0679	12.506	10.0422	2.38268	1.56959	1.68715	4.8428	5.23773	3.9517	-1.98748	-1.92471	-1.83071	-2.53474	-2.1929	-2.99605	-1.53459	-1.81985	-1.8778	-2.03393	-2.52909	-2.00756	-1.15115	-1.65491	-1.48189	-3.10104	-2.38296	-2.14089	-1.05734	-1.92239	-2.03812	-2.08057	-1.42074	-2.46619	2.31419	0.339191
12166	C403	6.2031	11.1169	8.47277	10.1429	13.6394	8.84529	2.62901	1.19269	0.191777	4.44771	3.25733	0.762567	-1.38789	-1.5625	-1.33851	-2.53758	-2.23725	-2.70202	-0.946141	-1.20048	-1.21118	-1.51781	-1.47575	-1.53979	-0.607753	-0.657179	-0.865756	-2.13584	-1.4124	-1.83035	-0.456327	-1.06304	-0.95334	-1.49431	-1.54167	-1.31114	2.72942	1.37039
12170	C104	4.60076	6.70927	7.4572	4.61486	4.48837	6.48347	0.589419	2.49259	1.15645	0.47982	1.40341	1.80457	2.45247	2.80085	2.84869	2.51192	2.5919	2.88237	3.74415	3.23833	2.69449	3.44899	3.56472	3.12069	2.76372	2.67038	2.82488	2.48175	2.53184	2.84214	3.04679	2.75814	2.13213	3.04922	2.88149	3.59809	6.85598	7.39073
12170	C37	5.71673	8.70257	11.3289	6.09858	7.32871	11.358	1.10582	5.4896	0.971615	0.967265	5.29278	1.66605	1.17862	1.87496	1.68853	1.22796	1.42929	1.44654	2.94883	1.84295	1.44992	2.41348	2.59867	2.37103	1.81372	1.60753	1.08772	1.61342	1.5777	1.70551	2.799	1.65857	1.04049	2.21058	2.60283	2.58086	5.71197	5.49399
12170	C402	6.53209	10.4742	10.0742	7.45695	12.5216	10.2608	1.06495	1.21333	0.320691	1.9082	2.39327	1.8362	0.617672	1.01781	0.621917	0.312176	0.664895	0.589123	1.50105	1.26576	1.18864	1.25622	1.31083	1.2199	1.3523	1.01047	0.987371	0.648369	0.382176	0.58915	1.85873	1.54855	1.32091	0.97598	1.45805	1.43234	4.92591	4.22125
12178	C201	4.08613	7.15963	6.41529	6.34907	8.18411	4.78873	0.952711	0.782635	0.656986	1.69649	1.51171	0.163321	0.194944	0.3129	0.332025	-0.272341	-0.164755	-0.480682	0.971519	0.727411	0.689567	0.464186	0.704395	0.744804	1.12022	0.846344	0.884376	0.339284	0.301444	0.245291	1.25855	0.975202	0.733562	0.269549	0.173744	0.204477	4.77669	4.42358
12207	C204	7.51776	10.729	17.0043	7.4961	8.23851	8.75932	1.17181	4.0134	2.55165	0.987039	3.78197	0.305453	1.00186	1.61221	1.1254	1.161	1.34442	1.35362	2.32129	1.698	1.31938	2.40649	2.67175	2.25359	1.52737	1.36461	1.18031	1.36539	1.03746	1.09838	2.06288	1.17513	0.957481	1.54424	1.45394	1.46262	4.9525	5.04744
12213	C232	10.474	17.5084	15.8625	12.9895	16.7934	15.5812	2.64248	1.27	1.37742	2.7996	6.42389	1.07025	-0.278415	0.182554	-0.0732837	-0.631977	-0.652925	-0.557671	0.5008	0.424783	0.292263	0.276324	0.382541	0.131701	0.40092	0.19984	0.0690648	-0.13147	-0.345717	-0.341129	0.892968	0.295474	-0.151047	0.123744	0.314609	0.274776	3.27026	2.5694
12220	C259	9.396	10.5905	17.7301	13.5365	12.8437	18.9374	1.68088	1.10532	0.506415	2.30149	2.86449	2.3118	0.00744909	0.246977	0.0824843	0.487218	0.457185	0.667669	0.663306	0.384126	0.445006	1.28404	1.20218	1.23651	0.884061	0.524832	0.630892	1.20483	0.938982	0.925825	1.116	0.689968	0.521355	1.30677	1.17933	1.52175	3.41545	4.05783
12224	C94	7.35125	8.88682	12.3111	10.3302	12.0224	16.3888	0.951497	0.791539	0.69504	2.73029	4.1201	0.54907	-0.968532	-1.24678	-1.25587	-0.804713	-0.869622	-0.992254	-0.644569	-0.707296	-0.895991	-0.294422	-0.351069	-0.191718	-0.0606892	-1.15443	-0.842533	-0.337182	-0.465897	-0.332228	0.195957	-0.454806	-0.681053	0.105043	0.188945	0.107064	2.5138	2.972
12248	C128	4.50001	5.78906	6.327	7.34996	7.58189	7.96143	0.744501	0.851358	0.33461	0.533655	1.07687	0.329635	-0.161128	0.14905	0.235845	-0.404522	-0.0117774	0.20823	0.587955	0.334431	0.175669	0.567597	0.500071	0.414963	0.621843	0.7304	0.759566	0.559432	0.735326	0.855978	0.97849	0.601019	0.686228	0.859968	0.755923	0.861259	4.35406	4.59903
12248	C196	2.72811	3.2281	3.4079	3.8198	3.89754	4.45014	0.189095	0.572926	0.170404	0.343651	0.312277	0.161718	3.32389	3.55545	3.39479	3.28439	3.34175	3.33956	3.89501	3.5105	3.44275	3.60995	3.74076	3.73214	3.95171	3.95189	3.79322	4.01407	3.74	3.70249	3.98292	3.92435	3.75662	4.03354	4.06819	4.13602	8.5242	8.61431
12248	C336	8.41694	14.9708	9.47569	12.4211	18.7716	11.4421	3.9772	0.928641	1.00632	4.81079	3.32345	1.80142	0.242959	0.407733	0.638738	-1.00764	-0.558537	-0.582737	0.765651	0.708374	0.588595	-0.111727	0.188461	0.00633025	1.01867	0.794372	0.909464	-0.161566	0.0519455	-0.103807	1.29365	0.887678	0.860497	0.0406434	0.36529	0.493265	3.61891	3.23571
12248	C366	7.33366	9.14887	10.6594	9.49856	11.3325	12.7109	0.653351	1.10357	0.156939	0.802115	2.72739	1.13618	3.26696	3.20568	2.90191	3.12363	3.11324	3.02325	3.61639	3.36003	3.29809	3.66412	3.6222	3.64959	3.54166	3.26321	3.39942	3.60474	3.55231	3.5124	4.10096	3.46976	3.6302	3.77302	4.02982	3.89489	6.85201	6.8982
12248	C55	2.49887	3.3712	4.16249	3.66856	3.88167	4.39964	0.228884	0.907875	0.57029	0.339593	0.83452	0.913808	3.74292	3.68499	3.84692	3.91923	3.88146	4.05285	4.62112	4.4028	3.83624	4.68395	4.73269	4.35606	4.24041	4.43739	4.44406	4.3996	4.30899	4.62155	4.74173	4.60432	4.12434	4.41118	4.98317	4.61816	8.80188	9.55273
12255	C313	13.6157	17.985	19.2576	22.8179	15.3132	17.6105	1.47509	2.07958	3.64352	6.63405	3.18809	2.01198	-1.11602	-1.32706	-1.15425	-1.50126	-1.45661	-1.25724	-0.715352	-0.973552	-1.01275	-0.683294	-0.594698	-1.12776	-0.0257909	-0.127979	-0.617942	-0.772163	-0.882722	-0.916493	-0.834675	-1.42994	-1.13309	-1.06332	-0.751875	-0.977522	1.71763	1.43153
12255	C410	4.92726	10.8797	8.33109	6.906	7.24776	7.33853	1.60587	1.04365	1.31291	1.67542	3.12826	0.807053	-0.59134	-0.300406	-0.470751	-1.3815	-1.00617	-1.36517	0.441468	0.179672	0.249553	-0.136016	0.144584	-0.293079	0.126673	-0.334897	-0.0959608	-0.731139	-0.628757	-0.528872	0.32959	-0.759927	-0.457082	-0.459848	-0.148341	-0.225366	4.2284	2.75263
12259	C203	7.19495	8.62448	15.4076	9.73921	8.59204	10.9186	1.33909	1.16556	1.5135	1.00127	3.29669	0.907492	-0.230063	0.232625	0.212213	0.530669	-0.00476396	0.389916	0.661713	0.29833	0.389613	1.12874	1.41004	1.32226	0.575948	0.443435	0.551568	0.868259	0.629417	0.682882	1.011	0.0619007	0.26045	0.655062	0.824108	0.891309	4.02224	3.94836
12259	C38	7.69495	13.0286	14.7771	9.77043	11.4791	9.33106	1.42017	1.61649	0.551234	2.33408	4.10617	1.48838	0.468324	0.535259	0.50315	-0.0114253	-0.000987764	0.0809967	1.16178	0.813504	1.09146	1.14136	1.23971	1.23072	0.80093	0.984986	0.935913	0.198365	0.431391	0.290793	1.37565	0.570397	0.572698	0.370931	0.460351	0.790762	4.4435	3.48149
12261	C12	5.63715	9.11824	10.6734	10.0519	11.8857	9.68217	0.878892	1.74777	1.24137	1.68782	4.29377	1.37663	1.16211	1.26583	1.45159	0.770444	1.05523	1.11367	2.13165	1.66181	1.69734	1.99697	2.24205	1.93337	2.34584	1.9349	2.04556	1.89672	1.61582	1.98664	2.74456	2.08439	1.80905	1.67597	1.99922	2.07534	5.48396	5.08678
12261	C127;C129	7.25377	9.28111	13.6152	10.6758	11.0403	16.8088	0.892853	2.33185	0.694637	1.74019	4.90835	1.90331	0.60239	0.65046	0.455935	0.869962	0.916468	0.832827	1.38991	1.182	0.658807	1.55802	1.62647	1.70479	1.56065	1.03763	0.929801	1.35533	1.38154	1.40839	1.96227	1.22465	0.795033	1.74918	2.07293	1.97917	4.59769	4.41525
12261	C129	11.8915	23.3088	18.0773	17.8466	21.0015	16.0839	1.95274	5.97082	1.81576	4.73176	10.5341	3.6446	-0.504144	-0.442139	-0.360849	-0.967331	-0.724062	-0.827905	0.647262	0.449822	-0.0974607	0.120203	-0.0585343	-0.162135	0.491223	-0.0123227	0.206475	-0.150453	-0.413462	-0.433578	0.902771	-0.125751	-0.228548	-0.493749	0.13454	-0.246937	2.56398	2.30454
12261	C201;C211	10.7371	15.9307	15.0545	15.6315	19.7888	16.9701	1.25268	2.15326	0.570842	3.30787	3.34368	2.37654	-1.57295	-1.44802	-1.32738	-1.78334	-1.70183	-1.59282	-0.802108	-1.01653	-1.18692	-1.12391	-1.0219	-1.10458	-0.563936	-0.864785	-1.01392	-1.25923	-1.11858	-1.35475	-0.452119	-0.93968	-0.675125	-0.958291	-1.07922	-0.694491	1.75975	1.53679
12261	C239	2.89619	4.78451	6.42867	6.72747	12.0914	11.4433	0.229433	2.072	0.0868777	1.63466	3.95189	1.76981	-2.01438	-1.89868	-1.83774	-2.1233	-2.07242	-1.88427	-0.629726	-1.78106	-1.33197	-0.822987	-0.840097	-0.801228	-0.261472	-1.05801	-0.497033	-0.689914	-0.97537	-1.05357	0.577979	-0.0484811	-0.259628	-0.215693	0.229778	0.0173323	3.1892	3.0866
12262	C164	2.1352	2.78653	4.13788	3.81444	4.98111	7.35166	0.191123	0.79797	0.306955	0.337233	1.74389	1.0416	0.201246	0.23711	0.210351	0.29974	0.370981	-0.0233293	1.03846	0.385371	0.376517	1.25961	1.04963	1.20237	1.2356	1.09632	0.994285	0.995008	1.12694	0.870561	1.94079	1.39713	0.976414	1.79768	1.99722	2.20425	5.74835	5.78266
12262	C198	6.99069	10.7099	7.88076	10.3677	17.1633	11.7243	1.98683	0.610986	1.21155	4.14972	5.75679	2.11746	-0.799275	-0.733038	-0.58963	-1.69191	-0.915262	-1.44068	-0.41129	-0.331339	-0.495947	-0.765189	-0.68428	-1.11673	0.268489	-0.202088	-0.0827957	-0.514025	-1.12908	-1.09874	0.766427	-0.0965918	0.132721	-0.548193	-0.027879	-0.27085	3.27621	2.34403
12269	C464	7.14829	8.95975	8.52053	8.34574	9.8724	7.41119	1.36343	1.20671	0.810429	2.3888	2.45684	0.55994	-0.113978	-0.0784485	-0.110641	-0.708135	-0.510157	-0.558905	0.0630106	-0.250065	0.124498	-0.118329	-0.214434	0.0526634	0.360396	0.246076	0.0764685	-0.610526	-0.307267	-0.504771	0.503702	-0.0470369	-0.099394	-0.346576	-0.171875	-0.36536	3.90337	3.01572
12273	C259	5.81037	7.80916	9.90243	8.06269	7.55253	7.52169	0.959871	0.619786	0.673489	1.05533	2.1547	0.443956	0.291526	0.0839124	0.291376	-0.335898	0.295027	0.368662	0.71477	0.570428	0.491717	1.03442	0.931552	0.838791	0.914474	0.600244	0.727094	0.388178	0.706516	0.493891	0.980194	0.358805	0.293297	0.625313	0.533543	0.45573	4.128	4.41399
12273	C372;C373	7.08864	9.67231	11.1254	9.13375	9.76262	10.6443	0.903399	2.70848	1.69587	1.80676	1.88063	0.318554	-0.894516	-1.0135	-0.94184	-1.30278	-0.920064	-0.724627	-0.123139	-0.508326	-0.92214	-0.0975768	-0.314683	-0.535584	-0.401177	-0.576038	-0.978434	-0.819399	-0.626816	-0.201271	-0.215542	-0.750765	-0.547076	-0.396913	-0.330949	-0.411307	2.76001	2.94425
12279	C157	9.03418	13.7404	13.1392	10.4396	13.2027	11.1777	0.723001	3.43726	0.766623	2.06263	4.25333	0.879799	-0.515628	-0.354543	-0.543776	-0.699919	-0.505919	-0.599519	0.386942	0.160015	-0.341747	-0.0453285	0.0994147	-0.0424926	0.116792	-0.206369	-0.260961	-0.573938	-0.52278	-0.520415	0.460561	0.0301013	-0.458193	-0.360275	-0.141082	-0.186801	3.29921	2.56461
12279	C183	9.1675	13.7726	12.4842	12.6609	18.2557	10.9837	1.92282	1.09277	0.833873	3.83618	3.09275	0.457968	0.342583	-0.421692	-0.0570713	-0.286963	-0.229391	-0.286584	0.550733	0.416133	0.325174	0.388359	0.196958	0.281638	0.837136	0.614863	0.612719	-0.132093	-0.0596202	-0.017472	1.09361	0.623302	0.79477	0.0353574	0.127205	0.150179	3.73112	2.8505
12279	C306	5.69087	7.2304	11.2007	9.04421	9.79002	10.0534	0.829575	2.03476	0.540971	1.72231	2.83028	0.845031	-0.691533	-0.496136	-0.207526	-0.688065	-0.621569	-0.31593	0.267672	-0.459028	-0.282745	0.461321	0.547876	0.411016	0.614802	0.0902856	0.264946	0.0568141	-0.12287	0.0853321	0.717102	-0.018011	0.138515	0.182111	0.348243	0.422147	3.79306	3.47043
12284	C71	9.50881	12.6976	16.1816	12.5467	13.6586	13.4337	2.01055	2.50362	1.25296	2.74686	3.82912	1.53902	1.1006	1.47552	1.26462	0.958203	0.656606	0.834537	1.76887	1.24236	1.38548	1.74101	1.9409	1.76419	1.63533	1.94587	1.19966	1.31565	1.28979	1.30358	1.9989	1.3067	1.40687	1.39805	1.72073	1.52182	4.73332	4.15256
12286	C103	3.80351	5.25773	5.35626	6.1614	10.7774	8.83413	0.570834	0.78029	0.697703	5.26134	3.32423	2.02107	1.8855	2.05284	2.18235	1.64053	1.68122	2.04366	2.51005	2.51062	2.12371	2.49812	2.54154	2.18508	4.14543	2.3238	2.3989	2.23428	2.17908	2.38018	3.86485	3.37251	3.01351	2.74752	3.41058	3.23222	6.61597	6.64578
12286	C145	12.0316	16.1972	19.6262	14.6316	18.2529	21.2734	1.12483	1.40091	0.732117	1.18335	3.76575	1.81779	1.90947	2.08335	2.02068	1.89772	2.25346	2.0879	2.61031	2.38366	2.41905	2.79749	2.75627	2.69038	2.49745	2.23513	2.25704	2.35124	2.40693	2.19831	2.94341	2.62852	2.35825	2.71948	2.95006	2.92341	5.05097	5.14342
12286	C192	3.97207	5.91054	8.70998	5.98218	6.98123	8.59813	0.538005	1.12251	0.927829	0.314356	2.37367	2.13385	0.408039	0.299194	0.1691	0.403319	0.267274	0.704077	1.24025	0.876566	0.728886	1.61797	1.579	1.32687	1.0264	0.852555	0.913831	1.06075	0.990671	0.951476	1.69956	0.98596	0.880753	1.28887	1.30555	1.87348	5.05227	5.00599
12286	C319	2.50954	3.85123	4.83398	4.29953	4.64237	4.75166	0.31193	0.272946	0.507268	0.750773	1.14875	0.379623	1.06477	1.23381	1.34937	0.842442	1.07927	1.00272	1.80076	1.59904	1.74007	2.11132	2.14938	1.86285	2.21016	2.03182	2.02062	1.68998	1.63458	1.64575	2.35749	1.89196	1.69906	1.90383	2.01198	2.1334	6.53347	6.29019
12286	C79	8.03712	12.724	10.4304	10.2043	13.2903	10.8284	2.08701	0.78756	1.45399	2.03585	2.42654	2.31372	-0.350625	-0.334947	-0.549177	-1.16477	-0.887052	-1.11102	-0.169188	0.00722587	-0.0484252	-0.149006	-0.377929	-0.543712	-0.167453	-0.100328	-0.124515	-0.622037	-0.74	-0.576715	0.225112	0.0565398	-0.303566	-0.530418	0.0268923	-0.405039	2.96065	2.84784
12290	C56	3.9636	4.17816	5.68342	5.2568	4.66425	5.79633	0.523633	0.609582	0.342407	0.428516	1.06677	0.171778	2.23222	2.01894	2.32869	2.04212	2.38169	2.49842	2.55379	2.16018	2.26523	2.84001	2.79952	2.67135	2.81889	2.56985	2.49776	2.63318	2.67699	2.74964	2.81626	2.47079	2.16849	2.82595	2.74897	2.8211	6.68135	7.13343
12291	C149	6.41268	8.38565	13.2856	10.7337	13.2446	10.6347	1.64968	1.16766	4.01714	3.48099	2.16296	3.20986	-3.301	-3.15133	-3.53111	-4.25568	-3.70526	-3.69758	-3.06907	-3.13384	-3.45709	-2.16585	-2.45307	-3.04947	-3.45993	-2.53201	-2.83896	-2.29802	-2.646	-3.40816	-2.80797	-2.53827	-2.33552	-3.26464	-2.4362	-2.93081	0.374197	0.337674
12291	C314	5.32284	7.74075	10.6859	6.48264	6.79467	9.01851	0.587278	1.26359	0.815281	0.232921	1.31039	1.39339	-0.342279	-0.169608	-0.0553937	-0.403342	-0.384139	-0.073547	0.561171	0.160236	0.185271	0.649026	0.868869	0.784265	0.112511	0.0796801	0.0400166	0.0385998	0.0507619	-0.0435642	0.411847	0.0314818	-0.100862	0.279889	0.560689	0.727346	4.05652	3.9307
12296	C640	14.8081	18.2385	20.7467	30.705	38.2012	27.2092	1.28134	2.32696	0.29995	7.74935	3.14325	0.791042	0.646734	0.568108	0.55694	0.428911	0.299636	0.427021	0.990058	0.724519	0.65092	0.957584	0.997648	0.967952	1.98811	1.80417	1.77759	1.24548	1.24889	1.17564	1.98251	1.83083	1.75205	1.32165	1.40539	1.36978	3.15904	3.32784
12296	C786	22.147	20.3798	32.5932	107.135	80.9168	88.0861	2.71595	4.61948	7.06655	6.99651	1.56725	7.65489	3.37969	2.92341	3.271	3.25055	3.02221	3.33568	3.42966	2.87545	2.92627	3.97355	3.37354	3.91658	5.35001	5.55039	5.37766	5.44048	5.5422	5.56731	5.03399	5.08189	5.08339	5.33	5.11486	5.12184	5.20736	5.53647
12296	C811	18.5583	18.9656	25.4279	96.2949	89.0451	76.0917	3.42449	6.5001	1.95042	13.8169	4.24463	3.88269	4.27189	3.8188	4.18323	3.98152	3.61059	3.72543	4.4781	3.75132	3.66029	4.4451	4.25591	4.45778	6.46022	6.44354	6.5518	6.05207	6.2407	6.09553	6.12521	6.19521	6.26273	6.043	5.89635	5.96342	6.3826	6.34095
12300	C93	8.95565	16.7331	10.4823	11.5153	17.7172	7.90022	3.63799	2.16311	2.40888	5.1219	3.64851	2.99496	-2.0994	-1.64479	-1.89567	-2.72116	-2.55393	-3.21667	-1.3746	-1.31289	-1.67281	-2.5326	-1.89186	-1.9601	-1.21117	-1.58508	-1.60961	-2.98006	-2.30227	-2.26734	-1.0962	-1.69407	-1.3227	-2.49632	-3.09733	-2.01488	1.34579	0.905787
12302	C1041	6.2348	5.25435	9.62408	6.59227	6.32568	6.61694	1.04545	3.98382	1.04076	1.13296	1.79159	0.849631	1.4114	1.66266	1.42377	0.949222	1.19491	1.27135	2.0841	0.643484	0.488578	1.93976	2.10304	1.79278	1.69939	1.48971	1.6366	1.27699	1.18277	1.11045	1.74082	1.34318	0.935298	1.18292	1.51672	1.51448	5.45195	5.19285
12302	C1060	10.3201	12.7772	15.9122	14.1415	14.1703	14.0357	1.44816	1.02318	0.746334	0.852855	2.33221	0.493107	-0.289988	0.0970717	0.239682	-0.224111	-0.0992047	-0.00653535	0.36237	0.133083	0.287346	0.654494	0.542099	0.535878	0.444006	0.419048	0.38611	0.541307	0.374695	0.278618	0.64378	0.170055	0.416852	0.349346	0.390231	0.449792	3.1852	3.27337
12302	C363	9.00421	15.5098	10.5831	13.3657	24.5439	13.2379	2.20363	3.31114	2.03044	3.14946	7.97759	0.80383	-2.95292	-3.31644	-2.96843	-3.52491	-3.87441	-3.45771	-2.29681	-2.91604	-2.48104	-3.31958	-3.21062	-2.81796	-2.38479	-2.49648	-2.56369	-2.96639	-3.12621	-3.13808	-1.45232	-1.87158	-2.38343	-2.79208	-2.88123	-2.70608	0.571453	-0.323215
12302	C427	4.46486	6.75466	6.47842	5.55856	6.25362	6.19333	1.35503	1.66706	0.156239	1.60892	3.59295	0.473137	1.42993	2.04986	1.74021	1.07128	1.22909	1.04684	2.39997	1.74776	1.92768	2.0021	1.95913	1.93345	2.29168	2.0738	1.88952	1.35339	1.47348	1.38191	2.68353	1.07709	1.98121	1.85313	1.82332	2.02345	6.45045	5.37577
12302	C928	6.40074	6.0713	8.01083	6.78525	5.26442	7.41643	0.883055	1.19376	1.09776	1.13452	1.41769	0.59634	1.89834	2.07258	1.93548	2.27768	2.39386	2.23061	2.28532	2.16641	1.72383	2.41589	2.66915	2.29036	1.86531	2.08937	2.12052	2.34195	2.54546	2.3509	2.25602	1.76857	1.53379	2.41391	2.41761	2.21021	5.82517	6.37558
12315	C311	1.60538	2.28361	2.96398	4.45688	5.35153	5.74755	0.234948	0.345163	0.181081	0.483864	1.93891	0.287415	0.228675	0.358133	0.430176	-0.226056	0.256953	0.228797	0.938558	0.504686	0.720282	1.1173	1.00018	1.17471	1.97195	1.68794	1.62373	1.56355	1.62443	1.64378	2.48263	1.825	1.5418	2.13396	2.00069	2.02378	6.26435	6.08308
12318	C116	4.70414	9.09105	8.10575	5.01211	6.14692	4.1964	1.41428	1.09104	1.48323	1.22482	1.23483	1.27788	0.451838	0.559251	0.319426	-0.844904	0.114853	0.514762	1.20383	1.27082	0.934507	0.87557	1.25651	0.780574	0.752511	0.511085	0.449155	-0.0675603	-0.0088797	0.0278438	0.776928	0.717757	0.220728	-0.383236	0.461861	-0.0153535	4.75416	4.43743
12318	C174	5.0994	7.67268	9.57758	7.05664	8.87029	6.81391	0.471185	0.627946	0.736232	1.08841	2.21633	0.599597	0.559766	0.64161	0.705585	0.358151	0.404982	0.533483	1.2212	1.1593	0.989506	1.54151	1.46713	1.32116	1.34265	1.11814	1.07159	0.803561	0.829021	0.850545	1.70073	1.28935	1.00767	0.830105	0.943992	1.08216	4.6946	4.96032
12318	C325	5.21163	7.4013	7.48171	5.66551	6.33464	5.88602	0.667566	1.50915	0.495138	0.844008	1.2192	0.508619	2.09041	2.11153	2.20612	1.72175	1.83108	1.92029	2.7573	2.53616	2.16526	2.4929	2.60094	2.41166	2.33059	2.25119	2.28742	1.80795	1.94457	1.9823	2.55737	2.18759	2.04021	2.06245	2.11095	2.29387	6.28457	6.20007
12318	C38	7.82644	8.80764	13.4428	7.53152	5.60569	5.90554	0.57962	0.920892	0.917495	1.21134	0.813186	0.902649	0.792788	0.926688	0.899193	1.05518	1.03519	1.0669	1.30111	1.03187	1.0662	1.69664	1.85411	1.67844	0.717738	0.724451	0.853312	0.911336	1.30166	0.934953	0.708558	0.321419	0.413601	0.355006	0.528817	0.785289	4.65811	4.6182
12319	C214	9.32925	8.99826	14.426	11.5183	10.1047	14.528	1.55646	1.73275	1.12504	2.47206	3.37092	3.30736	-1.98183	-1.81233	-2.17747	-2.00877	-1.76337	-1.51065	-1.63711	-1.97821	-2.16823	-1.1308	-1.35395	-1.25595	-1.82248	-1.77619	-1.83114	-1.24601	-1.57542	-1.17861	-1.25975	-1.93957	-2.0823	-1.47297	-1.3513	-0.885925	1.3466	1.74611
12323	C560	10.7131	18.6501	26.6937	16.1008	19.2996	16.5804	2.48305	4.44141	2.10044	3.58581	8.79268	2.57954	0.79028	0.158208	-0.102467	0.605805	0.71591	0.675446	1.62216	0.954632	1.24423	1.80089	1.89967	1.6724	1.60086	1.07949	0.980308	0.89995	1.0173	0.791827	1.98627	0.971995	1.0109	0.88929	1.33226	1.09036	3.80208	3.59075
12323	C651	15.3733	19.9821	23.3371	14.2134	16.324	12.2799	2.10958	2.14632	2.50972	2.74171	5.7624	0.966306	-0.181497	-0.239474	-0.268967	-0.739322	-0.368883	-0.158641	-0.0713519	0.221048	0.00675027	0.326899	0.40298	0.0983262	-0.0870131	-0.167911	-0.428875	-0.735959	-0.724628	-0.491438	0.286684	-0.587845	-0.417534	-0.572477	-0.783569	-0.594746	2.50569	2.24505
12325	C459	13.4929	16.6898	16.0635	17.6025	17.1568	16.7108	1.5006	2.43827	3.13437	2.95666	1.97732	0.785877	-1.75819	-1.85751	-2.19247	-1.76695	-1.76716	-1.73804	-1.39856	-1.79266	-1.42864	-1.90625	-1.33985	-1.5393	-1.09969	-1.39676	-1.52821	-1.81214	-1.57046	-1.37155	-1.31452	-1.59036	-1.59551	-1.52042	-1.48034	-1.61366	1.12168	0.964341
12339	C48	6.64366	8.55482	10.6986	6.75737	6.16031	5.03938	0.816674	1.0095	1.50378	1.14875	3.28499	0.126182	3.21255	3.36593	3.23889	3.05731	2.88554	3.00007	3.67979	3.42209	3.37254	3.81763	4.01462	3.61001	3.20937	3.52708	3.23774	2.91582	3.13194	2.88524	3.75633	2.33665	2.96025	2.75427	2.74319	2.68649	7.51943	6.55775
12340	C217	8.50274	10.323	20.3288	8.90009	6.60496	11.5979	1.77554	2.33853	1.43951	1.53591	1.80092	0.845106	1.03245	1.22533	1.21483	1.72112	1.75096	1.54789	2.04545	1.46786	1.57257	2.61053	2.78841	2.61994	1.27454	1.28013	1.21841	1.7557	1.68126	1.67789	1.47013	0.841697	0.841323	1.74148	1.90619	1.94223	5.11718	4.82554
12340	C311	7.43913	15.7049	21.3266	11.0626	12.1375	11.4153	3.65874	3.69322	4.6349	2.26292	6.04781	1.59334	-3.1506	-0.55122	-0.487807	-0.757428	-0.455172	-0.269042	0.329748	0.353327	-0.284683	0.687065	0.830393	0.205247	-0.178957	-0.646292	-0.629983	-0.624979	-0.134082	-0.0220849	0.456105	-0.292707	-0.880232	-0.55233	-0.149885	-0.280132	2.65738	2.94964
12341	C112	8.49492	15.0433	9.66826	11.4172	15.2646	9.34935	3.2266	1.37878	0.847172	4.31798	3.79588	2.78207	-0.484929	-0.199324	-0.1561	-1.33963	-0.917265	-1.34853	0.139145	0.182056	-0.0707379	-0.629724	-0.41209	-0.621107	0.298482	-0.0604809	0.206303	-0.689982	-0.792188	-0.848697	0.488468	-0.1216	-0.0531916	-0.969196	-0.163522	-0.675376	3.4083	2.22429
12341	C134	7.67347	10.906	15.034	6.32922	4.44527	7.43646	1.47852	1.73123	1.92062	1.38163	2.71416	0.848734	0.407311	0.361602	0.756677	0.238375	0.663989	0.00203384	1.14649	0.696129	0.893883	1.32371	1.57477	1.22734	0.438736	0.166724	-0.142344	-0.344432	0.474652	0.16955	0.464556	-0.949438	-0.662944	0.360894	0.194847	0.523465	4.33261	3.88534
12341	C197	6.15488	7.70794	8.44136	8.98306	11.4823	9.58588	0.810554	0.683757	1.07702	3.62057	3.35064	2.19075	-1.23039	-1.05858	-0.792407	-1.21502	-1.28161	-1.12199	-0.901693	-0.820123	-0.654344	-0.577765	-0.526503	-0.878499	0.155018	-0.135175	-0.423996	-0.549339	-1.20894	-1.26471	0.216432	-0.566824	-0.300788	-0.393366	-0.851757	-0.18734	3.07465	2.73627
12350	C2397	5.18557	9.4858	8.41603	6.6913	9.19679	7.14548	1.06853	1.8925	0.635244	1.19928	3.0871	0.469338	-0.88292	-0.736175	-0.596589	-1.24105	-1.27128	-1.19342	0.132827	-0.0351609	-0.444577	-0.386239	-0.172757	-0.305804	-0.358651	-0.487884	-0.40742	-0.644002	-1.1183	-0.698465	0.312591	-0.157562	-0.635862	-0.509642	-0.437211	-0.626277	3.37824	3.18666
12350	C550	13.3443	15.0902	16.0094	13.294	13.057	14.8961	3.1209	1.97056	0.219576	2.21081	3.90866	2.41333	0.274332	0.530522	0.621081	0.688596	0.83555	1.21335	1.07103	0.835577	0.70727	0.96858	0.933668	0.967548	0.791569	0.421067	0.528919	0.721328	0.601029	1.0668	1.05072	0.760416	0.17637	0.624677	1.08775	0.845418	3.34791	3.85131
12359	C1027	5.7643	7.05895	15.2747	8.35287	7.48325	14.4614	1.70975	1.04429	1.95241	2.89223	0.759773	1.26728	-1.88084	-2.20339	-1.56047	-1.10998	-1.14185	-1.19565	-1.04031	-1.16338	-1.46547	-0.267356	0.0871471	-0.148091	-0.997645	-1.5127	-1.69699	-0.541847	-0.469324	-0.662916	-1.29886	-1.1114	-1.00627	-0.261226	-0.257814	-0.0460871	2.37802	2.82467
12376	C121	20.3152	18.2359	34.7957	26.2602	20.4989	40.5255	7.47246	2.49532	0.682721	10.2073	7.78367	7.02687	1.39504	1.22396	1.46622	2.41602	2.21958	2.23878	1.68002	1.86365	1.4688	2.57686	2.63295	2.59903	2.20919	1.63916	1.40236	2.64144	2.85634	2.43303	2.40493	1.55977	1.55406	3.0507	2.86986	2.54805	4.69817	3.55377
12376	C270	3.13898	4.00025	5.62121	4.96621	4.09929	2.34344	0.590378	0.36571	0.658994	1.54408	2.31931	0.9336	2.07243	2.32896	2.16886	1.79474	1.94199	1.56124	2.43165	2.17572	2.37613	2.97679	2.84127	2.63781	3.32298	2.8538	2.48592	2.5091	2.45368	2.21385	3.16036	2.02073	1.90826	1.73673	0.879239	2.05314	7.46478	6.47842
12376	C397	14.2884	16.5327	18.6367	18.3568	17.2692	18.5929	2.2291	1.92023	1.15087	1.35167	2.886	0.755602	0.687553	0.700473	1.09417	1.14403	1.20726	1.12537	1.37993	1.17794	1.05299	1.47268	1.35715	1.29951	1.53826	1.24782	1.27978	1.33946	1.39179	1.33059	1.50202	1.02029	1.27719	1.31464	1.43183	1.37268	3.62305	3.9774
12376	C397;C402	8.09811	10.5873	12.2819	11.6095	12.9165	12.8007	0.445064	1.67524	0.624489	1.42689	1.48652	0.800403	1.3464	1.52102	1.51884	1.35748	1.43871	1.38001	2.04457	1.8037	1.59302	1.96249	2.10642	2.01495	2.26057	1.9595	1.94875	1.80847	1.84099	1.86212	2.28161	1.96979	2.05052	1.98205	2.14825	2.13263	5.08436	5.02234
12376	C402	9.97302	11.5274	17.8372	14.1938	14.0988	14.6997	0.710361	1.56753	0.559381	0.630685	2.5002	0.786202	0.781157	0.880213	0.818516	0.99084	0.990749	1.03087	1.34087	1.03934	0.99284	1.70197	1.77419	1.78637	1.3551	1.44549	1.33767	1.44131	1.46527	1.50249	1.68988	1.33714	1.21758	1.38672	1.53502	1.50347	4.39637	4.08607
12376	C705	4.70995	8.07269	6.66198	6.21989	7.92536	7.44492	1.77771	1.3058	0.448422	1.6674	2.85229	1.33407	-0.44119	-0.493082	-0.470529	-1.17532	-1.85216	-1.23999	0.0615736	-0.404042	-0.161657	-0.405124	-0.557613	-0.372685	-0.124766	-0.10974	-0.463758	-0.701008	-0.993723	-0.872223	0.341309	-0.38131	-0.543842	-0.453912	-0.00279607	-0.397799	3.54573	3.3798
12381	C136	9.72937	13.7891	17.0419	13.8696	14.9304	15.9757	0.53706	1.20954	0.711859	1.95275	2.97834	1.33214	1.47618	1.47356	1.39047	1.36346	1.58761	1.45466	2.09263	1.94679	1.84289	2.21713	2.33282	2.24902	2.3194	1.817	1.97713	1.91313	1.98854	1.79981	2.38875	1.92805	1.90967	2.05274	2.17357	2.29305	4.84696	4.79137
12381	C136;C145	6.25528	10.8525	7.5816	8.98437	14.6633	9.49488	2.78343	1.2417	0.555166	4.10707	4.04263	1.20815	0.0433019	0.283949	0.0367599	-1.01117	-0.804491	-1.1447	0.532758	0.346462	0.207266	-0.108864	-0.0786505	-0.278376	0.845429	0.655662	0.429004	-0.364608	-0.419446	-0.608328	1.21879	0.620094	0.550139	-0.0288691	0.197801	0.339119	4.4004	2.73171
12381	C145	4.41469	7.296	22.9088	6.63456	5.32109	8.64832	0.788537	1.84969	2.107	1.31343	2.01301	1.152	2.25518	2.45611	2.61095	2.7342	2.9221	2.91166	3.75906	3.0975	3.26292	5.03915	5.1491	4.88341	3.24261	3.10854	2.84741	3.66192	3.39662	3.15924	3.48113	2.61807	2.65413	3.68835	3.39522	3.77186	7.20222	7.0976
12381	C162	6.48743	9.49758	20.235	8.31318	6.63628	9.15739	1.1311	2.35315	2.24531	1.68112	3.8211	1.10791	2.65941	2.77453	2.63054	2.32224	2.58993	2.05394	3.42754	2.75904	2.97846	4.25332	4.22923	3.95616	3.35217	2.8256	2.61694	2.80824	2.90226	2.67191	3.34527	2.24941	2.01881	3.1252	2.79547	3.08651	6.88114	6.02148
12381	C204	6.11015	8.08825	10.5229	8.27768	8.49895	9.71504	0.506764	1.19837	0.316013	1.00589	1.87593	0.801702	2.84839	3.01323	3.1148	2.90725	3.04698	3.1637	3.64735	3.3756	3.23809	3.84649	3.79218	3.76125	3.77292	3.46161	3.38486	3.38756	3.37381	3.34171	3.82725	3.41494	3.23323	3.54429	3.76207	3.74785	7.15816	6.93858
12385	C592;C595	81.1708	63.4651	52.7825	88.2863	94.0994	70.0166	21.2404	4.03435	6.09979	11.9477	13.8617	3.81921	5.56489	5.4352	5.33328	6.16147	5.93442	5.32195	5.29437	5.16779	5.34845	5.18426	4.86665	4.962	6.04054	5.62767	5.726	5.49209	5.86952	5.72278	6.04762	5.6233	5.84436	5.50138	5.36683	5.36761	6.19009	5.66225
12386	C243	6.90109	9.44292	7.82344	15.3631	9.18357	10.9911	2.27967	0.890536	0.58449	5.31398	2.48783	2.44098	0.751898	0.941394	1.18896	0.125889	0.324259	0.110153	0.932946	1.17798	0.967579	0.783129	0.846903	0.634179	1.31755	1.36442	1.28598	2.17635	2.34546	1.88026	1.27386	0.506482	1.17762	1.19829	0.961247	1.57606	5.03044	3.83114
12386	C346	4.83168	9.00436	9.64485	8.78789	9.91242	10.5626	1.15404	0.844511	0.473061	0.809394	3.14533	0.700928	0.587381	-0.0607153	0.340954	0.309023	-0.256044	-0.1648	1.16888	0.996738	0.906579	1.18732	1.13566	1.04662	1.1378	0.773197	1.09509	1.06093	0.923412	0.943318	1.64029	1.00262	0.845133	1.18912	1.36211	1.2118	4.32276	4.67184
12402	C305	6.92854	9.71137	10.336	9.46732	10.9573	11.6451	0.700477	1.02817	0.936454	1.27405	2.07391	0.934252	-0.453262	-0.342518	-0.166371	-0.603254	-0.428818	-0.376978	0.256907	0.0539872	-0.0351257	0.128678	0.327465	0.089434	0.34519	0.00368581	-0.16842	0.115508	-0.117551	0.152819	0.561771	0.161341	0.0751066	0.225058	0.38236	0.454271	3.33068	3.58153
12421	C103	13.6151	10.2603	12.4387	9.59173	5.01517	8.2404	1.71963	6.17961	1.857	2.7884	6.02068	1.86957	-0.221331	-0.142623	-0.496909	-0.1604	0.0476011	-0.315569	0.0117096	-0.111371	-1.76934	-0.192313	-0.241054	-0.602355	-0.200135	-0.322199	-0.636269	-1.18567	-1.05843	-0.918577	-0.227233	-2.81855	-1.92133	-0.742195	-0.734129	-1.34155	2.82051	2.5032
12421	C345	7.41887	11.0761	13.0708	9.92752	12.5042	10.9635	0.854027	1.71329	0.75438	1.88428	1.81589	1.63422	2.18041	2.31492	2.2531	1.81685	2.08871	2.14037	2.95511	2.619	2.55759	2.98819	3.00772	2.85247	2.9259	2.59132	2.79574	2.34178	2.30133	2.35969	3.0962	2.88017	2.68025	2.49384	2.91666	2.67698	6.09052	5.67958
12421	C383	11.7047	13.7699	18.2621	15.0619	14.2451	18.1611	0.750441	1.1601	0.437602	1.54271	3.93074	1.77455	1.32637	1.37549	1.42293	1.40187	1.37762	1.58435	1.78451	1.60193	1.56117	2.09589	2.03256	2.04116	1.89707	1.70548	1.5073	1.88043	1.90276	1.77851	2.12075	1.52531	1.4484	2.16004	1.88588	2.09969	4.67432	4.34491
12421	C454	13.1366	13.017	23.296	21.2108	26.6596	28.09	2.52447	2.18151	3.11755	17.5675	34.2403	6.71749	-0.172051	0.468773	0.18751	0.383967	0.530426	0.651522	0.594173	0.203069	0.188229	1.34939	0.962135	1.19299	0.563771	0.176291	0.636085	1.06942	1.23329	2.51852	2.85904	0.827584	0.401623	1.20292	1.80694	1.30459	3.03733	3.50272
12433	C179	6.03517	9.668	10.0768	5.17413	3.66361	2.72784	2.42043	2.54301	0.140767	1.70719	2.71718	0.487302	1.25825	1.09808	1.36979	0.332573	0.259257	0.120724	1.75606	0.989058	1.51368	1.46702	1.46852	1.50251	0.902303	1.03379	0.83633	0.0515947	0.436937	-0.154752	1.01056	-0.238761	-0.712848	-0.140747	-0.643703	-0.433125	5.64091	3.93957
12433	C230	6.18994	7.84984	9.35106	4.57586	4.31029	4.67805	1.87282	1.53382	1.02231	0.875066	3.19505	0.247979	2.16531	1.93646	1.80216	1.3106	1.32151	1.10006	2.21702	1.65147	1.97777	2.1173	2.37756	2.1088	1.59854	1.11183	1.16656	1.10238	1.26282	0.778656	2.05113	0.0397287	1.16076	1.2789	1.12613	1.20097	6.32182	4.91808
12433	C297	8.72026	13.3805	10.3855	12.0005	15.1091	12.0263	2.51741	0.672618	1.65353	3.69697	1.99296	0.876264	-0.459211	-0.675947	-0.511652	-1.45841	-1.31215	-1.00428	-0.212108	-0.356764	-0.288868	-0.88826	-0.428601	-0.637558	0.217949	-0.383832	-0.25557	-0.962133	-0.645206	-0.628928	0.0990442	-0.187702	-0.243252	-0.561148	-0.399338	-0.359105	2.94537	2.28639
12433	C57	4.33919	6.41563	7.64318	5.31102	5.25135	5.66923	0.781737	2.0987	0.491735	0.99616	1.06011	0.39738	0.635039	0.272024	0.64014	0.22182	0.121309	0.0818762	1.38572	0.70431	0.588579	1.16452	1.04375	1.22808	0.891273	0.967852	0.268111	0.486302	0.513416	0.594637	0.919109	0.408718	0.484069	0.718462	0.611242	0.813587	5.41987	4.2904
12437	C83;C96	28.9456	36.6813	37.5969	35.7215	32.8314	42.0228	4.47523	1.12573	4.17704	8.95811	9.54815	5.63136	-2.00412	-1.74078	-2.09376	-1.48503	-1.67048	-1.7524	-1.42514	-1.4221	-1.50094	-1.51369	-1.23497	-1.49282	-1.53379	-1.68352	-2.12387	-1.10378	-1.32825	-1.15268	-1.17354	-1.93912	-1.71542	-1.19233	-1.47492	-1.09255	-0.144804	0.139782
12438	C152	9.00585	19.2954	12.1005	10.0124	9.08898	6.74674	4.18178	5.15022	0.379281	3.11469	1.58989	0.770496	2.50026	2.21822	2.20707	1.09084	1.23445	1.16159	3.23097	2.77001	2.50319	2.21234	2.14497	2.12729	2.08346	2.44727	2.26412	1.52805	1.53458	1.47203	2.01121	1.52266	1.7121	1.19095	1.26639	1.49885	5.84033	4.57646
12447	C422	10.9367	11.6806	21.3068	13.914	15.3685	25.7451	1.56686	3.66815	0.606238	3.48916	1.42842	2.55892	-2.1323	-1.8771	-2.03217	-1.62172	-1.64388	-1.74058	-1.91187	-1.27264	-2.05455	-0.918498	-0.836721	-0.882248	-1.91547	-1.81971	-1.69938	-1.15699	-1.09892	-1.27312	-1.34261	-1.48867	-1.22022	-0.76203	-0.581062	-0.475432	0.823847	1.87906
12450	C263	17.9965	21.4772	25.7717	21.4283	17.9509	23.908	2.14749	2.122	1.38946	2.06032	6.10355	1.29991	0.254848	0.262776	0.546253	0.247491	0.190206	0.56664	0.734425	0.448912	0.616049	0.95119	0.819314	0.817821	0.609742	0.382977	0.518792	0.797228	0.607533	0.662778	0.800983	-0.182734	0.40489	0.729514	0.69255	0.84139	2.93266	2.70517
12468	C365	5.7212	9.01016	12.0781	7.76679	9.02021	11.1692	0.368317	3.11177	1.64229	0.753316	2.49924	1.47642	-0.035572	0.0559208	-0.132083	0.0563894	0.0634907	0.138508	1.19901	0.436553	0.40347	1.17985	1.25474	0.872733	0.533233	0.233965	0.394061	0.427489	0.59134	0.612568	1.06607	0.708386	0.269397	0.762723	1.08251	1.12348	4.17473	4.12923
12473	C90	7.75155	12.0989	13.3865	15.7798	17.4581	14.0531	1.30644	1.60228	0.648663	2.47497	3.49962	2.52763	-0.152625	-0.210321	0.231272	-0.204941	-0.424584	-0.319219	0.670217	0.314775	0.401771	0.548388	0.59191	0.684152	1.15471	0.919104	0.966143	0.472567	0.759864	0.800332	1.2974	0.920683	0.755723	0.36773	0.870239	0.796808	3.5529	3.46571
12485	C741	10.7513	18.5696	19.5069	12.9706	20.5552	8.23501	2.97382	0.938653	3.86549	5.54904	4.41678	1.54849	-1.79714	-1.85886	-1.20834	-2.06685	-2.15279	-2.03219	-1.02745	-1.01593	-1.1494	-1.30387	-0.728745	-0.947036	-0.77565	-1.18104	-1.34119	-1.94982	-2.13901	-2.10507	-0.589808	-1.16575	-0.997541	-2.27592	-2.48024	-1.95592	1.465	1.26444
12495	C201	4.68775	7.14295	9.56884	7.42143	8.70565	8.20831	2.35609	1.68894	2.31926	1.52125	2.06438	1.33239	0.34531	0.392944	0.352971	0.0955673	-1.44209	-1.09275	0.740374	0.104148	0.304324	0.503085	1.16658	0.744651	0.896358	0.444788	0.0196417	0.474149	0.31242	0.481408	1.02818	0.395208	0.581759	0.305524	0.759908	0.685112	4.3561	4.02447
12495	C50	9.22463	12.6905	12.8341	15.3301	16.1748	17.0708	1.07201	1.81561	1.50097	2.68377	6.21047	2.14692	-1.74551	-1.56724	-1.70253	-2.07623	-1.83454	-1.83894	-1.3366	-1.53792	-1.12743	-1.50568	-1.27818	-1.16939	-0.871426	-1.23657	-1.35471	-1.07642	-0.692808	-1.13624	-0.41305	-1.26174	-1.27716	-0.709998	-1.05296	-0.955634	1.83227	1.45613
12504	C438	7.4174	14.4292	11.3403	12.9227	19.9592	15.3008	2.24716	0.962391	1.09488	4.03256	4.59027	2.99334	-0.407105	-0.384136	-0.354625	-1.0363	-1.46747	-0.936059	0.276171	0.223624	0.0873812	-0.246275	-0.212779	0.00362433	0.651566	0.355215	0.162004	-0.256751	-0.303706	-0.388525	1.01372	0.577326	0.400304	-0.0636083	0.458874	0.445758	3.18214	2.79518
12508	C249	8.29562	9.19144	10.5832	17.1377	26.2298	31.4667	1.34451	3.42342	3.95186	3.96551	12.462	8.47017	1.7812	1.75817	1.31636	1.41865	1.40955	1.25744	2.19391	1.35727	1.36333	2.37756	1.35963	1.78757	2.9802	2.84897	2.52236	2.28843	2.41354	2.1684	3.77918	3.27052	2.40332	2.95941	3.53855	3.74294	5.22547	4.938
12520	C263	9.23029	11.1392	13.7951	12.8807	15.6525	18.157	0.867439	0.0343633	0.250074	1.87662	4.32116	1.58618	1.00836	1.3619	1.08561	1.10318	1.12198	1.02072	1.38757	1.38403	1.39287	1.66726	1.71776	1.70497	1.96944	1.55212	1.41303	1.53302	1.5993	1.51939	2.30094	1.71759	1.61818	1.95856	2.1098	2.21073	4.37906	4.72982
12520	C360	8.05931	10.8028	10.3657	10.151	12.8412	12.9655	0.645362	2.23706	0.548664	2.42278	5.62504	2.16182	-0.137967	0.0528124	-0.0134019	-0.200705	-0.0238792	-0.237023	0.607473	0.00651563	0.373947	0.332542	0.293063	0.183583	0.735879	0.336706	0.350185	0.217184	0.107376	-0.310135	1.20882	0.448732	0.078505	0.301888	0.747436	0.728449	3.62673	3.45295
12520	C371	10.1633	12.7603	11.0639	11.8055	11.2909	12.19	1.63644	1.38164	1.19249	2.66932	4.84212	1.72295	-0.275998	-0.331722	-0.0449372	-0.678868	-0.423625	-0.581757	0.112075	-0.125084	-0.170557	-0.447201	-0.208898	-0.144854	0.335381	-0.0836257	-0.0748308	-0.335108	-0.391898	-0.490247	0.389938	-0.623858	-0.479147	-0.239431	-0.240777	0.0987449	3.05826	2.75991
12521	C96	43.8417	43.4002	56.3351	82.3634	60.7374	68.111	3.76176	3.71812	1.4503	4.71426	5.89203	5.45886	3.15439	2.98627	3.08612	3.26128	3.14889	2.91855	3.13391	2.93328	3.16676	3.48141	3.41166	3.46987	3.87162	4.00293	3.9994	4.00109	4.13221	4.00646	3.67964	3.40403	3.60493	3.82112	3.59593	3.76745	4.2522	4.31222
12522	C181	9.66449	14.3822	14.3304	14.9766	18.352	18.3936	1.206	1.99115	0.660573	2.24276	3.02132	3.9415	-0.885856	-0.977724	-0.709546	-1.21434	-0.979426	-1.11876	-0.257262	-0.321937	-0.643068	-0.489835	-0.381956	-0.366104	-0.0936234	-0.185898	-0.276901	-0.325196	-0.513769	-0.698611	0.195895	-0.106363	-0.256838	-0.167085	0.279632	-0.270065	2.40726	2.37318
12524	C1370;C1372	10.5474	15.8436	15.7676	14.2577	13.8068	15.4945	1.71168	2.07692	0.530277	1.29657	6.84269	3.47363	-1.27832	-1.69863	-1.26753	-1.62534	-1.53296	-1.84028	-0.754667	-1.12241	-0.983392	-0.90705	-0.973449	-1.00079	-1.11546	-0.962598	-1.05364	-1.19738	-0.989367	-1.31549	-0.449789	-1.71631	-1.28993	-0.933964	-1.33705	-0.685894	1.78697	1.62211
12524	C2190	14.4717	20.96	23.8766	15.5688	13.6324	12.2267	0.90166	5.94966	1.93467	1.69014	3.37986	2.20125	1.35556	1.34986	1.40308	1.16863	1.24535	1.38802	2.26789	1.80695	1.48362	2.05427	2.15101	1.91707	1.39158	1.43822	1.68965	1.23745	1.43966	1.3465	1.52305	1.36612	0.80751	0.912272	0.954368	1.35904	4.18818	4.02605
12524	C773	15.1632	20.6384	17.3576	19.2272	28.5125	17.1438	4.53102	3.17345	4.33258	6.54546	5.15157	2.96184	-0.305	-0.167572	-0.113107	-1.01552	-1.01054	-0.833072	-0.0188423	-0.394999	0.0256869	-0.355271	-0.0317431	-0.750415	0.414688	0.114985	-0.0284823	-0.600644	-0.633932	-0.656007	0.619585	0.152384	0.238675	-0.406936	-0.638396	-0.14574	2.62079	1.67364
12527	C342	3.47799	5.17401	5.86317	4.99467	5.3861	5.46117	0.203218	1.33477	0.354184	0.618561	0.94641	1.43181	-0.636804	-0.649941	-0.844159	-0.77328	-0.795343	-0.77391	0.225613	-0.361307	-0.381944	0.0789872	0.0354502	-0.0908794	-0.322373	-0.462703	0.0227096	-0.295495	-0.0728554	-0.209908	0.0801001	-0.415348	-0.00851178	-0.00901377	-0.519586	0.244746	4.26597	3.93409
12527	C356	8.18024	10.5746	13.8324	17.6495	24.9332	19.3721	0.936114	1.73038	1.48846	3.02209	2.18446	3.78539	-1.38477	-1.59622	-1.34512	-1.39319	-1.16719	-1.14506	-0.789057	-0.867432	-1.24812	-0.545737	-0.443609	-0.752932	0.180035	-0.160874	-0.254696	-0.39714	-0.268781	-0.473638	0.304578	0.376291	0.126913	-0.430121	0.124077	0.0215709	2.06902	2.47722
12527	C944	5.00368	10.4016	8.54597	5.5152	7.75402	4.59483	2.10838	2.58192	0.573501	1.85933	1.61909	0.231084	0.634052	0.627455	0.650297	-0.718589	-0.286355	-0.317572	1.514	1.13291	0.814955	0.780386	0.971756	0.859269	0.758203	0.59014	0.653892	-0.369354	-0.105455	-0.0955953	1.03456	0.71248	0.443479	0.0366104	-0.105802	-0.00509619	4.82294	4.01522
12529	C121	4.99937	6.98879	8.92946	7.11667	8.05601	8.55768	0.53269	0.781896	0.671129	1.12362	2.29203	0.772572	-0.131699	0.129158	0.213641	0.0249673	0.261273	0.27841	0.776284	0.605848	0.455632	0.949243	1.08095	0.86816	1.01847	0.500602	0.532055	0.556674	0.474505	0.750165	1.12397	1.01534	0.313524	0.760809	1.01986	0.933623	4.32055	4.58225
12529	C30	11.4277	16.2625	15.6102	17.2313	25.818	17.9835	2.41518	3.49719	1.36994	4.63379	3.70766	1.64751	-1.39549	-0.975581	-1.1485	-1.54093	-1.86145	-1.32085	-0.634523	-0.720477	-1.23939	-0.799408	-0.919475	-1.05269	-0.234109	-0.651355	-0.565325	-1.22501	-0.897606	-1.11444	-0.00883794	-0.16072	-0.42434	-0.858852	-0.594165	-0.705984	1.88748	1.6237
12532	C496	11.3161	16.7261	18.8227	13.819	10.9879	20.1948	1.4103	1.53886	1.67655	2.82129	3.32692	6.9667	-1.78432	-2.08418	-2.0772	-1.92409	-2.14321	-1.71478	-1.54334	-1.28465	-1.34472	-1.12966	-1.16054	-1.3714	-1.58259	-1.66661	-2.02705	-1.49817	-1.25777	-1.96594	-1.58608	-1.94259	-2.46262	-1.24336	-0.60887	-1.50485	1.2091	1.16874
12536	C555	13.8714	16.3552	18.2036	17.1842	16.9344	17.8024	1.74012	1.0904	1.03823	1.15797	2.49745	2.41604	-0.524149	-0.355006	-0.126113	-0.414029	-0.298678	-0.0507379	0.0235526	-0.0296915	-0.165312	0.0152317	0.0970653	0.179664	0.0652427	-0.14338	-0.029286	-0.0226957	0.122446	0.0927588	0.20837	-0.016259	-0.212937	-0.168983	0.195831	0.16866	2.66107	2.44899
12543	C58	5.57502	7.08181	8.79904	9.70665	11.8925	15.7426	1.07975	0.836081	1.32437	1.74174	5.20149	2.60848	0.827333	0.950396	1.01709	0.266184	0.819925	0.470651	1.08731	0.891255	1.23264	1.24849	1.27932	1.62309	1.9745	1.39207	1.50651	1.47046	1.49389	1.31413	2.44831	1.68169	1.32478	2.21222	2.46446	1.99199	4.7107	5.06958
12544	C138	5.70388	7.85495	12.4406	6.75305	6.78497	9.64716	0.864592	3.02306	1.21299	1.41649	2.97233	0.614256	-0.117595	0.0453468	0.184793	0.100034	0.40724	0.443219	1.1902	0.582364	0.143931	1.44328	1.30061	1.16274	0.57972	-0.20245	0.257138	0.653899	0.642287	0.594014	1.06077	0.269252	-0.0473118	0.866483	0.901764	1.03775	4.25845	4.35972
12548	C384	6.34134	9.81383	8.48162	9.82615	13.0679	11.8687	1.26054	1.49955	0.199375	1.27041	4.20007	1.46414	-0.343111	-0.459355	-0.397761	-0.640194	-1.09908	-0.878645	-0.123785	0.237023	-0.132225	-0.255988	-0.200884	-0.193545	0.328399	-0.0578303	-0.0859903	-0.00708132	-0.169408	-0.0352041	0.893121	0.131988	0.195319	0.0584848	0.400467	0.344889	4.09435	2.59107
12548	C4	10.6216	13.913	14.7374	15.6187	17.7556	17.1802	1.8274	1.2202	0.974739	4.0953	3.78766	0.971484	-0.19811	-0.147564	-0.0885633	-0.716938	-0.369045	-0.589431	0.0972314	0.126974	-0.110731	0.199706	0.149884	0.0130182	0.824427	0.23536	0.187948	0.0551505	-0.0803412	0.00544087	0.699313	0.375287	0.0943861	0.335599	0.426459	0.264349	2.97696	2.78967
12553	C130	12.052	22.1908	13.4678	17.4142	23.4604	16.3511	4.66233	3.53841	4.12228	7.28176	5.92293	4.98229	-1.97261	-1.829	-2.19536	-2.58691	-2.90343	-3.28287	-1.51156	-1.38683	-1.84464	-2.80054	-1.90597	-2.19785	-1.11664	-1.80129	-1.56393	-2.26886	-2.13168	-2.70183	-1.11162	-1.73335	-1.65727	-2.4346	-2.04689	-1.58327	0.829895	0.352019
12554	C278	2.78388	3.42201	5.18431	8.2637	22.2552	18.1151	0.568677	0.760083	0.409925	2.83061	5.19728	0.392333	-1.20152	-1.05744	-0.754491	-1.51581	-1.44643	-1.2691	-1.23282	-0.900725	-0.595614	-0.26925	-0.441496	-0.220486	1.07693	0.414546	0.291101	0.535755	0.229855	-0.374848	2.13663	1.48722	1.75067	1.51263	1.45825	1.51279	4.14176	3.77683
12554	C296	17.7416	24.9106	32.2122	41.5964	37.3599	76.2651	0.609955	1.02767	4.78809	3.30981	6.25319	2.02952	-1.81381	-1.77764	-1.75834	-1.81186	-1.79562	-1.90373	-1.25487	-1.3376	-1.36915	-0.713031	-1.08234	-1.05372	-0.62775	-0.662656	-0.37299	-0.669909	-0.578677	-0.573074	-1.01832	-0.647076	-0.542032	0.313267	0.249169	0.318728	0.0789662	1.29029
12555	C103	11.5349	16.8863	34.4544	13.6492	19.798	13.0754	1.36845	2.08214	5.94004	4.54216	4.26762	1.9784	-0.119347	-0.081754	0.0248161	0.0425224	0.302471	-0.124384	0.751962	0.496977	0.422746	1.58625	1.8332	1.33874	0.861679	0.564052	0.524124	-0.219152	0.0117542	-0.241315	1.12357	0.630178	0.606441	-0.0289063	0.405573	0.188026	3.07416	3.17245
12555	C359	10.5567	10.7497	24.6807	14.3134	12.6976	18.0335	4.02502	1.16965	2.28734	3.03795	7.06777	1.05303	-1.59985	-1.74245	-1.49566	-0.577884	-0.594134	-0.768294	-1.03994	-1.28679	-0.983969	0.243843	-0.00215975	0.0448594	-0.500491	-1.12657	-1.0757	-0.422466	-0.581216	-0.436599	-0.100137	-1.59718	-0.892613	-0.448124	-0.343146	-0.280305	1.71501	2.51311
12555	C378	13.079	15.7375	26.0824	17.4202	14.982	19.5759	1.85471	2.98155	2.42441	1.46483	2.99954	0.792375	0.252382	0.195711	0.275987	0.588087	0.672434	0.539766	0.930102	0.380944	0.752009	1.51957	1.46913	1.26097	0.825059	0.854293	0.62785	0.879251	1.00692	0.812065	0.930516	0.437278	0.482342	0.934495	1.03286	1.04033	3.38463	3.32618
12555	C529	8.58731	14.3194	29.4004	8.15234	9.1445	13.7817	1.36486	3.5602	3.6436	1.62965	3.44409	1.29643	0.293022	0.728754	0.692816	0.746695	1.02943	0.748229	1.81796	1.36726	1.14733	2.56238	2.61279	2.27097	0.781966	0.151299	0.363415	0.891863	0.710711	0.889735	1.33199	0.769725	0.289846	1.28374	1.34497	1.53818	4.264	4.23228
12555	C695	11.4971	14.3127	21.8571	14.634	12.8781	16.8321	1.27529	3.07585	1.20676	1.26945	2.78799	0.56812	0.549875	0.553613	0.648127	0.807802	0.746273	0.949634	1.35058	0.76631	0.958829	1.60508	1.72536	1.57771	1.18017	0.947396	0.855947	1.11285	1.08719	1.1601	1.19758	0.601718	0.819313	1.21905	1.24555	1.31287	3.76739	3.89237
12557	C878	7.81873	9.97551	10.4809	10.1736	10.0871	12.3461	1.6015	0.84762	0.776797	1.44089	3.04894	2.55352	-0.614322	-0.202709	-0.438003	-1.1561	-0.433078	-0.446225	-0.129791	-0.119252	-0.341806	-0.113176	-0.0249355	-0.238831	0.109585	0.0280835	-0.295528	-0.414448	-0.210497	-0.228712	0.247421	-0.608759	-0.181355	0.21832	-0.240062	0.353667	3.06031	3.19673
12570	C153	5.48856	8.04139	11.4639	8.63188	11.6504	18.5408	0.44646	0.689804	1.78909	2.06315	3.3134	6.24973	-0.655658	-0.6137	-0.759401	-0.730782	-0.958726	-0.681004	-0.0842343	-0.137832	-0.324514	0.461331	0.0578363	0.469004	0.450051	0.121162	-0.328437	-0.347209	-0.108365	-0.266991	0.697013	0.492368	-0.131368	0.58483	0.974064	1.51009	3.4792	3.42924
12573	C125	10.7287	11.8682	14.0751	13.7765	13.607	16.265	1.26833	2.00344	0.623244	1.93037	2.08986	3.77573	-1.14059	-0.823265	-1.06493	-0.860175	-0.721843	-1.07842	-0.562121	-1.04738	-0.798197	-0.49699	-0.624432	-0.548175	-0.355195	-0.785342	-0.417909	-0.457628	-0.683738	-0.824977	-0.454041	-0.8712	-0.490723	-0.695927	-0.0260486	-0.321723	2.15511	2.3894
12576	C148	8.62921	11.7024	12.079	12.5396	13.6352	14.8683	1.39201	2.13218	0.586774	0.599635	2.99227	0.869676	-0.816983	-0.775966	-0.521871	-1.07842	-1.11456	-0.979255	-0.157031	-0.538011	-0.629984	-0.470172	-0.330228	-0.387527	-0.296753	-0.26143	-0.29424	-0.400808	-0.439309	-0.359341	0.117593	-0.330391	-0.450624	-0.182417	-0.0927278	-0.0135669	2.91809	2.38882
12581	C158	9.42756	10.3698	15.9344	12.8059	11.9018	16.1503	1.68873	1.7178	1.45811	2.16211	4.27958	1.63116	-1.53689	-1.69447	-1.55826	-1.70819	-1.7329	-2.33271	-1.49247	-1.4654	-1.91154	-0.869852	-1.00753	-1.13277	-1.10222	-1.51596	-1.71827	-1.13418	-1.11202	-1.32969	-0.90604	-1.48076	-1.88622	-1.14914	-0.941105	-0.861668	1.30988	1.98292
12581	C218	4.21567	5.43813	9.15516	6.72595	6.10454	6.9703	0.584825	0.681254	1.1943	0.633544	2.72733	0.918329	-0.422662	-0.231688	-0.306101	-0.592753	-0.0311453	-0.440594	0.219965	-0.131888	0.00150194	0.903675	0.884052	0.556273	0.417043	0.532045	0.333841	0.362716	0.206164	0.167105	0.846679	-0.213023	-0.0437621	0.338104	0.232975	0.592827	4.25018	4.21103
12583	C164	5.0213	8.25291	9.96652	7.88247	13.2207	6.33592	1.26759	1.01701	0.109548	2.84806	3.97236	1.51586	0.216401	0.235762	0.186283	-0.516741	-0.489726	-0.311668	0.514053	0.495269	0.801357	0.879019	0.889739	0.858483	1.29945	0.750232	0.622788	0.106867	0.353533	0.0909516	1.74045	1.0167	1.09301	-0.186795	0.350531	0.502895	4.01659	4.38844
12585	C165	5.42758	8.82911	8.49115	7.84415	10.1422	6.93124	0.403449	1.06041	1.17628	1.19038	2.11596	1.16235	0.422151	0.340844	0.442643	0.230167	0.21361	0.211913	1.20067	0.960667	0.875201	0.781527	0.918843	1.16725	1.15402	0.976427	0.934395	0.720564	0.64372	0.620044	1.53223	1.12777	0.976609	0.417981	0.900716	0.670378	4.30108	4.72645
12585	C310	6.59878	8.03846	9.26706	10.1113	11.2421	11.432	1.15548	0.434403	0.523963	1.66423	3.39236	0.902605	-0.586849	-0.926572	-0.351868	-0.983281	-0.860906	-0.750292	-0.420143	-0.549582	-0.405997	-0.163797	-0.32018	-0.276171	0.254979	-0.178921	-0.0586124	-0.283036	-0.100622	-0.399385	0.483456	-0.254926	-0.152507	-0.0571536	0.0376242	0.168054	3.02764	3.32908
12588	C38	8.03125	11.6239	14.5792	13.0332	13.272	16.5471	0.530116	0.965963	1.28273	1.63977	4.20273	1.33971	-0.183268	-0.292094	-0.225243	-0.035991	-0.0734229	-0.147598	0.478827	0.401668	0.240895	0.581478	0.832363	0.68798	0.677827	0.342189	0.253149	0.63799	0.658541	0.663626	1.04458	0.364206	0.286489	0.868076	1.00589	0.775882	3.4891	3.46815
12594	C116	4.061	5.91855	5.12089	5.62813	7.01169	5.59651	1.1773	0.63586	0.427713	1.28896	3.77542	0.700128	-0.0995249	0.141474	0.0178402	-0.865611	-0.528097	-0.705793	0.376253	0.131929	0.102184	0.103699	-0.136624	0.0167384	0.581722	0.393518	0.119896	-0.237817	-0.188276	0.116154	1.20889	0.217991	-0.0829631	-0.0252672	0.0761215	0.317363	4.68196	3.88217
12594	C91	15.0684	24.1022	24.4835	17.856	21.3055	19.4754	1.80685	4.44721	1.29236	2.99493	3.51602	2.18402	0.757392	0.802919	0.900093	0.445681	0.596716	0.547433	1.64286	1.23364	1.18152	1.31625	1.46001	1.34969	1.3068	0.905171	1.02872	0.687862	0.87608	0.714863	1.43532	1.07276	1.01612	0.857037	1.10734	1.17111	3.53949	3.27138
12597	C167	9.79453	9.72132	16.0763	12.3437	14.1047	13.6499	1.83805	1.14205	1.42383	1.35536	3.12483	2.38628	-1.5334	-1.39382	-1.72466	-1.25641	-1.0964	-1.00054	-1.22234	-1.2677	-1.54505	-0.768257	-0.524215	-0.56548	-0.920368	-1.12248	-1.11343	-0.802424	-1.1792	-0.864988	-0.470687	-0.889359	-1.06417	-0.753169	-1.15364	-0.659268	1.96127	2.07408
12597	C285	3.05501	4.82095	6.35808	4.89056	8.09292	8.53706	0.60866	1.92654	0.655737	1.24639	4.21872	1.28181	-0.890592	-0.471781	-0.387544	-1.15027	-0.826938	-0.802089	0.466735	-0.117156	-0.639768	0.469041	0.227675	0.210923	0.510347	-0.0609706	0.00901576	-0.373262	-0.369339	-0.172062	1.38233	0.529002	0.0405058	0.46806	0.875848	0.839172	4.41424	4.14138
12610	C104	2.10232	2.08755	5.64236	3.47985	3.43578	3.64088	1.0972	1.72742	0.015748	1.37592	0.648462	0.272116	3.05136	1.93632	2.19403	3.50784	3.42639	3.86779	4.07067	2.33226	2.55842	4.41712	4.42492	4.42277	3.45688	3.22759	3.12117	4.45972	4.11753	3.96311	3.99056	3.65884	3.46844	3.8342	3.66446	3.87012	8.30125	8.83707
12610	C121	4.79659	7.03256	5.56694	5.74668	5.2923	3.78132	0.949926	1.66506	0.345305	1.60479	1.4318	0.530275	4.34949	4.40703	4.41702	3.77003	3.92223	3.9523	4.91749	4.87914	4.26855	4.43219	4.36741	4.25408	4.53483	4.87524	4.78973	3.97492	4.05221	4.15548	4.55316	4.48527	3.79628	3.55021	3.91509	3.91438	8.6722	8.3642
12610	C136	3.95726	5.46979	5.00156	5.43899	4.24806	3.33265	1.25698	0.72443	0.367624	1.46632	1.49583	0.395078	3.32505	3.47607	3.52605	2.9082	2.54762	2.49693	3.70633	3.50774	3.32685	3.50128	3.30036	3.35196	3.82006	3.95846	3.74775	3.01584	3.17477	3.31607	3.67751	2.87802	2.89135	2.60616	2.9459	2.84441	7.97377	7.43825
12610	C39	2.5287	3.26943	5.29158	3.6869	3.41233	4.16917	0.471931	0.511626	0.122113	0.614404	0.825275	0.32496	3.20083	3.25044	3.66821	3.57622	3.75659	3.87679	4.15363	3.91599	3.70684	4.60048	4.65833	4.60163	4.15107	3.93212	3.73607	4.0795	4.28429	4.4101	4.3575	3.73023	3.87389	4.17422	4.25938	4.39503	8.70743	9.01319
12618	C431	9.48497	13.6173	13.5742	11.6879	12.653	11.0865	1.9612	2.2597	0.710665	2.83719	5.73782	0.870678	-0.37653	-0.987999	-0.466365	-1.04722	-0.927762	-0.817211	-0.00595428	-0.262118	-0.478289	-0.188934	-0.337498	-0.233643	0.0557921	-0.378725	-0.322572	-0.883444	-0.599526	-0.686802	0.296888	-0.505366	-0.855766	-0.677884	-0.493954	-0.464439	2.96991	2.28549
12618	C676	9.48983	11.1965	15.2189	11.7944	11.4155	14.9228	1.3635	2.29098	0.971569	1.94171	2.74496	0.60153	-0.215875	0.0401048	-0.34545	0.131997	0.129831	0.181009	0.374507	0.434506	-0.132417	0.691871	0.747413	0.565742	0.20862	0.327038	-0.0906892	0.579212	0.528219	0.251077	0.59463	0.258643	-0.0928371	0.597968	0.705591	0.616431	3.21789	3.55093
12618	C778	10.2618	9.53518	18.3504	7.98998	7.02252	13.2899	3.40403	0.970986	0.77879	3.35772	2.82108	1.83029	-1.91139	-1.77275	-1.48079	-0.861992	-0.893021	-0.867381	-1.53813	-1.24984	-1.42355	-0.444231	-0.406678	-0.527185	-2.17625	-2.27272	-2.08235	-1.04145	-1.03595	-1.34473	-1.25088	-2.138	-2.14645	-1.16101	-0.830947	-0.782567	1.59487	2.37864
12620	C315	9.01913	9.3031	17.3901	16.0909	17.972	20.7836	1.42943	0.75735	0.841047	1.42255	2.80389	2.28316	-0.0820186	-0.00218073	-0.112635	0.185513	0.194501	0.46443	0.264758	0.163599	0.0296186	1.10765	0.974876	1.08289	0.996108	0.807478	0.850532	1.10649	1.05721	0.840912	1.35089	0.977605	0.979377	1.21488	1.23278	1.48932	3.32024	3.83736
12625	C206	2.63315	5.4455	5.31366	4.06772	4.72861	3.11179	0.548147	0.173108	0.727037	0.82844	1.97253	0.881466	0.72658	0.545971	0.611596	-0.216001	0.527527	0.339748	1.52224	1.43562	1.45466	1.23063	1.62604	1.44978	1.41909	1.15899	1.31616	0.834612	0.731891	0.839259	1.8706	0.79054	1.14044	0.881168	0.157372	0.952029	6.05031	5.28896
12625	C218	7.1826	9.56051	10.7423	9.58911	11.6486	12.0741	0.810688	0.745569	0.192714	0.945377	1.46008	1.28815	1.16504	1.04195	1.24395	0.979158	0.939366	0.79101	1.56473	1.35745	1.3958	1.60411	1.58349	1.63483	1.70918	1.35881	1.3881	1.41553	1.42119	1.369	1.92554	1.6186	1.62883	1.59804	1.83241	1.89778	4.84512	4.80707
12625	C303	7.91486	7.94856	14.5312	14.8752	13.5832	20.4815	1.59786	1.81046	0.516369	3.28083	2.98795	4.44889	-0.905999	-1.2606	-1.01939	-0.535679	-0.509327	-0.664539	-0.462367	-1.06754	-0.899473	0.0788627	0.10066	0.00225488	0.0125304	-0.263535	-0.288687	0.293272	0.375079	0.437441	0.302239	-0.270236	-0.142214	0.803524	0.182836	0.680924	2.75103	2.93571
12625	C353	2.73173	6.65978	5.6102	5.80046	7.83754	5.9843	1.58176	0.75332	0.26324	1.70656	2.14838	0.983469	0.367383	0.0594425	0.213775	-0.210492	-1.82607	-1.41963	0.983931	0.66115	0.804106	0.529085	0.646067	0.531766	1.10019	0.987903	0.84446	0.323064	0.446803	0.000107343	1.47172	0.87232	0.809927	0.587238	0.480848	0.918226	5.1364	4.31316
12625	C68	12.3328	11.4385	16.8569	14.0284	12.0999	14.1701	0.563044	2.10591	0.294364	1.53578	2.3501	1.08927	0.603578	0.485383	0.526285	0.58141	0.669404	0.618143	0.689461	0.162145	0.564699	1.03254	1.05622	1.00584	0.898638	0.535117	0.66972	0.963785	0.824097	0.707936	0.85362	0.465414	0.340533	0.771448	0.675934	0.895752	3.6792	3.52105
12627	C270	16.1006	35.3643	42.2823	43.5644	47.234	26.5903	6.12153	4.45993	8.00715	8.29939	17.2	6.24238	-3.03633	-2.74274	-2.64483	-4.10589	-3.77604	-3.01267	-1.99961	-1.95402	-2.30007	-1.63455	-1.68893	-2.15694	-1.41281	-1.69034	-1.64795	-1.73348	-2.1094	-2.10829	-1.12552	-1.85451	-2.02109	-2.46462	-2.17241	-2.85086	-0.0573531	-1.11252
12636	C39;C42	20.8259	28.2326	34.5862	8.08467	13.7544	15.5191	3.44855	6.78555	5.19375	3.30264	8.301	3.5706	4.468	4.83958	4.81128	4.17507	4.57293	4.54675	5.32215	5.07902	4.62259	5.46832	5.04588	5.38807	4.08478	3.34745	3.17389	2.75655	2.95568	2.90456	4.81198	3.50544	3.59393	3.73652	4.35751	4.33978	7.04782	6.61715
12636	C42	106.267	119.488	93.736	38.8461	32.2365	20.6423	17.1996	25.6913	9.22725	11.9421	6.73079	6.25357	2.31925	2.4559	2.281	1.91656	2.0667	1.88954	2.08736	2.23026	2.65441	1.89554	2.13314	1.89275	1.25127	1.00041	0.993199	0.26127	0.257304	0.454414	0.629593	0.0658135	0.606302	-0.607914	-0.250186	0.230529	2.20872	1.92555
12636	C57	76.0408	69.5151	114.754	27.9652	17.5668	21.4903	11.0744	7.06743	14.1232	3.03374	7.28464	1.90226	4.02377	3.97432	3.77785	4.36333	4.13541	3.91142	4.05833	3.77439	3.87198	4.76972	4.42041	4.68401	2.46292	2.46505	2.61178	2.4494	2.79556	2.74254	2.45605	1.24219	2.05304	2.11818	2.15525	2.35036	4.47213	4.38021
12637	C114	5.39453	6.81598	12.445	9.0049	8.05801	12.1247	1.85303	0.872359	0.924525	1.36868	0.93798	1.55479	0.207403	-0.206692	-0.497995	0.688388	0.651916	0.728166	0.791299	0.577257	0.42931	1.46996	1.57397	1.35966	1.00891	0.694493	0.767529	1.21784	1.10323	1.21446	1.02721	0.728037	0.767129	1.31421	1.34094	1.63557	4.37069	4.57776
12637	C137	5.65649	6.77715	12.8928	7.45003	4.7128	11.6131	1.7444	0.869476	1.2227	2.1779	0.864927	0.435163	-3.01971	-2.39616	-2.29911	-1.82151	-1.75845	-1.86796	-1.80666	-1.8389	-2.15356	-1.15719	-0.885275	-0.973202	-1.61362	-2.08208	-2.51736	-1.3582	-1.39226	-1.81534	-2.19517	-2.72178	-2.45446	-1.202	-1.09701	-1.1691	1.43659	2.46368
12639	C1090	2.72751	5.0766	6.04902	3.71632	3.96903	4.06783	0.386713	1.36076	0.467553	0.425073	1.26776	1.06591	1.20889	1.63483	1.4885	1.07922	1.52047	1.48382	2.55874	2.51822	1.81973	2.63084	2.60307	2.4213	2.07522	1.85889	1.82139	1.97182	1.76799	1.59814	2.4062	1.90032	1.52494	1.51977	2.26735	2.15075	6.49429	6.70349
12639	C1173	8.94478	12.7163	9.11246	14.5921	17.0009	9.72125	3.28536	1.63806	0.316464	4.59964	2.58188	0.243536	-0.412374	-0.670243	-0.277157	-1.18765	-1.41273	-1.41856	-0.253705	-0.608763	-0.304207	-0.903225	-0.812657	-0.893089	0.259826	0.258903	0.121535	-0.513716	-0.64325	-0.625614	0.250165	-0.184636	0.0245836	-0.810088	-0.780628	-0.738351	3.04515	2.12757
12639	C1305	4.86107	7.11627	11.4352	6.4372	7.27254	7.84969	1.02668	1.1329	2.03933	1.30298	1.37422	0.721758	-2.01194	-2.1106	-1.93137	-1.39639	-1.54779	-1.95757	-1.04335	-1.49714	-1.28779	-0.505323	-0.37942	-0.890657	-1.28222	-1.37838	-1.7204	-1.46738	-0.978595	-1.69771	-0.94788	-1.41879	-1.3676	-1.2652	-1.13769	-1.00084	2.52738	2.54591
12639	C578	3.9886	5.7341	7.95148	6.71771	6.09922	7.00739	0.395368	0.66383	0.828704	0.767784	2.08761	1.34644	-0.56199	-0.630801	-0.42773	-0.614351	-0.804196	-0.786623	0.0701624	-0.1763	-0.23565	0.223476	0.332971	0.516733	0.304397	0.152127	0.0861022	0.233994	0.104547	-0.19433	0.489677	-0.243776	-0.320512	-0.153955	0.390867	0.289234	4.06721	3.95351
12639	C641	10.9885	10.8141	16.2229	16.3412	14.1311	20.2007	2.58972	1.18768	1.62768	4.05119	7.52949	3.11189	-2.62935	-2.70294	-2.17059	-1.80436	-2.18789	-2.12195	-2.13119	-2.4456	-2.30098	-1.87365	-1.65824	-1.59055	-1.46393	-2.02024	-1.75045	-1.42482	-1.29717	-2.22536	-1.17545	-2.62741	-1.91704	-1.25661	-1.65906	-1.25764	0.31164	1.5212
12639	C657	3.23652	4.26674	4.60883	4.93767	5.25015	4.84356	0.296704	0.460015	0.503255	0.799905	1.16549	0.478316	0.448884	0.63001	0.359258	0.452787	0.232609	0.402238	0.900013	0.923806	0.635154	0.789684	0.905994	1.09709	1.40193	1.07316	1.09654	0.763787	0.993357	0.853327	1.45218	1.06098	0.843483	1.1578	0.887473	0.962493	5.68629	5.05446
12639	C697	5.1572	7.16134	7.09293	7.92622	8.85963	6.91292	0.848168	0.370698	0.171659	1.36445	2.09303	0.898739	0.564452	0.615771	0.581714	0.0584998	0.286133	0.16523	0.919875	0.771368	0.865582	0.855351	0.861915	0.798019	1.35477	1.09864	1.14787	0.833149	0.835467	0.72217	1.51924	1.06436	0.894275	0.869601	0.58355	0.950869	4.81642	4.49538
12639	C946	8.59336	13.7456	12.0935	10.5124	14.7511	10.4323	1.96202	2.74455	0.682922	2.60956	3.42788	0.766308	0.0412778	0.270506	0.247189	-0.517032	-0.315275	-0.286041	0.897542	0.407107	0.448688	0.480446	0.401179	0.317511	0.33032	0.155013	0.757827	0.0723237	-0.223662	0.0935618	1.04486	0.561177	0.452861	0.0618652	0.242169	0.255569	3.95151	2.9433
12642	C103	10.3448	12.7232	15.196	10.6901	14.336	12.9493	2.48354	2.76058	3.338	5.02664	2.61493	5.8235	-3.85786	-2.98024	-2.72581	-3.15746	-3.16929	-3.03406	-2.5928	-3.21971	-2.75418	-2.7764	-2.25637	-2.76522	-2.18194	-2.657	-3.31141	-3.68621	-3.4179	-3.38598	-2.69611	-2.41757	-2.93647	-2.65811	-3.57743	-2.2549	0.169554	0.0682561
12642	C103;C110	8.03087	14.018	9.39312	11.4098	17.9515	9.06789	3.70264	2.67254	2.26183	4.05239	4.18855	2.79268	-1.68895	-1.52624	-1.27206	-3.42534	-2.25761	-2.0062	-0.934896	-1.45388	-1.28848	-1.90047	-2.07278	-1.4368	-0.884592	-1.12027	-1.29554	-1.95068	-2.10765	-1.77781	-0.535382	-0.87083	-1.20057	-2.13228	-1.38701	-2.04328	2.0348	1.183
12642	C121	5.61928	6.60492	18.3121	6.30432	5.44363	13.6023	1.94491	1.46318	1.68671	1.33529	2.04886	5.09346	0.513854	0.570273	0.750283	0.956559	1.67637	1.20474	1.52162	0.957743	1.05614	2.77216	2.67046	2.50645	1.07053	0.741602	0.882993	1.27118	1.13323	1.56827	1.45854	0.552672	0.687379	1.7096	2.20181	2.7508	4.47871	5.71893
12642	C168	11.8125	14.5777	13.1241	14.0706	19.3143	11.8059	2.99707	0.841105	1.81277	3.94197	3.08468	1.29218	-2.05829	-1.8133	-1.60622	-2.35826	-2.22762	-2.55691	-1.86111	-1.70675	-1.83207	-1.90489	-2.17396	-1.77574	-1.37029	-1.45247	-1.71983	-2.20448	-2.23198	-2.12731	-1.32666	-1.19823	-1.65733	-1.95454	-2.08721	-2.27098	1.18359	0.772781
12642	C216	8.28578	12.0164	14.6514	12.825	13.7374	19.6745	0.384164	1.55917	0.604807	2.03937	3.60166	1.56929	1.57335	1.63827	1.72338	1.7204	1.69427	1.75942	2.41952	2.18611	2.05781	2.43984	2.52644	2.55527	2.32867	2.00803	2.06446	2.59686	2.4335	2.45904	2.81358	2.29158	2.13758	2.79757	3.01299	2.98684	5.19757	5.35856
12642	C288	9.46201	17.1639	16.4567	10.5987	11.754	10.4712	1.64395	2.00011	0.857249	1.8351	4.39048	1.19337	2.08143	2.24409	2.18324	1.70411	1.88872	1.64166	2.97486	2.83635	2.63788	2.75432	2.83138	2.68129	2.40877	2.3362	2.25151	1.83202	2.06383	1.83289	2.82588	2.04991	1.93464	1.94419	2.09553	2.27053	5.53067	5.18716
12642	C396	8.78078	10.8504	16.4246	12.32	12.7789	17.1159	1.21206	0.451058	0.743277	1.69874	3.38796	1.38729	0.283887	0.343748	0.185782	0.526369	0.523028	0.720137	0.794624	0.738208	0.674643	1.32355	1.40341	1.27482	0.85526	0.703021	0.689435	1.0162	1.10654	1.144	1.30721	1.07418	0.534121	1.25571	1.45332	1.4712	3.67332	4.20668
12642	C434	9.58616	9.11556	20.7947	9.2792	8.89942	10.5272	2.68951	0.137495	1.96363	1.56131	1.76124	1.47573	1.37585	1.472	1.65943	2.02397	2.26314	2.28468	1.79403	1.75075	1.77689	3.0484	3.04052	2.8022	1.87372	1.46442	1.52133	2.08436	1.95924	1.89429	2.04111	1.50434	1.67236	1.94593	1.80393	2.19495	4.94538	5.51345
12661	C12	11.5301	20.1559	12.3662	10.5437	11.2291	12.5317	3.64965	3.99808	0.922052	2.8965	1.86411	0.635224	0.11129	0.177648	0.68356	-0.478701	-0.413559	0.0542565	1.0595	0.933522	0.491634	0.193491	0.179933	-0.00317035	-0.582744	-0.672198	0.184792	0.297603	0.163263	-0.0303214	0.106067	0.150405	-0.303711	0.225748	0.098102	0.103952	3.55652	2.72137
12661	C154	2.3502	5.61238	8.64237	3.80775	7.08907	5.67418	0.538939	1.67585	0.840666	1.28134	1.14976	1.32535	0.42347	0.736461	1.21525	0.390635	0.602887	0.817312	2.34677	2.03747	1.47625	2.69052	2.62272	2.4157	2.15016	1.34528	1.50166	1.10222	1.21356	1.05007	2.54638	2.19439	2.13068	1.586	2.2653	2.05659	6.17813	6.03935
12661	C269	11.2147	12.4217	24.9292	16.5708	12.3862	23.203	3.00782	1.93131	0.920719	3.58341	1.80592	1.0466	1.68149	1.75592	1.69513	2.12063	2.03204	2.5762	2.37136	2.01709	1.98467	3.15527	3.16531	3.06746	2.30485	2.24196	2.23273	2.78527	2.8737	2.80242	2.31707	1.89494	2.14873	2.95652	3.0863	3.03464	5.25959	5.00728
12667	C954	14.786	14.9749	20.8952	17.6143	16.1394	25.7336	3.12418	1.4559	2.72342	3.09145	2.23196	3.88665	-0.517079	-0.205375	-0.491468	-0.350968	0.240456	-0.200489	-0.0840782	-0.270687	-0.35275	0.029252	0.400832	0.304274	0.0518289	-0.270826	-0.377184	0.171038	0.278181	0.137101	0.0916404	-0.20841	-0.26664	0.62099	0.722385	0.292419	2.30845	2.69863
12671	C1636	5.99746	7.18181	10.4111	6.70271	7.49403	8.44056	1.06983	1.33785	0.534393	1.12714	2.90922	0.475294	-0.281695	-0.20911	0.0922352	-0.177372	0.346055	0.173757	0.462209	0.3568	-0.0670867	0.770877	0.866305	0.721871	0.569629	0.0423567	0.180845	0.112895	-0.0613863	0.0618938	0.878598	0.1848	-0.127293	0.575514	0.429673	0.44571	3.93025	4.17005
12671	C305	10.2367	13.0784	16.6415	13.7241	14.1912	15.643	0.504684	2.10681	1.07882	1.26242	1.03358	1.66448	-1.08305	-0.950518	-0.86865	-0.976578	-1.00275	-1.00397	-0.450831	-0.902762	-0.528844	-0.345289	-0.174787	-0.319562	-0.40031	-0.568159	-0.748367	-0.630837	-0.585521	-0.414521	-0.455386	-0.633182	-0.440436	-0.450563	-0.197375	-0.459495	2.33691	2.27762
12671	C794	13.7862	13.0025	22.0769	14.5773	11.7746	22.175	2.92487	1.0229	0.989776	4.68214	2.82595	1.24514	0.128594	0.649733	0.11126	0.496046	0.555023	0.888641	0.452735	0.455507	0.2531	1.22082	1.09457	1.13721	0.160059	0.440497	-0.108566	0.776743	1.06947	0.974077	0.411806	0.497927	-0.177731	1.16035	1.07467	1.23675	2.89023	3.77028
12684	C1004	7.38104	10.0891	9.71834	9.39971	10.6182	10.4519	1.09205	0.972145	1.05339	1.44624	2.60471	1.88044	-0.882914	-0.936137	-0.918577	-1.32966	-1.28814	-0.814775	-0.426952	-0.612333	-0.693112	-0.574349	-0.812393	-0.507706	-0.342307	-0.907831	-0.533041	-0.723289	-0.698822	-0.872167	-0.127804	-0.759333	-0.624022	-0.692694	-0.643697	-0.243099	3.17573	2.2876
12684	C198	7.15767	11.5297	9.98677	9.60097	14.7703	9.42816	3.23274	1.23999	0.385384	5.62214	2.34256	1.64465	-1.08705	-1.07028	-1.0632	-2.66017	-2.02329	-1.98054	-0.795368	-1.09748	-0.986032	-1.18761	-1.20869	-1.10439	-0.144862	-0.853383	-0.830106	-1.59492	-2.17192	-1.7472	-0.362334	-0.804423	-0.640088	-1.53626	-1.18071	-1.03284	2.42934	1.88455
12684	C405	9.67979	12.3984	17.9425	11.8153	13.0386	16.1564	1.27626	3.48279	2.51232	2.19835	5.31985	0.731502	-0.0766222	0.349877	0.471483	0.132459	0.322317	0.367932	1.04861	0.378988	0.427428	1.28257	1.26283	0.909329	0.0974359	0.408352	0.509549	0.68006	0.71077	0.886943	1.28499	0.545188	0.242778	0.964607	0.961574	1.07472	3.51548	3.74476
12684	C444	5.85851	8.56387	12.4835	5.73261	5.51875	12.0644	0.396165	1.61491	1.00551	0.515844	0.922059	1.63397	1.70363	1.59835	1.5166	1.49774	1.73342	1.57328	2.43754	1.91935	2.0978	2.67777	2.81802	2.58995	1.53906	1.39912	1.52373	1.61055	1.57677	1.78574	1.78264	1.38489	1.38539	2.46507	2.84839	2.62451	5.89992	5.4944
12684	C535	12.2614	12.7958	27.372	27.7381	27.9632	35.9272	3.02279	2.11917	0.185428	5.23404	2.46639	2.78614	-2.57236	-2.18671	-2.25059	-1.59511	-1.78336	-1.88431	-1.935	-2.24809	-1.76848	-0.880977	-0.881377	-0.898134	-0.866108	-1.16886	-1.22006	-0.596406	-0.778085	-0.576445	-0.784194	-1.0066	-0.777208	-0.368694	-0.568537	-0.546127	0.701161	1.26364
12684	C57	13.3143	15.148	23.7244	12.1953	12.6602	12.5396	1.55938	3.49145	1.04099	0.725643	5.06202	2.22541	0.952596	1.07615	0.882929	0.728511	0.99828	0.619977	1.39085	0.732278	1.06455	1.77847	1.69581	1.65513	0.675242	0.857008	0.838155	0.6433	0.753726	0.731102	1.39497	0.469927	0.546306	0.647691	0.651538	1.07053	4.07434	3.49638
12684	C597	6.20547	11.1176	18.608	8.08957	6.71704	9.5205	1.94475	2.73445	2.13581	1.32164	0.88413	0.302545	0.322688	0.76199	0.764551	0.856498	1.14398	1.56379	2.06331	1.82008	1.34707	2.46619	2.65924	2.33424	1.20911	1.07747	0.952302	1.5125	1.50154	1.45571	1.22605	0.937287	0.886269	1.4827	1.50594	1.57059	4.60741	5.21773
12684	C897	11.8756	14.9251	17.4839	15.5559	15.5351	14.4869	1.91854	3.70558	1.43993	3.12667	4.01838	1.34625	-1.92163	-2.17211	-1.89032	-2.0096	-2.0488	-2.5819	-1.93702	-1.39068	-1.99523	-1.65096	-1.56787	-1.41927	-1.37825	-1.53888	-1.65095	-1.57252	-1.93196	-2.21503	-1.36995	-2.12156	-1.65808	-1.84564	-1.93284	-1.67345	0.949207	0.990534
12688	C1004	10.2887	16.0735	14.8184	12.7156	17.1052	13.2746	3.17799	3.21719	2.1188	3.26319	6.69816	1.76565	-1.26943	-1.25968	-1.69647	-2.61465	-1.7114	-1.76164	-0.793193	-1.06348	-1.36911	-1.1741	-0.995023	-1.40854	-1.06208	-1.14704	-1.04871	-1.60377	-1.71168	-1.90676	-0.409568	-1.38635	-1.1606	-1.33653	-1.55088	-1.16642	1.74545	1.37852
12688	C103	9.76543	11.5506	24.4857	15.4873	14.4019	27.0898	3.50362	1.30732	1.22889	2.93718	6.42063	2.58493	-1.70431	-1.28739	-1.62678	-0.978453	-0.860374	-0.44043	-0.730664	-1.04094	-0.950625	0.234613	0.200724	0.0943415	-0.639335	-0.695326	-0.845201	-0.232311	-0.289872	-0.203729	0.0299075	-1.20924	-0.58801	0.246049	0.476959	0.244105	2.02159	2.39151
12688	C745	10.7151	12.1017	18.2708	7.97289	6.75703	8.61551	0.810465	2.06984	0.907326	0.742809	3.6934	2.24811	0.95706	0.866488	0.9616	1.04395	1.16676	0.917957	1.42571	0.965391	1.09249	1.70474	1.83628	1.72555	0.57112	0.417303	0.502045	0.766074	0.648208	0.450202	1.09059	-0.226985	0.0977264	0.453782	0.485951	1.07325	4.12131	4.29451
12688	C750	10.9188	15.1123	15.168	14.1008	17.9953	11.8065	2.11466	1.86331	1.3722	8.28047	3.95606	2.11744	0.651041	0.76567	0.718753	0.210224	0.207111	0.216478	1.12813	0.818135	0.845112	1.08161	0.879041	0.846661	1.74793	1.54359	1.33133	0.197053	0.102028	0.0611783	1.50681	0.891986	1.14829	0.488192	0.381256	0.853512	3.95862	3.35471
12691	C247	5.50498	5.64318	10.3733	7.68996	6.42537	10.833	1.38648	0.409755	0.280344	1.56932	1.36943	0.59232	0.432267	0.771333	0.745644	1.17828	1.35522	1.29854	1.09771	1.01203	0.888213	1.85794	1.92219	1.85271	1.47106	1.07287	1.09084	1.68306	1.57245	1.78442	1.51976	1.00454	1.03547	1.85586	2.01324	1.95141	4.92187	5.37147
12691	C315	2.99187	4.34787	7.05068	4.63313	5.74449	5.70974	0.389902	1.01227	0.396968	0.995615	1.22626	1.2255	0.491946	0.716878	0.922533	0.699871	0.899125	1.01716	1.67823	1.27479	1.03851	2.04308	2.10115	1.93967	1.95744	1.26626	1.27487	1.32174	1.30525	1.4076	2.06063	1.63865	1.49786	1.35394	1.85183	1.96512	5.78204	5.92608
12691	C89	2.57791	4.07694	9.14488	3.04073	1.79694	3.62567	0.725283	1.25531	1.50745	0.828111	0.697218	0.249066	-0.311599	-0.655669	-0.589085	0.0109978	-0.0434991	0.360046	0.924751	0.230968	0.213732	1.70483	1.81575	1.3453	0.104187	-0.409961	-0.32649	0.0866467	0.616643	0.129471	-0.153962	-1.12012	-0.902287	0.174239	0.320583	0.36691	4.82412	5.32159
12693	C111	8.25154	10.0932	11.6448	11.0062	11.1945	12.5592	0.525969	0.907176	0.37394	1.16855	2.87098	0.45209	2.75301	2.79809	2.8601	2.61066	2.65435	2.76787	3.1671	2.91188	3.015	3.23058	3.2869	3.19541	3.43526	3.18077	3.07315	3.09247	3.06831	3.08765	3.57504	2.93769	3.02948	3.3368	3.30068	3.40258	6.5488	6.13095
12693	C324	5.22518	12.9692	10.7892	5.03194	7.00968	4.22475	2.16234	4.09148	1.46506	2.60335	1.98558	0.838043	7.01408	7.23883	7.02555	5.94312	6.04649	6.17276	8.33926	7.85392	7.46185	7.6444	7.80354	7.41057	7.35875	7.09227	7.0055	5.82924	5.91528	5.91361	7.42823	6.71617	6.84761	5.97812	6.2745	6.54796	11.0447	10.619
12693	C361	5.0198	7.82893	11.2462	6.60219	7.11027	9.12832	0.427303	1.50008	1.01926	0.69633	1.70716	1.41884	3.82766	3.95402	4.06864	3.88875	4.04103	4.15826	4.92451	4.56124	4.40698	5.22863	5.2332	4.99857	4.55717	4.1863	4.31796	4.25483	4.51923	4.47475	4.86314	4.3461	4.26676	4.58375	4.96479	5.00879	8.2857	8.32621
12693	C361;C368	6.79036	10.2157	12.322	11.2437	10.6179	12.3367	1.52743	2.95849	0.271609	1.17953	1.32672	0.469304	-0.70421	-1.24798	-1.05597	-0.336729	-0.809819	-0.760494	0.1253	-0.0954625	-0.719752	0.0661059	0.00467756	0.0506317	-0.00819167	-0.0449381	-0.0866548	-0.404237	-0.065664	0.05983	-0.0699192	-0.389839	-0.0630306	0.102455	-0.00359852	0.0277312	3.35053	2.77181
12693	C368	6.7939	9.49696	13.7876	9.55842	12.0173	15.4012	0.618276	2.15618	1.27389	0.452708	5.03128	1.47974	1.54991	1.7863	1.64174	1.38993	1.66033	1.57443	2.43653	1.93634	1.87813	2.76648	2.58579	2.51221	2.13685	2.14894	1.96988	2.14923	2.06274	2.09018	3.03852	2.06275	2.16846	2.6804	2.72822	2.93487	5.57142	5.38869
12693	C409	10.541	17.0995	18.7208	13.3738	19.5587	15.3177	1.44128	2.64838	1.59066	4.55166	6.46063	2.86613	3.5672	3.98329	3.86444	3.5612	3.63841	3.52756	4.62365	4.34801	4.19321	4.55882	4.61892	4.37919	4.79146	4.13056	4.07134	3.78689	3.69661	3.72563	5.07303	4.45794	4.21546	3.97733	4.50544	4.20582	7.10458	6.76795
12698	C349	4.16029	7.89184	5.72913	8.65912	10.7394	3.3252	3.15105	2.46315	0.639796	3.81929	4.76573	3.40701	0.067167	-0.157502	0.402458	-0.175251	-1.99951	-2.53645	0.66413	-0.0747348	-0.0179034	-0.458649	-0.145508	-0.21049	1.13479	0.711035	0.619299	-0.575575	0.16892	-0.112325	1.282	0.377988	0.244948	-1.71934	0.217257	-1.66718	4.29771	3.41027
12704	C61	3.45429	6.50992	10.3723	3.42795	2.78778	3.01387	0.434593	1.8436	2.09509	0.46144	0.73369	0.777512	5.72108	5.83888	6.03887	5.82093	5.98443	6.20905	7.24798	6.86226	6.43913	7.55723	7.79676	7.21143	5.87329	5.76255	6.05396	6.04213	5.65105	6.16401	5.87431	5.84877	5.15572	5.31125	5.84221	6.06283	10.493	11.089
12715	C170	23.6042	77.0083	55.1638	29.0421	26.0851	21.3935	8.8504	14.4501	9.40758	7.16147	3.60009	5.12185	4.33508	4.29825	5.07492	3.70591	3.8596	4.52868	6.26314	6.03621	5.71979	5.55768	5.75587	5.26172	5.16331	4.73576	4.5194	4.45526	4.49594	4.22737	4.66494	4.34908	4.31976	3.74687	4.2938	4.43495	6.70448	6.0621
12715	C48	12.9015	36.7076	34.9677	21.0561	14.0285	17.8414	3.26043	9.47174	3.53637	2.61883	2.84105	2.17693	1.27747	1.20087	1.68276	1.11381	1.03117	1.8723	3.19425	2.97786	2.44271	2.72725	2.96495	2.71245	2.39057	1.94381	2.07469	2.02899	2.03997	1.94057	1.7766	1.47522	1.19986	1.65162	1.83707	2.00358	4.23635	4.39856
12730	C34	4.85788	8.727	14.1167	6.32357	6.73737	6.19424	0.620974	2.1862	2.14158	0.17467	2.54772	0.768623	2.10353	2.40584	2.09633	2.10985	2.38299	1.95096	3.39406	2.95501	2.71115	3.74573	3.9177	3.47834	2.6019	2.58693	2.57716	2.54326	2.4985	2.52422	3.20872	2.42222	2.30939	2.31458	2.65807	2.60391	6.77419	6.3027
12730	C61	6.76396	8.95187	14.0015	14.032	10.4999	11.4989	0.741718	0.832637	0.619781	1.89943	2.99978	0.988557	2.84704	2.76874	2.80208	2.69462	2.68106	2.3768	3.20688	3.14599	2.94526	3.69609	3.72188	3.81613	3.80064	3.96036	3.5156	3.83082	3.89626	3.48335	3.76669	3.09352	3.12826	3.32059	3.4964	3.56485	6.88007	6.28202
12731	C696	19.2797	24.1064	36.4833	12.0461	11.63	15.9633	3.12817	1.84664	6.27412	1.87257	3.22756	1.79668	-0.0259672	0.149445	0.0969896	0.411795	0.585391	0.393142	0.679045	0.629046	0.464295	1.21099	1.42613	0.928729	-0.712232	-0.501486	-0.589196	-0.276499	-0.133396	-0.247496	-0.0379884	-0.737153	-0.607169	0.00546642	-0.171055	0.154011	2.42833	2.85829
12761	C268	9.93076	9.74489	20.2424	14.3295	14.6147	20.7844	2.8941	2.69273	1.69329	3.21284	2.58735	0.680878	-2.03475	-1.65921	-2.0963	-1.23411	-1.36602	-1.08519	-1.20459	-1.97467	-1.64031	-0.454146	-0.511716	-0.689717	-1.42147	-1.32482	-1.2666	-0.732189	-0.717415	-0.839017	-0.814077	-0.931356	-1.32002	-0.507211	-0.469937	-0.564078	1.38514	2.12023
12761	C317	9.46776	19.7368	12.3556	16.6424	22.4545	16.4176	4.9079	2.28963	3.27992	4.24491	4.00244	2.85679	-1.06336	-1.18792	-0.701666	-2.03309	-2.49475	-2.08655	-0.444037	-0.426153	-0.73411	-0.801613	-1.41047	-1.41938	-0.379112	-0.597278	-0.430298	-1.19829	-1.20837	-0.871375	-0.0669651	-0.49749	-0.481494	-1.06221	-0.5592	-0.779812	2.16975	1.4428
12761	C422	7.28931	10.4126	9.98859	10.451	13.7588	8.84026	1.48573	2.74953	0.923892	1.80059	1.34776	1.89435	-1.10083	-1.32029	-1.10084	-1.94407	-1.03854	-1.23422	-0.461447	-0.637688	-1.22682	-0.717032	-0.806249	-0.982622	-0.523771	-0.500335	-0.661096	-1.14449	-0.876574	-0.913781	-0.426549	-0.216774	-0.476586	-0.73391	-1.35664	-0.94393	2.67263	2.30392
12778	C428	14.6775	24.6593	20.3864	22.6331	32.1775	18.9265	3.92835	1.4305	3.77402	6.78192	2.64285	1.16533	-1.83897	-1.59476	-1.54146	-2.217	-2.22316	-2.47544	-1.29379	-1.13937	-1.26668	-1.2467	-1.49696	-1.77975	-1.19655	-0.795725	-1.05034	-1.60071	-1.50491	-1.99362	-0.716745	-0.900133	-0.931192	-1.65895	-1.67158	-1.51448	1.13273	0.440311
12805	C410	10.5784	16.6926	12.8989	12.8207	17.4082	13.8252	2.3068	1.97142	0.596387	4.69587	2.25657	1.3592	0.664372	0.870968	0.761645	0.0970947	0.274754	0.298005	1.32639	1.1425	0.988796	0.84606	0.712609	0.783108	1.38287	1.10212	1.19809	0.453025	0.207064	0.287737	1.38948	1.23544	1.01444	0.746324	1.02694	0.868669	3.90183	3.56872
12820	C284	6.74163	11.1965	11.0383	9.83996	12.2784	9.65227	1.16173	2.1394	1.30494	1.96685	4.07798	0.796253	-0.694997	-0.449322	-0.674333	-1.17406	-0.901114	-0.891063	0.227183	-0.134916	-0.289085	0.103535	-0.195893	-0.16605	0.124958	-0.0837846	-0.0531071	-0.485961	-0.487856	-0.525813	0.567004	-0.243081	-0.121499	-0.22932	-0.418299	-0.191513	3.37911	2.80745
12825	C102	18.1136	26.5752	90.5391	36.6272	37.5656	44.3849	4.33036	12.9128	14.459	10.1393	8.00484	11.0475	0.282358	0.444531	0.741339	0.468772	0.510867	1.15171	1.81996	1.1713	0.467532	3.14988	2.69109	2.92321	2.21029	1.22632	1.40924	1.87198	1.43748	1.5393	1.97555	1.39765	1.5836	2.21963	1.96413	1.495	2.92589	3.20367
12825	C130	4.29519	8.37197	16.4587	6.88129	9.72221	5.3758	1.19111	4.1665	3.47655	3.53641	2.73627	1.50627	-0.420148	-0.381855	0.145339	-0.6942	-0.987619	-0.38143	1.20486	0.448697	-0.124976	1.81493	1.33973	1.29954	1.27496	0.310613	0.299853	0.137447	-0.225449	-0.437596	1.15585	0.475683	0.544199	0.18542	0.0461509	-0.620258	4.45003	3.7256
12825	C17	25.0507	39.6238	76.2093	38.9676	56.7304	30.7212	4.14941	12.7692	14.5535	10.8851	6.67144	5.95729	4.80458	4.74609	5.15349	4.61223	4.54426	4.99562	5.89637	5.55941	4.95691	6.71489	6.24802	6.28057	6.07366	5.38717	5.59959	5.34105	5.02864	5.25071	6.10205	5.78681	6.07709	5.28593	5.26205	4.76331	6.87302	6.7399
12842	C139	7.22396	11.7449	9.7012	10.611	16.1787	10.7523	1.60829	2.36534	0.449943	2.77555	0.40567	0.326133	-0.598139	-0.751386	-0.825516	-1.26968	-1.22458	-1.34138	0.0154925	-0.466847	-0.450473	-0.501494	-0.600891	-0.626835	0.0519171	-0.325182	-0.166446	-0.551012	-0.810963	-0.880795	0.17213	0.191271	0.120953	-0.478053	-0.39497	-0.410957	2.99471	2.58386
12842	C166	0.915838	0.738992	1.37034	3.90069	5.46618	12.3347	0.111678	0.224405	0.179196	0.96749	3.21257	6.14593	0.442581	0.772714	0.790408	0.625788	0.52536	0.360597	0.55822	-0.272026	0.543927	1.37056	1.12001	1.01226	3.21649	2.73991	2.3566	2.57099	2.83989	2.33697	3.89463	3.4461	2.1501	3.81608	4.14942	5.04769	7.34795	7.36591
12842	C176;C189	9.07131	12.8469	12.737	12.2602	16.7922	16.4035	1.12762	2.85566	0.50226	1.96634	5.71022	1.19358	-1.74173	-1.57448	-1.97533	-1.98526	-1.97665	-1.93706	-1.03197	-1.64743	-1.40975	-1.36108	-1.43853	-1.32672	-1.3189	-1.50936	-1.85568	-1.1552	-1.45392	-1.28986	-0.468393	-1.14307	-1.31856	-1.12693	-0.985374	-0.919084	1.69143	1.5035
12842	C189	7.07718	11.0536	8.71332	11.3298	16.1011	9.58753	3.32109	1.70165	0.187588	3.40332	2.49542	2.07558	-1.82779	-1.41811	-1.49773	-3.15478	-2.57522	-2.38743	-1.25943	-1.66912	-1.57218	-1.87955	-1.82534	-1.82549	-0.96343	-1.06827	-1.32824	-2.0106	-1.93678	-1.48046	-0.758188	-1.20626	-0.908357	-1.72849	-1.38886	-1.99923	2.20724	1.14711
12842	C207	2.40873	2.75611	4.56375	4.84528	6.93986	5.96285	0.295332	0.654039	0.700308	1.08529	1.525	1.15976	-0.0260088	0.108225	-0.0238162	-0.21072	0.0655722	-0.377128	0.469476	-0.185936	0.0676013	0.963347	0.578519	0.992031	1.47903	0.882472	0.941786	0.736143	0.745042	0.80148	1.79213	1.29478	1.26105	0.994207	1.17115	1.52589	5.45366	5.14287
12842	C263	8.74577	12.5726	15.0034	14.7879	16.3016	16.0296	2.22817	2.29086	0.712007	3.80473	5.29734	2.58263	-2.43412	-2.12511	-2.20042	-2.82605	-3.01277	-2.75613	-1.75119	-2.22629	-2.12895	-1.70302	-1.81088	-1.82751	-1.27779	-2.02905	-2.28445	-1.83903	-1.53844	-1.83929	-1.21454	-1.61812	-2.14959	-1.95993	-1.58804	-1.5071	1.02295	0.889391
12842	C390	0.32879	0.729943	0.8768	2.40739	5.48592	3.4753	0.199234	0.286085	0.0286909	2.00162	2.56456	0.632823	-0.360772	-0.389342	0.0215432	-1.49168	-1.62363	-1.9509	0.766197	-0.0937911	-0.117944	0.502452	0.431207	0.414191	3.40037	1.97116	2.00736	1.47458	1.47976	1.10539	3.76644	2.91381	2.60384	2.15097	2.47822	2.67911	7.3604	7.20524
12842	C402	4.43833	5.8411	6.98333	6.93908	9.21262	6.99724	0.697159	0.703385	0.327856	1.44467	3.19638	1.03336	0.277976	0.412499	0.542411	-0.064353	0.034376	0.268981	0.835044	0.537005	0.552567	0.822537	0.921132	0.953971	1.27148	1.11858	1.01643	0.794318	0.457788	0.681652	1.81691	1.12499	0.954833	0.648387	1.05582	1.00205	4.94641	4.5319
12842	C473	2.45292	3.86638	4.26625	4.08206	5.85575	5.07911	0.594851	0.229987	0.266655	0.877547	2.01951	0.298637	-0.710483	-1.46416	-0.399096	-0.639042	-0.525111	-0.361338	0.0636124	-0.105805	-0.0379587	0.209175	0.106103	0.0305193	0.559398	-0.0150936	0.131081	0.0189196	-0.159416	-0.225308	1.07633	0.487113	0.153008	0.462827	0.326416	0.311382	4.9748	4.3575
12842	C529	1.62577	2.72509	2.63595	2.9647	3.75811	3.4475	0.243304	0.332955	0.251475	0.563322	1.09345	0.379739	0.813088	0.691291	0.883898	0.330259	0.594043	0.422695	1.56036	1.31015	1.23265	1.36733	1.43024	1.16166	1.85719	1.61349	1.60594	1.49282	1.32184	1.04456	2.26668	1.73028	1.49732	1.62543	1.61098	1.8845	6.74302	6.38753
12843	C376	16.1223	23.6756	21.1121	20.2968	20.565	23.3201	3.15969	4.71014	1.28184	1.75856	1.9275	2.62328	-0.2952	0.00689426	0.0732332	-0.574974	-0.541206	-0.37922	0.471151	0.415113	-0.0784909	0.114373	0.186242	0.011177	0.237695	-0.0713378	-0.0765482	0.0532714	0.134067	0.00554116	0.209595	0.0427149	-0.0541686	0.254433	0.406272	0.0815961	2.56533	2.13024
12844	C28	26.1855	31.7111	61.6058	40.8641	54.9621	62.7759	3.75445	6.28699	4.27379	4.90508	6.55377	17.6094	2.93873	3.14314	2.96147	2.89792	2.90962	2.47653	3.34588	2.81535	3.33114	4.23323	4.08787	4.04551	3.46548	3.53628	3.56981	3.72676	3.6662	3.21531	4.14533	3.82396	3.90342	4.54176	3.73815	4.16813	4.99395	4.64818
12844	C73	28.7713	50.1496	52.2419	36.6957	65.6838	59.6532	3.79499	7.66815	6.24586	7.09565	8.17032	4.95225	3.37122	3.70105	3.6365	3.15625	3.48217	3.50168	4.45689	4.35148	4.02089	4.51364	4.17381	4.31872	4.28264	3.82267	3.92674	3.66404	3.6047	3.65398	4.56808	4.86551	4.56356	4.49663	4.65682	4.4269	5.1328	5.41142
12853	C233	0.95392	1.32995	2.42794	2.42322	3.24133	4.09427	0.171453	0.27296	0.267453	0.218011	0.623192	0.618296	0.166542	0.271817	0.351262	0.356199	0.362629	-0.399671	0.982776	0.452661	0.557242	1.50297	1.39328	1.70151	1.50264	1.55221	1.51564	1.6019	1.70258	1.30372	2.25083	1.82997	1.76754	2.41206	2.02411	2.42321	6.82529	6.96813
12853	C374	20.3269	20.766	50.7029	63.0914	69.696	96.7376	2.67622	2.46936	7.13063	8.19738	3.45177	16.5492	4.22953	3.86986	4.13323	4.44196	4.13479	4.08562	4.3434	4.19705	3.99954	5.64855	5.24256	5.51242	5.49275	5.71829	5.70426	5.98114	5.99395	5.8089	5.94756	5.84663	5.98636	6.50871	6.10593	6.58492	6.41739	6.47802
12853	C95	11.4679	14.8818	31.7809	42.481	67.0108	75.2714	1.12337	4.79992	4.47154	2.07951	4.60895	4.70047	1.897	1.64693	1.66418	1.93824	1.856	1.98932	2.66268	2.21158	1.74942	3.45374	3.06248	3.39127	3.82222	3.63538	3.64684	3.73648	3.75996	3.72605	4.40552	4.26762	4.46306	4.44365	4.57743	4.61824	4.63863	5.2739
12854	C237	31.4817	27.8925	30.7467	85.386	83.0864	86.0394	4.0985	5.19779	0.328725	7.35942	9.48601	8.92263	2.43471	2.39695	2.34442	2.31319	2.06162	1.95778	2.33486	1.79617	2.0994	2.22531	2.22725	2.19954	3.64045	3.84713	3.8235	3.66553	3.6497	3.51929	3.80856	3.47845	3.66763	3.85862	3.56499	3.68219	4.04068	3.79704
12854	C414	9.45445	15.1652	13.2775	13.3189	17.5656	16.2667	1.20705	2.42208	0.548501	2.55078	3.00089	5.27465	-1.98555	-1.9461	-2.04342	-2.37738	-2.19072	-2.34829	-1.21304	-1.58939	-1.59821	-1.65009	-1.60357	-1.72232	-1.27421	-1.60506	-1.44843	-2.03346	-1.73752	-1.82631	-1.08517	-1.12766	-1.55184	-1.86149	-1.31108	-0.92458	1.24782	1.26076
12854	C96	1.5799	2.72678	3.76486	2.9471	3.20904	3.64524	0.16495	0.724501	0.0656958	0.182233	0.498293	0.0723548	1.19918	1.12085	1.12729	1.31704	0.843857	1.13046	2.30433	1.84927	1.57783	2.39862	2.38027	2.34874	2.10442	2.03745	2.14581	1.94087	1.93584	1.97107	2.38399	1.95788	2.09439	2.35956	2.30277	2.32555	7.03062	7.18365
12875	C112	2.58186	3.91269	2.69658	6.32659	13.0635	10.7616	0.834297	0.720752	0.252226	4.01092	6.51838	4.71668	-0.968374	-0.674277	-0.533534	-1.30586	-1.65638	-1.4731	-0.287514	-0.405266	-0.813734	-0.889169	-1.0928	-1.13563	1.37016	0.577865	0.468768	-0.577353	-0.425787	-0.267079	1.83556	1.52442	0.351442	0.160186	1.44674	1.26554	4.31561	4.03144
12875	C138	1.72029	1.78223	2.43465	7.64188	10.6395	20.2209	0.289991	0.252899	0.445616	1.18777	5.41976	8.05086	-0.772466	-0.638169	-0.339719	-0.363328	-0.106981	-0.252059	-0.222188	-0.606055	-0.25503	-0.0492549	-0.0617362	0.377815	2.05207	1.60264	1.43914	1.90818	1.77694	1.65595	2.90796	2.26299	1.47881	2.49128	3.2796	3.65811	5.36387	5.5343
12875	C154	6.47402	7.43101	10.4113	10.4154	10.3104	15.4046	0.481308	0.925463	0.665152	1.81558	4.05443	3.68339	-0.196805	-0.164957	0.0229112	-0.182753	0.0427478	-0.0762464	0.104737	-0.0717432	0.286141	0.665187	0.626235	0.487292	0.937931	0.442342	0.296037	0.642993	0.439909	0.801586	1.12379	0.601616	0.0111521	0.781726	1.47674	1.21586	3.666	4.04735
12875	C310	4.34742	6.50323	5.23201	6.71018	8.99705	8.2912	1.04791	0.314171	0.26359	1.84111	0.369344	2.05665	-1.04873	-0.957408	-1.04465	-1.56725	-1.83217	-1.47722	-0.660983	-0.783548	-0.776188	-1.00263	-1.13842	-1.02104	-0.125117	-0.520169	-0.545022	-0.855315	-1.18342	-0.941231	-0.309684	-0.301639	-0.204511	-0.189637	-0.830888	-0.148925	3.70066	2.70426
12876	C119	4.69914	7.19037	8.68333	7.62021	9.43376	7.56557	0.86546	1.08633	0.0728645	1.18148	2.16626	1.17707	-1.00141	-0.772012	-0.885428	-1.43559	-1.25964	-1.30559	-0.300078	-0.737052	-0.451696	-0.23712	-0.213154	-0.222005	-0.0284423	-0.411881	-0.391659	-0.602423	-0.569475	-0.471183	0.23995	-0.165293	-0.388179	-0.686136	-0.246117	-0.336421	3.56704	3.03599
12876	C199	5.72308	7.27241	13.1349	4.63401	5.86382	7.11714	1.60739	2.62402	1.86113	0.669475	2.58017	1.55045	1.65468	1.90589	2.29035	2.40796	2.55839	2.76347	3.14511	2.43637	2.24581	3.43506	3.67497	3.27596	2.17272	1.65197	1.85456	1.84267	2.05231	2.17931	2.93589	2.12106	1.83857	2.2964	2.53568	2.90181	6.03996	6.74109
12876	C242	3.17286	4.12481	7.37891	4.95486	6.19004	11.227	0.348881	0.398103	0.624279	0.486314	2.34657	0.92298	0.261012	0.243927	0.362986	0.49728	0.548833	0.626705	0.958031	0.733216	0.714755	1.77706	1.55334	1.59285	1.2027	0.992009	0.830951	1.22018	1.05385	1.09942	1.94635	1.22521	0.991311	2.13672	2.37061	2.23241	5.1761	5.62696
12881	C481	15.0332	15.7736	23.4395	22.0379	22.5574	28.5606	1.7088	1.63541	0.251994	3.03577	2.58954	2.50231	0.873637	0.972014	1.20921	1.1897	1.12031	1.32587	1.34869	1.13544	1.06933	1.76564	1.76413	1.73797	1.89555	1.42338	1.40807	1.776	1.71182	1.78693	1.86598	1.69999	1.53575	1.91965	2.17058	2.03276	3.66612	4.03168
12881	C583	10.1801	11.8954	19.2376	14.0564	14.7584	16.6689	0.909896	1.79521	2.92522	1.45357	5.63921	0.165943	-1.2549	-1.17883	-1.53328	-1.1584	-1.29295	-1.303	-0.822951	-1.15618	-1.20758	-0.296323	-0.622034	-0.187773	-0.878846	-1.09482	-0.835448	-0.74621	-0.696367	-0.676781	-0.185439	-1.11685	-0.951019	-0.558958	-0.583086	-0.584389	1.65752	2.36106
12891	C222	20.917	28.9942	30.1491	44.8395	50.9771	43.4892	2.08079	4.25768	0.734673	5.34849	5.30408	4.22371	2.22582	2.24213	2.31457	2.02543	2.02021	1.97833	2.82148	2.59177	2.40327	2.62327	2.6925	2.66978	3.45907	3.35991	3.33381	3.06159	3.11349	3.07917	3.57971	3.39018	3.28887	3.20206	3.32488	3.04424	4.4371	4.34624
12894	C398;C404	8.09568	10.7682	14.0583	14.2619	13.2709	20.507	1.54064	3.2321	1.01702	2.43523	3.47146	3.98523	-1.2453	-1.02861	-1.37213	-1.13464	-0.892969	-0.638816	-0.21006	-0.6593	-1.05223	-0.202431	-0.186704	-0.378503	-0.595902	-0.392539	-0.218971	-0.190822	-0.139101	0.126504	0.0641167	-0.523805	-0.557425	-0.00612795	0.556177	0.316389	2.49625	2.653
12909	C305	3.0885	5.5128	5.31934	7.45151	8.89444	10.6612	0.954712	1.1291	1.4452	1.21404	1.59746	5.35179	-3.15353	-2.97993	-3.33344	-3.41472	-2.45889	-2.46895	-1.81116	-2.29711	-2.28883	-1.77651	-2.50174	-2.27347	-1.47737	-1.65014	-1.4558	-1.61649	-1.99261	-1.9933	-1.25036	-1.75225	-1.32413	-1.58779	-0.460317	-1.49447	1.57042	2.52699
12912	C109	10.6646	9.04139	17.3858	4.63896	4.56794	5.11478	2.62469	0.935895	1.1137	0.965548	0.106583	5.89628	2.30938	2.52761	2.64339	3.19294	3.10322	3.03875	2.7297	2.50678	2.45651	3.41982	3.60326	3.4998	1.43068	1.78716	1.1301	1.99826	1.54045	1.72288	1.61702	1.56798	1.553	3.11724	-0.0334472	2.14359	5.87405	6.18924
12912	C193	16.0547	25.8005	36.7231	8.35642	5.57922	4.9449	1.68699	7.57977	5.76847	1.01718	3.26862	2.67556	3.79827	3.73788	3.6839	3.5836	3.49562	3.395	4.73934	4.19775	3.96325	4.77875	5.0452	4.60425	2.4077	2.82458	2.82061	2.49309	2.79887	2.69719	2.86044	1.18381	2.22831	1.95463	1.14567	2.64988	6.51246	5.99683
12912	C226	17.2383	56.6565	18.5997	13.8256	7.52765	12.3113	16.2538	22.0313	2.50537	3.02041	0.697207	0.570937	4.35008	4.5492	4.6481	2.36077	2.22398	2.30564	5.61206	5.28897	4.46771	3.45943	3.36201	3.72642	2.69485	2.72205	3.50528	3.1897	3.23722	3.17897	2.32698	2.24395	2.06191	2.8425	2.96344	2.95604	6.79698	5.08823
12912	C276	13.0356	37.6905	47.8912	10.9398	15.4755	13.8926	2.50663	12.5265	7.11947	2.36791	2.52314	1.50912	2.90102	3.10229	3.41718	2.64453	2.83445	3.07812	5.00609	4.49163	4.0863	4.90097	5.07508	4.64465	3.19556	2.9027	2.87458	2.57737	2.41992	2.49024	3.4943	3.18839	3.04867	3.02893	2.97416	3.26126	6.13648	5.73498
12912	C49	21.7429	22.2417	28.095	27.8724	40.465	37.0334	1.1645	1.94634	1.05318	6.79473	12.5346	3.26822	2.20942	2.18529	2.17445	2.14523	2.18043	1.98899	2.31311	2.16156	2.0654	2.47726	2.57798	2.49598	3.10253	2.39068	2.34659	2.38217	2.48119	2.33043	3.50682	2.70223	2.92124	2.76886	3.01578	2.9621	4.34446	4.35291
12913	C47	12.1541	15.1801	13.5775	17.2013	17.4182	14.883	1.64122	1.48735	0.528073	3.46423	3.44747	2.11599	1.44964	1.51794	1.44192	1.06986	1.24068	1.08536	1.77556	1.50705	1.5823	1.46866	1.51257	1.40078	2.11386	2.03685	2.02281	1.55299	1.66734	1.41796	2.11479	1.78332	1.56204	1.35705	1.76274	1.65959	4.45663	4.22614
12916	C116	8.72592	9.10066	17.8157	13.9637	12.7256	21.7721	1.2543	3.37865	2.93104	3.10766	2.62755	1.66645	-2.79697	-2.61082	-2.31797	-2.30439	-2.3393	-2.2417	-2.09721	-1.97866	-3.04771	-1.14575	-1.50552	-1.56501	-1.85442	-2.07548	-2.18126	-1.52619	-1.47577	-1.42821	-1.56863	-2.01684	-2.08705	-1.22301	-1.00332	-1.12194	0.655656	1.51106
12916	C271	6.09433	5.84722	13.0832	13.9615	14.1852	21.5431	2.48798	0.748279	1.13285	4.58734	5.05405	3.61387	-2.68822	-2.72217	-1.81051	-1.41683	-1.34285	-1.53345	-1.90623	-1.83546	-2.19448	-0.856763	-0.914364	-0.679364	-1.30467	-1.18078	-0.913333	-0.240593	-0.249001	-0.45014	-0.173749	-1.09028	-0.836444	0.089286	-0.383583	0.00233349	1.81518	2.41959
12918	C338;C341	6.84004	10.4792	7.86818	8.28984	13.9605	12.6794	1.76264	0.999214	0.837752	3.35111	4.03679	1.80745	-1.48449	-1.67253	-1.4208	-2.1761	-2.36288	-1.87215	-1.21322	-1.07997	-1.35494	-1.79112	-1.48333	-1.61396	-0.812071	-1.31539	-1.18517	-1.58059	-2.09661	-2.33509	-0.362265	-0.964541	-1.07985	-1.10872	-0.994483	-0.720048	2.54247	1.53424
12920	C119	11.0163	15.903	20.6151	14.3144	14.2426	16.3879	1.09758	2.32496	2.0478	0.727453	4.81938	1.72305	-0.380847	-0.555774	-0.348756	-0.274438	-0.137837	-0.212862	0.435633	0.0323179	0.165744	0.578385	0.731609	0.446915	0.0377157	-0.035106	-0.00241941	0.0819758	0.159023	0.115247	0.561776	-0.175076	-0.23024	0.212974	0.131369	0.419353	2.90836	2.81937
12920	C257	10.9981	22.8964	13.9545	14.9129	22.8271	12.5071	3.39515	0.846473	1.81635	4.93847	9.36124	5.41672	-1.38719	-1.50357	-1.3149	-2.62297	-1.97989	-1.8067	-0.730023	-0.752316	-0.651648	-1.56144	-1.21942	-1.4963	-0.81926	-0.963056	-0.940377	-1.74381	-1.8975	-1.61531	-0.11094	-1.05011	-0.98606	-1.77869	-0.953568	-2.01886	1.86257	0.968387
12929	C279	3.34232	4.74912	6.66221	4.93386	6.70615	5.65041	0.608055	0.933583	0.316958	1.12479	2.08648	0.532945	0.87603	1.03753	1.05314	0.60247	0.443041	0.568516	1.57175	1.19567	1.04338	1.79498	1.80245	1.6784	1.76976	1.51147	1.50503	1.19247	1.01748	0.955731	2.23016	1.6678	1.40632	1.40378	1.49214	1.66696	5.92908	5.40384
12944	C109	14.1724	17.6485	24.8241	14.9546	14.4154	17.4184	3.37062	3.73552	1.06881	3.02358	0.728979	1.85858	0.439071	0.349599	0.298722	0.941954	0.991082	1.00535	1.24594	1.08232	0.634027	1.40892	1.50138	1.52857	0.317752	0.658797	0.533133	0.883733	1.05014	1.0473	0.754226	0.719521	0.612731	0.933164	1.13402	0.838298	3.40341	3.57621
12944	C240	9.42587	15.2231	17.7199	11.4499	15.5478	11.9889	1.98962	1.46225	2.06489	3.40086	3.98713	1.00857	-0.301566	-0.36477	-0.323969	-1.14892	-0.716991	-0.632259	0.261678	0.0690085	-0.000228043	0.266242	0.514564	0.206983	0.214336	0.0544825	-0.111291	-0.388835	-0.76165	-0.811698	0.530772	-0.137319	0.0283592	-0.37735	-0.173114	-0.152762	3.00269	2.64895
12960	C56	7.6801	7.67955	15.5907	13.7099	13.3048	17.2892	1.35103	1.07901	1.73203	1.4767	1.82383	2.56552	-1.85584	-1.96441	-1.84812	-1.54157	-1.57917	-1.31745	-1.62092	-1.5156	-1.91706	-0.851855	-0.589557	-0.547402	-0.796395	-1.00573	-1.08923	-0.718326	-0.704892	-0.775849	-0.775775	-0.770254	-1.12899	-0.753396	-0.325244	-0.462609	1.49624	2.54037
12960	C955	7.41492	10.6821	8.46871	8.90441	12.9733	8.2463	2.11918	1.84974	0.686189	2.2486	3.28573	0.195955	-0.647588	-0.465082	-0.55726	-1.38596	-1.28958	-1.17257	-0.120828	-0.49306	-0.565057	-0.620815	-0.854236	-0.708837	-0.184814	-0.585494	-0.369262	-1.04521	-1.08901	-0.659718	0.261926	-0.163204	-0.436628	-0.739077	-0.754912	-0.805086	3.21494	2.45256
12964	C55	23.911	27.1707	30.4826	42.9175	50.8526	55.5613	3.52768	2.01147	2.28055	3.47238	9.08902	5.63781	2.47931	2.66075	2.8111	2.66224	2.66607	3.07595	3.02924	2.87024	2.83136	3.15721	3.12037	2.95106	3.63532	3.45521	3.42606	3.68509	3.52435	3.69272	4.08848	3.75296	3.60221	3.88008	4.10525	3.84159	4.69276	4.88755
12965	C137	9.30814	12.0511	24.5361	11.6623	10.5959	14.6614	2.01335	2.76643	0.903734	2.31348	5.39412	4.72323	-1.78976	-1.80906	-1.3631	-1.08397	-1.13363	-1.21964	-0.756643	-0.907042	-1.41809	0.00622215	0.0475225	-0.0582993	-1.16767	-1.19362	-1.43663	-0.771784	-0.71393	-1.16382	-0.488659	-1.4182	-1.73192	-1.06536	-0.907801	-0.260058	1.83417	2.21683
12965	C215	9.97918	13.2386	17.3928	13.003	14.7862	13.5709	0.856777	1.57957	0.589399	1.64471	1.82378	2.5492	0.0871485	0.121857	0.189664	-0.188053	0.0609627	0.0321072	0.641254	0.308241	0.425623	0.799712	0.89697	0.859658	0.708021	0.413524	0.55009	0.279665	0.222131	0.421357	0.806677	0.58447	0.462476	0.292578	0.785954	0.40388	3.63581	3.11529
12965	C255	11.6261	18.9716	16.8015	16.0138	20.1793	16.0656	3.03717	2.72825	1.22223	3.89363	4.19468	3.22622	-0.390163	-0.197269	-0.211746	-1.05137	-0.901413	-0.813271	0.323552	-0.0863903	0.0996382	0.0208622	-0.026829	-0.182971	0.398128	-0.0624517	0.0336092	-0.487075	-0.377864	-0.29789	0.521089	-0.029032	0.111845	-0.433327	-0.0974158	0.147943	2.7432	2.27751
12965	C279	6.09328	8.98479	16.4582	6.27659	3.84823	5.11857	0.970002	1.88336	0.691545	0.843242	0.619727	0.451035	0.385701	0.478005	0.542225	0.576982	0.930163	0.87832	1.48965	1.19844	0.888405	2.10361	2.09798	1.99465	0.648403	0.570711	0.463584	0.757133	0.994666	0.613463	0.197394	-0.0245371	-0.26623	0.387708	0.249533	0.504023	4.64103	4.69605
12965	C354	7.74758	10.5177	15.2399	10.3434	4.45558	2.99531	0.49611	1.46246	0.616249	1.01	2.95261	5.91318	-0.107439	0.102383	0.157074	0.134242	0.107239	0.0496577	0.661957	0.605488	0.277129	1.00437	1.11493	1.0304	0.669989	0.576244	0.597978	0.387583	0.35457	0.358152	-0.911308	-1.43862	0.177112	-2.48859	-2.07911	0.676167	3.88257	3.64537
12965	C508	9.57018	15.3649	17.1581	9.84385	12.5302	10.0952	1.72105	1.52934	0.712	2.51025	3.68549	1.66028	0.978607	1.06927	1.29731	0.836521	0.629897	0.686963	1.74095	1.45381	1.60359	1.69979	1.75698	1.81933	1.43482	1.25291	0.902819	1.02126	0.700138	0.430676	1.75152	1.01658	1.14754	0.974806	0.769625	1.23599	4.55521	4.04826
12967	C138	13.1747	14.5255	24.3354	12.1365	16.8711	13.4542	2.51642	1.40747	0.996926	3.06594	4.6692	2.2156	-1.55004	-1.42005	-1.12154	-0.885206	-0.856126	-1.04873	-0.92504	-1.17203	-0.921314	-0.195368	-0.283495	-0.306113	-0.65491	-1.42791	-1.31122	-1.41724	-1.28475	-1.49618	-0.842026	-0.383348	-1.14512	-1.14396	-0.871154	-1.33488	1.87173	1.68269
12967	C174	4.0566	5.68529	6.97459	5.45749	5.74932	6.30764	0.608284	0.80185	0.807928	0.640488	3.96006	0.401297	0.176311	0.332102	0.25438	-0.238611	-0.0596642	-0.0335522	0.731741	0.327249	0.617384	0.802915	1.03585	0.722237	0.696667	0.463308	0.639948	0.25317	0.361571	0.584104	1.50903	-0.0913246	0.307144	0.6051	0.736115	0.784761	4.92363	4.46719
12967	C204	8.7172	12.9685	15.6687	11.7293	13.3763	13.8823	1.17369	0.796404	3.37024	1.9777	5.10865	3.36574	-1.62421	-1.79414	-1.47337	-1.73143	-2.06587	-1.76136	-1.0957	-1.26878	-1.14148	-1.15181	-0.569379	-0.966161	-1.0068	-1.42414	-1.12815	-1.58355	-1.18109	-1.55755	-0.575209	-1.18726	-1.6095	-1.48638	-0.936743	-0.788131	1.9219	1.63462
12979	C1697	5.91778	8.68483	9.2586	9.32814	11.5222	12.4275	0.693334	0.0983209	0.84745	1.89932	4.10373	2.72021	-1.66419	-1.33522	-1.71586	-1.64967	-1.53597	-1.79316	-1.05343	-1.08114	-1.05213	-1.09478	-0.981566	-0.83347	-0.480554	-0.850251	-1.11994	-1.10103	-0.98164	-1.22145	-0.122255	-0.983206	-0.857697	-0.927568	-0.395141	-0.313083	2.36486	2.56138
12979	C2022	10.903	17.2864	15.0374	14.624	13.3302	14.2287	2.9006	1.59753	2.83843	2.79194	7.01924	2.64826	-2.19017	-1.81838	-1.9683	-2.66243	-2.40018	-2.76082	-1.48528	-1.70927	-1.71083	-1.54991	-2.06845	-1.89026	-1.40724	-2.04248	-1.99565	-1.84827	-2.07799	-1.88697	-1.25975	-2.44147	-2.32898	-2.15594	-1.95482	-1.63711	1.07492	0.719401
12979	C416	2.29654	3.40057	4.73679	5.28579	10.4931	13.5003	0.978432	0.998311	0.606008	2.98737	6.6418	0.23641	-3.33148	-3.06207	-2.32623	-2.95932	-2.98604	-1.92295	-2.08555	-1.82576	-2.68378	-1.91819	-1.54809	-1.69441	-0.548066	-1.67998	-1.89004	-0.908055	-2.40463	-1.94136	0.301422	-0.906147	-1.11361	-0.226563	-0.180388	-0.220723	2.58832	2.77111
12979	C731	6.1796	5.91389	16.8685	10.2458	8.50166	14.599	1.85711	1.17914	1.18995	2.29082	1.44358	1.53206	-1.51514	-1.32174	-1.53461	-0.782469	-0.596317	-0.705514	-0.855878	-1.13431	-1.42793	0.448817	0.414692	0.254824	-0.789773	-0.586195	-0.49675	-0.128076	-0.114255	0.0359379	-0.348101	-0.719141	-0.779964	0.216457	-0.0098155	0.286319	2.57568	3.30508
12989	C158	11.4946	16.2893	21.1086	15.0727	17.0746	16.6416	1.51752	2.62559	2.25644	2.12714	2.64004	2.94326	-0.684065	-0.825017	-1.02741	-1.17089	-0.926528	-1.12875	-0.371186	-0.271739	-0.729502	-0.116861	0.081704	-0.215545	-0.281184	-0.421043	-0.628822	-0.618679	-0.592513	-0.874511	-0.143971	-0.494561	-0.530118	-0.571024	-0.561865	-0.146936	2.32834	1.99272
12989	C72	12.2201	21.6609	19.9272	13.0925	12.3033	12.1139	2.79882	0.546897	4.08245	3.04005	0.571744	2.63823	-0.895758	-0.575158	-0.41314	-1.3068	-0.656534	-1.0727	0.0361071	-0.034853	0.0162077	0.0872471	0.0433978	-0.474256	-0.204921	-0.561064	-0.694859	-1.03351	-0.992064	-0.836773	-0.888511	-0.76691	-0.775256	-1.13715	-0.518142	-0.842521	2.69297	1.73234
12993	C213	6.45177	7.92982	15.2684	12.1039	9.57063	19.4604	1.92712	1.13007	1.04972	2.89816	1.30874	0.570944	-2.53985	-2.38046	-2.24932	-2.21472	-1.65047	-1.56253	-1.58037	-1.85831	-1.96721	-0.903355	-0.92202	-0.744946	-1.56472	-1.32823	-1.54912	-0.952068	-0.7458	-1.01118	-1.36726	-1.46737	-1.75729	-0.459211	-0.522286	-0.538864	1.42109	2.28812
13002	C309	9.35686	12.7521	11.8067	12.5477	14.9388	13.2149	1.99778	1.46621	0.571059	2.99018	3.5273	0.806862	1.72299	1.86202	1.9043	1.29598	1.25947	1.31092	2.18883	1.88527	1.94364	1.83805	1.87459	1.97172	2.4654	2.15503	2.16197	1.77116	1.61959	1.72251	2.60112	2.0532	2.0484	1.97694	2.04464	2.15046	5.13906	4.81516
13002	C341	4.5109	4.46662	8.14063	4.18492	4.41089	9.53339	0.348633	0.675432	3.40635	1.18687	1.13605	0.892534	3.22144	3.40578	3.27455	3.44852	3.52346	3.36075	3.23658	3.23882	3.59916	3.64252	4.80838	4.22154	3.6679	2.91057	2.51267	3.53072	3.46667	3.49669	3.73723	3.11727	3.16572	4.36108	4.39197	4.60293	7.84187	7.84385
13002	C365	12.4818	20.6938	17.3336	18.5471	25.7949	19.006	4.01686	2.35441	0.115729	5.85509	4.19197	2.48044	-0.513339	-0.723216	-0.385983	-1.21135	-1.24738	-1.51122	-0.0717352	-0.143924	-0.392453	-0.455793	-0.468996	-0.450217	0.134881	-0.0741611	0.0577853	-0.760413	-0.680921	-0.841446	0.36939	0.0359575	-0.0598072	-0.439532	-0.116396	-0.420408	2.39347	1.74658
13002	C431	5.44438	7.38819	7.33239	5.12204	5.8561	3.82213	0.821579	1.45055	1.47531	0.825013	1.77955	0.361228	3.30181	3.46042	3.55551	2.98189	3.15483	3.14667	4.00367	3.46285	3.6554	3.65497	3.99691	3.43724	3.41871	3.3872	3.33039	2.86577	3.12226	2.94849	3.81625	2.98354	3.31628	2.8462	2.59517	2.82801	7.83114	7.10074
13009	C513	6.28055	6.05247	11.4376	9.39264	7.35206	20.119	1.27042	0.965512	0.349565	1.4574	2.13897	5.36335	-2.36402	-2.47747	-2.05593	-1.83438	-1.73319	-2.12604	-2.38504	-1.92567	-2.14491	-1.20864	-1.20738	-1.28505	-1.69389	-1.54806	-1.86658	-1.28313	-1.31409	-1.40144	-1.45273	-1.89223	-2.26879	-0.653517	-0.00913309	-0.594091	1.65757	2.13134
13017	C131	30.5164	32.5228	28.6193	52.0909	56.9813	42.4468	9.13446	7.13143	3.49701	23.2148	5.2524	7.82202	-0.961994	-1.06734	-1.10811	-2.11495	-1.59156	-1.66864	-0.994914	-1.5895	-1.3963	-1.33998	-1.69287	-1.50124	-0.24063	-0.0663071	0.0120864	-1.18797	-1.63337	-0.76776	-0.658397	-0.392095	-0.503103	-0.994337	-1.17054	-0.66322	0.0191002	0.568049
13017	C131;C140	20.1248	19.6009	25.4164	37.445	44.3955	41.8191	3.00646	4.92603	4.173	2.47121	6.09752	2.72522	-1.1361	-1.21461	-1.59549	-1.09796	-0.994544	-1.41439	-0.896383	-1.39785	-1.54647	-0.645985	-1.0079	-1.0623	-0.19036	-0.469769	-0.302547	-0.377949	-0.380999	-0.356671	0.00552222	0.0302108	-0.337956	-0.28343	-0.0952807	-0.182265	0.886741	1.25481
13017	C184	8.83214	7.76281	7.7315	27.6849	39.8702	33.9122	0.914242	1.77745	2.98546	5.48502	14.153	4.8279	-0.0879858	-0.26319	-0.300974	-0.345279	-0.55323	-0.25529	-0.132629	-0.620223	-0.708677	-0.130202	-1.20421	-0.144607	1.76407	1.49234	1.46609	1.20291	1.1038	1.05444	2.38292	1.83103	1.40649	1.44135	1.8481	1.63049	3.30375	3.09645
13017	C231	3.67305	4.59931	5.7957	6.06088	4.1295	9.38414	0.676085	0.584148	0.0835942	1.32839	1.97708	1.46276	1.57078	1.70428	1.46836	1.44845	1.24213	0.911364	1.88259	1.74787	1.51556	2.0537	2.02606	2.06694	2.61916	2.08652	2.12389	2.06713	2.09251	1.69146	1.58256	0.880195	2.21691	2.4845	2.81779	2.93015	6.40751	5.90804
13017	C437	2.21952	3.23986	2.64702	4.13951	5.36759	4.55829	0.625058	0.48254	0.13017	0.694779	1.51691	0.351959	-0.662778	-0.0126908	0.332071	-0.595484	-0.33841	-0.306184	0.510558	0.234202	0.100554	-0.00984787	0.0611452	-0.0806713	0.981143	0.730741	0.786892	0.50074	0.38728	0.425011	1.39246	1.06489	0.573006	0.653674	0.875912	0.793416	5.04448	5.41492
13017	C55	4.03437	3.9819	6.44198	11.9225	14.1863	22.41	0.308013	0.801182	0.828141	2.45688	8.80853	6.33434	1.42757	1.41134	1.19693	1.3358	1.51139	1.29647	1.65478	1.25528	1.12303	2.24385	1.917	1.95439	3.41267	2.71267	2.69856	3.0392	2.81993	2.87612	4.03625	2.89737	2.59837	3.4081	4.22449	3.87834	5.86191	6.12761
13017	C592	2.81401	3.7586	3.0206	4.51285	5.27473	4.03332	0.583213	0.0709884	0.340024	1.11675	1.47077	0.340622	0.839848	0.81428	1.01951	0.360364	0.28593	0.504835	1.08624	1.04149	1.03737	0.889461	0.765287	0.564257	1.71867	1.47429	1.67752	1.01401	1.13173	0.897024	1.97108	1.35964	1.30108	1.05829	1.29002	1.12209	6.26049	5.31689
13017	C66	15.7573	15.512	17.1894	27.5231	41.4355	50.0762	1.64529	2.7314	2.96264	4.38569	11.683	6.27262	-0.132444	-0.205015	-0.345196	-0.549033	-0.348984	-0.42799	-0.380095	-0.594872	-0.0972848	-0.0431095	-0.509681	-0.0750514	0.816808	0.336988	0.190456	0.429791	0.625482	0.41953	1.48778	0.768068	0.924349	1.15006	1.5112	1.33871	1.76053	2.90173
13017	C721	5.23279	6.57343	5.85016	9.16462	9.95207	8.10388	1.22218	0.306688	0.335897	1.08623	2.41789	2.43343	0.847478	1.05947	0.935227	0.295853	0.535805	0.280525	1.05461	0.989804	0.919964	0.891827	0.728216	0.839822	1.49783	1.72095	1.58872	1.36907	1.34825	1.28051	1.58679	1.93271	1.23992	0.899658	1.24302	1.7276	5.23818	4.59249
13017	C77	24.5938	12.8795	19.1985	45.6415	45.4966	53.4744	4.60659	4.11923	4.80705	4.48376	15.3504	3.55007	4.45293	4.33829	3.73033	4.37082	4.30429	3.93742	3.73908	2.96415	3.06418	4.06263	3.38522	4.04729	5.01343	5.23476	5.05285	4.93227	5.26916	4.98392	5.49787	5.22334	4.50824	5.25189	5.41798	5.25884	6.2801	6.1452
13017	C80	10.7975	9.75402	17.1433	20.5058	20.9884	30.5398	1.68093	1.39315	0.846167	2.20829	4.71877	3.97241	1.61876	1.8496	1.36421	1.98568	1.93576	1.69055	1.7969	1.38538	1.6001	2.41437	2.47555	2.33318	2.47243	2.59194	2.54499	2.87668	2.7766	2.73389	3.03833	2.63496	2.42565	3.05415	3.24008	3.42802	5.02546	4.87851
13017	C95	9.1826	9.2603	13.9749	14.1963	17.785	23.0428	1.04236	1.26786	0.9737	2.38185	8.97925	4.20822	1.07817	1.21756	1.13657	1.38659	1.43231	1.46886	1.4669	1.35523	1.07437	1.99483	1.79459	1.88819	2.28564	1.80262	1.60376	2.04167	1.93511	1.82248	2.96236	1.98688	1.77185	2.39581	2.8933	2.55296	4.6853	4.77796
13027	C214	3.6214	4.12984	6.16046	7.18982	8.12478	8.32137	0.391217	1.07986	0.795014	0.874678	1.47929	0.918023	-1.22257	-1.35647	-1.44226	-1.40081	-1.66529	-1.56248	-1.11775	-1.6983	-0.940274	-0.480563	-0.700593	-0.844306	-0.256391	-0.446865	-0.274382	-0.436907	-0.578894	-0.719977	0.0101665	-0.386894	-0.450863	-0.347709	-0.31209	-0.0643156	3.31478	3.37655
13030	C110	17.7465	26.3896	47.6158	34.3959	48.1315	54.1216	1.42753	4.43265	5.4809	1.68472	2.35735	7.02571	1.12664	1.30652	1.18612	1.05213	0.972426	1.17373	1.94568	1.71879	1.46163	2.74465	2.44927	2.48659	2.05707	2.14365	1.98541	2.11212	2.18474	2.06282	2.49312	2.61299	2.62103	2.95182	2.66538	2.61761	3.53599	3.72533
13041	C110	8.4099	11.5017	14.1801	12.2462	15.4569	18.8619	1.57329	1.47198	0.554336	2.06337	2.55834	4.09781	0.544237	0.857727	1.10821	1.04951	1.09665	1.36622	1.65846	1.38563	1.32226	1.70073	1.75815	1.81352	1.85418	1.15643	1.36	1.68527	1.57805	1.64163	2.12344	1.87039	1.65172	1.84763	2.47327	2.18632	4.19533	4.95573
13041	C141	4.24329	5.81254	10.0671	7.14585	7.3884	16.1706	0.748962	0.804301	0.428254	1.18002	1.36067	4.83336	-0.680666	-0.299127	-0.165464	-0.155509	-0.0343359	0.1017	0.0854663	0.463152	0.196631	1.05174	1.09633	0.974408	0.742984	0.0970311	0.401452	0.715015	0.589415	0.732223	0.88471	0.466687	0.432132	1.1869	1.96569	2.02106	3.88828	4.81793
13041	C171	3.96973	8.01198	4.33223	7.06092	11.793	12.856	1.60881	0.866053	0.315396	3.03755	4.90399	4.26182	-1.02906	-0.933634	-0.741967	-2.3131	-1.79017	-1.57723	-0.269472	-0.567476	-0.316267	-1.35552	-1.30285	-1.156	0.131111	-0.193388	-0.0463822	-1.35541	-0.942571	-0.993607	0.783646	-0.211867	-0.0519012	-0.303637	0.572274	0.624777	3.16243	3.35215
13041	C200	3.19439	5.73584	3.80737	4.74933	8.07092	6.65164	1.49785	1.43028	0.0558904	2.46469	3.33487	1.17313	1.27173	1.32693	1.25348	0.0590759	0.13731	0.0621732	1.90022	1.47274	1.21577	0.96108	0.91927	0.934746	2.26937	1.6056	1.41971	0.87355	0.802218	0.573327	2.62213	1.88343	1.56137	1.53178	1.68484	2.01322	6.45936	4.8475
13044	C78	4.77514	4.98347	7.91198	5.99844	8.00256	7.01783	0.816673	0.489354	0.847512	1.07421	3.51872	0.520613	0.622789	0.812013	0.819891	1.18712	1.25448	1.05888	1.17966	0.94685	0.935896	1.69629	1.83807	1.52871	1.73918	1.27935	1.14244	1.12859	1.26857	1.17131	2.34535	1.46313	1.30386	1.45137	1.63558	1.45707	5.3408	5.35422
13052	C305	8.72935	13.2471	16.4812	14.344	14.0892	14.1505	0.923435	2.74373	0.367227	2.08827	3.12593	1.53502	-1.17821	-1.60792	-1.4583	-1.35265	-1.4609	-1.50695	-0.512297	-1.07797	-0.887018	-0.51823	-0.475476	-0.53815	-0.479815	-0.583959	-0.897511	-0.575526	-0.682789	-1.04635	-0.419697	-0.737606	-1.05324	-0.916805	-0.642607	-0.632326	2.25806	1.92292
13052	C390	12.8741	15.418	20.7457	18.9211	24.5303	21.7119	0.993274	0.996981	1.91454	3.60732	4.50815	1.76491	-2.06474	-1.91941	-1.96498	-1.80217	-1.87291	-1.75618	-1.57767	-1.7462	-1.5859	-1.33873	-1.21282	-1.07363	-1.17092	-0.952992	-1.62569	-1.32387	-1.31318	-1.6606	-0.762997	-1.28187	-0.855055	-1.23341	-1.01326	-1.1815	1.09193	1.02951
13052	C424;C429	9.3406	12.0843	13.9415	12.5463	16.2406	14.1651	1.39688	2.7393	0.755249	2.51273	2.31475	1.18721	-2.28165	-2.31869	-2.12899	-2.67664	-2.51105	-2.61615	-1.7101	-2.11215	-2.32972	-1.8066	-1.93554	-1.79104	-1.62499	-1.83352	-2.46652	-2.04712	-2.15946	-1.84752	-1.40079	-1.68977	-1.78196	-1.9547	-1.71424	-1.79539	1.21958	0.776714
13052	C514	7.52011	11.2985	12.88	10.4308	11.1867	10.0694	1.75698	1.16228	0.880186	1.33088	1.89491	0.687761	-1.7039	-1.70873	-1.39278	-1.68127	-2.15745	-2.32113	-1.07789	-1.357	-1.28584	-0.944351	-1.0744	-1.13497	-1.12148	-1.37004	-1.18677	-1.54737	-1.5722	-1.33526	-1.07206	-1.5457	-1.14598	-1.31707	-1.51336	-1.38875	2.49587	1.31525
13052	C639	9.56495	11.5151	14.4639	13.0817	13.8686	14.5471	1.08447	1.93686	1.71955	4.37574	4.32082	0.651084	-1.81515	-1.61809	-1.61261	-1.84634	-1.83558	-2.05319	-1.57398	-1.73957	-1.27383	-1.0132	-1.25306	-1.33433	-0.687359	-0.966108	-1.31532	-1.62454	-1.71998	-1.75732	-0.806724	-1.31467	-1.6611	-1.19037	-1.25728	-1.12811	1.73389	1.44466
13058	C203	2.44984	3.39925	3.99771	4.66313	5.38526	6.00395	0.270589	0.622182	0.413146	0.949915	1.28609	0.566791	1.31556	1.2395	1.44004	0.991305	1.0992	1.29376	1.98237	1.64093	1.48398	2.10338	1.84894	1.85683	2.63252	2.22328	1.97856	2.05817	2.20443	1.85407	2.73386	2.23978	2.12503	2.36765	2.56706	2.63464	6.54163	6.6205
13058	C257	9.21245	13.5245	17.2694	13.6591	13.5607	20.2541	2.08897	1.61938	1.46554	1.58823	4.21466	1.45326	-2.00532	-1.51879	-1.60266	-1.36111	-1.31646	-1.01698	-0.76383	-0.876673	-1.10841	-0.706834	-0.509063	-0.475091	-0.722986	-1.16075	-0.911929	-0.816308	-0.757943	-1.04215	-0.465708	-1.3331	-0.93852	-0.365337	-0.415973	-0.219686	1.73291	2.20719
13058	C272	9.00185	15.714	9.51682	11.1875	17.3824	11.3209	2.7653	2.47455	2.06576	5.72516	7.951	1.80888	-1.54497	-1.5102	-1.35896	-2.25798	-2.39333	-2.08704	-1.0034	-0.853183	-1.30838	-1.49226	-2.12309	-1.72012	-0.680398	-1.12298	-1.01266	-2.01601	-2.65411	-1.78473	-0.264421	-1.49388	-0.969933	-1.7649	-1.30382	-1.51543	1.69952	1.53026
13060	C113	6.20451	10.2239	14.1235	6.24589	5.43105	6.98455	0.967784	1.97456	0.93694	1.35343	2.34059	0.69695	2.91858	2.65986	3.293	2.89841	2.8013	2.91195	3.91056	3.6354	3.35726	4.20895	4.04532	4.0474	3.31829	3.10692	3.13557	2.64916	2.80623	2.52446	3.34872	2.28317	2.5334	2.98031	3.02958	3.24421	6.95468	6.8941
13060	C128	4.41093	5.08934	9.17453	5.50244	5.66385	5.17888	2.03985	4.80655	1.10862	2.37256	2.79936	2.68443	2.21039	1.31081	2.48182	1.34931	1.3638	1.05895	3.03378	1.03375	1.43919	2.69405	2.85598	2.50717	2.6219	2.39763	2.02166	2.31381	0.455819	1.87819	1.93978	1.35047	2.67938	2.0057	1.03663	2.53988	6.18233	6.08157
13060	C213	11.1284	14.1198	15.6231	13.3526	15.076	14.3244	0.999033	0.427069	0.826496	1.97555	2.68373	1.01325	0.405912	0.530749	0.605195	0.228242	0.5432	0.464488	0.851684	0.764818	0.802818	0.995372	0.998873	0.862951	1.01322	0.837619	0.856488	0.529773	0.465443	0.652512	1.17855	0.812981	0.711393	0.791898	0.749259	0.940419	3.66294	3.59836
13074	C160	8.12479	11.5904	14.6828	9.61763	7.48838	10.8005	0.525803	2.23251	0.825333	0.959804	2.53744	1.8384	0.0239613	-0.0212327	0.109693	0.0481337	0.119883	-0.137729	0.7695	0.214685	0.624743	0.878839	0.957931	0.795751	0.0688813	0.12579	0.25012	0.33494	0.403238	0.419845	0.413867	-0.273218	-0.422325	0.460318	0.667916	0.175206	3.67783	3.61279
13074	C331	15.2976	21.2988	15.0459	15.635	25.4806	13.1974	3.04636	1.74827	3.6884	4.93889	5.89923	3.10992	-2.47187	-2.80633	-2.53515	-3.08994	-3.07696	-3.0208	-2.4591	-2.37997	-2.22905	-2.69	-3.28775	-2.59458	-2.22141	-2.40622	-2.69525	-3.34551	-3.08937	-3.05445	-1.75389	-2.1429	-2.39544	-2.91413	-3.45128	-2.77428	0.0496666	-0.299433
13074	C70	9.7564	16.7379	14.6428	8.34255	6.23344	9.89237	3.66614	6.32077	1.06942	1.56659	1.9602	2.95165	-0.355981	0.475995	1.11716	0.160089	0.23668	0.254647	1.64472	0.979245	0.656416	0.960603	0.964677	0.776341	0.451171	-0.320899	-0.131764	0.219856	0.125603	0.18946	-0.169644	0.0467427	-0.871762	0.145431	0.788907	0.0698598	4.19534	3.14921
13075	C50	9.48534	10.9535	16.4942	13.6319	12.4346	19.9165	2.33748	0.401041	0.668738	2.56561	3.36672	0.202023	-1.29716	-1.36449	-1.02313	-0.701421	-0.697712	-0.491945	-0.754309	-0.749355	-0.661402	-0.0985818	-0.199423	-0.095356	-0.366866	-0.722679	-0.743685	-0.0888261	-0.35013	-0.164355	-0.16066	-0.517697	-0.937809	0.127852	0.156682	0.138108	2.27145	2.66624
13082	C380	9.22259	12.7527	11.5055	11.1713	12.2976	12.6503	2.60432	3.33166	0.253382	2.39452	3.47494	2.05672	-0.558944	-0.51211	-0.381982	-1.34906	-1.12271	-1.12676	0.0178934	-0.458307	-0.682708	-0.55055	-0.529658	-0.488335	-0.335702	-0.206939	-0.34571	-0.696176	-0.868215	-0.939478	-0.0246698	-0.825746	-0.429957	-0.669448	-0.244172	-0.244371	3.00348	2.19003
13088	C133;C138	13.0099	17.8566	16.9635	18.9009	22.6273	20.0382	2.08797	1.35111	1.0082	1.25474	6.55751	3.13066	-1.08077	-0.964338	-0.904011	-1.41673	-1.25449	-1.44931	-0.625593	-0.842127	-0.696542	-0.895778	-0.738296	-0.752272	-0.757735	-0.481269	-0.611762	-0.705511	-0.647464	-0.63281	0.0592321	-0.676303	-0.522379	-0.495253	-0.359967	-0.810151	2.11955	1.40854
13088	C227	35.268	31.7215	84.4162	103.713	81.7236	66.1307	6.21438	8.64192	16.1433	10.1491	3.95946	13.329	4.44641	4.18308	4.36408	4.36521	4.11765	3.69327	4.45302	3.73673	3.9364	5.55437	5.13041	5.67755	5.65947	5.89902	5.73215	5.68605	5.93908	5.5909	5.37915	5.35688	5.48601	5.12185	4.80111	5.38277	5.90909	5.48795
13088	C528	35.2006	34.1656	79.8878	102.083	72.9716	76.3788	7.26781	6.47606	9.58884	10.2061	4.6248	17.5763	3.53743	2.83449	3.32095	3.70734	3.53076	3.19409	3.56391	3.3555	3.01395	4.71176	4.36779	4.5301	5.02712	4.6961	4.79152	5.05816	4.8141	4.95447	4.29853	4.45541	4.46379	4.29694	4.28837	4.82993	4.7601	4.9609
13088	C862	31.9584	35.1791	69.2297	91.1258	64.5248	54.363	2.20352	13.7633	13.4362	9.40247	15.698	8.67044	4.06959	3.86495	4.00494	4.00091	3.79696	3.94623	4.65866	3.93757	3.66112	5.30678	4.74475	5.13585	5.30113	5.65974	5.58207	5.28947	5.45131	5.46985	4.54186	5.24114	5.09976	4.63538	4.54225	4.96345	5.43155	5.75444
13090	C215	8.90004	11.5918	15.3811	9.12661	9.39712	8.90085	0.821129	2.66421	1.33413	1.29734	1.23282	0.624746	1.0582	1.03991	0.926848	0.881331	0.746469	0.761709	1.6413	1.11576	1.09383	1.63107	1.83222	1.61177	1.12124	1.16548	1.06112	0.719572	0.8717	0.692951	1.19106	0.870098	0.881296	0.942474	0.78557	0.979583	4.28919	4.49572
13090	C80	7.83723	12.6574	40.5999	16.9404	14.6382	25.108	5.38597	3.28726	4.04192	4.90949	2.72036	4.95642	-0.979526	-1.14435	-0.786354	-0.0286848	-2.15594	-2.43956	-0.164323	-0.796536	-0.731652	1.0184	1.27727	1.05631	-0.42083	-0.536502	-0.48163	0.117047	0.431399	0.0283918	-0.122581	-0.659734	-0.280929	0.301242	0.237739	0.733	2.09973	2.73582
13109	C847	5.50582	7.35716	8.20715	8.14186	7.63463	7.04621	1.12926	0.651638	0.503085	0.956696	2.39205	0.971884	-0.321931	-0.452142	-0.0252172	-0.695671	-0.636873	-0.755895	-0.0899528	-0.173417	0.074078	0.0964143	0.18218	0.00531194	0.262392	0.115288	0.26418	0.0597901	-0.0204061	-0.182577	0.465602	-0.218834	-0.27583	0.0948309	-0.221034	-0.249994	4.09503	3.30819
13126	C188	8.93953	13.6976	19.5351	46.0699	70.155	48.2345	1.74226	2.79527	2.93334	12.2356	14.2701	5.83729	1.63645	1.44358	1.73919	1.11066	1.18711	1.13222	2.30649	1.77419	1.89089	2.55362	2.26046	2.69392	4.13072	4.08504	4.00613	3.49402	3.5709	3.15571	4.64742	4.07605	4.31796	3.83332	3.96827	3.61839	4.8718	4.84525
13126	C27	17.9816	22.5162	30.126	95.5168	107.536	94.0165	3.95079	3.99739	4.21342	12.0563	11.5677	0.935134	2.97092	2.8572	2.71474	2.61487	2.24611	2.17873	3.19265	2.70677	2.86519	3.38329	3.11871	3.52276	4.87177	5.25661	5.16881	4.82008	5.03784	4.88288	5.33988	5.03559	5.15649	4.98563	4.99667	4.96818	5.30254	4.84247
13126	C68;C83	9.99399	16.1975	14.5906	30.5049	46.7119	27.5492	4.16882	2.32219	1.10607	9.45755	5.24154	5.41234	-0.664884	-0.611784	-0.74299	-2.09671	-1.61888	-1.47061	-0.398975	-0.362348	-0.751701	-0.704667	-0.72837	-0.532165	0.960316	0.688782	0.728433	-0.0361632	0.0139709	0.0982354	1.1915	1.00692	0.872625	0.280132	0.536188	-0.0306187	2.37278	1.87086
13129	C128	11.9377	18.3187	15.6094	13.7384	19.5917	13.3867	3.81705	3.58283	1.11261	4.28928	7.08204	0.712571	-0.927033	-0.862624	-0.683257	-1.69966	-1.67082	-1.50334	-0.531984	-0.927196	-0.36082	-0.958666	-0.78064	-0.77341	-0.442972	-0.771862	-0.71564	-1.4502	-1.40701	-1.34294	0.0276308	-0.688404	-0.86845	-0.972895	-1.11469	-1.08997	2.22334	1.46054
13129	C19;C24	4.6148	5.893	7.98466	7.59726	10.2073	13.9901	0.213126	2.60276	1.47599	1.50722	5.78886	3.00237	-0.633551	-0.67665	-0.573269	-0.631037	-0.510191	-0.681938	0.373638	-0.735018	-0.433731	0.421054	-0.115068	0.213587	0.589798	-0.0521044	-0.112298	-0.0183512	0.0874946	0.114099	1.32251	0.291312	-0.0313675	0.625975	1.24757	1.07333	3.82528	3.81436
13129	C37	7.87168	10.1777	9.95412	10.6625	13.6223	6.28561	2.34526	2.38131	2.19152	4.02651	3.91931	0.46628	1.33415	1.3853	1.06629	0.618226	0.481469	0.506401	1.50565	0.856226	1.44604	1.49091	1.3607	0.860182	1.79054	1.73311	1.91786	0.616756	1.01144	0.948934	2.12261	1.37083	1.57616	0.496781	0.531723	0.693562	5.30168	3.82997
13129	C88	6.94644	11.0928	11.2982	9.25829	9.73588	8.44174	1.66952	2.77791	1.55042	1.62723	2.74981	0.3938	0.869233	1.67979	1.95395	1.51394	1.81438	1.50305	2.61778	2.06561	2.00963	2.26311	2.45237	2.05692	2.18467	2.20788	2.20363	1.6659	1.77245	1.78665	2.47106	1.74953	1.90769	1.76046	1.86008	1.89044	5.39193	5.41468
13140	C110	6.26454	9.24753	16.5286	7.66433	7.40349	10.8478	0.629091	2.2934	1.17747	0.994569	3.12191	1.41636	0.23454	0.253078	0.317938	0.387994	0.613852	0.419633	1.31266	0.812738	0.673701	1.78714	1.86528	1.66016	0.707421	0.520215	0.404186	0.609978	0.841795	0.889154	1.23133	0.249485	0.355696	0.967962	1.17667	1.34526	4.3439	4.39175
13140	C143	5.8369	8.39454	9.22431	7.71012	7.78495	8.54172	1.20249	0.791702	1.21343	1.2164	4.23189	0.773134	1.15121	1.33765	1.3389	0.630603	0.936144	0.761878	1.70291	1.48246	1.46557	1.76199	1.83286	1.46406	1.34218	1.78659	1.58233	1.31886	1.31946	1.21628	2.20208	0.823196	1.29938	1.47337	1.53389	1.71891	5.5595	4.68993
13140	C166	5.3105	11.263	13.2622	6.47932	6.80593	7.35894	0.783469	3.11351	1.4349	0.97586	4.1778	1.05517	1.89359	2.05471	2.14305	1.73207	1.6391	1.68495	3.29103	3.05248	2.48425	3.27057	3.2719	2.99246	2.28016	2.29583	2.37143	1.80137	1.93885	2.18179	3.06952	1.77832	1.79972	2.08352	2.4204	2.48176	6.47649	5.70935
13140	C182	7.94257	13.5064	20.9731	8.67374	10.1401	17.1061	1.28926	4.53559	2.88327	0.884019	10.479	5.18754	1.60681	1.87076	1.40303	1.72143	1.93974	1.38265	2.88706	2.444	1.92905	3.17183	3.17607	2.8169	1.91383	1.63955	1.94119	1.67687	1.6304	1.88488	3.28768	1.63039	1.10134	2.26538	3.15174	2.86559	5.47088	5.14576
13140	C195;C198	9.77981	13.839	13.3189	13.3903	19.0317	19.4473	0.961243	1.71107	0.679032	3.3478	5.52636	2.32661	0.0818677	0.195126	0.0874739	-0.248231	0.0448505	0.0784074	0.704463	0.570759	0.347119	0.504828	0.403562	0.548162	1.09603	0.426691	0.482899	0.233239	0.316192	0.404324	1.42425	0.954923	0.62216	0.907944	1.22198	0.964892	3.42754	3.36039
13140	C216	6.6007	13.4847	16.2967	7.05584	9.87928	12.2034	2.11525	7.81465	1.85363	1.77633	8.49795	2.57488	0.344128	0.344918	-0.21018	-0.110914	-0.157581	-1.02478	1.69544	0.779829	0.209414	1.21337	1.30821	0.982871	0.271742	0.201505	0.35799	-0.172155	-0.443345	-0.452956	1.56169	0.0811742	-0.304709	0.378559	0.947158	0.926839	4.17114	3.39986
13140	C86	9.36947	11.3042	14.3556	11.2065	14.3153	15.3322	1.44546	3.3802	1.88701	0.9566	1.95859	1.12468	-1.11725	-0.921382	-0.856582	-1.15396	-1.05433	-1.5242	-0.379585	-1.11326	-1.00855	-0.627283	-0.558873	-0.280984	-0.73828	-0.847595	-0.798094	-0.749687	-0.852543	-1.09176	-0.287971	-0.516996	-0.674331	-0.467558	-0.439321	-0.275398	2.5502	2.07234
13142	C150	4.06553	4.83468	8.2047	3.31912	4.3055	5.13492	0.619172	2.06181	1.09692	0.468813	1.79575	0.755717	1.92517	2.42905	2.09128	1.86801	2.30637	2.1429	3.00248	2.1164	2.01244	3.06761	3.35185	3.00095	2.05961	1.90126	1.81764	1.76623	2.00155	1.46063	2.80462	2.1431	1.68188	2.36277	2.33096	2.69835	6.98299	6.51209
13142	C77	6.13752	8.61166	10.9958	10.3801	7.91927	10.7034	2.19107	3.12183	0.241231	0.999224	2.90306	0.816677	2.08263	2.05	3.33436	2.83791	2.93915	3.05775	3.71953	3.18802	2.70926	3.54382	3.59428	3.53649	3.52482	3.32942	3.69772	3.4882	3.47053	3.33969	3.01664	3.61433	2.62307	3.46399	3.45051	3.64342	6.84185	6.64449
13153	C166	3.92147	5.97917	6.30844	5.84224	4.41481	6.58085	0.746538	1.51418	0.481158	0.646537	1.25972	0.623288	-0.155194	0.117369	-0.135519	-0.463077	-0.524627	-0.522179	0.692498	0.315518	-0.0239782	0.4679	0.472619	0.275532	0.531897	0.3565	0.039467	0.243709	0.302441	0.293525	0.31217	-0.463709	-0.177207	0.483842	0.320809	0.594372	4.78723	3.99662
13153	C300	7.75634	11.949	9.35318	13.297	16.1262	10.6947	1.915	1.63645	0.407208	3.30461	3.5807	0.478179	0.190752	0.124761	0.165048	-0.406558	-0.392822	-0.626086	0.672856	0.436861	0.288146	0.152593	0.0392712	0.145925	1.01869	0.961498	0.823726	0.249489	0.289042	0.37859	1.23734	0.812646	0.645437	0.303478	0.371569	0.242851	3.81053	3.25146
13161	C205	3.18166	4.96965	8.69179	5.33305	5.6363	5.96578	0.213265	0.710522	0.572012	0.391971	2.07828	0.320695	1.09417	1.35557	1.2889	1.14006	1.19872	1.20474	2.08545	1.74305	1.74267	2.62433	2.77009	2.59628	2.05546	1.79958	1.90679	1.9905	2.08702	1.9139	2.5862	1.67928	1.85052	2.11331	2.04733	2.20124	6.09018	6.28536
13163	C81	9.52891	15.4329	10.6072	12.2079	18.8175	10.0217	2.26465	1.39272	2.59729	4.06009	2.43886	0.0960191	-0.81272	-0.911768	-0.749264	-1.29292	-1.47053	-1.51399	-0.285551	-0.475818	-0.527334	-0.796611	-0.713181	-1.40182	-0.146453	-0.462822	-0.558795	-1.19947	-1.40195	-0.837135	0.05529	-0.180913	-0.304898	-1.04377	-1.06843	-1.04514	3.02116	1.51153
13167	C615	4.92089	8.99203	7.91892	7.13035	10.1404	6.60629	1.5054	1.14365	0.683397	1.85531	1.72388	1.15006	-2.60075	-2.48608	-2.5607	-3.98976	-2.78036	-2.74964	-1.7921	-2.13582	-2.04654	-2.04187	-2.19842	-2.2842	-1.99729	-2.40531	-1.8243	-2.45632	-2.83439	-2.43937	-2.00224	-1.89909	-1.55293	-2.58962	-2.16113	-2.55813	1.8625	1.10494
13168	C126	10.2431	10.7772	15.4405	11.2597	8.94533	9.86221	0.661315	1.35818	1.32564	1.43149	1.9318	1.47413	1.15094	1.18327	1.01167	1.18503	1.19218	0.982186	1.182	1.01508	1.37554	1.66972	1.84599	1.61312	0.958724	1.41767	1.19312	1.46048	1.33301	1.16132	1.24964	0.851967	0.664676	1.14887	0.809449	1.2303	4.63597	4.17367
13168	C569	4.2747	5.80191	5.2588	5.47215	4.64803	3.31423	0.470581	0.670819	0.485771	1.20791	0.368918	0.331553	0.12562	0.119433	0.411385	0.383001	0.423011	0.49816	0.737932	0.944179	0.620311	0.662436	0.738945	0.475657	1.17952	0.761693	0.721977	0.259688	0.569448	0.606006	0.496041	0.532337	0.31432	-0.0829696	-0.15541	0.11724	4.67736	5.07224
13168	C697	3.31793	4.48436	4.14129	4.40952	4.81744	3.45736	0.811668	0.448174	0.374913	1.73921	1.25155	0.180127	2.37493	2.85586	2.72625	1.90068	2.17004	2.44665	2.7773	3.00834	2.75542	2.61297	2.86948	2.71412	3.65877	2.7139	3.078	2.41103	2.41095	2.66378	3.33946	2.63867	2.87301	2.48366	2.54073	2.39098	7.4076	7.24434
13168	C709	6.97754	8.54007	10.2696	9.15093	5.27307	5.90597	0.685119	0.111759	1.26386	0.791663	1.18605	0.454835	1.61872	1.70007	1.9969	1.65125	1.7555	1.7738	2.02553	2.03527	2.0619	2.22591	2.50398	2.19101	2.34921	2.02162	2.06287	2.05962	2.16501	2.1851	1.68959	1.09568	1.25061	1.61001	1.38838	1.52809	5.65816	5.52286
13190	C162	6.98459	10.7128	9.13426	12.2255	15.4912	12.8126	2.06525	1.31962	0.496914	1.54204	2.57996	0.924356	0.10167	0.328805	0.297316	-0.677369	-0.453221	-0.349397	0.667274	0.495585	0.312317	0.178226	0.272099	0.334911	0.995906	0.674574	0.727239	0.546641	0.617263	0.532049	1.28346	0.946725	0.841329	0.720205	0.864067	0.665582	3.83862	3.59001
13190	C172	3.60105	5.00814	5.95515	4.59254	5.07035	5.71627	0.45039	1.01163	0.909841	0.463081	1.44387	0.558578	1.51872	1.51001	1.74506	1.16493	1.50844	1.52237	2.28196	1.88392	1.74646	2.20733	2.44487	2.00972	2.04145	1.85005	1.89561	1.58993	1.80129	1.89646	2.40723	1.93224	1.6263	2.02867	2.30734	2.14873	6.19634	6.38439
13190	C44	3.33618	7.96207	5.91879	4.12642	5.04348	2.82579	1.08665	2.95758	0.612723	1.3752	1.64617	0.452455	2.09699	2.25502	2.39182	1.47177	1.35835	1.48608	3.6066	3.14695	2.54131	2.70681	2.80069	2.50383	2.49924	2.50737	2.70297	1.64439	1.70136	1.84486	2.82981	2.61313	1.87574	1.38711	1.5836	1.84068	7.05337	6.44463
13191	C62	2.05185	3.2401	4.18028	4.18056	4.1787	4.55285	0.237702	0.146215	0.5552	0.593236	1.50626	1.16112	-1.15564	-0.898151	-0.915644	-1.29848	-1.04793	-0.860828	-0.439031	-0.309011	-0.362944	-0.181619	0.195115	-0.0218053	0.315451	-0.163668	0.106774	0.0426434	-0.124076	-0.193163	0.527374	-0.130225	-0.407094	-0.296646	0.44658	0.211273	4.51287	4.64211
13198	C210	2.62174	6.74441	5.43842	6.42659	12.6134	12.8812	0.87714	2.69677	0.696082	3.32035	3.37332	4.731	-3.3648	-3.31948	-3.44255	-2.99158	-2.59453	-2.37948	-1.2271	-1.34711	-2.3825	-1.7728	-1.9785	-2.13691	-0.725197	-2.30312	-2.39602	-1.30344	-1.96823	-1.63524	-0.352543	-0.811589	-1.083	-0.652982	-0.221533	-1.28168	2.07155	2.4043
13198	C356	4.97849	7.70276	11.1873	7.00917	6.72056	6.875	0.453047	2.3645	1.35439	0.525121	1.93895	0.60475	1.15708	1.00233	1.18186	0.998262	1.26356	0.928884	2.17855	1.59184	1.3846	2.23868	2.43761	2.09393	1.61125	1.51476	1.75279	1.52774	1.63249	1.45417	1.95098	1.43565	1.17798	1.43913	1.53572	1.6881	5.34876	5.48487
13198	C365	7.60978	12.1384	11.3734	11.4463	13.0161	13.17	0.903984	1.64095	0.550861	2.36544	4.11598	1.2802	0.804803	1.0563	0.974508	0.661385	0.70362	0.680256	1.69804	1.43188	1.33147	1.35684	1.35013	1.47269	1.87866	1.52179	1.42917	1.17034	1.22496	1.18971	2.05932	1.46946	1.23476	1.47038	1.74852	1.59553	4.65265	4.40631
13206	C253	15.5499	14.2203	22.1879	21.5271	16.9546	25.3985	3.23774	1.30171	1.31787	4.28697	0.936874	0.86774	1.63818	1.88481	1.86823	2.1271	2.37122	2.37416	2.05129	1.90389	1.78982	2.6486	2.54094	2.48093	2.31521	2.20253	2.26573	2.84928	2.67704	2.76943	2.25803	2.13823	2.10993	2.6964	2.79221	2.76678	4.33823	5.11973
13206	C286	6.9167	9.42569	12.4795	7.84859	9.00228	11.2643	0.845786	1.72384	0.868419	1.01103	2.5832	1.33105	0.107084	0.501652	0.445059	0.165397	0.541528	0.408708	1.06917	0.810679	0.544403	1.26009	1.2832	1.09563	0.746654	0.682593	0.694292	0.300862	0.391816	0.447307	1.14205	0.763842	0.319441	0.962285	0.978052	1.25517	4.16292	4.26777
13214	C124;C129	10.3659	11.7368	11.4488	12.1484	19.9338	17.5099	1.74594	1.69179	1.7449	1.95269	5.75903	1.96837	-1.42804	-1.65062	-1.44441	-1.3445	-1.24641	-0.960344	-1.05701	-1.02687	-1.41571	-0.96022	-1.34205	-1.30486	-0.777463	-1.10442	-1.07779	-1.00423	-1.40806	-1.32888	0.0350786	-0.541015	-0.70111	-0.743016	-0.422508	-0.602679	1.81206	2.03666
13214	C167;C171	9.81858	11.213	10.5277	12.8006	23.1279	22.6071	2.71262	2.41989	0.655047	4.39036	8.30426	0.846282	0.305143	0.400178	0.198067	-0.540804	-0.07385	-0.496026	0.478649	-0.119983	0.112445	0.132306	-0.0379466	0.103794	0.975293	0.653555	0.655052	0.0699216	-0.0705746	-0.194793	1.71851	1.14826	0.737738	1.10879	1.21493	1.18219	3.91341	2.71417
13223	C9	4.93002	4.60996	11.8814	4.76161	2.61573	4.04618	0.711177	0.91247	2.69462	1.83285	1.55262	2.81838	4.33489	4.4147	4.40034	4.82695	4.66504	4.73765	4.77633	4.28122	4.3417	5.76504	6.17423	5.55764	3.71125	4.37852	4.13302	4.89522	4.74245	5.21823	4.4787	3.29125	3.17669	4.70517	3.01809	5.11142	8.93922	8.87183
13224	C101	5.20959	5.2599	8.47032	5.92827	6.12884	5.11116	1.48639	1.5581	0.537256	0.893742	0.63969	0.668478	2.15893	3.01752	3.21129	2.45584	2.52145	2.57855	3.11429	2.56437	2.33472	3.32112	3.46118	3.29324	2.57967	3.17457	2.87853	2.96524	2.75252	2.71171	2.97489	2.98743	2.7128	2.4768	2.57902	2.83342	7.0834	6.7565
13230	C119	4.29934	4.82657	7.42731	6.87784	7.88306	14.609	0.441841	0.86828	0.40096	1.018	4.34579	2.38369	0.104551	0.470297	0.428784	0.336863	0.496429	0.235677	0.791464	0.31401	0.43147	1.12684	1.2151	1.06053	1.3572	0.837924	0.991689	0.915249	1.17001	0.867556	2.00042	0.793044	0.866758	1.85976	2.13826	2.33229	5.01544	4.75491
13230	C377;C380	1.32982	1.58615	1.9747	2.79821	4.7291	6.99174	0.263789	0.59464	0.232057	1.51417	4.60924	2.42078	-0.852459	-0.676245	-0.827515	-1.35387	-1.02108	-0.501211	-0.061532	-0.975906	-0.815831	-0.142232	-0.482068	-0.280667	1.31324	0.103818	0.255787	-0.241835	-0.0479785	-0.175744	2.18157	0.828641	-0.135382	1.07353	2.02196	1.47159	5.35546	5.36568
13230	C391	3.39938	3.36504	7.90364	6.59658	6.30616	11.7247	0.662035	0.737898	0.65077	1.51545	4.19298	1.44398	-0.199702	0.101252	0.0996711	0.287694	0.511745	0.545472	0.54595	-0.033373	0.116545	1.54056	1.47707	1.30718	1.65755	0.880725	0.766921	1.17888	1.32579	1.27494	2.02687	0.717798	0.602875	1.91121	1.91203	2.20847	5.32836	4.87751
13231	C135	4.39196	6.37965	15.617	7.34015	7.53975	14.6145	0.969572	0.984438	1.3461	2.07403	0.772075	4.00784	-1.69811	-2.00746	-2.0596	-1.38678	-1.42958	-1.31334	-0.865755	-1.25524	-1.21061	0.247877	0.2611	0.0341263	-0.809369	-1.27641	-1.58697	-0.716458	-0.602208	-0.457789	-0.759028	-0.807222	-1.04223	-0.288883	0.0635545	0.48127	2.30956	3.41013
13231	C150	5.34178	7.79326	9.8083	6.6923	7.44652	10.0472	0.401958	2.47706	0.609941	0.577951	2.15053	1.97017	-0.149856	0.0855564	0.0760906	-0.0878161	-0.0566644	0.114499	0.981595	0.574259	0.0697712	0.883079	0.958648	0.779228	0.544915	0.345729	0.302474	0.290298	0.227718	0.221774	0.906638	0.386888	0.13512	0.615372	1.18145	0.928282	4.03844	4.40857
13233	C95	2.61298	3.60964	4.77565	4.40505	4.402	4.09043	0.302377	0.639183	0.520776	0.795078	1.09333	0.87093	-0.0861557	-0.351576	-0.287692	-0.401173	-0.597252	-0.324613	0.393026	-0.0965358	0.0777486	0.560014	0.66998	0.355772	0.196741	0.779832	0.604674	0.317718	0.459369	0.113967	0.714451	0.525407	-0.00670413	0.433201	-0.061737	0.543971	5.07465	4.75885
13246	C186	3.42908	7.90536	8.56166	7.02378	15.0663	15.0011	1.13969	2.64444	1.49629	4.90801	7.23212	5.11213	-2.74654	-1.94803	-2.09894	-2.28629	-1.89718	-1.36701	-0.51337	-0.58544	-1.45815	-0.542114	-0.633895	-1.03578	0.317457	-1.50917	-1.04788	-1.34815	-1.35447	-1.19521	0.7599	-0.0474738	-0.478133	-0.415368	0.549865	0.0810485	2.78525	2.83216
13249	C288	8.88637	11.8616	14.3268	11.3473	14.878	14.9671	0.807195	2.2593	0.746229	1.63376	3.03661	1.51852	-0.307267	-0.158871	-0.0450791	-0.297568	-0.0109095	-0.0434061	0.547841	0.266255	0.00424843	0.4823	0.525957	0.627344	0.571512	0.0789667	0.0456704	0.202222	0.230209	0.12444	0.908081	0.542284	0.34862	0.434338	0.694121	0.696387	3.28732	3.4095
13249	C315	6.62928	9.108	8.78847	6.37944	7.97813	4.75072	0.694232	0.534513	0.369862	1.78362	2.98143	1.36143	0.170178	0.0205592	0.213391	-0.194262	0.0186721	-0.0747067	0.57055	0.479273	0.401936	0.415245	0.499314	0.382632	0.556933	0.0935175	0.155088	-0.520304	-0.206916	-0.257029	0.850131	0.0290492	-0.000671902	-0.961121	-0.263038	-0.141044	4.45709	3.4242
13249	C517	10.037	15.2578	17.3066	9.07117	7.34759	6.84777	1.54718	4.25319	1.7389	0.798872	0.869674	1.05307	1.00691	1.2278	1.09863	0.598156	0.866461	0.815179	1.96047	1.42563	1.23313	1.64333	1.88403	1.6372	0.703143	0.743736	0.990769	0.811123	0.850809	0.637764	0.658664	0.319619	0.478337	0.381494	0.164608	0.605609	4.44438	4.05987
13249	C66	6.35207	7.74372	9.71677	6.7654	6.27153	6.68475	1.05978	0.761943	0.85383	0.953082	1.9828	0.309814	0.11488	0.694504	0.590478	0.152172	0.34789	0.302623	0.782299	0.677768	0.49861	1.01135	1.09053	0.839149	0.769238	0.537357	0.540007	0.32611	0.350488	0.225051	0.827936	0.136231	0.0818818	0.502707	0.369384	0.450129	4.45709	4.23035
13251	C66	31.8549	39.6196	37.9727	64.0977	80.1357	74.7786	7.57162	5.43354	2.37203	10.2242	17.4918	6.65161	2.22206	2.44539	2.79116	1.83117	2.26009	2.10007	2.62199	2.37514	2.77194	2.58482	2.57791	2.42259	3.59751	3.3991	3.21755	3.39833	3.15261	2.93741	3.94461	3.39091	3.48225	3.64553	3.47276	3.40002	3.93739	3.91342
13251	C76	36.0729	39.2077	40.3426	67.8379	74.8049	91.0781	6.53235	2.19659	1.68089	8.09256	16.0463	6.03964	4.17826	4.50166	4.72465	4.21679	4.61306	4.82016	4.67273	4.5346	4.68061	4.73237	4.61265	4.66644	5.60418	5.34738	5.20936	5.62478	5.45291	5.28304	5.89659	5.40639	5.38095	5.89701	5.906	5.73285	5.75773	6.20248
13262	C108	7.36014	8.92658	11.8828	9.2251	10.3171	10.726	0.910192	2.13012	0.566128	1.11493	2.03426	1.23789	1.25057	1.45769	1.43949	1.48288	1.75232	1.65892	2.14736	1.6978	1.5109	2.17273	2.27501	2.14641	2.10008	1.68431	1.61589	1.83449	1.90162	1.86047	2.27932	1.98581	1.71749	1.86051	2.10112	2.18924	5.17353	5.36868
13262	C29	36.28	30.8523	47.0749	69.6899	62.7502	46.3591	7.80856	5.83407	6.01162	11.4476	11.7394	4.56968	6.03183	5.82977	6.39618	6.26223	6.22439	6.70033	6.30491	5.85186	5.86421	6.81854	6.55113	6.48006	7.40769	7.43487	7.21668	6.95284	7.24972	6.83359	7.28267	6.7401	7.07094	6.42679	6.6936	6.66301	7.80181	7.60527
13262	C59	30.1137	31.4785	39.2272	39.3045	37.7071	35.2846	5.65975	4.43219	1.45284	2.97402	5.88367	6.0617	0.300619	0.462276	0.788136	0.548948	0.635859	1.0388	0.839048	0.788594	0.451509	1.01176	1.06337	0.95649	1.16281	1.08415	0.932578	0.90804	1.07686	0.915836	1.19332	0.765435	0.901817	0.567726	1.05724	0.948207	2.34894	2.37229
13262	C84	8.26203	12.1656	10.7311	12.5738	17.5638	10.6104	2.45788	4.30361	1.1562	3.60707	2.34548	1.99703	2.30931	2.35619	2.71369	1.49031	1.94035	1.96751	3.20563	2.59022	2.26754	2.594	2.32187	2.6045	3.1206	3.14183	3.05933	2.37778	2.38998	2.32294	3.4311	3.09688	3.12482	2.54269	2.19131	2.73743	5.9822	5.47164
13264	C1137	5.3741	9.30578	12.7199	8.65068	8.0397	6.70309	0.269532	2.07431	1.79495	1.25346	1.81158	0.755998	0.474613	0.648364	0.632175	0.552541	0.488481	0.591029	1.69522	1.27912	1.09558	1.78297	2.01894	1.62066	1.5326	1.3659	1.38729	1.06017	1.13946	1.02252	1.49626	0.995303	0.945399	0.861143	0.735097	1.05377	4.87945	4.68529
13264	C1217	6.1993	9.32811	10.4572	9.5782	11.6929	10.8421	1.0696	1.61853	0.645222	1.29834	2.36177	1.53986	-0.612964	-0.697074	-1.08995	-0.608375	-1.16792	-0.976526	-0.00334423	-0.328007	-0.476612	-0.0189959	-0.197116	-0.0973214	-0.1024	0.0105557	-0.193684	-0.543786	-0.383184	-0.174407	0.332732	0.0894867	-0.252253	-0.298228	0.080054	0.0611718	3.22212	3.08378
13264	C41	8.25224	13.1387	15.8107	14.6556	13.7929	14.8487	1.76165	3.13409	0.392902	1.05001	3.03544	5.16828	-3.23557	-2.91691	-2.81594	-3.28075	-2.80517	-2.47737	-2.4277	-1.88067	-2.44459	-1.99188	-2.01495	-1.94489	-2.2098	-2.06397	-2.22299	-2.08964	-1.99738	-1.97638	-1.90542	-2.09317	-2.54405	-1.91799	-2.66363	-1.6418	0.492949	0.861291
13264	C632	12.2112	12.7804	21.7208	17.5366	15.5737	25.8028	3.792	1.23345	1.10417	2.77511	1.71124	3.78557	-1.71066	-1.56053	-1.24079	-1.20924	-0.819713	-0.594484	-0.975667	-1.24701	-1.14787	-0.359603	-0.431001	-0.284511	-0.622216	-0.759385	-1.05151	-0.432641	-0.422347	-0.714375	-0.665859	-0.883772	-0.965374	-0.300541	-0.140417	0.111208	1.58088	2.10808
13265	C103	1.29642	1.90618	2.77816	2.11896	2.32855	2.47118	0.32927	0.379786	0.229441	0.543942	1.04472	0.203903	1.61112	2.46772	2.32342	2.18096	2.66727	2.69018	3.17652	2.62075	2.8415	3.35708	3.55734	3.35469	3.62445	3.14161	2.65978	2.90991	2.89284	2.96498	3.82229	2.7957	2.88704	3.28589	3.35578	3.12066	8.64855	8.53698
13265	C65	3.71672	4.50137	6.73976	9.65538	8.74471	8.52372	0.694703	0.538492	0.771199	0.984614	1.7584	0.702074	3.5502	3.35103	3.35865	3.33036	3.22698	2.67668	3.7107	3.38057	3.48469	4.29196	4.01173	4.01927	4.74807	4.6561	4.52291	4.64862	4.79541	4.38662	4.74777	4.16385	4.53848	4.45408	4.32367	4.56157	8.26876	7.72887
13266	C162	9.27288	10.9961	20.1623	15.5687	17.3372	33.3027	2.74139	3.23711	0.286012	5.70066	4.06985	3.39441	-1.80661	-1.69045	-1.43909	-1.0745	-0.839152	-0.841512	-0.587621	-1.30239	-1.21793	-0.164078	-0.139641	-0.180231	-0.703835	-0.991227	-1.1919	-0.307815	-0.138871	0.127668	-0.0344443	-0.691142	-0.411716	0.39177	0.676026	0.620195	1.76091	2.53699
13266	C220	18.8528	21.4785	41.9379	52.9076	59.0167	88.2139	1.67671	2.40589	7.86803	5.62911	7.21269	9.47841	2.44136	2.42606	2.399	2.68678	2.66661	2.57012	2.82814	2.52787	2.80331	3.74662	3.38244	3.92634	3.88133	3.90292	3.87262	4.21686	4.13934	4.10906	4.37231	4.05152	4.11018	4.92815	4.70578	4.63974	4.76164	5.11597
13266	C316	31.8112	36.1458	69.6461	81.9772	104.105	120.136	3.38285	5.26707	9.99738	10.6988	10.9161	24.0254	3.74305	3.76519	3.78809	3.67354	3.69563	3.34136	3.8851	3.62467	4.04654	4.90117	4.55101	4.94277	4.89504	5.12813	5.17398	4.96539	5.27003	4.76843	5.41495	5.20952	5.51028	5.81766	5.2452	5.69176	5.51965	5.12076
13266	C441	12.1012	16.6733	22.3951	23.3483	27.1755	35.095	1.08513	1.43802	1.23566	1.09309	0.715278	2.46959	2.53388	2.41096	2.4098	2.37738	2.65735	2.65786	3.0981	2.96151	2.85121	3.43546	3.30293	3.44934	3.50654	3.38958	3.35409	3.48351	3.47711	3.52543	3.71181	3.63589	3.6774	4.00339	4.15757	3.97102	5.36797	5.74134
13269	C300	3.95845	8.51591	9.34993	5.81454	7.28288	4.89177	1.18163	1.52257	0.368683	0.838798	2.51112	0.739421	-0.881366	-0.341305	-0.308537	-0.983154	-1.12909	-1.25899	0.385004	-0.014867	0.494313	0.486082	0.377536	0.405215	0.0474778	-0.332908	-0.0815031	-0.354461	-0.432883	-0.419807	0.579522	-0.138192	-0.253838	-0.395237	-0.773587	-0.366145	3.8928	3.79089
13269	C515;C516	4.31685	5.49399	7.50315	6.61524	6.71186	10.093	0.398264	2.95492	0.446396	1.77531	3.04328	1.30483	-0.938405	-0.808361	-0.99659	-0.681389	-0.694396	-0.705528	0.30759	-0.777186	-0.89911	-0.0509207	0.0907073	-0.0595665	-0.586223	-0.810591	-0.0272268	0.234034	-0.0110355	0.0712624	0.493123	-0.514642	-0.480612	0.27232	0.623215	0.368052	3.99039	3.46915
13269	C636	9.56788	10.9405	15.753	8.93776	7.41023	8.8729	0.954252	1.37176	1.63583	0.763975	3.33093	0.454287	-0.550357	-0.481343	-0.417179	-0.418979	-0.467229	-0.156581	-0.088843	-0.435331	-0.141457	0.460975	0.16697	0.284284	-0.320458	-0.558213	-0.584542	-0.550532	-0.420801	-0.646844	-0.142694	-0.887732	-1.32146	-0.536774	-0.445193	-0.590249	2.9472	2.99356
13269	C814	7.91704	11.1021	14.9537	10.9541	12.0154	11.2122	0.357197	1.64988	1.8213	1.39115	4.20694	1.24785	-0.184219	-0.0702365	-0.232625	-0.173344	-0.106141	-0.0793161	0.581161	0.266906	0.192377	0.719023	0.96855	0.641883	0.537669	0.514893	0.295055	0.0717436	0.365594	0.179758	0.986761	0.200663	0.195186	0.239837	0.305872	0.537464	3.57384	3.46199
13278	C410	8.88477	15.0071	9.615	11.8669	17.6902	10.5546	3.61066	3.02365	3.0457	3.77474	4.41835	2.65604	-1.34513	-1.31724	-1.32339	-2.23598	-2.45313	-2.4313	-0.827603	-1.04415	-1.4126	-2.04404	-1.90789	-1.25929	-1.0833	-1.18869	-0.878557	-2.07864	-1.58925	-1.78254	-0.474259	-1.10991	-0.988285	-1.95298	-1.61417	-1.24055	1.99279	1.2902
13278	C599	6.94707	9.36858	10.4628	10.7982	11.5043	10.4537	0.36006	0.532215	0.0554295	0.470774	2.841	0.668457	-1.36982	-1.4786	-1.36182	-1.48347	-1.40006	-1.28892	-0.915076	-0.920172	-1.06183	-0.802469	-0.815141	-0.801367	-0.792533	-0.697933	-0.809703	-0.667205	-0.788078	-0.809373	-0.287165	-0.844812	-0.876303	-0.740522	-0.914747	-0.767473	2.46795	2.43272
13278	C641	3.2807	4.67549	4.98234	5.93353	7.32836	6.34576	0.700449	0.325029	0.471655	1.00685	1.40108	0.722224	-0.306101	0.137226	0.279135	-0.458402	-0.3193	-0.220959	0.476276	0.299174	0.313693	0.606246	0.402648	0.355369	1.10917	0.799597	0.67904	0.646434	0.488098	0.518579	1.30977	0.907283	0.817207	0.91679	0.609048	0.885327	4.93699	4.62658
13286	C598	7.22064	6.43851	17.9538	10.1059	9.78184	12.4736	3.13016	0.615421	1.77837	3.13541	2.28566	1.09684	-1.19338	-2.25836	-1.62322	-0.666015	-0.582976	-0.594248	-1.44574	-1.17434	-1.33522	0.132474	0.313778	0.0369003	-0.420381	-1.02646	-1.48452	-0.474724	-0.434019	-0.168105	-0.375912	-0.733419	-1.03584	-0.458189	-0.411235	-0.223644	1.98571	3.29168
13287	C693	12.5008	22.4451	21.7047	21.8301	18.7152	37.9456	3.19664	6.71849	5.02289	9.79011	12.0705	7.88512	-2.77275	-2.95365	-2.65023	-2.38617	-2.13439	-2.04789	-1.89801	-1.85101	-1.1904	-1.93187	-1.81449	-1.33824	-1.99531	-2.21561	-2.56333	-1.10583	-1.11775	-1.12149	-1.02412	-2.54838	-2.15349	-1.13959	-0.573855	-0.95338	0.180445	0.837665
13288	C118;C123	7.54912	12.2778	11.2199	11.1857	12.9963	11.6476	0.636104	1.18301	1.3912	1.90372	3.00394	1.2084	-0.284865	-0.237452	-0.00646199	-0.270496	-0.331914	-0.261887	0.624666	0.375617	0.408183	0.452497	0.125736	0.440253	0.737342	0.315739	0.286448	0.331976	0.329831	0.00921979	0.911208	0.368	0.375411	0.454638	0.506942	0.218845	3.43682	3.55391
13288	C181	3.63858	4.65736	5.36427	3.60166	3.21427	3.48787	0.31798	1.42784	0.721304	0.361661	0.525728	0.436845	2.12627	2.45051	2.34046	2.15326	2.36529	2.33713	3.06428	2.71601	2.17459	2.6354	2.91013	3.02095	2.15964	2.43563	2.27407	2.07408	2.30415	2.43707	2.23132	2.2846	1.83388	2.28943	2.02826	2.38569	6.7579	7.39403
13297	C149	6.75859	10.3348	11.7352	9.14859	9.55409	12.0628	0.434538	2.6654	1.96494	1.73958	2.07468	0.615247	-2.45983	-2.38593	-2.3752	-2.62819	-2.4635	-2.38408	-1.44225	-1.96819	-2.09977	-1.75335	-1.38952	-1.81735	-2.1344	-1.78212	-1.91747	-1.65797	-2.24262	-2.34118	-1.61151	-2.0927	-2.14596	-1.53096	-1.66694	-1.64314	1.19549	1.67987
13302	C339	5.47738	12.102	12.8047	12.2323	17.0278	9.0488	1.64348	2.50953	1.21196	4.69616	1.52976	0.763145	0.105359	-0.35656	-0.687234	-0.494307	-0.956535	-0.874836	0.897148	0.596965	0.304877	0.720973	0.795753	0.526567	1.06129	1.09169	1.16211	0.307806	0.195165	-0.127355	1.17184	1.16628	0.938826	0.248305	0.036398	0.255962	3.43844	3.85426
13307	C27	5.15945	7.11634	6.66673	4.4837	5.0625	4.90582	1.34003	0.959954	0.340495	0.987736	1.62578	0.729518	2.1981	2.53473	2.44978	1.69876	1.79631	1.81768	2.75319	2.37869	2.50756	2.46228	2.37383	2.52086	2.20946	2.04999	2.20821	1.70695	1.63736	1.46824	2.53117	1.95083	1.68358	2.10717	1.75497	2.16737	6.79439	5.92401
13311	C339	3.23101	7.04559	4.43273	5.89615	7.78845	4.27821	1.49888	2.19718	0.360875	2.91457	3.13862	1.05221	0.715115	0.652992	0.667711	-0.522837	-0.503109	-0.497722	1.68309	0.938022	1.00918	0.633487	0.584938	0.406284	1.5311	1.58496	1.61441	0.000343984	0.742068	0.246008	1.94897	1.12391	0.991248	0.14989	0.475872	0.845382	5.98962	4.08484
13311	C383;C386	8.55083	13.155	14.9606	12.8832	13.8645	17.5433	1.20382	1.28213	1.21058	1.11412	4.30002	1.02178	0.180164	0.129009	0.388403	-0.193424	-0.060691	0.0926462	0.759872	0.549143	0.823465	0.827935	0.833202	1.02801	0.681652	0.758434	0.645231	0.87632	0.550706	0.571856	1.23987	0.727818	0.392149	1.02763	1.17969	1.17109	3.6401	3.63419
13311	C396	6.18207	8.49244	10.8356	10.0026	9.30613	11.8072	0.923714	1.7087	0.900824	1.00811	4.09121	1.1679	-0.358354	-0.0074887	0.0177053	-0.308599	0.0892013	-0.386578	0.614817	0.129967	0.152424	0.728377	0.509075	0.714345	0.659199	0.624721	0.435667	0.553965	0.65762	0.279958	1.05965	0.329415	-0.0958487	0.717979	0.672571	0.932904	4.20689	3.50661
13311	C408	8.83693	7.86124	16.8178	11.5813	10.3432	23.3063	3.15731	1.4929	2.75821	2.69393	2.31036	0.734493	-2.28837	-1.88642	-1.91741	-1.05358	-1.08031	-1.28072	-1.45442	-1.8867	-1.91863	-0.398164	-0.74687	-0.823246	-1.37784	-1.57776	-1.52887	-0.88503	-0.874295	-0.92192	-1.02742	-1.65088	-1.39392	-0.178643	-0.143487	-0.233966	1.58425	2.24744
13311	C411	7.10855	9.32511	11.9882	13.0889	17.4034	17.6954	0.926219	1.47904	0.441149	2.10127	4.41683	2.56287	1.40965	1.58806	1.78105	1.716	1.56085	1.93709	2.27567	2.07854	1.81684	2.46926	2.42575	2.36333	2.94106	2.44748	2.55809	2.4751	2.3059	2.54935	3.33662	2.88746	2.64751	2.76521	3.18357	2.99481	5.7566	5.20291
13312	C128	6.87478	10.0331	10.5077	10.5828	18.4561	10.6321	1.4269	1.68187	0.693385	3.06331	7.96105	3.0483	-0.564342	-0.433623	-0.282259	-0.922618	-0.987706	-0.870659	0.13411	-0.276492	-0.252076	-0.0113948	-0.00625366	-0.176785	0.592902	-0.16944	0.0798215	-0.193208	-0.528167	-0.109107	1.37866	0.359346	0.505536	-0.562181	0.235025	0.183682	3.09394	3.27741
13312	C44	15.1423	19.6965	17.4801	19.639	37.2505	21.7253	5.27211	1.63538	2.27608	10.3646	5.1347	6.47904	-0.697785	-0.671368	-0.608649	-1.63004	-1.6273	-1.40576	-0.850874	-0.611082	-0.720409	-1.07595	-0.917058	-0.706054	0.271731	-0.335251	-0.515591	-1.1429	-1.0368	-1.63123	0.410196	0.114971	0.0504267	-0.745936	-0.133998	-0.878127	1.65236	1.5807
13314	C288	5.70757	6.02051	12.0114	10.9111	14.9173	15.7655	1.52594	2.68687	0.765201	2.42122	5.56603	2.28731	-3.16093	-2.66815	-2.41956	-2.18427	-2.70308	-2.08299	-1.80966	-2.70806	-2.86074	-1.36305	-1.54049	-1.48559	-1.39201	-2.15684	-1.90838	-1.43028	-1.30784	-1.41452	-0.593848	-1.42156	-1.43595	-1.14343	-0.842446	-1.22615	1.49274	1.69623
13318	C102	10.8157	15.2276	14.0882	16.0654	23.2797	11.1829	2.48581	0.956449	1.0101	7.66313	5.04841	2.07249	0.104089	0.0856558	0.116871	-0.488075	-0.513616	-0.49307	0.391991	0.21418	0.280449	0.300299	0.126576	0.123148	0.924474	1.08975	0.909469	-0.109916	-0.370479	-0.206423	1.22345	0.609827	0.890499	-0.40816	-0.160901	0.119514	3.22728	2.79429
13318	C129	9.71233	13.9936	13.2662	9.70719	9.35521	7.98303	2.25286	4.44758	0.889491	2.61301	2.39642	0.519303	-0.0662149	0.0408001	0.120559	-0.442383	-0.61028	-0.606165	0.733234	-0.124026	0.189578	0.291097	0.176257	0.100405	-0.112029	0.326248	-0.150932	-0.507011	-0.548961	-0.575587	0.0783393	-0.566999	-0.455328	-0.583733	-0.437993	-0.60876	3.43985	2.767
[truncated: 2,000 more rows]
