# Supplementary material for: Nitrogen limitation causes a seismic shift in redox state and phosphorylation of proteins implicated in carbon flux and lipidome remodeling in Rhodotorula toruloides
Source: Biotechnol Biofuels Bioprod. 2025 Jul 21;18:80. doi: 10.1186/s13068-025-02657-y (PMC12278674; doi:10.1186/s13068-025-02657-y)
Supplement: Supplementary file 5 — Additional file 5. Select annotations for enzymes involved in nitrogen metabolism and autophagy as well as corresponding differential expression data (global and PTMs) and KEGG representative pathways [file 13068_2025_2657_MOESM5_ESM.xlsx]

## Sheet: Legend
Supplementary Data: Select annotations for enzymes involved in nitrogen metabolism and autophagy (Fig. 4)
Overview: An extensive yet uncomprehensive dataset for enzymes related to nitrogen metabolism
Column Headers	Description
feature	= JGI protein accession #
gene	= Common gene nomenclature from model yeast
Site_ID	= Site of residue on the corresponding protein
Description	= Protein description generally from SGD (http://www.yeastgenome.org/), JGI descriptions, or eggNOG orthologous annotations
Representative Pathway	= Generally KEGG pathway(s); note many of the enzymes are actually a part of several pathways
logFC_24h	= Low Nitrogen 24h vs. High Nitrogen 24h log foldchanges
logFC_HiN_24h_72h	= High Nitrogen 24h vs. High Nitrogen 72h log foldchanges
logFC_LoN_24h_72h	= Low Nitrogen 24h vs. Low Nitrogen 72h log foldchanges
adj.P.Val_XXX	= Adjusted p-values

## Sheet: Nitrogen Metabolic Enzymes
feature	gene	Description	Representative Pathway	PTM_site	logFC_24h	logFC_48h	logFC_72h	logFC_HiN_24h_72h	logFC_LoN_24h_72h	adj.P.Val_24h	adj.P.Val_48h	adj.P.Val_72h	adj.P.Val_HiN_24h_72h	adj.P.Val_LoN_24h_72h
9339	-	Oligopeptide transporter	-	S27	3.45853	3.4479	2.226	-0.0739591	1.15857	1.98e-08	5.29e-06	0.000815627	0.905793	0.0371986
9339	-	Oligopeptide transporter	-	S13	3.067	4.04748	1.60276	-0.176909	1.28733	1.58e-10	9.62e-10	0.000294035	0.626646	0.00102943
15007	-	Nitrite reductase (NAD(P)H) large subunit	Nitrogen metabolism	C729	3.02409	4.0909	4.10356	0.380682	-0.698791	1.39e-07	2e-06	4.53e-07	0.489783	0.201937
15007	-	Nitrite reductase (NAD(P)H) large subunit	Nitrogen metabolism	C483	2.989	3.93577	3.25965	0.286957	0.016313	2.99e-05	8.19e-05	0.000573685	0.746211	0.98717
9339	-	Oligopeptide transporter	-	T33	2.92929	5.3222	1.17807	-0.530776	1.22044	2.09e-05	1.41e-06	0.164305	0.491629	0.114061
15007	-	Nitrite reductase (NAD(P)H) large subunit	Nitrogen metabolism	C733	2.73952	4.34494	4.60022	1.64787	-0.212827	4.89e-05	5.86e-05	8.56e-06	0.0265862	0.819132
12909	-	Permease for cytosine/purines, uracil, thiamine, allantoin (KOG2466)	-	-	2.23827	2.13582	2.98602	0.259359	-0.488388	3.34e-14	5.8e-11	3.71e-13	0.11797	0.00558485
9324	-	Permease for cytosine/purines, uracil, thiamine, allantoin (KOG2466)	-	-	2.21513	2.824	2.51052	-0.0963214	-0.391707	3.55e-14	6.19e-13	4.89e-12	0.580108	0.021659
10059	-	Amino acid transmembrane transporter	-	-	2.08349	1.87192	2.53634	0.340823	-0.112033	1.4e-13	6.51e-10	6.32e-12	0.0444648	0.542549
8962	-	Amino acid transmembrane transporter	-	S20	2.02823	5.3346	3.27008	0.943345	-0.29851	0.000638592	3.26e-06	0.00029475	0.180094	0.711757
8962	-	Amino acid transmembrane transporter	-	-	1.93114	1.9777	2.19187	-0.200872	-0.461603	4.04e-15	2.72e-12	6.56e-13	0.113214	0.000992275
15008	-	Nitrate reductase? [NADPH] (EC 1.7.1.3)	Nitrogen metabolism	-	1.81424	2.07681	1.41331	-0.17549	0.225435	3.47e-17	4.24e-15	2.54e-12	0.0498323	0.0153644
15007	-	Nitrite reductase (NAD(P)H) large subunit	Nitrogen metabolism	C504	1.43422	-0.0194944	1.18369	0.392071	0.642604	4.23e-09	0.937154	1.61e-05	0.0610887	0.00506148
14046	-	Cathepsin D, Aspartyl protease	Autophagy; Apopotosis; Lysosome	-	1.25331	1.64103	1.21534	-0.173263	-0.135291	4.61e-12	4.07e-11	6.96e-09	0.164727	0.294031
12738	-	Purine nucleoside permease (TCDB 2.A.41.3.1)	-	-	1.01922	1.48638	1.38616	0.118118	-0.248828	9.05e-12	1.41e-11	6.46e-11	0.265738	0.0226483
14681	-	E3 ubiquitin-protein ligase (EC 2.3.2.26)	Ubiquitin mediated proteolysis	C81	0.963582	0.83813	0.362593	-0.463178	0.137811	3.17e-10	1.17e-06	0.00721776	0.000451204	0.278268
9339	-	Oligopeptide transporter	-	-	0.911079	0.772753	0.657185	0.0619329	0.315827	2.1e-13	2.58e-09	4.44e-08	0.430969	0.000271964
12854	-	Gly-Xaa carboxypeptidase	-	C237	0.700387	1.21071	1.27447	0.646165	0.07208	8.45e-06	8.76e-07	4.38e-07	0.000520673	0.72498
15007	-	Nitrite reductase (NAD(P)H) large subunit	Nitrogen metabolism	C1067	0.693961	-0.557831	1.00378	0.48478	0.174964	0.000482084	0.033128	0.000457982	0.0420201	0.52015
16660	-	Oxo-4-hydroxy-4-carboxy-5-ureidoimidazoline decarboxylase domain-containing protein	Purine metabolism	-	0.678198	0.616925	0.771948	0.307601	0.213852	5.05e-09	5.51e-06	3.03e-07	0.00379809	0.0396478
14724	-	Allantoicase (EC 3.5.3.4)	Purine metabolism	-	0.61903	0.198373	0.529851	-0.016221	0.0729579	1.07e-07	0.0934003	0.000133473	0.895222	0.54808
15007	-	Nitrite reductase (NAD(P)H) large subunit	Nitrogen metabolism	-	0.549962	1.46452	0.849402	0.0466274	-0.252812	6.57e-05	1.15e-08	3.23e-05	0.782981	0.115877
14681	-	E3 ubiquitin-protein ligase (EC 2.3.2.26)	Ubiquitin mediated proteolysis	S2537	0.540612	0.55302	0.693402	-0.222462	-0.375252	0.00039075	0.00772412	0.00154214	0.217822	0.0437009
12743	-	Vacuolar amino acid transporter 4	-	-	0.499837	0.149179	0.67407	0.0120088	-0.162225	9.38e-06	0.246485	2.53e-05	0.92702	0.195314
15007	-	Nitrite reductase (NAD(P)H) large subunit	Nitrogen metabolism	C208	0.43338	-0.606157	0.0476521	-0.225188	0.16054	0.00101969	0.00126212	0.80833	0.161791	0.359413
11025	-	V-type H+-transporting ATPase 21kDa proteolipid subunit	Lysosome; Phagosome	-	0.389719	0.471957	0.47909	-0.0677193	-0.157091	6.07e-07	6.8e-06	6.85e-06	0.404329	0.0514949
13601	-	Amino acid transmembrane transporter	-	-	0.36898	0.576897	-0.227331	-0.631266	-0.0349545	1.26e-06	3.89e-07	0.0097297	4.21e-08	0.690911
11025	-	V-type H+-transporting ATPase 21kDa proteolipid subunit	Lysosome; Phagosome	C118	0.328506	0.455893	0.266695	-0.0414076	0.020404	0.00542609	0.00668127	0.100204	0.812439	0.918732
12743	-	Vacuolar amino acid transporter 4	-	S211	0.314857	0.383311	-0.19336	-0.0596168	0.4486	0.0324711	0.0715122	0.377331	0.775084	0.0246394
15322	-	E3 ubiquitin-protein ligase (EC 2.3.2.26)	Ubiquitin mediated proteolysis	S189	0.217802	0.240121	0.257858	-0.0358731	-0.0759294	0.00660631	0.03506	0.0262023	0.742508	0.490251
12854	-	Gly-Xaa carboxypeptidase	-	-	0.20737	0.130929	0.144228	0.0729906	0.136133	1.03e-06	0.00691682	0.00373091	0.0942311	0.00363187
12854	-	Gly-Xaa carboxypeptidase	-	C96	0.169437	-0.139885	-0.200754	-0.567363	-0.197172	0.114249	0.370703	0.192164	0.000315745	0.185451
12909	-	Permease for cytosine/purines, uracil, thiamine, allantoin (KOG2466)	-	S512	0.165964	0.425563	-0.0305945	-0.292145	-0.0955864	0.454665	0.188733	0.932025	0.321958	0.780899
15007	-	Nitrite reductase (NAD(P)H) large subunit	Nitrogen metabolism	C924	0.164938	-0.94197	-0.340444	-0.218189	0.287194	0.135754	3.14e-06	0.0320589	0.133048	0.0591445
13601	-	Amino acid transmembrane transporter	-	S92	0.16035	-0.0393862	0.412153	-0.0820935	-0.333896	0.054053	0.761618	0.00176993	0.461137	0.00463307
15008	-	Nitrate reductase? [NADPH] (EC 1.7.1.3)	Nitrogen metabolism	T737	0.144395	0.0292938	0.772506	0.198577	-0.429535	0.044751	0.794291	2.07e-07	0.0358703	0.000126059
12743	-	Vacuolar amino acid transporter 4	-	S197;S200	0.106787	0.838371	0.0201274	-0.497823	-0.411164	0.155471	1.22e-07	0.867486	3.66e-05	0.000367007
14681	-	E3 ubiquitin-protein ligase (EC 2.3.2.26)	Ubiquitin mediated proteolysis	S2708	0.0625194	0.396723	-0.142157	-0.0829508	0.121725	0.381083	0.000585823	0.180402	0.387076	0.212386
15008	-	Nitrate reductase? [NADPH] (EC 1.7.1.3)	Nitrogen metabolism	C454	0.0441696	0.200944	0.743767	0.640792	-0.0588055	0.779879	0.338997	0.000931221	0.00158018	0.806247
12743	-	Vacuolar amino acid transporter 4	-	S197	0.00499026	0.29073	-0.0733189	0.0699783	0.148287	0.97853	0.229147	0.775889	0.767675	0.53103
14681	-	E3 ubiquitin-protein ligase (EC 2.3.2.26)	Ubiquitin mediated proteolysis	S1848	-0.00385605	-0.232841	-0.484308	-0.546256	-0.0658042	0.968199	0.0562944	0.000431192	3.81e-05	0.585845
14681	-	E3 ubiquitin-protein ligase (EC 2.3.2.26)	Ubiquitin mediated proteolysis	S2714	-0.00946685	0.0252953	0.106299	-0.158865	-0.274631	0.931686	0.874078	0.483379	0.224317	0.0415753
14681	-	E3 ubiquitin-protein ligase (EC 2.3.2.26)	Ubiquitin mediated proteolysis	T2709	-0.0536746	0.0147655	0.0589256	0.181707	0.0691073	0.524852	0.915002	0.650529	0.0983356	0.569466
14681	-	E3 ubiquitin-protein ligase (EC 2.3.2.26)	Ubiquitin mediated proteolysis	C859	-0.0703862	-0.010781	-0.15011	-0.123535	-0.0438119	0.50335	0.945626	0.310022	0.37195	0.79367
15007	-	Nitrite reductase (NAD(P)H) large subunit	Nitrogen metabolism	C990	-0.0710514	-0.667902	-0.0528375	0.124841	0.106627	0.46663	3.31e-05	0.722909	0.327599	0.439767
12743	-	Vacuolar amino acid transporter 4	-	S200	-0.115975	-0.455044	-0.756275	0.334531	0.974831	0.253701	0.00388956	3.26e-05	0.0152445	4.93e-07
15322	-	E3 ubiquitin-protein ligase (EC 2.3.2.26)	Ubiquitin mediated proteolysis	C466	-0.145816	-0.740209	-0.788927	-0.238927	0.404184	0.395027	0.00335304	0.00197538	0.285901	0.0794625
12743	-	Vacuolar amino acid transporter 4	-	T210	-0.149463	-0.0705695	-0.592889	-0.363567	0.0798588	0.0424303	0.522156	1.03e-05	0.000632531	0.440118
14681	-	E3 ubiquitin-protein ligase (EC 2.3.2.26)	Ubiquitin mediated proteolysis	C2985	-0.1551	-0.107487	-0.206535	-0.00602943	0.0454052	0.108269	0.445842	0.135839	0.971192	0.770538
8962	-	Amino acid transmembrane transporter	-	C372	-0.165419	0.00409777	-0.318229	0.461047	0.613857	0.17295	0.982682	0.0670434	0.00505611	0.000873819
15322	-	E3 ubiquitin-protein ligase (EC 2.3.2.26)	Ubiquitin mediated proteolysis	-	-0.178943	-0.263095	-0.204481	0.123834	0.149373	3.16e-07	2.44e-07	1.01e-05	0.000941853	0.000190694
14681	-	E3 ubiquitin-protein ligase (EC 2.3.2.26)	Ubiquitin mediated proteolysis	C2579	-0.194301	-0.452267	-0.319547	-0.0372322	0.0880135	0.0598072	0.00349163	0.0309322	0.814784	0.570782
14681	-	E3 ubiquitin-protein ligase (EC 2.3.2.26)	Ubiquitin mediated proteolysis	-	-0.19772	-0.367344	-0.1745	0.0440577	0.0208382	3.5e-05	1.15e-06	0.00446796	0.430524	0.731427
15322	-	E3 ubiquitin-protein ligase (EC 2.3.2.26)	Ubiquitin mediated proteolysis	C788	-0.225787	-1.25224	-1.02854	-0.681678	0.121074	0.143103	5.86e-06	6.09e-05	0.00158091	0.602688
12854	-	Gly-Xaa carboxypeptidase	-	C414	-0.226702	-0.16567	0.107144	0.0216868	-0.312159	0.0520937	0.324155	0.544205	0.905546	0.0511391
14681	-	E3 ubiquitin-protein ligase (EC 2.3.2.26)	Ubiquitin mediated proteolysis	T2803	-0.243539	-0.249926	-0.265708	0.0639432	0.0861118	0.000612734	0.0102637	0.00765356	0.462052	0.33809
12909	-	Permease for cytosine/purines, uracil, thiamine, allantoin (KOG2466)	-	S508;S512	-0.291824	-0.565722	-0.659435	-0.412833	-0.0452215	0.129451	0.0465775	0.0236834	0.10376	0.881051
15007	-	Nitrite reductase (NAD(P)H) large subunit	Nitrogen metabolism	C504;C507	-0.340346	-1.17249	0.163321	0.220087	-0.28358	0.0496248	4.95e-05	0.531503	0.344955	0.236229
14681	-	E3 ubiquitin-protein ligase (EC 2.3.2.26)	Ubiquitin mediated proteolysis	S2878	-0.342657	-0.247036	0.243341	0.261884	-0.324114	0.001618	0.0940661	0.104441	0.0495645	0.0201482
15007	-	Nitrite reductase (NAD(P)H) large subunit	Nitrogen metabolism	C569;C572	-0.350164	-0.637794	0.156912	0.203525	-0.303551	0.00246828	0.000255514	0.323686	0.157449	0.0440915
12743	-	Vacuolar amino acid transporter 4	-	S238	-0.399531	-0.200591	-0.767847	-0.413699	-0.0453826	2.97e-05	0.0869226	1.18e-06	0.000463083	0.707382
14681	-	E3 ubiquitin-protein ligase (EC 2.3.2.26)	Ubiquitin mediated proteolysis	S250	-0.399986	-0.415468	-0.104752	-0.0661554	-0.361389	0.00730447	0.0487393	0.638832	0.745689	0.0633457
12743	-	Vacuolar amino acid transporter 4	-	S207	-0.41699	-0.269843	-1.08323	0.263831	0.930073	0.00383954	0.178127	1.45e-05	0.141605	3.66e-05
14681	-	E3 ubiquitin-protein ligase (EC 2.3.2.26)	Ubiquitin mediated proteolysis	C891	-0.419227	-0.287148	-0.967223	-0.185266	0.362731	0.000170446	0.0439096	5.13e-07	0.15554	0.0100807
12743	-	Vacuolar amino acid transporter 4	-	S53;S55	-0.438559	0.286382	-0.468921	-0.583519	-0.553158	5.98e-05	0.038021	0.00167291	6.63e-05	0.000153664
14681	-	E3 ubiquitin-protein ligase (EC 2.3.2.26)	Ubiquitin mediated proteolysis	C1365	-0.463994	-0.25733	-0.239172	0.366869	0.142048	6.63e-05	0.0749599	0.097602	0.00687984	0.317188
12743	-	Vacuolar amino acid transporter 4	-	S85	-0.467035	0.142049	-0.576054	-0.427514	-0.318495	1.41e-05	0.273105	0.000131722	0.000813024	0.00998585
14681	-	E3 ubiquitin-protein ligase (EC 2.3.2.26)	Ubiquitin mediated proteolysis	Y254	-0.562088	-0.191416	-0.0763949	0.408746	-0.0769473	7.81e-07	0.125545	0.562223	0.000910624	0.530775
12743	-	Vacuolar amino acid transporter 4	-	T118	-0.567682	-0.0527183	-0.592074	0.198106	0.222499	1.97e-07	0.659503	2.53e-05	0.0549405	0.0371918
14681	-	E3 ubiquitin-protein ligase (EC 2.3.2.26)	Ubiquitin mediated proteolysis	T248	-0.577544	-0.712614	-0.40719	-0.0605566	-0.230911	0.0125546	0.0324184	0.224318	0.854916	0.472248
12743	-	Vacuolar amino acid transporter 4	-	S121	-0.587691	-0.236914	-0.718755	-0.0609322	0.0701325	4.82e-07	0.0615426	7.71e-06	0.605855	0.575698
12909	-	Permease for cytosine/purines, uracil, thiamine, allantoin (KOG2466)	-	T510	-0.613469	-0.310811	-0.31671	0.42151	0.124751	0.00426357	0.301238	0.299872	0.11573	0.682673
14681	-	E3 ubiquitin-protein ligase (EC 2.3.2.26)	Ubiquitin mediated proteolysis	S2802	-0.61685	-0.585333	-0.54422	0.167475	0.0948445	1.25e-08	6.88e-06	2.07e-05	0.0715392	0.336326
14681	-	E3 ubiquitin-protein ligase (EC 2.3.2.26)	Ubiquitin mediated proteolysis	S1820	-0.625374	-0.435572	-0.521402	0.398947	0.294975	5.26e-08	0.00061662	0.000116654	0.000558499	0.00797991
14724	-	Allantoicase (EC 3.5.3.4)	Purine metabolism	C54	-0.642596	-0.243747	-0.441797	0.125928	-0.0748717	9.09e-07	0.0913512	0.00350857	0.35526	0.625495
15008	-	Nitrate reductase? [NADPH] (EC 1.7.1.3)	Nitrogen metabolism	S33	-0.64417	-1.12019	-0.414897	-0.0539192	-0.283191	4.77e-09	3.86e-10	0.000333514	0.568821	0.00431504
14724	-	Allantoicase (EC 3.5.3.4)	Purine metabolism	C466	-0.696966	-0.0537027	-0.27215	0.122686	-0.30213	1.2e-08	0.660566	0.0223443	0.263694	0.0100787
10059	-	Amino acid transmembrane transporter	-	S24	-0.714608	-1.28203	-1.80912	-0.708878	0.385631	8.67e-07	5.41e-08	2.89e-10	4.47e-05	0.0115314
14681	-	E3 ubiquitin-protein ligase (EC 2.3.2.26)	Ubiquitin mediated proteolysis	S2402	-0.732282	-0.999726	-0.777283	0.0906942	0.135695	4.1e-06	1.1e-05	0.000235895	0.59742	0.446829
14681	-	E3 ubiquitin-protein ligase (EC 2.3.2.26)	Ubiquitin mediated proteolysis	T257	-0.812034	-0.323108	0.0515452	0.453312	-0.410267	1.37e-06	0.0852523	0.797875	0.0096236	0.0206919
12743	-	Vacuolar amino acid transporter 4	-	S53	-0.815613	-0.578725	-1.2457	0.125967	0.556057	6.01e-11	3.59e-06	3.44e-11	0.149952	3.04e-06
15008	-	Nitrate reductase? [NADPH] (EC 1.7.1.3)	Nitrogen metabolism	C713	-0.849608	-1.12894	-0.770923	0.188728	0.110043	8.71e-06	2.56e-05	0.00139284	0.375477	0.649733
15008	-	Nitrate reductase? [NADPH] (EC 1.7.1.3)	Nitrogen metabolism	T656	-0.943696	-1.12289	0.0702043	0.258982	-0.754918	1.27e-09	3.7e-08	0.629802	0.036912	4.72e-06
12743	-	Vacuolar amino acid transporter 4	-	S55	-0.945487	-0.755849	-1.09975	0.131667	0.285929	1.1e-11	1.41e-07	4.79e-10	0.145394	0.00381349
12909	-	Permease for cytosine/purines, uracil, thiamine, allantoin (KOG2466)	-	C305	-1.48834	-1.68728	-2.02889	-0.325805	0.214753	7.48e-07	2.01e-05	1.94e-06	0.285901	0.530705
15008	-	Nitrate reductase? [NADPH] (EC 1.7.1.3)	Nitrogen metabolism	C366	-1.94386	-1.71407	-1.65642	0.169783	-0.117654	5.88e-13	4.55e-09	9.44e-09	0.325646	0.543117
15008	-	Nitrate reductase? [NADPH] (EC 1.7.1.3)	Nitrogen metabolism	C797	-1.97899	-1.82188	-1.59806	0.524349	0.143419	5.55e-09	5.13e-06	2.48e-05	0.0731721	0.676485
9324	-	Permease for cytosine/purines, uracil, thiamine, allantoin (KOG2466)	-	C315	-2.12641	-2.59705	-1.95858	0.228424	0.0605947	1.49e-13	5.18e-12	7.69e-10	0.179583	0.770538
14281	AAT1	Aspartate aminotransferase/Glutamic oxaloacetic transaminase	Alanine, aspartate and glutamate metabolism	C204	1.13167	1.11894	0.634716	-0.638056	-0.141098	1.81e-11	1.31e-08	3.11e-05	1.55e-05	0.25902
14281	AAT1	Aspartate aminotransferase/Glutamic oxaloacetic transaminase	Alanine, aspartate and glutamate metabolism	C287	0.436409	0.465088	-0.0235482	-0.756242	-0.296285	0.00104831	0.0104883	0.904041	6.98e-05	0.0809397
14281	AAT1	Aspartate aminotransferase/Glutamic oxaloacetic transaminase	Alanine, aspartate and glutamate metabolism	C266	0.409601	0.53533	0.0514915	-0.291098	0.0670119	0.000132183	0.000342105	0.72964	0.0199154	0.644309
14281	AAT1	Aspartate aminotransferase/Glutamic oxaloacetic transaminase	Alanine, aspartate and glutamate metabolism	-	-1.31975	-1.40251	-0.884858	0.69113	0.256235	1.88e-13	5.8e-11	1.16e-07	1.2e-06	0.0229742
13959	AOC	Copper amine oxidase (KOG1186)	Glycine, serine and threonine metabolism; Tyrosine metabolism; Phenylalanine metabolism; beta-Alanine metabolism; Tropane, piperidine and pyridine alkaloid biosynthesis	-	1.99134	2.23322	2.01519	0.000157519	-0.0236854	5.85e-17	9e-15	7.89e-14	0.998515	0.836746
13959	AOC	Copper amine oxidase (KOG1186)	Glycine, serine and threonine metabolism; Tyrosine metabolism; Phenylalanine metabolism; beta-Alanine metabolism; Tropane, piperidine and pyridine alkaloid biosynthesis	C440	0.85885	0.245041	1.14657	0.37242	0.0846982	9.93e-06	0.288733	2.62e-05	0.0780597	0.740012
13302	ARG3	Aspartate/ornithine carbamoyltransferase	Alanine, aspartate and glutamate metabolism	C339	1.1944	0.654784	-0.590589	-1.35753	0.427456	1.21e-07	0.00699434	0.013446	2.55e-06	0.0583407
13302	ARG3	Aspartate/ornithine carbamoyltransferase	Alanine, aspartate and glutamate metabolism	-	-0.579984	-0.425314	0.0706975	0.613211	-0.0374703	4.3e-12	3.58e-07	0.252586	6.95e-10	0.549526
15090	ATG18	Phosphoinositide binding protein; required for vesicle formation in autophagy and the cytoplasm-to-vacuole targeting (CVT) pathway	Autophagy - yeast	-	0.419926	0.337023	0.376254	-0.0928854	-0.0492135	4.22e-12	9.18e-08	2.34e-08	0.0278312	0.24975
15090	ATG18	Phosphoinositide binding protein; required for vesicle formation in autophagy and the cytoplasm-to-vacuole targeting (CVT) pathway	Autophagy - yeast	C42	0.193656	0.271914	0.276163	-0.650963	-0.73347	0.366442	0.373796	0.368121	0.0192931	0.0134136
15090	ATG18	Phosphoinositide binding protein; required for vesicle formation in autophagy and the cytoplasm-to-vacuole targeting (CVT) pathway	Autophagy - yeast	C96	-0.123243	-0.173673	0.155733	0.0288956	-0.25008	0.36259	0.34274	0.459857	0.898643	0.169569
15090	ATG18	Phosphoinositide binding protein; required for vesicle formation in autophagy and the cytoplasm-to-vacuole targeting (CVT) pathway	Autophagy - yeast	C146	-0.272924	-0.0245085	-0.199677	0.11904	0.0457936	0.0605174	0.912531	0.343938	0.565513	0.854628
15090	ATG18	Phosphoinositide binding protein; required for vesicle formation in autophagy and the cytoplasm-to-vacuole targeting (CVT) pathway	Autophagy - yeast	C28	-0.477804	-0.220444	-0.430752	0.156361	0.109309	1.55e-05	0.0953762	0.00213648	0.200786	0.414088
15090	ATG18	Phosphoinositide binding protein; required for vesicle formation in autophagy and the cytoplasm-to-vacuole targeting (CVT) pathway	Autophagy - yeast	S366	-0.718452	-0.754436	-0.558433	0.180685	0.0206661	5.28e-10	1.01e-07	7.71e-06	0.0420819	0.844673
9228	ATG20	Sorting nexin-41	Autophagy - yeast	-	0.19004	0.078439	0.0970753	-0.098879	-0.00591388	6.39e-05	0.172504	0.098236	0.0698927	0.92544
9228	ATG20	Sorting nexin-41	Autophagy - yeast	T449	0.171383	0.0314916	-0.0396157	0.0106638	0.221662	0.0998836	0.850094	0.808823	0.945114	0.116854
9228	ATG20	Sorting nexin-41	Autophagy - yeast	S459	-0.0604688	0.155188	-0.0659442	-0.121586	-0.116111	0.462337	0.19534	0.603274	0.261827	0.305948
9228	ATG20	Sorting nexin-41	Autophagy - yeast	S462	-0.136818	-0.0453518	-0.265	-0.135682	-0.00750104	0.0822978	0.708814	0.0253884	0.189921	0.950695
13126	ATG27	Autophagy-related protein 27	Autophagy - yeast	C27	1.09031	1.09515	1.08271	0.261625	0.269229	2.35e-07	3.39e-05	3.77e-05	0.205303	0.214264
13126	ATG27	Autophagy-related protein 27	Autophagy - yeast	C188	1.05169	1.14988	0.786345	-0.141731	0.123609	1.48e-07	8.56e-06	0.000593519	0.488273	0.574743
13126	ATG27	Autophagy-related protein 27	Autophagy - yeast	-	0.772947	0.911259	0.504751	-0.297063	-0.0288669	7.91e-12	3.77e-10	3.76e-06	0.0006127	0.749762
13126	ATG27	Autophagy-related protein 27	Autophagy - yeast	C68;C83	0.28115	0.34811	0.354519	0.187218	0.113848	0.0422501	0.0772271	0.0713635	0.308576	0.581487
13543	ATG8	Autophagy-related protein 8	Autophagy - yeast	C34	0.683063	0.347926	0.0574564	-0.40554	0.220067	5.56e-08	0.00817339	0.676697	0.00121436	0.0716815
13543	ATG8	Autophagy-related protein 8	Autophagy - yeast	-	0.00623302	0.0857646	0.0187918	-0.032696	-0.0452548	0.89202	0.171842	0.775036	0.604324	0.481175
16181	CAR1	Arginase (EC 3.5.3.1)	Arginine and proline metabolism	C23	0.522289	0.27982	0.0196744	-0.601746	-0.0991314	0.000120928	0.101629	0.91848	0.000482809	0.581256
16181	CAR1	Arginase (EC 3.5.3.1)	Arginine and proline metabolism	-	-0.680203	-0.580021	-0.392169	0.35053	0.0624962	6.72e-15	8.47e-11	6.01e-08	9.63e-08	0.184533
12853	CPS1	Gly-Xaa carboxypeptidase	-	C95	0.831878	1.14474	0.587835	-0.481779	-0.237737	7.79e-07	1.98e-06	0.00259657	0.00582922	0.184691
12853	CPS1	Gly-Xaa carboxypeptidase	-	C374	0.568278	0.727356	0.254862	-0.240969	0.0724474	0.00056944	0.00161469	0.240907	0.228952	0.765335
12853	CPS1	Gly-Xaa carboxypeptidase	-	-	0.52103	0.717939	0.650971	-0.194203	-0.324145	7.17e-09	1.75e-08	1.07e-07	0.0167535	0.000340051
12853	CPS1	Gly-Xaa carboxypeptidase	-	C233	0.288861	0.335209	0.0552654	-0.369514	-0.135918	0.0446992	0.101112	0.810001	0.0491117	0.525743
11094	CYN1	Catalyzes the reaction of cyanate with bicarbonate to produce ammonia and carbon dioxide	Nitrogen metabolism	-	1.13739	1.21435	0.468862	-1.03453	-0.366006	5.85e-14	1.83e-11	3.36e-05	2.03e-10	0.00025873
16290	DNM1	Dynamin-like GTPase required for vacuolar sorting	Mitophagy - yeast; Apoptosis	T612	0.970886	0.362847	0.981137	-0.0237604	-0.0340121	6.65e-07	0.0882381	9.63e-05	0.91411	0.881384
16290	DNM1	Dynamin-like GTPase required for vacuolar sorting	Mitophagy - yeast; Apoptosis	S576	0.968656	1.0859	0.51925	-0.272322	0.177083	2.38e-09	1.55e-07	0.00121488	0.0390836	0.191497
16290	DNM1	Dynamin-like GTPase required for vacuolar sorting	Mitophagy - yeast; Apoptosis	S613	0.944704	0.734041	0.823034	-0.109548	0.0121228	2.85e-06	0.00274535	0.00121061	0.611923	0.959456
16290	DNM1	Dynamin-like GTPase required for vacuolar sorting	Mitophagy - yeast; Apoptosis	S611	0.878888	0.978042	0.860266	-0.0638624	-0.0452409	4.98e-06	0.000142874	0.000614791	0.771464	0.850314
16290	DNM1	Dynamin-like GTPase required for vacuolar sorting	Mitophagy - yeast; Apoptosis	C393	0.241587	0.458759	-0.299821	-0.421384	0.120024	0.0193528	0.00270862	0.0392612	0.00257685	0.413969
16290	DNM1	Dynamin-like GTPase required for vacuolar sorting	Mitophagy - yeast; Apoptosis	-	-0.748442	-0.811076	-0.507687	0.224635	-0.0161197	1.08e-14	2.87e-12	7.27e-09	0.000150936	0.7875
12867	DUR12	Urea carboxylase / allophanate hydrolase	Valine, leucine and isoleucine degradation	-	0.678877	0.797205	0.815427	0.178111	0.0415611	1.87e-09	6.1e-08	5.84e-08	0.0631505	0.69788
15807	DUR3	Urea transporter, also transports polyamines	-	-	1.77321	2.04993	2.06432	-0.119609	-0.410725	6.56e-16	5.67e-14	7.89e-14	0.253494	0.000450537
15807	DUR3	Urea transporter, also transports polyamines	-	S559	1.53263	2.05188	1.80323	0.46138	0.190776	7.69e-07	2.95e-06	1.86e-05	0.130497	0.571297
15807	DUR3	Urea transporter, also transports polyamines	-	S569	0.607438	0.260729	0.594847	0.137586	0.150176	3.15e-05	0.145648	0.00221609	0.403162	0.382055
15807	DUR3	Urea transporter, also transports polyamines	-	S565;S569	-0.330196	-0.651534	-0.708122	0.29582	0.673746	0.0373079	0.00640293	0.00390832	0.150652	0.00294526
15807	DUR3	Urea transporter, also transports polyamines	-	S542	-0.350859	-0.795803	-1.24731	-0.419886	0.476563	0.000640066	4.59e-06	8.6e-09	0.00155113	0.000683664
15807	DUR3	Urea transporter, also transports polyamines	-	S565	-1.36059	-1.73192	-1.47983	0.178902	0.298141	1.06e-13	6.58e-13	1.13e-11	0.0662298	0.00480722
14558	FCY21	Cytosine-purine-scavenging protein (TCDB 2.A.39.2.4)	-	-	1.6111	1.44957	1.34089	-0.0746745	0.195538	2.53e-14	1.13e-10	5.65e-10	0.546091	0.101197
14558	FCY21	Cytosine-purine-scavenging protein (TCDB 2.A.39.2.4)	-	S35	1.08243	0.978328	0.427775	-0.185471	0.469182	3.51e-08	2.86e-05	0.031826	0.293448	0.0114146
14558	FCY21	Cytosine-purine-scavenging protein (TCDB 2.A.39.2.4)	-	S29	-1.21219	-1.21	-1.16003	-0.0416318	-0.0937952	1.9e-11	8.86e-09	2.11e-08	0.750969	0.474894
12902	FUR4	Permease for cytosine/purines, uracil, thiamine, allantoin (KOG2466)	-	-	2.72335	2.70302	2.21728	0.0148918	0.520966	5.33e-17	5.72e-14	1.94e-12	0.919675	0.000680082
12902	FUR4	Permease for cytosine/purines, uracil, thiamine, allantoin (KOG2466)	-	S20	-0.851185	-1.60783	-1.7717	-0.130164	0.790349	1.35e-07	3.37e-09	8.59e-10	0.396497	2.99e-05
12248	GDH1	Glutamate dehydrogenase NADP(+)	Nitrogen metabolism	-	0.297085	0.606143	0.706478	0.308294	-0.101099	2.21e-05	1.73e-07	2.31e-08	0.000358123	0.204689
12248	GDH1	Glutamate dehydrogenase NADP(+)	Nitrogen metabolism	S280	-0.0763892	0.0693092	0.026859	-0.217379	-0.320627	0.412671	0.62637	0.855974	0.0752938	0.0133229
12248	GDH1	Glutamate dehydrogenase NADP(+)	Nitrogen metabolism	C128	-0.113154	-0.453864	-0.407187	-0.0934123	0.200621	0.363046	0.0112045	0.0208956	0.594853	0.235683
12248	GDH1	Glutamate dehydrogenase NADP(+)	Nitrogen metabolism	C55	-0.262069	-0.644531	-0.637754	-0.264572	0.111114	0.0538344	0.00178751	0.00195545	0.136822	0.585487
12248	GDH1	Glutamate dehydrogenase NADP(+)	Nitrogen metabolism	C336	-0.266526	-0.510459	-0.484281	-0.189874	0.0278809	0.0148852	0.00176866	0.00268913	0.17909	0.879561
12248	GDH1	Glutamate dehydrogenase NADP(+)	Nitrogen metabolism	C196	-0.329006	-0.577822	-0.35058	0.0847412	0.106315	0.00142351	0.0001877	0.0126513	0.535516	0.45012
12248	GDH1	Glutamate dehydrogenase NADP(+)	Nitrogen metabolism	C366	-0.433541	-0.544576	-0.457349	-0.0899446	-0.0661363	4.95e-05	0.000213725	0.00123372	0.485364	0.63774
9856	GDH2	Glutamate dehydrogenase NADP(+)	Nitrogen metabolism	T24;S26	1.06341	1.10993	0.34653	-1.4788	-0.76192	3.36e-10	7.11e-08	0.0178964	3.41e-10	6.18e-06
9856	GDH2	Glutamate dehydrogenase NADP(+)	Nitrogen metabolism	S450	0.535368	0.115453	0.220888	-0.819144	-0.504664	0.0023978	0.648279	0.375387	0.000675709	0.0261697
9856	GDH2	Glutamate dehydrogenase NADP(+)	Nitrogen metabolism	T448	0.436852	-0.0688947	0.340731	-0.675044	-0.578922	0.00799804	0.78224	0.147969	0.00245246	0.00937104
9856	GDH2	Glutamate dehydrogenase NADP(+)	Nitrogen metabolism	C605;C607	0.238311	0.119	0.314745	-0.156364	-0.232799	0.189278	0.658061	0.226075	0.543815	0.369926
9856	GDH2	Glutamate dehydrogenase NADP(+)	Nitrogen metabolism	C607	0.0932724	0.123639	-0.216522	-0.0939163	0.215878	0.417926	0.4495	0.177676	0.557551	0.166516
9856	GDH2	Glutamate dehydrogenase NADP(+)	Nitrogen metabolism	S26	0.0665133	-0.721165	-0.484209	-0.835447	-0.284725	0.591878	0.000318525	0.00976901	2.36e-05	0.0846355
9856	GDH2	Glutamate dehydrogenase NADP(+)	Nitrogen metabolism	S10	-0.130296	0.0343261	0.103474	0.0311932	-0.202577	0.12011	0.79528	0.417382	0.7971	0.0757088
9856	GDH2	Glutamate dehydrogenase NADP(+)	Nitrogen metabolism	-	-0.400968	-0.544065	-0.705059	-0.434139	-0.130048	1.19e-10	4.8e-10	9.64e-12	7.23e-09	0.0100874
9856	GDH2	Glutamate dehydrogenase NADP(+)	Nitrogen metabolism	S7;S10	-0.428088	-0.45988	-0.067059	0.34075	-0.0202794	0.00055707	0.0070641	0.702849	0.0232427	0.907391
9856	GDH2	Glutamate dehydrogenase NADP(+)	Nitrogen metabolism	C818	-0.62345	-0.683546	-0.730498	0.0720998	0.179148	7.31e-05	0.00115608	0.000633604	0.724239	0.35975
11844	GLN1	Glutamine synthetase (EC 6.3.1.2)	Nitrogen metabolism	-	1.59069	2.0808	2.13431	0.297493	-0.246123	1.03e-15	1.14e-14	1.28e-14	0.00323967	0.0143898
11844	GLN1	Glutamine synthetase (EC 6.3.1.2)	Nitrogen metabolism	C162	-0.209224	-0.617712	-0.340031	0.104122	0.234929	0.0880802	0.00109656	0.0530024	0.551088	0.168874
11844	GLN1	Glutamine synthetase (EC 6.3.1.2)	Nitrogen metabolism	C98	-0.315498	0.14311	0.411697	0.0588508	-0.668345	0.0556177	0.555749	0.0798621	0.816237	0.00480162
11844	GLN1	Glutamine synthetase (EC 6.3.1.2)	Nitrogen metabolism	S262	-0.536881	-1.02792	-1.06949	-0.249512	0.283097	1.84e-06	4.63e-08	3.3e-08	0.0311091	0.0184279
11844	GLN1	Glutamine synthetase (EC 6.3.1.2)	Nitrogen metabolism	S323	-0.69324	-0.885307	-0.756113	-0.0403856	0.0224878	9.13e-09	8.57e-08	9.82e-07	0.710892	0.853775
11844	GLN1	Glutamine synthetase (EC 6.3.1.2)	Nitrogen metabolism	S289	-1.0375	-1.58931	-1.57077	-0.351463	0.181804	7.53e-13	2.48e-13	3.03e-13	0.000242726	0.0361685
11844	GLN1	Glutamine synthetase (EC 6.3.1.2)	Nitrogen metabolism	C208	-1.12739	-1.55394	-1.95208	-0.288707	0.535989	2.33e-11	6.55e-11	1.36e-12	0.017007	0.000218275
11844	GLN1	Glutamine synthetase (EC 6.3.1.2)	Nitrogen metabolism	C251	-1.19016	-1.77461	-1.77163	-0.339951	0.241518	3.37e-14	2.61e-14	5.02e-14	0.000393639	0.0100807
11844	GLN1	Glutamine synthetase (EC 6.3.1.2)	Nitrogen metabolism	C182	-1.48629	-2.20768	-2.27597	-0.441082	0.3486	1.97e-11	1.92e-11	1.02e-11	0.00598998	0.0338773
11844	GLN1	Glutamine synthetase (EC 6.3.1.2)	Nitrogen metabolism	C347	-1.63111	-1.98124	-2.06132	-0.199892	0.230323	8.34e-17	1.09e-14	4.61e-15	0.0230839	0.0140922
8959	GLN2	Glutamine synthetase	Nitrogen metabolism	-	0.233321	0.263297	0.513295	0.0931332	-0.186841	0.0076264	0.0295403	0.000191639	0.420841	0.100628
8959	GLN2	Glutamine synthetase	Nitrogen metabolism	C119	-0.165491	-0.393653	-0.507371	-0.179693	0.162186	0.0775362	0.00490919	0.000565836	0.144819	0.213382
8959	GLN2	Glutamine synthetase	Nitrogen metabolism	C85	-0.244647	-0.56844	-0.637508	-0.00790638	0.384955	0.0924001	0.00817339	0.00350857	0.976104	0.0546906
8959	GLN2	Glutamine synthetase	Nitrogen metabolism	C400	-0.431254	-0.05377	-0.498087	0.0842155	0.151048	0.00670994	0.816598	0.0241124	0.712935	0.50871
15713	GLT1	Glutamate synthase NAD(+)	Nitrogen metabolism	-	0.98182	1.12826	1.25079	0.193187	-0.0757814	3.47e-17	4.24e-15	1.1e-15	0.000334576	0.125765
15713	GLT1	Glutamate synthase NAD(+)	Nitrogen metabolism	C1690	0.527776	0.198629	0.324496	-0.294421	-0.091141	0.000431624	0.314562	0.0967075	0.101357	0.664906
15713	GLT1	Glutamate synthase NAD(+)	Nitrogen metabolism	C1774	0.395181	1.09828	0.639934	-0.0370884	-0.281842	0.00162142	9.09e-07	0.000534243	0.838954	0.0809397
15713	GLT1	Glutamate synthase NAD(+)	Nitrogen metabolism	C266	0.101392	-0.0522116	0.0326715	0.115456	0.184177	0.405115	0.770427	0.864761	0.488273	0.265664
15713	GLT1	Glutamate synthase NAD(+)	Nitrogen metabolism	C696	0.0728931	0.540651	0.882737	0.415143	-0.394701	0.898678	0.495692	0.206016	0.56147	0.587618
15713	GLT1	Glutamate synthase NAD(+)	Nitrogen metabolism	C1349	-0.0659142	-0.198815	-0.257526	-0.216265	-0.0246531	0.438264	0.0953737	0.0315058	0.0481334	0.862338
15713	GLT1	Glutamate synthase NAD(+)	Nitrogen metabolism	C1481;C1486	-0.362589	-0.0199952	0.0952247	-0.235743	-0.693557	0.0693621	0.948944	0.763161	0.384816	0.0136283
15713	GLT1	Glutamate synthase NAD(+)	Nitrogen metabolism	S1686	-0.369476	-0.177526	-0.598729	-0.0414387	0.187814	0.00378218	0.319638	0.00189923	0.81347	0.257789
15713	GLT1	Glutamate synthase NAD(+)	Nitrogen metabolism	C438	-0.376959	-0.359354	-0.00925641	-0.402544	-0.770246	8.48e-05	0.0041267	0.945132	0.000744384	7.63e-07
15713	GLT1	Glutamate synthase NAD(+)	Nitrogen metabolism	C1750;C1758	-0.493534	-0.395417	-0.272364	-0.184413	-0.405583	2.49e-05	0.00702415	0.054931	0.157106	0.00456282
15713	GLT1	Glutamate synthase NAD(+)	Nitrogen metabolism	C1951	-0.603611	-0.686673	-1.41608	-0.567804	0.244663	0.000227	0.00207509	5.94e-07	0.00445864	0.229471
15713	GLT1	Glutamate synthase NAD(+)	Nitrogen metabolism	S1638	-0.805017	-0.72422	-0.605668	0.0820314	-0.117317	4.71e-11	1.09e-07	1.64e-06	0.344391	0.183774
15713	GLT1	Glutamate synthase NAD(+)	Nitrogen metabolism	C2106	-0.828557	-1.15886	-1.29001	-0.197184	0.264271	2.05e-06	3.85e-06	9.34e-07	0.28436	0.168874
15713	GLT1	Glutamate synthase NAD(+)	Nitrogen metabolism	C1444;C1448	-1.22571	-0.90483	-0.866499	0.305347	-0.0538613	4.83e-06	0.00515828	0.00694992	0.292085	0.884234
15713	GLT1	Glutamate synthase NAD(+)	Nitrogen metabolism	C589	-1.31489	-1.33215	-1.67421	-0.471357	-0.112039	9.8e-11	4.32e-08	1.49e-09	0.00309627	0.519736
12031	MCY1	Cysteine synthase	Cysteine and methionine metabolism	C73	2.29596	-0.636786	-0.665941	-2.86016	0.101744	0.00444587	0.572008	0.567094	0.00615117	0.941639
12031	MCY1	Cysteine synthase	Cysteine and methionine metabolism	C128	0.667324	0.981868	0.23504	-0.523515	-0.09123	3.84e-05	2.98e-05	0.238336	0.00527079	0.668656
12031	MCY1	Cysteine synthase	Cysteine and methionine metabolism	C251	0.374606	0.253267	0.217741	-0.367787	-0.210922	0.0005999	0.077258	0.128955	0.00646875	0.125817
12031	MCY1	Cysteine synthase	Cysteine and methionine metabolism	C352	-0.381407	-0.893093	-0.763537	0.175154	0.557284	0.0538344	0.00268813	0.00845214	0.530352	0.0400873
12031	MCY1	Cysteine synthase	Cysteine and methionine metabolism	C226	-0.537691	-0.82333	-0.859946	0.216435	0.538691	0.000423	0.000209372	0.000138454	0.240517	0.00679385
12031	MCY1	Cysteine synthase	Cysteine and methionine metabolism	-	-0.700308	-0.663036	-0.32667	0.543816	0.170178	9.01e-15	2.11e-11	1.63e-06	3.31e-10	0.00137537
12926	MEP2	Ammonium transporter	-	-	2.51805	2.56943	3.27389	0.391346	-0.364489	6.52e-16	4.7e-13	1.28e-14	0.00967702	0.0173143
12926	MEP2	Ammonium transporter	-	Y471	1.1804	2.19203	-0.365578	-0.540315	1.00566	0.000138007	8.84e-06	0.369423	0.128053	0.0082362
12926	MEP2	Ammonium transporter	-	S469;S472	1.16765	2.33265	3.2408	1.79772	-0.275427	0.0999999	0.0272649	0.00365548	0.0550341	0.805623
12926	MEP2	Ammonium transporter	-	S465;Y471	0.869544	1.27064	0.625809	-0.405836	-0.1621	2.54e-05	2.8e-05	0.0167453	0.0724147	0.51188
12926	MEP2	Ammonium transporter	-	T476	0.483395	0.873333	0.40389	-0.143402	-0.0638961	0.184539	0.103431	0.471173	0.786685	0.911682
12926	MEP2	Ammonium transporter	-	S465;S472	0.415064	0.612279	0.0851237	-0.0782154	0.251725	0.125282	0.123161	0.844307	0.844633	0.518528
12926	MEP2	Ammonium transporter	-	S469;Y471	0.229249	0.224724	0.389854	-0.336313	-0.496917	0.288105	0.490956	0.227712	0.241096	0.0905828
12926	MEP2	Ammonium transporter	-	Y459	0.225864	0.114361	0.725307	-0.0632847	-0.562728	0.316869	0.746587	0.0327928	0.849082	0.0671856
12926	MEP2	Ammonium transporter	-	S469	0.0654561	0.0467683	-1.1143	-0.915584	0.264169	0.849077	0.930041	0.0226151	0.0333053	0.573566
12926	MEP2	Ammonium transporter	-	T467;S472	0.039289	0.799473	0.0587296	-0.331247	-0.350688	0.777757	0.000245399	0.775789	0.0562114	0.0503278
12926	MEP2	Ammonium transporter	-	S465;S469	-0.014578	0.995724	-0.990532	-0.675182	0.300771	0.935693	0.000208975	0.000258419	0.00281312	0.170679
12926	MEP2	Ammonium transporter	-	S460	-0.064186	0.515911	0.283931	-0.547923	-0.89604	0.751573	0.0686425	0.327905	0.0332125	0.00159207
12926	MEP2	Ammonium transporter	-	T467;Y471	-0.265295	0.371152	-0.594333	-0.465802	-0.136763	0.17888	0.20188	0.0456956	0.0742264	0.639981
12926	MEP2	Ammonium transporter	-	T501	-0.292559	0.399345	-0.710621	-0.077795	0.340267	0.0418034	0.0556451	0.00175217	0.695141	0.0775962
12926	MEP2	Ammonium transporter	-	T467;S469	-0.792606	-0.216085	-1.23821	-0.785869	-0.340265	5.14e-07	0.20658	2.91e-07	2.94e-05	0.0329737
12926	MEP2	Ammonium transporter	-	T480;S489	-1.2328	-1.27971	-0.721899	0.0453396	-0.465565	1.03e-06	8.53e-05	0.0132885	0.871593	0.0724736
9825	MET6	Cobalamin-independent methionine synthase	Cysteine and methionine metabolism	C738	1.41517	0.0502229	-0.9726	-1.1382	1.24957	2.74e-07	0.872302	0.00183429	0.00019458	0.000146494
9825	MET6	Cobalamin-independent methionine synthase	Cysteine and methionine metabolism	-	-1.08219	-1.28489	-0.601782	1.12421	0.643804	2.46e-09	6.57e-08	0.000988649	1.86e-07	0.000278292
10128	NPI1	E3 ubiquitin-protein ligase (EC 2.3.2.26)	Ubiquitin mediated proteolysis	-	-0.258413	-0.310719	-0.144005	0.284055	0.169647	7.33e-06	6.65e-05	0.0344787	7.9e-05	0.0096617
16375	NPR1? HRK1?	non-specific serine/threonine protein kinase (EC 2.7.11.1)	-	S753	1.20784	1.51852	1.18693	-0.366246	-0.34533	3.24e-11	4.27e-10	2.46e-08	0.00509496	0.0094933
16375	NPR1? HRK1?	non-specific serine/threonine protein kinase (EC 2.7.11.1)	-	S175	0.92436	1.47579	1.73019	0.480443	-0.325388	1.25e-09	3.86e-10	2.9e-11	0.000391365	0.0109198
16375	NPR1? HRK1?	non-specific serine/threonine protein kinase (EC 2.7.11.1)	-	S741	0.917536	0.659947	-0.398818	-1.07926	0.237099	1.2e-07	0.000762413	0.0298261	9.67e-07	0.15277
16375	NPR1? HRK1?	non-specific serine/threonine protein kinase (EC 2.7.11.1)	-	S754	0.841886	1.2539	0.625635	-0.227175	-0.0109241	8.16e-09	7.38e-09	0.000108401	0.0655709	0.942105
16375	NPR1? HRK1?	non-specific serine/threonine protein kinase (EC 2.7.11.1)	-	T731	0.736936	0.610874	-0.113128	-0.749173	0.10089	6.62e-09	2.19e-05	0.353923	5.32e-07	0.374496
16375	NPR1? HRK1?	non-specific serine/threonine protein kinase (EC 2.7.11.1)	-	T599	0.699391	0.333829	0.445013	0.161721	0.416099	3.33e-05	0.106894	0.0361024	0.395712	0.0315918
16375	NPR1? HRK1?	non-specific serine/threonine protein kinase (EC 2.7.11.1)	-	S714	0.529577	0.821297	-0.298574	-0.545356	0.282795	1.67e-05	8.77e-06	0.048611	0.000313595	0.0402906
16375	NPR1? HRK1?	non-specific serine/threonine protein kinase (EC 2.7.11.1)	-	Y622	0.408418	0.861635	0.112972	-0.350122	-0.054677	0.00108626	2.36e-05	0.522759	0.0229783	0.757709
16375	NPR1? HRK1?	non-specific serine/threonine protein kinase (EC 2.7.11.1)	-	T311;T317	0.386602	0.188252	0.659956	-0.0564414	-0.329796	0.00867118	0.370651	0.00314414	0.782334	0.0863708
16375	NPR1? HRK1?	non-specific serine/threonine protein kinase (EC 2.7.11.1)	-	S766	0.353852	0.237452	-0.0762953	-0.328668	0.101479	0.00012856	0.0455105	0.53821	0.00338435	0.368186
16375	NPR1? HRK1?	non-specific serine/threonine protein kinase (EC 2.7.11.1)	-	T64;S66	0.330502	0.82294	0.252895	-0.0877754	-0.0101675	0.00343783	1.68e-05	0.110466	0.546924	0.950695
16375	NPR1? HRK1?	non-specific serine/threonine protein kinase (EC 2.7.11.1)	-	C483	0.324066	0.736914	0.0847535	-0.368394	-0.129081	0.00227653	1.96e-05	0.580579	0.00651132	0.369574
16375	NPR1? HRK1?	non-specific serine/threonine protein kinase (EC 2.7.11.1)	-	T646	0.283496	0.63632	0.292762	-0.522142	-0.531408	0.0743053	0.00809099	0.214742	0.01456	0.0154401
16375	NPR1? HRK1?	non-specific serine/threonine protein kinase (EC 2.7.11.1)	-	S613;S614	0.177632	0.194316	-0.317313	-0.245965	0.24898	0.148355	0.284672	0.0836539	0.129363	0.13762
16375	NPR1? HRK1?	non-specific serine/threonine protein kinase (EC 2.7.11.1)	-	S339	0.165	0.331904	-0.16153	-0.146485	0.180045	0.100737	0.0266236	0.28485	0.272911	0.189619
16375	NPR1? HRK1?	non-specific serine/threonine protein kinase (EC 2.7.11.1)	-	S36;S38	0.164653	0.532385	-0.122926	-0.162425	0.125154	0.0296188	4.14e-05	0.271494	0.0975819	0.220305
16375	NPR1? HRK1?	non-specific serine/threonine protein kinase (EC 2.7.11.1)	-	T212	0.16022	0.13358	-0.0847284	-0.130288	0.114661	0.208716	0.490188	0.672597	0.452662	0.535413
16375	NPR1? HRK1?	non-specific serine/threonine protein kinase (EC 2.7.11.1)	-	S763;S766	0.155368	0.219375	-0.0483236	-0.138659	0.0650327	0.0862448	0.0972728	0.733932	0.247235	0.624989
16375	NPR1? HRK1?	non-specific serine/threonine protein kinase (EC 2.7.11.1)	-	S38	0.126215	0.354556	-0.182125	-0.289642	0.0186973	0.0532624	0.000672532	0.0593148	0.00163486	0.853775
16375	NPR1? HRK1?	non-specific serine/threonine protein kinase (EC 2.7.11.1)	-	S30	0.114413	0.0735835	-0.336614	-0.221763	0.229264	0.268199	0.643888	0.0309744	0.104171	0.102625
16375	NPR1? HRK1?	non-specific serine/threonine protein kinase (EC 2.7.11.1)	-	S763;T769	0.0929661	0.0467742	-0.149233	-0.108001	0.134197	0.317097	0.748415	0.285639	0.388044	0.298697
16375	NPR1? HRK1?	non-specific serine/threonine protein kinase (EC 2.7.11.1)	-	S31	0.0669726	0.21975	0.163705	-0.0755038	-0.172236	0.292881	0.021158	0.0846457	0.378961	0.0475614
16375	NPR1? HRK1?	non-specific serine/threonine protein kinase (EC 2.7.11.1)	-	T32	0.0593322	0.187217	-0.357458	-0.365561	0.0512297	0.46047	0.109309	0.00420972	0.00135169	0.665593
16375	NPR1? HRK1?	non-specific serine/threonine protein kinase (EC 2.7.11.1)	-	T64	0.0325351	0.172457	0.0569967	0.257465	0.233003	0.622785	0.0683766	0.567835	0.00402797	0.0100567
16375	NPR1? HRK1?	non-specific serine/threonine protein kinase (EC 2.7.11.1)	-	S614	0.0178915	0.291985	-0.0771959	-0.0271991	0.0678882	0.82788	0.0127204	0.518617	0.809631	0.544302
16375	NPR1? HRK1?	non-specific serine/threonine protein kinase (EC 2.7.11.1)	-	S36	0.00851563	0.0334467	-0.693948	-0.571714	0.130749	0.898525	0.723733	1.08e-07	4.47e-07	0.113948
16375	NPR1? HRK1?	non-specific serine/threonine protein kinase (EC 2.7.11.1)	-	S620	0.000983006	-0.435933	0.286469	-0.170029	-0.455515	0.99895	0.309232	0.521056	0.672125	0.25272
16375	NPR1? HRK1?	non-specific serine/threonine protein kinase (EC 2.7.11.1)	-	S766;T769	-0.00305791	-0.23156	-0.218054	0.0410365	0.256032	0.975768	0.0706149	0.0931422	0.740896	0.032046
16375	NPR1? HRK1?	non-specific serine/threonine protein kinase (EC 2.7.11.1)	-	T211	-0.0120521	-0.0689777	-0.414006	-0.115805	0.286149	0.920538	0.682808	0.0133418	0.432424	0.0547279
16375	NPR1? HRK1?	non-specific serine/threonine protein kinase (EC 2.7.11.1)	-	S307	-0.0126404	0.327505	0.835582	0.904003	0.055781	0.971721	0.489115	0.0738411	0.0309264	0.909656
16375	NPR1? HRK1?	non-specific serine/threonine protein kinase (EC 2.7.11.1)	-	T306;T311	-0.0772149	0.0957763	-0.0977674	-0.196114	-0.175562	0.706498	0.75868	0.752752	0.463995	0.539299
16375	NPR1? HRK1?	non-specific serine/threonine protein kinase (EC 2.7.11.1)	-	S66	-0.0991179	0.527071	0.194508	0.329951	0.0363254	0.488864	0.0136647	0.363392	0.0772434	0.869102
16375	NPR1? HRK1?	non-specific serine/threonine protein kinase (EC 2.7.11.1)	-	S307;T317	-0.10444	-0.262976	0.0434928	0.709535	0.561602	0.596702	0.358977	0.888714	0.00753908	0.0338494
16375	NPR1? HRK1?	non-specific serine/threonine protein kinase (EC 2.7.11.1)	-	S44	-0.110152	-0.00805128	-0.198238	0.00821026	0.0962967	0.0913416	0.939363	0.0425078	0.931953	0.284626
16375	NPR1? HRK1?	non-specific serine/threonine protein kinase (EC 2.7.11.1)	-	T216	-0.133378	0.114405	-0.509071	0.13699	0.512682	0.319778	0.577206	0.0132885	0.450608	0.00706472
16375	NPR1? HRK1?	non-specific serine/threonine protein kinase (EC 2.7.11.1)	-	T311	-0.139118	0.398823	0.340186	0.00717449	-0.472129	0.344369	0.0652674	0.119812	0.973904	0.0204524
16375	NPR1? HRK1?	non-specific serine/threonine protein kinase (EC 2.7.11.1)	-	S136	-0.158104	0.36292	-0.0835815	0.0158537	-0.058669	0.0791082	0.00776468	0.544711	0.908266	0.659274
16375	NPR1? HRK1?	non-specific serine/threonine protein kinase (EC 2.7.11.1)	-	S16	-0.16724	-0.0628941	0.160472	0.162529	-0.165182	0.0835414	0.670954	0.266885	0.201734	0.210446
16375	NPR1? HRK1?	non-specific serine/threonine protein kinase (EC 2.7.11.1)	-	S613;Y622	-0.218782	-0.407252	-0.518561	0.0269915	0.32677	0.219699	0.121662	0.0534857	0.91952	0.182113
16375	NPR1? HRK1?	non-specific serine/threonine protein kinase (EC 2.7.11.1)	-	S140	-0.233873	0.204247	-0.0949151	0.401886	0.262928	0.00172341	0.0459225	0.364011	0.000151322	0.00735031
16375	NPR1? HRK1?	non-specific serine/threonine protein kinase (EC 2.7.11.1)	-	Y521	-0.261792	-0.252521	-0.0710795	0.0187119	-0.172	0.00134367	0.0246483	0.540004	0.86665	0.0928599
16375	NPR1? HRK1?	non-specific serine/threonine protein kinase (EC 2.7.11.1)	-	S763	-0.274473	-0.117414	-0.039567	0.621721	0.386815	0.0212846	0.506078	0.830878	0.000354026	0.0167669
16375	NPR1? HRK1?	non-specific serine/threonine protein kinase (EC 2.7.11.1)	-	T769	-0.321842	-0.0854003	-0.374362	0.0566579	0.109178	0.00621044	0.620232	0.0274198	0.720041	0.49728
16375	NPR1? HRK1?	non-specific serine/threonine protein kinase (EC 2.7.11.1)	-	S307;T311;T317	-0.32799	-0.0745445	-0.683497	-0.126988	0.228518	0.00736825	0.680552	0.000446495	0.423082	0.15259
16375	NPR1? HRK1?	non-specific serine/threonine protein kinase (EC 2.7.11.1)	-	S79;S80	-0.346401	-0.498842	-0.301082	-0.0428282	-0.0881467	0.00338193	0.00380752	0.0702689	0.791088	0.586908
16375	NPR1? HRK1?	non-specific serine/threonine protein kinase (EC 2.7.11.1)	-	S235	-0.379909	-0.392598	-0.880343	-0.316703	0.183731	0.00218331	0.0231579	2.46e-05	0.0395449	0.248014
16375	NPR1? HRK1?	non-specific serine/threonine protein kinase (EC 2.7.11.1)	-	S27	-0.451672	0.279434	-0.190773	0.378814	0.117915	0.000739381	0.117275	0.296492	0.0205478	0.498561
16375	NPR1? HRK1?	non-specific serine/threonine protein kinase (EC 2.7.11.1)	-	-	-0.500074	-0.465083	-0.0177856	0.434263	-0.0480252	2.52e-07	8.47e-05	0.868209	7.9e-05	0.646409
16375	NPR1? HRK1?	non-specific serine/threonine protein kinase (EC 2.7.11.1)	-	S613;S620	-0.590834	-0.394969	-0.93626	-0.103811	0.241615	1.51e-05	0.0183654	7.52e-06	0.493155	0.1115
16375	NPR1? HRK1?	non-specific serine/threonine protein kinase (EC 2.7.11.1)	-	S665	-0.695616	-0.185171	-0.309619	0.343617	-0.0423799	0.000248446	0.464907	0.217246	0.120235	0.870725
16375	NPR1? HRK1?	non-specific serine/threonine protein kinase (EC 2.7.11.1)	-	S80	-0.719829	1.24022	-0.908367	0.325477	0.514015	0.000287405	5.08e-05	0.00136947	0.160537	0.0331381
16375	NPR1? HRK1?	non-specific serine/threonine protein kinase (EC 2.7.11.1)	-	T317	-0.752261	-0.705539	-0.0886126	1.40432	0.740675	0.000543001	0.0165876	0.773459	1.42e-05	0.00761627
16375	NPR1? HRK1?	non-specific serine/threonine protein kinase (EC 2.7.11.1)	-	S613	-0.75321	-0.346754	-0.289112	0.949004	0.484906	0.000627057	0.2368	0.335492	0.000978708	0.0736535
16375	NPR1? HRK1?	non-specific serine/threonine protein kinase (EC 2.7.11.1)	-	S313	-0.767232	-0.668006	-0.0553465	1.23113	0.519248	0.00107383	0.0364437	0.87276	0.000174297	0.0760324
16375	NPR1? HRK1?	non-specific serine/threonine protein kinase (EC 2.7.11.1)	-	S841	-0.920238	-0.953623	-0.541954	0.756437	0.378153	4.27e-06	0.000264331	0.0233642	0.000923116	0.0779338
16375	NPR1? HRK1?	non-specific serine/threonine protein kinase (EC 2.7.11.1)	-	S641	-0.92089	-0.473643	-0.286842	0.869569	0.235522	6.2e-06	0.0481125	0.237914	0.000344443	0.296138
16375	NPR1? HRK1?	non-specific serine/threonine protein kinase (EC 2.7.11.1)	-	S598	-1.41923	-0.547039	-0.5754	0.985257	0.141425	1.11e-07	0.0480245	0.0411227	0.000403825	0.606942
15006	NRT2	Nitrate/nitrite transporter	Nitrogen metabolism	-	1.33564	1.80074	1.78919	0.215305	-0.23825	1e-13	6.4e-13	8.97e-13	0.042941	0.0287624
15006	NRT2	Nitrate/nitrite transporter	Nitrogen metabolism	S9;S17	0.173622	1.22747	0.846677	-0.528642	-1.2017	0.485847	0.0016181	0.0234109	0.103805	0.00103722
15006	NRT2	Nitrate/nitrite transporter	Nitrogen metabolism	S9;S18	0.0504006	0.831006	1.32425	0.00100145	-1.27285	0.861434	0.0371974	0.00202508	0.998389	0.00135123
15006	NRT2	Nitrate/nitrite transporter	Nitrogen metabolism	S9	-0.11244	0.635068	1.22339	-0.260447	-1.59628	0.622785	0.0526765	0.000786178	0.384431	2.04e-05
15006	NRT2	Nitrate/nitrite transporter	Nitrogen metabolism	S9;S16	-0.167139	0.944758	1.00643	-0.213517	-1.38709	0.451376	0.00524066	0.0036529	0.473177	8.3e-05
15006	NRT2	Nitrate/nitrite transporter	Nitrogen metabolism	S16;S18	-0.874683	-1.50624	-1.61132	-0.358821	0.377816	1.45e-11	6.74e-13	3.03e-13	0.000242497	0.000186673
15006	NRT2	Nitrate/nitrite transporter	Nitrogen metabolism	S16	-1.13458	-1.45946	-1.6098	-0.338956	0.136268	1.12e-11	8.56e-11	1.72e-11	0.00327206	0.228707
15006	NRT2	Nitrate/nitrite transporter	Nitrogen metabolism	S18	-1.15176	-1.60569	-1.39662	-0.0691219	0.175742	3.41e-12	5.19e-12	6.71e-11	0.512009	0.0950806
16401	PEP12	Target membrane receptor (t-SNARE); for vesicular intermediates traveling between the Golgi apparatus and the vacuole	Autophagy - yeast	-	1.0197	0.791537	0.578931	-0.421548	0.0192228	9.93e-16	5.8e-11	1.22e-08	4.2e-07	0.784886
16401	PEP12	Target membrane receptor (t-SNARE); for vesicular intermediates traveling between the Golgi apparatus and the vacuole	Autophagy - yeast	S238	-0.953215	-0.78301	-0.21941	0.658062	-0.0757434	1.2e-10	8.98e-07	0.0694629	2.97e-06	0.51551
16401	PEP12	Target membrane receptor (t-SNARE); for vesicular intermediates traveling between the Golgi apparatus and the vacuole	Autophagy - yeast	S218	-1.38054	-1.23754	-0.843016	0.592022	0.054494	9.11e-15	1.63e-11	1.01e-08	4.99e-07	0.553925
16401	PEP12	Target membrane receptor (t-SNARE); for vesicular intermediates traveling between the Golgi apparatus and the vacuole	Autophagy - yeast	S38	-1.72092	-1.39194	-0.737868	0.72672	-0.256329	2.42e-11	2.54e-07	0.000647642	0.000249336	0.152409
9950	PEP4	Saccharopepsin	Autophagy - yeast	-	1.0016	0.790881	0.276786	-0.968625	-0.243811	3.34e-12	9.3e-08	0.0111526	2.09e-09	0.016581
9950	PEP4	Saccharopepsin	Autophagy - yeast	C139	-0.119262	0.36489	0.524923	0.441449	-0.202736	0.186104	0.0063097	0.000263047	0.000629367	0.100481
16672	PRB1	Autophagic serine protease Alp2	Autophagy - yeast	-	1.01416	0.645497	0.179595	-0.806496	0.0280652	3.24e-13	3e-07	0.0549793	4.22e-09	0.77577
16672	PRB1	Autophagic serine protease Alp2	Autophagy - yeast	C339	0.00426155	0.228179	0.213145	0.302427	0.093544	0.972366	0.142476	0.171979	0.0347747	0.56977
8569	PUT2	Delta-1-pyrroline-5-carboxylate dehydrogenase	Arginine and proline metabolism	-	0.0771341	0.426576	0.524521	0.0810579	-0.366329	0.020643	4.43e-09	2.28e-10	0.0622876	4.64e-08
8569	PUT2	Delta-1-pyrroline-5-carboxylate dehydrogenase	Arginine and proline metabolism	C249	0.0197094	0.128187	-0.740419	-0.172693	0.587435	0.914548	0.594956	0.00260583	0.446082	0.0109722
8569	PUT2	Delta-1-pyrroline-5-carboxylate dehydrogenase	Arginine and proline metabolism	C542	-0.101364	-0.343661	-0.648776	-0.0811861	0.466227	0.356669	0.0273526	0.000187283	0.601578	0.00300709
8569	PUT2	Delta-1-pyrroline-5-carboxylate dehydrogenase	Arginine and proline metabolism	C457	-0.219362	-0.24434	-0.228672	-0.311502	-0.302193	0.0277122	0.0828292	0.104164	0.0171714	0.0264966
8569	PUT2	Delta-1-pyrroline-5-carboxylate dehydrogenase	Arginine and proline metabolism	C76	-0.220962	-0.204031	-0.356762	0.094842	0.230642	0.0244147	0.138676	0.0114842	0.483088	0.0816154
8569	PUT2	Delta-1-pyrroline-5-carboxylate dehydrogenase	Arginine and proline metabolism	C128	-0.394925	-0.587781	-0.714039	-0.0714876	0.247627	0.0241101	0.0186781	0.00527094	0.787545	0.305263
8569	PUT2	Delta-1-pyrroline-5-carboxylate dehydrogenase	Arginine and proline metabolism	C471	-0.404935	-0.612579	0.0147344	0.071884	-0.347785	0.161675	0.13839	0.977456	0.873447	0.405754
12912	SAH1	S-adenosyl-L-homocysteine hydrolase	Cysteine and methionine metabolism	C49	1.45566	2.54307	1.81937	-0.275533	-0.639242	2.19e-13	1.74e-14	3.74e-12	0.0207789	2.42e-05
12912	SAH1	S-adenosyl-L-homocysteine hydrolase	Cysteine and methionine metabolism	C226	1.07617	-0.885659	0.195806	-0.603911	0.276451	0.0120247	0.135216	0.765531	0.275237	0.665073
12912	SAH1	S-adenosyl-L-homocysteine hydrolase	Cysteine and methionine metabolism	C276	0.859238	0.39643	-0.29684	-1.73685	-0.580771	4.68e-07	0.0331414	0.107751	2.06e-09	0.00222766
12912	SAH1	S-adenosyl-L-homocysteine hydrolase	Cysteine and methionine metabolism	C193	0.174207	-0.516567	-1.38821	-1.04666	0.51576	0.501247	0.15092	0.00049231	0.00264523	0.137446
12912	SAH1	S-adenosyl-L-homocysteine hydrolase	Cysteine and methionine metabolism	C109	-0.0769897	0.656772	-0.230195	-0.473335	-0.320129	0.856051	0.231348	0.69901	0.359431	0.578652
12912	SAH1	S-adenosyl-L-homocysteine hydrolase	Cysteine and methionine metabolism	-	-1.61518	-1.95055	-1.41838	0.623687	0.426889	5.81e-16	2.25e-14	5.59e-12	6.29e-07	0.000106245
9898	SEC17	Alpha-SNAP cochaperone; SNARE-complex adaptor for Sec18	Autophagy - yeast	C236	0.512969	0.345137	0.519853	0.134725	0.127841	0.000241119	0.0546273	0.00533306	0.439209	0.491493
9898	SEC17	Alpha-SNAP cochaperone; SNARE-complex adaptor for Sec18	Autophagy - yeast	C58;C60	0.447611	0.46293	0.266661	-0.736041	-0.55509	0.0378297	0.12939	0.394659	0.0101078	0.0591445
9898	SEC17	Alpha-SNAP cochaperone; SNARE-complex adaptor for Sec18	Autophagy - yeast	-	-0.407795	-0.433649	-0.207279	0.140342	-0.0601733	2.24e-10	4.15e-08	0.000626174	0.00753657	0.249587
11749	SEC18	AAA ATPase and SNARE disassembly chaperone	Autophagy - yeast	Y20	0.420286	0.232323	0.47447	-0.0776025	-0.131787	1.42e-05	0.0467437	0.000332928	0.468584	0.225042
11749	SEC18	AAA ATPase and SNARE disassembly chaperone	Autophagy - yeast	S21	0.279241	0.138577	0.305272	-0.278426	-0.304457	0.000210123	0.154687	0.00347246	0.0027935	0.0017454
11749	SEC18	AAA ATPase and SNARE disassembly chaperone	Autophagy - yeast	-	0.00676055	-0.0689809	-0.187915	-0.0920001	0.102676	0.809506	0.0763866	5.65e-05	0.0140415	0.0079308
11749	SEC18	AAA ATPase and SNARE disassembly chaperone	Autophagy - yeast	C800	-0.14457	-0.372957	-0.481904	-0.236099	0.101235	0.166649	0.0145277	0.00234228	0.0860996	0.517993
11749	SEC18	AAA ATPase and SNARE disassembly chaperone	Autophagy - yeast	C230	-0.158536	-0.511443	-0.0961602	0.11805	0.0556745	0.29366	0.0183509	0.676697	0.580407	0.823883
13423	TPO5	Amino acid transmembrane transporter	-	S14	1.53374	1.21201	1.37684	-0.27351	-0.116605	1.59e-09	1.25e-05	2.96e-06	0.175698	0.60316
13423	TPO5	Amino acid transmembrane transporter	-	-	0.853182	1.08854	0.509425	-0.0728129	0.270944	5.46e-11	6.18e-10	4.77e-05	0.475532	0.00863373
15905	UGA1	4-Aminobutyrate transaminase	Alanine, aspartate and glutamate metabolism	-	0.305199	0.376191	0.31508	-0.114559	-0.12444	2.26e-08	2.77e-07	4.22e-06	0.0241064	0.0168741
15905	UGA1	4-Aminobutyrate transaminase	Alanine, aspartate and glutamate metabolism	C474	-0.277034	0.0162453	-0.845102	-0.175918	0.392149	0.0103853	0.920126	6.24e-06	0.205326	0.0089221
15905	UGA1	4-Aminobutyrate transaminase	Alanine, aspartate and glutamate metabolism	C202	-0.286291	-0.22983	-0.505764	-0.10263	0.116842	0.00317546	0.0819375	0.000494814	0.419235	0.378192
16258	UGA4	GABA permease	-	-	1.68174	1.74522	1.14084	-0.270519	0.27038	4.71e-19	3.73e-16	3.85e-13	0.000171812	0.000224533
16258	UGA4	GABA permease	-	S37	-0.487826	-0.57995	-0.531356	-0.211508	-0.167978	2.84e-05	0.000298712	0.00082012	0.0985602	0.207128
16258	UGA4	GABA permease	-	S23;S25;S26	-0.935204	-1.3635	-0.587756	0.194235	-0.153213	4.54e-11	5.01e-11	1.64e-05	0.04986	0.132407
10570	UOX	Uricase (EC 1.7.3.3) (Urate oxidase)	Purine metabolism	-	2.31927	1.43108	0.466829	-0.566004	1.28643	5.45e-16	1.17e-09	0.00245674	0.000175704	8.36e-09
10570	UOX	Uricase (EC 1.7.3.3) (Urate oxidase)	Purine metabolism	C148;C157	-0.626827	-0.31866	0.0548823	-0.622733	-1.30444	0.0758006	0.540041	0.922847	0.180795	0.00995109
10570	UOX	Uricase (EC 1.7.3.3) (Urate oxidase)	Purine metabolism	S272	-1.13905	-1.07379	-0.286849	0.412909	-0.439294	1.52e-10	1.5e-07	0.0505752	0.00269692	0.00211447
10570	UOX	Uricase (EC 1.7.3.3) (Urate oxidase)	Purine metabolism	T288	-1.55429	-1.26936	-0.445219	0.429154	-0.679916	2.94e-12	2.77e-08	0.00567822	0.00298174	5.32e-05
10570	UOX	Uricase (EC 1.7.3.3) (Urate oxidase)	Purine metabolism	C244	-1.9925	-1.17943	-0.016088	0.714823	-1.26159	8.34e-17	1.25e-09	0.901232	1.2e-06	5.75e-10
10570	UOX	Uricase (EC 1.7.3.3) (Urate oxidase)	Purine metabolism	C148	-2.01623	-1.17344	-0.321816	0.625591	-1.06882	7.21e-18	1.51e-10	0.00305337	1.4e-06	7e-10
10570	UOX	Uricase (EC 1.7.3.3) (Urate oxidase)	Purine metabolism	C190	-2.38686	-0.992584	0.082956	1.01433	-1.45549	9.7e-13	0.000153598	0.746194	5.86e-05	1.19e-06
11207	URE1	Urease (EC 3.5.1.5) (Urea amidohydrolase)	Purine metabolism; Arginine biosynthesis	-	1.16966	1.30993	1.25246	-0.0916626	-0.174459	1.45e-17	2.57e-15	7.41e-15	0.0942911	0.00311648
11207	URE1	Urease (EC 3.5.1.5) (Urea amidohydrolase)	Purine metabolism; Arginine biosynthesis	C326	-0.415161	-0.379018	-0.0235972	0.0588146	-0.33275	0.00520295	0.0631734	0.918336	0.788834	0.0892667
11207	URE1	Urease (EC 3.5.1.5) (Urea amidohydrolase)	Purine metabolism; Arginine biosynthesis	S611	-0.645947	-0.921814	-0.801188	0.141893	0.297135	1.13e-09	2.04e-09	2.12e-08	0.088835	0.00144012
11207	URE1	Urease (EC 3.5.1.5) (Urea amidohydrolase)	Purine metabolism; Arginine biosynthesis	C456	-0.675515	-0.937716	-0.489416	0.279518	0.0934185	0.000189075	0.000261905	0.0345742	0.189531	0.712369
15351	VMA1	V-type proton ATPase V1 subcomplex subunit A (KOG1352)	Lysosome; Phagosome	-	0.185374	0.347604	0.517859	-0.0177178	-0.350203	0.000805921	4.33e-05	2.55e-07	0.806371	2.29e-05
15351	VMA1	V-type proton ATPase V1 subcomplex subunit A (KOG1352)	Lysosome; Phagosome	C537	0.0524937	-0.344253	-0.595706	-0.288379	0.35982	0.656443	0.0318319	0.000619696	0.0482839	0.020174
15351	VMA1	V-type proton ATPase V1 subcomplex subunit A (KOG1352)	Lysosome; Phagosome	C282	-0.097135	-1.51009	-0.577832	0.0687778	0.549475	0.762509	0.00102153	0.172506	0.881727	0.180207
15351	VMA1	V-type proton ATPase V1 subcomplex subunit A (KOG1352)	Lysosome; Phagosome	C399	-0.169145	-0.533034	-0.46143	-0.183306	0.10898	0.158028	0.00314585	0.00883711	0.250292	0.545164
15351	VMA1	V-type proton ATPase V1 subcomplex subunit A (KOG1352)	Lysosome; Phagosome	C245	-0.1755	-0.447366	-0.387561	0.0653617	0.277423	0.114702	0.00674284	0.0166338	0.693838	0.0695139
15351	VMA1	V-type proton ATPase V1 subcomplex subunit A (KOG1352)	Lysosome; Phagosome	C245;C259	-1.07063	-0.871368	-1.88298	-0.518167	0.29419	0.0333146	0.220882	0.0100286	0.45226	0.704388
11052	VMA13	V-type proton ATPase V1 subcomplex subunit H (KOG2759)	Lysosome; Phagosome	-	0.454066	0.546286	0.527746	-0.210482	-0.284162	7.04e-11	2.07e-09	4.7e-09	0.000334576	1.62e-05
11052	VMA13	V-type proton ATPase V1 subcomplex subunit H (KOG2759)	Lysosome; Phagosome	C171	-0.255949	-0.178295	-0.21895	0.159768	0.12277	0.0965076	0.427106	0.327955	0.457442	0.596993
11064	VMA2	V-type proton ATPase V1 subcomplex subunit B (KOG1351)	Lysosome; Phagosome	-	0.446885	0.671554	0.816391	-0.169878	-0.539384	1.64e-11	1.5e-11	7.73e-13	0.00100432	7.7e-10
11064	VMA2	V-type proton ATPase V1 subcomplex subunit B (KOG1351)	Lysosome; Phagosome	C193	0.00572131	-0.766828	-0.196167	0.047584	0.249472	0.965307	6.94e-05	0.24141	0.790662	0.119511
9748	VMA3	V-type H+-transporting ATPase 21kDa proteolipid subunit	Lysosome; Phagosome	-	1.0591	1.03496	0.863168	-0.63896	-0.443032	7.44e-14	9.09e-11	2.31e-09	7.52e-08	1.64e-05
9748	VMA3	V-type H+-transporting ATPase 21kDa proteolipid subunit	Lysosome; Phagosome	C30	-0.00311318	0.160177	-0.184342	-0.070152	0.111077	0.985136	0.453035	0.39154	0.750422	0.616976
9622	VMA4	V-type proton ATPase V1 subcomplex subunit E (KOG1664)	Lysosome; Phagosome	-	0.874085	0.949116	0.796353	-0.386259	-0.308527	3.03e-11	4.72e-09	9.79e-08	0.000323403	0.00311648
9210	VMA5	V-type proton ATPase V1 subcomplex subunit C (KOG2909)	Lysosome; Phagosome	-	0.527324	0.629129	0.583496	-0.237295	-0.293467	7.61e-13	3.38e-11	1.74e-10	2.48e-05	2.58e-06
11117	VMA6	V-type proton ATPase V0 subcomplex subunit D (KOG2759)	Lysosome; Phagosome	-	0.21998	0.220509	0.283953	-0.126477	-0.19045	4.62e-05	0.00174846	0.000175056	0.0404565	0.00381862
11117	VMA6	V-type proton ATPase V0 subcomplex subunit D (KOG2759)	Lysosome; Phagosome	C164	-0.155526	-0.188132	0.00272348	0.219141	0.0608914	0.0939505	0.157385	0.986357	0.0736117	0.670939
11117	VMA6	V-type proton ATPase V0 subcomplex subunit D (KOG2759)	Lysosome; Phagosome	C348	-0.428751	-0.182655	-0.559258	0.230039	0.360546	0.00144042	0.315307	0.00312277	0.164602	0.0376445
15963	VMA7	V-type proton ATPase V1 subcomplex subunit F (KOG3432)	Lysosome; Phagosome	-	-0.538957	-0.634458	-0.0216898	0.196161	-0.321107	4.34e-05	0.000371286	0.896684	0.191026	0.0364408
14971	VMA8	V-type proton ATPase V1 subcomplex subunit D (KOG1647)	Lysosome; Phagosome	-	0.529902	0.82194	0.75677	-0.271828	-0.498696	9.49e-13	6.2e-13	2.72e-12	5.72e-06	3e-09
15257	VPS1	Dynamin-like GTPase required for vacuolar sorting	Mitophagy - yeast; Apoptosis	C357	0.579334	0.110014	-0.258999	-1.01898	-0.180647	0.00080508	0.641294	0.259814	4.62e-05	0.436196
15257	VPS1	Dynamin-like GTPase required for vacuolar sorting	Mitophagy - yeast; Apoptosis	-	-0.131145	-0.200509	-0.239261	0.161896	0.270012	0.000541386	0.000265247	4.45e-05	0.00101391	4.74e-06
15257	VPS1	Dynamin-like GTPase required for vacuolar sorting	Mitophagy - yeast; Apoptosis	C294	-0.145794	-0.527612	-1.04205	-0.414589	0.481665	0.160196	0.00100872	3.49e-07	0.00347812	0.00174346
15257	VPS1	Dynamin-like GTPase required for vacuolar sorting	Mitophagy - yeast; Apoptosis	S369	-0.268012	-0.139224	0.00138932	-0.0511183	-0.32052	7.05e-05	0.0998867	0.987644	0.514349	0.000310118
15699	VTI1	Protein involved in cis-Golgi membrane traffic; v-SNARE that interacts with two t-SNARES, Sed5p and Pep12p	Autophagy - yeast	-	0.642967	0.420021	0.361945	-0.218357	0.0626652	1.8e-13	1.26e-07	1.39e-06	0.000230214	0.24975
15699	VTI1	Protein involved in cis-Golgi membrane traffic; v-SNARE that interacts with two t-SNARES, Sed5p and Pep12p	Autophagy - yeast	T140	0.163394	-0.749843	-1.03841	-1.39039	-0.188591	0.375469	0.00749718	0.000613527	7.48e-06	0.474825
15699	VTI1	Protein involved in cis-Golgi membrane traffic; v-SNARE that interacts with two t-SNARES, Sed5p and Pep12p	Autophagy - yeast	S142	-0.2882	-0.897237	-1.29845	-1.17118	-0.160925	0.0648003	0.000399751	7.43e-06	7.4e-06	0.467436
15699	VTI1	Protein involved in cis-Golgi membrane traffic; v-SNARE that interacts with two t-SNARES, Sed5p and Pep12p	Autophagy - yeast	S111;S116	-0.406696	-0.613631	-0.205614	0.22925	0.0281671	0.0307497	0.0262183	0.468197	0.355763	0.922981
15699	VTI1	Protein involved in cis-Golgi membrane traffic; v-SNARE that interacts with two t-SNARES, Sed5p and Pep12p	Autophagy - yeast	S116	-0.690726	-0.88188	-0.240757	0.711307	0.261338	6.14e-05	0.000281567	0.274992	0.000846837	0.192552
15699	VTI1	Protein involved in cis-Golgi membrane traffic; v-SNARE that interacts with two t-SNARES, Sed5p and Pep12p	Autophagy - yeast	S166	-0.949456	-0.94592	-0.747733	0.116077	-0.0856457	1.05e-11	4.82e-09	2.05e-07	0.201199	0.374496
15699	VTI1	Protein involved in cis-Golgi membrane traffic; v-SNARE that interacts with two t-SNARES, Sed5p and Pep12p	Autophagy - yeast	S187	-1.46293	-1.26312	-0.795093	0.477112	-0.190723	1.23e-12	5.48e-09	5.34e-06	0.000480567	0.130036
15962	XDH	Xanthine dehydrogenase (KOG0430)	Purine metabolism	-	1.17561	1.09904	1.24046	0.171866	0.107012	9.25e-16	2.73e-12	5.09e-13	0.0169843	0.136915
15962	XDH	Xanthine dehydrogenase (KOG0430)	Purine metabolism	C1133	-0.188543	-0.354404	-0.447866	-0.472613	-0.21329	0.0564274	0.0139044	0.00259715	0.000773722	0.115295
15962	XDH	Xanthine dehydrogenase (KOG0430)	Purine metabolism	C167	-0.307719	-0.366221	-0.0992743	0.00607414	-0.20237	0.00614687	0.0193955	0.544989	0.975183	0.177679
15962	XDH	Xanthine dehydrogenase (KOG0430)	Purine metabolism	C1256	-0.325233	0.0203843	-0.0663278	0.162597	-0.0963086	0.0328592	0.929534	0.781243	0.436473	0.68085
15962	XDH	Xanthine dehydrogenase (KOG0430)	Purine metabolism	T279	-1.00726	-0.794625	-0.895531	-0.0611906	-0.172921	9.83e-14	1.96e-09	3.07e-10	0.403967	0.0213879
15962	XDH	Xanthine dehydrogenase (KOG0430)	Purine metabolism	C601	-1.01417	-0.674595	-1.13947	-0.0486942	0.0766066	2.89e-07	0.0024624	1.02e-05	0.83013	0.742515
15962	XDH	Xanthine dehydrogenase (KOG0430)	Purine metabolism	S278	-1.29372	-1.18597	-1.19104	-0.0310584	-0.13374	1.33e-15	8.2e-13	9.45e-13	0.664172	0.0570806
16086	YKT6	Vesicle membrane protein (v-SNARE) with acyltransferase activity; involved in trafficking to and within Golgi, endocytic trafficking to vacuole, and vacuolar fusion	Autophagy - yeast	-	-0.52505	-0.596187	-0.430098	0.101577	0.00662506	1.16e-11	1e-09	2.13e-07	0.0664549	0.919175
16086	YKT6	Vesicle membrane protein (v-SNARE) with acyltransferase activity; involved in trafficking to and within Golgi, endocytic trafficking to vacuole, and vacuolar fusion	Autophagy - yeast	T170	-0.603122	-0.278626	-0.0231525	0.44751	-0.132459	1.98e-07	0.024523	0.862025	0.000320575	0.245814
16086	YKT6	Vesicle membrane protein (v-SNARE) with acyltransferase activity; involved in trafficking to and within Golgi, endocytic trafficking to vacuole, and vacuolar fusion	Autophagy - yeast	S173	-2.51567	-1.548	-0.404374	1.55779	-0.553508	1.03e-06	0.00872026	0.497961	0.00395264	0.305793
14633	YPT7	Rab family GTPase; GTP-binding protein of the rab family; required for homotypic fusion event in vacuole inheritance	Autophagy - yeast	-	0.597415	0.686795	0.451837	-0.394228	-0.248651	4.53e-13	3.73e-11	4.24e-08	9.67e-08	6.12e-05
14633	YPT7	Rab family GTPase; GTP-binding protein of the rab family; required for homotypic fusion event in vacuole inheritance	Autophagy - yeast	C145	-0.29682	-0.242804	0.168192	-0.0195557	-0.484568	0.00135678	0.0501757	0.174068	0.884611	0.00033269
14633	YPT7	Rab family GTPase; GTP-binding protein of the rab family; required for homotypic fusion event in vacuole inheritance	Autophagy - yeast	C83;C84	-0.307823	0.0483589	0.0715103	0.249636	-0.129698	0.00416488	0.752793	0.651441	0.0651758	0.380158
14633	YPT7	Rab family GTPase; GTP-binding protein of the rab family; required for homotypic fusion event in vacuole inheritance	Autophagy - yeast	C83	-0.379988	-0.227709	0.227339	0.372558	-0.234769	0.00197239	0.168952	0.170042	0.0155153	0.141367
14633	YPT7	Rab family GTPase; GTP-binding protein of the rab family; required for homotypic fusion event in vacuole inheritance	Autophagy - yeast	C172	-0.448967	-0.105733	0.0239589	-0.114449	-0.587374	0.0227381	0.711825	0.937502	0.690577	0.0282204
14633	YPT7	Rab family GTPase; GTP-binding protein of the rab family; required for homotypic fusion event in vacuole inheritance	Autophagy - yeast	C84	-0.528596	-0.213743	0.430754	0.395121	-0.564228	0.00105367	0.323504	0.0448001	0.0444545	0.00836887
