# Supplementary material for: Nitrogen limitation causes a seismic shift in redox state and phosphorylation of proteins implicated in carbon flux and lipidome remodeling in Rhodotorula toruloides
Source: Biotechnol Biofuels Bioprod. 2025 Jul 21;18:80. doi: 10.1186/s13068-025-02657-y (PMC12278674; doi:10.1186/s13068-025-02657-y)
Supplement: Supplementary file 6 — Additional file 6. Select annotations for enzymes involved in carbon metabolism, lipogenesis, and antioxidant defense (ROS metabolism) as well as corresponding differential expression data (global and PTMs) and KEGG representative pathways [file 13068_2025_2657_MOESM6_ESM.xlsx]

## Sheet: Legend
Supplementary Data: Select annotations for enzymes involved in carbon metabolism, lipogenesis, and antioxidant defense (Fig. 4 and Supplementary Fig. 10)
Overview: An extensive yet uncomprehensive dataset for enzymes related to central carbon metabolism, lipogenesis, and antioxidant defense (also contains abbreviation definitions for Fig. 4)
Column Headers	Description
feature	= JGI protein accession #
gene	= Common gene nomenclature from model yeast
Site_ID	= Site of residue on the corresponding protein
Description	= Protein description generally from SGD (http://www.yeastgenome.org/), JGI descriptions, or eggNOG orthologous annotations
Representative Pathway	= Generally KEGG pathway(s) except for "ROS metabolism; Antioxidant"; note many of the enzymes are actually a part of several pathways
logFC_24h	= Low Nitrogen 24h vs. High Nitrogen 24h log foldchanges
logFC_HiN_24h_72h	= High Nitrogen 24h vs. High Nitrogen 72h log foldchanges
logFC_LoN_24h_72h	= Low Nitrogen 24h vs. Low Nitrogen 72h log foldchanges
adj.P.Val_XXX	= Adjusted p-values

## Sheet: Carbon, Lipid, ROS Metabolism
feature	gene	Description	Representative Pathway	PTM_site	logFC_24h	logFC_48h	logFC_72h	logFC_HiN_24h_72h	logFC_LoN_24h_72h	adj.P.Val_24h	adj.P.Val_48h	adj.P.Val_72h	adj.P.Val_HiN_24h_72h	adj.P.Val_LoN_24h_72h
10677	-	Very-long-chain (3R)-3-hydroxyacyl-CoA dehydratase. Catalyzes the third of the four reactions of the long- chain fatty acids elongation cycle. This endoplasmic reticulum- bound enzymatic process, allows the addition of two carbons to the chain of long- and very long-chain fatty acids VLCFAs per cycle. This enzyme catalyzes the dehydration of the 3-hydroxyacyl-CoA intermediate into trans-2,3-enoyl…	Fatty acid elongation	-	0.249656	0.181154	0.254911	0.0752586	0.0700034	1.1e-07	0.000644421	1.76e-05	0.0962029	0.127917
10677	-	Very-long-chain (3R)-3-hydroxyacyl-CoA dehydratase. Catalyzes the third of the four reactions of the long- chain fatty acids elongation cycle. This endoplasmic reticulum- bound enzymatic process, allows the addition of two carbons to the chain of long- and very long-chain fatty acids VLCFAs per cycle. This enzyme catalyzes the dehydration of the 3-hydroxyacyl-CoA intermediate into trans-2,3-enoyl…	Fatty acid elongation	T250	0.123422	-0.484928	-0.718218	-0.0562025	0.785437	0.366134	0.0177525	0.0011425	0.775084	0.000214733
10677	-	Very-long-chain (3R)-3-hydroxyacyl-CoA dehydratase. Catalyzes the third of the four reactions of the long- chain fatty acids elongation cycle. This endoplasmic reticulum- bound enzymatic process, allows the addition of two carbons to the chain of long- and very long-chain fatty acids VLCFAs per cycle. This enzyme catalyzes the dehydration of the 3-hydroxyacyl-CoA intermediate into trans-2,3-enoyl…	Fatty acid elongation	S247	-0.211891	-0.434738	-0.629929	-0.0169224	0.401116	0.107051	0.0265145	0.00252402	0.931261	0.0265368
13578	-	Glycolipid transfer protein	-	-	-0.348117	-0.307212	-0.368399	0.277698	0.29798	1.59e-08	2.01e-05	2.27e-06	2.8e-05	1.72e-05
10677	-	Very-long-chain (3R)-3-hydroxyacyl-CoA dehydratase. Catalyzes the third of the four reactions of the long- chain fatty acids elongation cycle. This endoplasmic reticulum- bound enzymatic process, allows the addition of two carbons to the chain of long- and very long-chain fatty acids VLCFAs per cycle. This enzyme catalyzes the dehydration of the 3-hydroxyacyl-CoA intermediate into trans-2,3-enoyl…	Fatty acid elongation	T266	-0.59376	-0.942078	-0.993618	-0.0601169	0.339741	1.55e-08	5.34e-09	2.66e-09	0.520413	0.000938604
10677	-	Very-long-chain (3R)-3-hydroxyacyl-CoA dehydratase. Catalyzes the third of the four reactions of the long- chain fatty acids elongation cycle. This endoplasmic reticulum- bound enzymatic process, allows the addition of two carbons to the chain of long- and very long-chain fatty acids VLCFAs per cycle. This enzyme catalyzes the dehydration of the 3-hydroxyacyl-CoA intermediate into trans-2,3-enoyl…	Fatty acid elongation	T278	-0.968209	-1.10254	-0.833309	0.0959396	-0.0389608	2.4e-10	1.37e-08	9.99e-07	0.406994	0.769543
8885	ACA1	Mitochondrial acetyl-CoA C-acyltransferase	Fatty acid degradation	C255	0.0836298	0.0910515	0.0860963	0.208674	0.206208	0.567428	0.660566	0.692436	0.262329	0.291141
8885	ACA1	Mitochondrial acetyl-CoA C-acyltransferase	Fatty acid degradation	-	-0.298364	-0.496799	-0.512411	-0.232089	-0.0180414	5.79e-07	6.81e-08	5.84e-08	0.000451518	0.793944
8885	ACA1	Mitochondrial acetyl-CoA C-acyltransferase	Fatty acid degradation	C88	-0.572453	-1.39675	-0.603843	-0.0826807	-0.0512908	0.00158449	4.8e-06	0.0145651	0.745282	0.86115
8639	ACC1	Acetyl-CoA carboxylase	Fatty acid biosynthesis	S1047	0.874354	0.635455	0.642698	-0.506292	-0.274635	2.13e-07	0.000993079	0.00104571	0.00281472	0.0940871
8639	ACC1	Acetyl-CoA carboxylase	Fatty acid biosynthesis	C1336	0.600362	-0.350479	0.1803	-0.793252	-0.37319	0.100648	0.515435	0.754802	0.10021	0.491493
8639	ACC1	Acetyl-CoA carboxylase	Fatty acid biosynthesis	C231	0.368111	0.574045	0.603535	-0.0844408	-0.319865	0.000921101	0.000388706	0.000243751	0.564718	0.0244768
8639	ACC1	Acetyl-CoA carboxylase	Fatty acid biosynthesis	C674	0.268867	0.279564	-0.2841	-0.216678	0.336289	0.00874051	0.0500425	0.0462181	0.0977431	0.0157591
8639	ACC1	Acetyl-CoA carboxylase	Fatty acid biosynthesis	S1141	0.0275096	-0.00103313	0.492034	0.537926	0.0734022	0.670192	0.991077	1.59e-05	1.35e-06	0.406877
8639	ACC1	Acetyl-CoA carboxylase	Fatty acid biosynthesis	C1315	-0.0874159	-0.0536718	1.02111	-0.183176	-1.2917	0.581656	0.815848	5.46e-05	0.373498	2.34e-06
8639	ACC1	Acetyl-CoA carboxylase	Fatty acid biosynthesis	-	-0.127833	-0.129503	-0.221706	0.313865	0.407738	0.0531422	0.159895	0.0210734	0.000882796	8e-05
8639	ACC1	Acetyl-CoA carboxylase	Fatty acid biosynthesis	S1157	-0.276177	-0.649918	-0.605365	-0.348117	-0.0189287	0.0362064	0.0015444	0.00314511	0.0436283	0.926497
8639	ACC1	Acetyl-CoA carboxylase	Fatty acid biosynthesis	T1162	-0.279818	-0.316992	-0.299706	-0.396044	-0.376157	0.000182761	0.00206691	0.0036529	0.000100278	0.000224109
8639	ACC1	Acetyl-CoA carboxylase	Fatty acid biosynthesis	T1155	-0.383801	-0.776705	-1.06856	-0.305969	0.378792	0.00386252	0.000209488	6.17e-06	0.0645673	0.0281531
8639	ACC1	Acetyl-CoA carboxylase	Fatty acid biosynthesis	S430	-0.402518	-0.779167	-0.550514	-0.407818	-0.259823	7.55e-06	1.83e-07	2.34e-05	0.000195804	0.0103712
8639	ACC1	Acetyl-CoA carboxylase	Fatty acid biosynthesis	C583	-0.4232	-0.400257	-0.522702	0.190754	0.290257	0.0105568	0.0824278	0.0242281	0.383018	0.194229
8639	ACC1	Acetyl-CoA carboxylase	Fatty acid biosynthesis	C1267	-0.431222	-0.511983	-0.704127	-0.101138	0.171767	0.00175971	0.00748234	0.000536054	0.58577	0.35364
8639	ACC1	Acetyl-CoA carboxylase	Fatty acid biosynthesis	S15	-0.482505	-0.49652	-0.289231	0.111275	-0.0819993	3.72e-05	0.00143419	0.0499335	0.401343	0.567289
8639	ACC1	Acetyl-CoA carboxylase	Fatty acid biosynthesis	S1141;T1145	-0.492652	-0.550832	-0.600328	-0.568589	-0.460913	0.000392425	0.00411162	0.00236812	0.00138752	0.00859142
8639	ACC1	Acetyl-CoA carboxylase	Fatty acid biosynthesis	Y1158	-0.66984	-0.903066	-0.766608	-0.261654	-0.164886	0.0027904	0.0051924	0.0167453	0.353366	0.590615
8639	ACC1	Acetyl-CoA carboxylase	Fatty acid biosynthesis	T1145	-0.696543	-0.355124	0.177976	0.582824	-0.291695	9.33e-06	0.0569887	0.352082	0.00132864	0.0903094
8639	ACC1	Acetyl-CoA carboxylase	Fatty acid biosynthesis	S1159	-0.905672	-1.12767	-1.37581	-0.392196	0.0779441	0.00127214	0.00467533	0.00105844	0.253762	0.847834
12570	ACD1	Medium-chain-acyl-CoA dehydrogenase, mitochondrial	Fatty acid degradation	-	0.31571	-0.309511	-0.415719	-0.787868	-0.0564393	1.67e-05	0.00103642	5.72e-05	2.6e-09	0.52314
12570	ACD1	Medium-chain-acyl-CoA dehydrogenase, mitochondrial	Fatty acid degradation	C153	-0.169076	0.634576	1.03621	0.489786	-0.7155	0.274245	0.00537386	5.02e-05	0.0162064	0.00167612
12086	ACD3	Acyl-CoA dehydrogenase	Fatty acid degradation	C404	0.175323	0.286049	0.665063	0.439583	-0.050158	0.117947	0.0756462	0.000224996	0.00408389	0.78331
12086	ACD3	Acyl-CoA dehydrogenase	Fatty acid degradation	C488	0.155472	0.536781	0.614316	0.162417	-0.296426	0.282761	0.0106623	0.00406589	0.409116	0.133109
12086	ACD3	Acyl-CoA dehydrogenase	Fatty acid degradation	C483	0.0585427	0.275167	0.836981	-0.119136	-0.897574	0.798548	0.373934	0.00773116	0.709047	0.0037279
12086	ACD3	Acyl-CoA dehydrogenase	Fatty acid degradation	-	-0.16569	-0.431177	-0.757588	-0.486112	0.105787	0.00407151	7.78e-06	2.4e-09	5.99e-07	0.154214
14070	ACD4	Short-chain 2-methylacyl-CoA dehydrogenase (EC 1.3.8.5)	Fatty acid degradation	C246	-0.0556782	-0.203735	-0.0929964	0.108159	0.145478	0.662428	0.237854	0.610817	0.524833	0.402803
14070	ACD4	Short-chain 2-methylacyl-CoA dehydrogenase (EC 1.3.8.5)	Fatty acid degradation	C159	-0.0835974	0.204938	0.270864	0.0914392	-0.263022	0.585624	0.334162	0.197676	0.673324	0.195629
14070	ACD4	Short-chain 2-methylacyl-CoA dehydrogenase (EC 1.3.8.5)	Fatty acid degradation	C220	-0.112692	0.380637	0.356662	0.316033	-0.153322	0.355329	0.0273526	0.0374381	0.043991	0.370704
14070	ACD4	Short-chain 2-methylacyl-CoA dehydrogenase (EC 1.3.8.5)	Fatty acid degradation	-	-0.740464	-1.09145	-0.880186	-0.451338	-0.311616	2.5e-09	2.27e-09	8.81e-08	0.000169715	0.00576396
12989	ACD5	Acyl-CoA dehydrogenase	Fatty acid degradation	C158	0.291161	0.548596	0.438231	0.172114	0.0250442	0.0110448	0.0013368	0.00769662	0.24504	0.895631
12989	ACD5	Acyl-CoA dehydrogenase	Fatty acid degradation	C72	0.00739147	-0.290357	0.0522484	0.273151	0.228294	0.96727	0.199442	0.836434	0.189947	0.30186
12989	ACD5	Acyl-CoA dehydrogenase	Fatty acid degradation	-	-0.415165	-0.726446	-0.778408	-0.323954	0.0392894	2.07e-07	1.1e-08	4.87e-09	0.000215929	0.646409
8963	ACD6	Acyl-CoA dehydrogenase	Fatty acid degradation	-	0.865461	1.20787	0.497063	-1.01246	-0.644058	5.42e-12	1.8e-11	1.51e-05	2.27e-10	2.8e-07
8963	ACD6	Acyl-CoA dehydrogenase	Fatty acid degradation	C398	-0.341041	0.764698	0.875053	0.0479546	-1.16814	0.0245225	0.000922652	0.000246556	0.83597	6.92e-06
13797	ACH1	Acetyl-CoA hydrolase/transferase	Pyruvate metabolism	C439	0.313834	-0.0603761	0.252288	0.350061	0.411607	0.055333	0.806711	0.284437	0.103438	0.0659714
13797	ACH1	Acetyl-CoA hydrolase/transferase	Pyruvate metabolism	C502	0.290124	-0.0272292	-0.364146	-0.36459	0.28968	0.0121074	0.873716	0.0249033	0.0151486	0.0617016
13797	ACH1	Acetyl-CoA hydrolase/transferase	Pyruvate metabolism	-	-0.445554	-0.384028	-0.0286473	0.143766	-0.27314	3.23e-08	4.47e-05	0.729554	0.0544243	0.000954228
13383	ACK	Acetate/Proprionate kinase	Pyruvate metabolism	-	0.1367	0.146815	-0.12163	-0.210224	0.0481065	0.000404235	0.00472291	0.0174137	8.1e-05	0.318622
13383	ACK	Acetate/Proprionate kinase	Pyruvate metabolism	C148;C160	-0.311255	-0.263674	0.446556	0.5673	-0.190511	0.00760116	0.101707	0.00733031	0.000482809	0.223379
13383	ACK	Acetate/Proprionate kinase	Pyruvate metabolism	C300	-0.424355	-0.404406	-0.718339	0.251669	0.545653	0.00245699	0.0342801	0.000556846	0.148468	0.00441732
9726	ACL1	ATP citrate-lyase	Citrate cycle (TCA cycle)	S512	0.679428	0.657865	0.0570835	-1.01202	-0.389678	3.8e-07	8.42e-05	0.708811	1.2e-07	0.00525133
9726	ACL1	ATP citrate-lyase	Citrate cycle (TCA cycle)	C136	0.666095	0.87879	0.113907	-0.989665	-0.437477	5.66e-05	0.000143793	0.600578	1.95e-05	0.0268741
9726	ACL1	ATP citrate-lyase	Citrate cycle (TCA cycle)	S499	0.394043	0.946676	1.01949	1.17591	0.550458	0.106766	0.0104735	0.00715663	0.000892682	0.0967379
9726	ACL1	ATP citrate-lyase	Citrate cycle (TCA cycle)	C125;C136	0.358839	0.659153	0.712285	-0.262257	-0.615704	0.0365449	0.00857031	0.00487812	0.245774	0.0107078
9726	ACL1	ATP citrate-lyase	Citrate cycle (TCA cycle)	S525	0.221518	0.459738	0.523941	0.0305243	-0.271898	0.0775633	0.0144277	0.00687665	0.868707	0.108775
9726	ACL1	ATP citrate-lyase	Citrate cycle (TCA cycle)	C798	0.217287	-0.126858	-0.0492504	-0.564139	-0.297601	0.0264638	0.365685	0.746194	0.000121022	0.0259593
9726	ACL1	ATP citrate-lyase	Citrate cycle (TCA cycle)	C760	0.16734	0.415181	-0.092469	-0.686977	-0.427168	0.209935	0.0304973	0.651611	0.000384346	0.0209417
9726	ACL1	ATP citrate-lyase	Citrate cycle (TCA cycle)	T513	0.148915	-0.173169	-0.679434	-1.00773	-0.179379	0.029338	0.07856	5.81e-07	4.89e-10	0.0502668
9726	ACL1	ATP citrate-lyase	Citrate cycle (TCA cycle)	C683	0.10157	-0.347257	-0.688961	-1.23394	-0.443413	0.58407	0.171473	0.00837953	1.87e-05	0.0686534
9726	ACL1	ATP citrate-lyase	Citrate cycle (TCA cycle)	S512;T513	-0.03241	-0.558545	-1.48704	-2.19103	-0.7364	0.808753	0.00430599	7.42e-08	5.72e-11	0.000197615
9726	ACL1	ATP citrate-lyase	Citrate cycle (TCA cycle)	T494	-0.0552648	0.302569	-0.198657	-0.552247	-0.408855	0.678333	0.108129	0.303147	0.00232553	0.0213383
9726	ACL1	ATP citrate-lyase	Citrate cycle (TCA cycle)	S535	-0.0947896	0.638908	-0.21003	-0.474717	-0.359477	0.525011	0.00488354	0.34514	0.017004	0.073225
9726	ACL1	ATP citrate-lyase	Citrate cycle (TCA cycle)	C569	-0.11542	0.0649876	-0.207081	-0.516531	-0.424871	0.139884	0.573808	0.064365	3.25e-05	0.000438813
9726	ACL1	ATP citrate-lyase	Citrate cycle (TCA cycle)	S262	-0.183118	-0.569726	-0.348671	-1.02229	-0.85674	0.0617795	0.000358312	0.0183662	1e-07	1.56e-06
9726	ACL1	ATP citrate-lyase	Citrate cycle (TCA cycle)	Y629	-0.276136	-0.553011	-0.563027	-0.644936	-0.358045	0.0234364	0.00289586	0.0028617	0.000312593	0.0288619
9726	ACL1	ATP citrate-lyase	Citrate cycle (TCA cycle)	S627	-0.306159	-0.820783	-0.408693	-0.52303	-0.420496	0.00631247	1.85e-05	0.0128049	0.000790407	0.00581456
9726	ACL1	ATP citrate-lyase	Citrate cycle (TCA cycle)	S515	-0.351882	-0.597338	-0.88497	-0.810104	-0.277016	0.000402577	8.63e-05	7.45e-07	6.61e-07	0.0240927
9726	ACL1	ATP citrate-lyase	Citrate cycle (TCA cycle)	-	-0.414224	-0.439727	-0.436006	0.47549	0.497272	6.19e-07	3.63e-05	4.84e-05	5.49e-06	4.64e-06
9726	ACL1	ATP citrate-lyase	Citrate cycle (TCA cycle)	S272	-0.510002	-0.596542	-0.430223	-0.169451	-0.24923	4.25e-05	0.000490648	0.00814254	0.223658	0.0812151
9726	ACL1	ATP citrate-lyase	Citrate cycle (TCA cycle)	T494;S499	-0.553464	-0.294915	-0.628659	-0.415306	-0.340111	0.000223399	0.128496	0.00268957	0.0196322	0.0590704
9726	ACL1	ATP citrate-lyase	Citrate cycle (TCA cycle)	T513;S525	-0.591033	-1.06935	-1.35792	-1.20827	-0.441381	6.47e-05	5.31e-06	2.46e-07	3.59e-07	0.012427
9726	ACL1	ATP citrate-lyase	Citrate cycle (TCA cycle)	S892	-0.91274	-1.46361	-1.33976	-1.17732	-0.750305	2.86e-06	9.79e-07	3.85e-06	5.54e-06	0.00093399
9726	ACL1	ATP citrate-lyase	Citrate cycle (TCA cycle)	S706	-1.62401	-2.52363	-2.57466	-1.36854	-0.417892	3.92e-08	1.86e-08	1.67e-08	2.5e-05	0.124052
11624	ACO1	Aconitase	Citrate cycle (TCA cycle); Glyoxylate and dicarboxylate metabolism	C100	0.274128	0.132494	-0.273457	-0.419711	0.127874	0.000928704	0.22836	0.0142242	0.000219008	0.228835
11624	ACO1	Aconitase	Citrate cycle (TCA cycle); Glyoxylate and dicarboxylate metabolism	C619	0.252812	-0.389076	-0.89072	-0.526168	0.617364	0.0382067	0.0260555	1.85e-05	0.00180707	0.000802287
11624	ACO1	Aconitase	Citrate cycle (TCA cycle); Glyoxylate and dicarboxylate metabolism	C128	0.122803	-0.417765	-0.763495	-0.927014	-0.040715	0.236714	0.00630706	1.71e-05	8.41e-07	0.812163
11624	ACO1	Aconitase	Citrate cycle (TCA cycle); Glyoxylate and dicarboxylate metabolism	C286	0.093955	-0.326992	-0.254163	-0.202883	0.145234	0.362472	0.0251984	0.0787177	0.126731	0.305394
11624	ACO1	Aconitase	Citrate cycle (TCA cycle); Glyoxylate and dicarboxylate metabolism	C279	-0.0336993	-0.422143	-0.846259	-0.277928	0.534633	0.824403	0.0367841	0.000184744	0.131862	0.0076899
11624	ACO1	Aconitase	Citrate cycle (TCA cycle); Glyoxylate and dicarboxylate metabolism	-	-0.157062	0.0357308	0.382455	0.290889	-0.248627	0.00861543	0.657535	7.66e-05	0.000525639	0.00273082
11624	ACO1	Aconitase	Citrate cycle (TCA cycle); Glyoxylate and dicarboxylate metabolism	C387	-0.171262	-0.0562336	-0.289592	-0.201093	-0.0827637	0.0642585	0.680496	0.0292785	0.0978558	0.551045
11624	ACO1	Aconitase	Citrate cycle (TCA cycle); Glyoxylate and dicarboxylate metabolism	C450;C453	-0.244472	0.269416	0.395919	0.0173326	-0.623058	0.193769	0.320188	0.140513	0.956054	0.0175654
11624	ACO1	Aconitase	Citrate cycle (TCA cycle); Glyoxylate and dicarboxylate metabolism	C453	-0.272312	-0.305374	-0.611681	-0.0606709	0.278698	0.00199351	0.0119999	1.82e-05	0.614227	0.0163409
11624	ACO1	Aconitase	Citrate cycle (TCA cycle); Glyoxylate and dicarboxylate metabolism	C450	-0.620747	-0.528997	-0.41202	0.391908	0.183181	5.35e-07	0.000363489	0.00350419	0.00254037	0.160338
14600	ACO2	Aconitase	Citrate cycle (TCA cycle); Glyoxylate and dicarboxylate metabolism	C243	0.135234	-0.252273	-0.331993	-0.392836	0.0743919	0.359563	0.223695	0.108246	0.0387968	0.744867
14600	ACO2	Aconitase	Citrate cycle (TCA cycle); Glyoxylate and dicarboxylate metabolism	C388	0.135001	0.333669	-0.120561	-0.313314	-0.0577516	0.135448	0.0118057	0.360452	0.00967757	0.68085
14600	ACO2	Aconitase	Citrate cycle (TCA cycle); Glyoxylate and dicarboxylate metabolism	-	-0.106305	0.0608321	0.228093	0.405063	0.0706652	0.0121014	0.287909	0.00050107	1.35e-07	0.20518
14600	ACO2	Aconitase	Citrate cycle (TCA cycle); Glyoxylate and dicarboxylate metabolism	C471;C474	-0.219425	0.156039	-0.0715526	-0.0563663	-0.204238	0.0443318	0.319178	0.670393	0.728949	0.175507
12605	ACR1	Succinate:fumarate antiporter	-	T151	-0.862518	0.714544	-0.54603	0.323438	0.00694942	1.06e-05	0.00362471	0.0230481	0.121478	0.97461
12605	ACR1	Succinate:fumarate antiporter	-	-	-0.950272	-1.27813	-1.02138	0.0518855	0.122998	1.9e-12	1.21e-11	5.99e-10	0.584922	0.179163
12605	ACR1	Succinate:fumarate antiporter	-	S149	-1.04295	0.0367842	-0.407432	0.917467	0.281944	1.36e-07	0.870199	0.0516096	4.01e-05	0.138269
14597	ACS1	Acetyl-CoA synthetase	Pyruvate metabolism	C254	0.848565	-0.0175457	-0.0231693	-0.934517	-0.0627828	0.0736284	0.98098	0.977912	0.133048	0.941639
14597	ACS1	Acetyl-CoA synthetase	Pyruvate metabolism	C309	0.621917	0.758019	0.664518	-0.149483	-0.192084	1.47e-06	1.51e-05	7.01e-05	0.266599	0.171777
14597	ACS1	Acetyl-CoA synthetase	Pyruvate metabolism	C126	0.526988	0.600616	0.787797	0.219964	-0.0408455	1.9e-05	0.000266979	1.23e-05	0.106674	0.812163
14597	ACS1	Acetyl-CoA synthetase	Pyruvate metabolism	C413	0.523183	0.478156	0.510796	0.0536309	0.066018	0.000120137	0.00698866	0.004261	0.767013	0.728876
14597	ACS1	Acetyl-CoA synthetase	Pyruvate metabolism	C217;C223	0.1409	-0.186748	0.209671	-0.326215	-0.394985	0.678229	0.693906	0.672979	0.464282	0.392241
14597	ACS1	Acetyl-CoA synthetase	Pyruvate metabolism	C217	0.0227094	0.242246	0.264476	0.00338473	-0.238382	0.883062	0.221814	0.181244	0.990138	0.214224
14597	ACS1	Acetyl-CoA synthetase	Pyruvate metabolism	C473	-0.253282	-1.25301	-1.86701	-0.438695	1.17503	0.570369	0.0421519	0.0038235	0.460845	0.0470802
14597	ACS1	Acetyl-CoA synthetase	Pyruvate metabolism	-	-0.530236	-0.622109	-0.610128	0.0586023	0.138494	2.33e-08	5.84e-07	9.62e-07	0.518283	0.117851
13262	AHP1	Thiol-specific peroxiredoxin; reduces hydroperoxides to protect against oxidative damage	-	C29	1.01821	1.15046	0.626046	0.25297	0.645131	4.5e-07	1.42e-05	0.00568232	0.209554	0.00364609
13262	AHP1	Thiol-specific peroxiredoxin; reduces hydroperoxides to protect against oxidative damage	-	C84	0.687117	0.661887	0.633712	-0.0490748	0.0043303	1.3e-05	0.00106669	0.0015935	0.807208	0.985566
13262	AHP1	Thiol-specific peroxiredoxin; reduces hydroperoxides to protect against oxidative damage	-	C59	0.479115	0.403403	0.508294	0.227134	0.197955	0.000288982	0.0197881	0.00434013	0.148257	0.232537
13262	AHP1	Thiol-specific peroxiredoxin; reduces hydroperoxides to protect against oxidative damage	-	C108	0.4203	0.35035	0.513474	-0.00949409	-0.102669	4.36e-05	0.00727041	0.000265717	0.948835	0.422178
13262	AHP1	Thiol-specific peroxiredoxin; reduces hydroperoxides to protect against oxidative damage	-	-	-0.601217	-0.385568	-0.660365	0.102428	0.161576	1.02e-09	0.000122587	1.27e-07	0.212399	0.0529959
13426	ALD	Aldehyde dehydrogenase	Pyruvate metabolism	-	1.90161	2.0347	2.25759	0.157708	-0.198276	2.29e-18	9.01e-16	1.72e-16	0.0474994	0.0163039
13426	ALD	Aldehyde dehydrogenase	Pyruvate metabolism	C338	1.09706	-0.172117	1.12791	0.262024	0.231174	4.6e-06	0.54697	0.000263047	0.31199	0.408778
10421	ALD	Aldehyde dehydrogenase	Pyruvate metabolism	C287	0.706866	0.319131	0.654861	0.0527318	0.104737	0.00140944	0.283047	0.0276234	0.869804	0.749533
10421	ALD	Aldehyde dehydrogenase	Pyruvate metabolism	-	0.539867	1.08723	1.10192	-0.0103336	-0.57239	3.95e-05	4.18e-07	4.39e-07	0.94934	0.000589211
12042	ALD	Aldehyde dehydrogenase	Pyruvate metabolism	C188	0.525393	0.640555	1.1223	0.410388	-0.186514	4.92e-05	0.000293948	3.33e-07	0.00636526	0.227743
12042	ALD	Aldehyde dehydrogenase	Pyruvate metabolism	C191	0.38425	1.11204	0.567402	-0.0656716	-0.248824	0.0250245	6.87e-05	0.0200966	0.801033	0.290944
8692	ALD	Aldehyde dehydrogenase	Pyruvate metabolism	C232	0.324121	-0.182028	0.687272	-0.24116	-0.604311	0.0173709	0.345958	0.000902748	0.170297	0.00212898
10421	ALD	Aldehyde dehydrogenase	Pyruvate metabolism	C356	0.278304	0.241343	0.432981	0.104182	-0.0504945	0.170172	0.414214	0.136127	0.731333	0.884234
16836	ALD	Aldehyde dehydrogenase	Pyruvate metabolism	C255	0.131797	0.0979853	0.171651	-0.00116863	-0.0410229	0.227117	0.540797	0.273746	0.994572	0.821835
16836	ALD	Aldehyde dehydrogenase	Pyruvate metabolism	-	0.0530945	0.048313	-0.0348267	-0.0120251	0.0758961	0.10519	0.290892	0.465538	0.795926	0.0881904
12042	ALD	Aldehyde dehydrogenase	Pyruvate metabolism	C188;C191	0.0429485	0.0574294	0.91219	1.006	0.13676	0.666243	0.680496	5.76e-07	6.06e-08	0.301571
8692	ALD	Aldehyde dehydrogenase	Pyruvate metabolism	C291	-0.116726	-0.899631	-1.00506	-0.370102	0.518235	0.47515	0.00034188	0.000108991	0.0772291	0.0193562
8692	ALD	Aldehyde dehydrogenase	Pyruvate metabolism	C205	-0.119649	0.355321	0.0933987	0.290833	0.0777855	0.799219	0.582351	0.892767	0.65146	0.91984
13426	ALD	Aldehyde dehydrogenase	Pyruvate metabolism	C163	-0.196168	0.127433	-0.0719093	0.123557	-0.000702422	0.250726	0.610593	0.790344	0.614951	0.998299
12042	ALD	Aldehyde dehydrogenase	Pyruvate metabolism	C131	-0.231681	-0.0116515	-0.29856	-0.25307	-0.186191	0.236953	0.969848	0.288752	0.333729	0.523542
16836	ALD	Aldehyde dehydrogenase	Pyruvate metabolism	C406	-0.281698	-0.188942	-0.0934214	0.110608	-0.0776682	0.0160291	0.250304	0.593752	0.490582	0.660461
8692	ALD	Aldehyde dehydrogenase	Pyruvate metabolism	C300;C302	-0.349284	-2.28601	-1.79771	-0.335801	1.11263	0.386329	0.000311091	0.00272613	0.54903	0.0412421
8692	ALD	Aldehyde dehydrogenase	Pyruvate metabolism	-	-0.464372	-0.236624	-0.0176726	0.328923	-0.117776	1.5e-09	0.00148817	0.803965	2.08e-05	0.0741116
12042	ALD	Aldehyde dehydrogenase	Pyruvate metabolism	-	-0.572687	-0.592653	-1.399	-0.68243	0.143883	3.4e-09	6.63e-07	1.06e-12	3.53e-08	0.0911274
13426	ALD	Aldehyde dehydrogenase	Pyruvate metabolism	C433	-0.638651	-1.52236	-0.963808	-0.573276	-0.248118	1.07e-06	6.67e-10	7.32e-07	0.000163019	0.0748384
13426	ALD	Aldehyde dehydrogenase	Pyruvate metabolism	C241	-0.833996	-1.08109	-0.898442	0.0922382	0.156684	1.23e-08	9.05e-08	1.36e-06	0.506859	0.25468
13426	ALD	Aldehyde dehydrogenase	Pyruvate metabolism	C427	-1.29923	-1.16793	-0.777108	0.0105235	-0.511601	8.5e-11	2.38e-07	4.46e-05	0.956054	0.00222766
13426	ALD	Aldehyde dehydrogenase	Pyruvate metabolism	C223	-1.38633	-1.60852	-1.70669	-0.0704966	0.249872	5.19e-13	3.88e-11	1.3e-11	0.587006	0.0450373
13426	ALD	Aldehyde dehydrogenase	Pyruvate metabolism	C365	-1.92087	-1.30251	-1.21417	0.273083	-0.433624	4.52e-07	0.00238039	0.00409422	0.487902	0.267453
16030	ALE1	Broad-specificity lysophospholipid acyltransferase	Glycerophospholipid metabolism	-	-0.0777311	-0.228498	-0.143601	-0.118432	-0.0525616	0.333914	0.0472221	0.212339	0.273753	0.65565
9700	AOX1	Acyl-coenzyme A oxidase	Fatty acid degradation	-	0.21952	-0.390148	-0.211627	-0.402519	0.0286286	0.00228926	0.000287499	0.0308105	9.19e-05	0.779773
9700	AOX1	Acyl-coenzyme A oxidase	Fatty acid degradation	C580	-0.0978477	0.910667	0.570321	0.323656	-0.344513	0.589071	0.000728209	0.0225927	0.155601	0.151638
9700	AOX1	Acyl-coenzyme A oxidase	Fatty acid degradation	C585	-0.175706	0.399821	0.308934	0.354552	-0.130087	0.0511708	0.00309784	0.0176368	0.00377291	0.301587
9700	AOX1	Acyl-coenzyme A oxidase	Fatty acid degradation	C617	-0.33422	0.189955	0.28131	0.615012	-0.000518004	0.00975522	0.293747	0.117344	0.000633749	0.998299
9700	AOX1	Acyl-coenzyme A oxidase	Fatty acid degradation	C535	-0.473743	0.0473483	-0.139453	0.594924	0.260634	0.00128999	0.819643	0.501018	0.00184444	0.171861
16503	BTS1	(2E,6E)-farnesyl diphosphate synthase (Dimethylallyltranstransferase) (Farnesyl diphosphate synthase) (Farnesyltranstransferase) (Geranylgeranyl diphosphate synthase)	Terpenoid backbone biosynthesis	C156	0.389934	0.249794	0.541249	0.0156101	-0.135704	0.00227268	0.147901	0.00290204	0.936615	0.438862
16503	BTS1	(2E,6E)-farnesyl diphosphate synthase (Dimethylallyltranstransferase) (Farnesyl diphosphate synthase) (Farnesyltranstransferase) (Geranylgeranyl diphosphate synthase)	Terpenoid backbone biosynthesis	-	-0.187896	-0.343302	-0.339909	0.165108	0.317121	0.0221004	0.00434291	0.00514015	0.123308	0.00537908
9354	CAT1	Catalase	ROS metabolism; Antioxidant	-	1.21367	1.03232	-0.0741117	-0.202135	1.08565	5.15e-14	6e-10	0.463641	0.0307756	5.55e-10
9354	CAT1	Catalase	ROS metabolism; Antioxidant	T425	0.268635	0.257514	0.107719	-0.889392	-0.728476	0.188921	0.399701	0.739139	0.0022058	0.0114146
9354	CAT1	Catalase	ROS metabolism; Antioxidant	C266	-0.661189	-0.856626	-0.079403	-0.0431672	-0.624954	3.88e-08	2.66e-07	0.532297	0.731333	1.37e-05
9354	CAT1	Catalase	ROS metabolism; Antioxidant	C397	-0.958507	-1.10143	-0.319154	-0.00732458	-0.646677	4.51e-09	2.26e-07	0.0373346	0.968844	0.000159516
10811	CCP	Citochrome-c peroxidase	ROS metabolism; Antioxidant	-	0.360378	0.493314	0.194797	-0.380602	-0.215021	5.6e-08	1.33e-07	0.00588903	2.07e-06	0.0016647
10811	CCP	Citochrome-c peroxidase	ROS metabolism; Antioxidant	C70	-0.182212	-0.610803	-0.186208	0.156202	0.160198	0.0422691	4.48e-05	0.144731	0.183968	0.195452
10811	CCP	Citochrome-c peroxidase	ROS metabolism; Antioxidant	C119	-0.271128	-0.127781	0.13797	0.109517	-0.299581	0.0255226	0.46465	0.43704	0.515995	0.0679275
13161	CCP1	Mitochondrial cytochrome-c peroxidase; degrades reactive oxygen species in mitochondria; acts as hydrogen peroxide sensor in mitochondria, involved in the response to oxidative stress	ROS metabolism; Antioxidant	-	0.799362	1.00352	0.848544	-0.331525	-0.380707	7.44e-14	1.55e-12	3.55e-11	1.26e-05	3.27e-06
13161	CCP1	Mitochondrial cytochrome-c peroxidase; degrades reactive oxygen species in mitochondria; acts as hydrogen peroxide sensor in mitochondria, involved in the response to oxidative stress	ROS metabolism; Antioxidant	C205	-0.578102	-1.07769	-1.338	-0.270797	0.4891	2.55e-07	7.01e-09	2.7e-10	0.0146573	0.000223587
12881	CDS1	Phosphatidate cytidylyltransferase (EC 2.7.7.41)	Glycerophospholipid metabolism	S203	1.10619	1.2762	0.405871	-0.609801	0.0905131	5.88e-08	1.98e-06	0.0528646	0.00208068	0.663551
12881	CDS1	Phosphatidate cytidylyltransferase (EC 2.7.7.41)	Glycerophospholipid metabolism	Y172	0.813362	1.23656	0.627664	0.164898	0.350596	0.000134806	9.24e-05	0.0251769	0.512737	0.16521
12881	CDS1	Phosphatidate cytidylyltransferase (EC 2.7.7.41)	Glycerophospholipid metabolism	S8	0.639287	2.23075	0.996144	0.19524	-0.161618	0.00137131	3.59e-08	0.000910833	0.432424	0.542816
12881	CDS1	Phosphatidate cytidylyltransferase (EC 2.7.7.41)	Glycerophospholipid metabolism	T41	0.487254	0.210706	-0.253058	-0.024551	0.715762	2.84e-05	0.1392	0.0802027	0.864125	1.41e-05
12881	CDS1	Phosphatidate cytidylyltransferase (EC 2.7.7.41)	Glycerophospholipid metabolism	S30;S31	0.401388	0.435241	-0.294301	-0.505061	0.190628	2.61e-05	0.000687721	0.0152728	5.71e-05	0.0777923
12881	CDS1	Phosphatidate cytidylyltransferase (EC 2.7.7.41)	Glycerophospholipid metabolism	-	0.175378	-0.0644534	0.316267	0.0391939	-0.101695	0.018677	0.527025	0.00422267	0.708312	0.313397
12881	CDS1	Phosphatidate cytidylyltransferase (EC 2.7.7.41)	Glycerophospholipid metabolism	S31	-0.0314969	0.0200986	-0.308533	0.215889	0.492925	0.784689	0.911483	0.0579988	0.132246	0.00197441
12881	CDS1	Phosphatidate cytidylyltransferase (EC 2.7.7.41)	Glycerophospholipid metabolism	C481	-0.14022	0.315548	-0.0421116	0.177468	0.0793591	0.086686	0.00893734	0.744631	0.099701	0.517993
12881	CDS1	Phosphatidate cytidylyltransferase (EC 2.7.7.41)	Glycerophospholipid metabolism	C583	-0.223225	0.127637	-0.52742	-0.112592	0.191603	0.0420857	0.421423	0.00158381	0.458715	0.204949
12881	CDS1	Phosphatidate cytidylyltransferase (EC 2.7.7.41)	Glycerophospholipid metabolism	S30	-0.238634	-0.316519	-0.775608	-0.0266044	0.51037	0.188404	0.237761	0.00625341	0.921394	0.0404415
12881	CDS1	Phosphatidate cytidylyltransferase (EC 2.7.7.41)	Glycerophospholipid metabolism	S68	-0.447151	-0.168096	-0.589705	-0.146329	-0.00377373	0.00381818	0.444039	0.00896887	0.459144	0.985168
12881	CDS1	Phosphatidate cytidylyltransferase (EC 2.7.7.41)	Glycerophospholipid metabolism	S180	-0.451039	0.267454	0.288333	1.00731	0.267942	0.0196023	0.338137	0.309462	0.000352832	0.306779
12881	CDS1	Phosphatidate cytidylyltransferase (EC 2.7.7.41)	Glycerophospholipid metabolism	S67	-0.594328	-0.27951	-0.392202	0.0405216	-0.161604	2.39e-06	0.0520723	0.009287	0.773688	0.22827
11583	CHO1	Phosphatidylserine synthase	Glycerophospholipid metabolism	-	0.132542	-0.389866	-0.26225	-0.337481	0.0573111	0.0739799	0.00073	0.0160753	0.00136396	0.595031
11583	CHO1	Phosphatidylserine synthase	Glycerophospholipid metabolism	S45	-0.920335	-1.00341	-0.445632	0.716669	0.241966	5.24e-07	2.79e-05	0.0291301	0.000382636	0.190991
10647	CHO2	Phosphatidylethanolamine methyltransferase	Glycerophospholipid metabolism	S626	0.297193	-0.715692	0.257482	-0.264489	-0.224779	0.0832467	0.00621547	0.316783	0.243257	0.347105
10647	CHO2	Phosphatidylethanolamine methyltransferase	Glycerophospholipid metabolism	T330	-0.0855019	0.114131	-0.136765	-0.0368303	0.0144326	0.344745	0.396555	0.31513	0.777107	0.919811
10647	CHO2	Phosphatidylethanolamine methyltransferase	Glycerophospholipid metabolism	-	-0.151474	0.0986518	-0.156553	0.0120588	0.0171378	0.0519953	0.359711	0.15703	0.913938	0.886416
10647	CHO2	Phosphatidylethanolamine methyltransferase	Glycerophospholipid metabolism	T311	-0.965139	-1.05278	-0.362492	0.669228	0.0665815	1.29e-08	1.11e-06	0.0293286	9.69e-05	0.687349
11331	CIT1	Citrate synthase	Citrate cycle (TCA cycle)	C92	0.0410505	-0.650831	-2.52944	-1.33395	1.23654	0.930342	0.283603	0.000230025	0.0178952	0.0347417
11331	CIT1	Citrate synthase	Citrate cycle (TCA cycle)	C196	-0.181482	-0.891688	-1.66162	-1.1226	0.357537	0.664965	0.116084	0.00516951	0.0319846	0.547356
11331	CIT1	Citrate synthase	Citrate cycle (TCA cycle)	-	-1.40198	-1.56989	-0.932163	0.543259	0.0734446	2.08e-13	2.85e-11	1.45e-07	5.92e-05	0.562262
8548	CIT2	Citrate synthase	Citrate cycle (TCA cycle)	-	-0.482336	-0.403652	-0.501399	0.207671	0.226734	3.19e-10	1.86e-06	1.07e-07	0.00153941	0.000879271
8585	CRT1	Phytoene desaturase (Phytoene desaturase (3,4-didehydrolycopene-forming))	Carotenoid biosynthesis	-	0.504087	0.690093	0.598335	-0.374282	-0.468531	3.88e-09	1.09e-08	1.32e-07	2.37e-05	2.06e-06
10514	CTP1	Mitochondrial inner membrane citrate transporter	-	-	0.439233	0.397628	0.680479	0.146083	-0.0951633	1.15e-11	3.57e-08	8.43e-12	0.00273726	0.0439171
15037	DOT5	Nuclear thioredoxin-dependent peroxiredoxin; Necessary for stationary phase growth of Saccharomyces cerevisiae and oxidative stress response	ROS metabolism; Antioxidant	-	1.05664	1.21631	1.09123	-0.0632834	-0.0978752	3.55633e-12	2.54965e-10	1.99088e-09	0.561173	0.367713
15037	DOT5	Nuclear thioredoxin-dependent peroxiredoxin; Necessary for stationary phase growth of Saccharomyces cerevisiae and oxidative stress response	ROS metabolism; Antioxidant	C169;C174	-0.200529	-0.405776	0.266781	0.996129	0.528819	0.259436	0.107045	0.295236	0.000163019	0.0301104
15037	DOT5	Nuclear thioredoxin-dependent peroxiredoxin; Necessary for stationary phase growth of Saccharomyces cerevisiae and oxidative stress response	ROS metabolism; Antioxidant	C216	-0.639994	-1.13918	-1.19136	-0.503959	0.047406	1.05378e-05	7.3854e-07	4.05191e-07	0.00240669	0.812163
15037	DOT5	Nuclear thioredoxin-dependent peroxiredoxin; Necessary for stationary phase growth of Saccharomyces cerevisiae and oxidative stress response	ROS metabolism; Antioxidant	C169	-0.723493	-0.652469	-0.192137	0.162187	-0.36917	1.5149e-07	8.21226e-05	0.182294	0.224541	0.0100704
11925	DPL1	Dihydrosphingosine phosphate lyase; regulates intracellular levels of sphingolipid long-chain base phosphates	Sphingolipid metabolism	C348	0.380559	0.568514	0.347445	-0.301044	-0.26793	0.000164149	0.000102931	0.0084534	0.0119227	0.0308218
11925	DPL1	Dihydrosphingosine phosphate lyase; regulates intracellular levels of sphingolipid long-chain base phosphates	Sphingolipid metabolism	-	-0.786357	-1.04117	-0.644042	0.272914	0.130599	4.53e-13	3.8e-12	1.2e-08	0.000324668	0.0616181
14805	ECH1	Enoyl-CoA hydratase	Fatty acid degradation; Fatty acid elongation	C85	-0.337903	-0.169881	0.0630992	0.188073	-0.212929	0.0579855	0.515711	0.826973	0.446661	0.407749
14805	ECH1	Enoyl-CoA hydratase	Fatty acid degradation; Fatty acid elongation	-	-0.469708	-0.574814	-0.48771	-0.0365083	-0.0185061	1.67e-09	2.88e-08	4.38e-07	0.600968	0.805142
9037	ENO1	Enolase	Glycolysis / Gluconeogenesis	C398	0.55751	0.465661	0.327881	-0.532137	-0.302509	3.91e-08	7.25e-05	0.00232458	8.29e-06	0.0034365
9037	ENO1	Enolase	Glycolysis / Gluconeogenesis	S67	0.369099	0.364301	0.359276	-0.509901	-0.500077	0.000290244	0.0081274	0.00993254	0.000203514	0.000326484
9037	ENO1	Enolase	Glycolysis / Gluconeogenesis	S402	-0.0638894	-0.0436098	0.0657981	-0.172579	-0.302266	0.549318	0.793216	0.69007	0.215417	0.0356732
9037	ENO1	Enolase	Glycolysis / Gluconeogenesis	C366	-0.102396	-0.96774	-1.00252	-0.514422	0.3857	0.420319	9.5e-06	5.93e-06	0.00264523	0.0247668
9037	ENO1	Enolase	Glycolysis / Gluconeogenesis	C428	-0.432137	-2.13192	-2.36655	-1.71239	0.222025	0.0742495	2.33e-06	5.76e-07	1.74e-05	0.539971
9037	ENO1	Enolase	Glycolysis / Gluconeogenesis	-	-0.66975	-0.676477	-0.404221	0.552912	0.287383	3.43e-09	9.45e-07	0.000559803	5.74e-06	0.00576396
9088	EPT1	sn-1,2-diacylglycerol ethanolamine- and cholinephosphotranferase	Glycerophospholipid metabolism	-	0.0821061	0.0639861	0.232922	0.283533	0.132717	0.242003	0.515865	0.0238158	0.00388114	0.165807
8678	ERG10	Acetyl-CoA C-acetyltransferase (EC 2.3.1.9)	Fatty acid degradation; Terpenoid backbone biosynthesis	C440	1.73803	1.70127	1.25822	-0.672964	-0.193158	5.56e-14	6.55e-11	1.24e-08	2.61e-05	0.163485
8678	ERG10	Acetyl-CoA C-acetyltransferase (EC 2.3.1.9)	Fatty acid degradation; Terpenoid backbone biosynthesis	C225	0.681042	-0.336181	-1.3445	-1.72549	0.30005	4.53e-05	0.101112	8.91e-07	9.96e-09	0.128691
8678	ERG10	Acetyl-CoA C-acetyltransferase (EC 2.3.1.9)	Fatty acid degradation; Terpenoid backbone biosynthesis	C244	0.56948	0.0763244	-0.595006	-1.10415	0.0603321	0.000130546	0.694818	0.00265808	2.11e-06	0.776612
8678	ERG10	Acetyl-CoA C-acetyltransferase (EC 2.3.1.9)	Fatty acid degradation; Terpenoid backbone biosynthesis	C347	0.16423	-1.70643	-1.24765	-0.857892	0.553984	0.721556	0.0075023	0.0429135	0.128294	0.3675
8678	ERG10	Acetyl-CoA C-acetyltransferase (EC 2.3.1.9)	Fatty acid degradation; Terpenoid backbone biosynthesis	C155	-0.108668	-0.326514	-0.528337	-0.518587	-0.0989183	0.426527	0.0872912	0.00732963	0.00430051	0.625495
8678	ERG10	Acetyl-CoA C-acetyltransferase (EC 2.3.1.9)	Fatty acid degradation; Terpenoid backbone biosynthesis	T195	-0.395156	-0.931211	-0.785506	-0.230258	0.160093	0.0121524	0.000237911	0.0013835	0.255469	0.463234
8678	ERG10	Acetyl-CoA C-acetyltransferase (EC 2.3.1.9)	Fatty acid degradation; Terpenoid backbone biosynthesis	-	-1.86036	-1.94798	-1.474	0.576934	0.190572	1.99e-16	8.99e-14	1.11e-11	5.3e-06	0.0655928
8758	ERG12	Mevalonate kinase (EC 2.7.1.36)	Terpenoid backbone biosynthesis	C263	0.100004	-0.124414	-0.036675	-0.164976	-0.0282962	0.418885	0.480554	0.85093	0.306091	0.890981
8758	ERG12	Mevalonate kinase (EC 2.7.1.36)	Terpenoid backbone biosynthesis	-	0.0573603	0.150115	0.0132122	0.0471684	0.0913165	0.0573176	0.00116527	0.766703	0.241205	0.026388
8758	ERG12	Mevalonate kinase (EC 2.7.1.36)	Terpenoid backbone biosynthesis	C325	-0.294881	-0.764043	-0.172356	0.178128	0.0556028	0.0150677	8.74e-05	0.316607	0.259994	0.770967
12122	ERG13	Hydroxymethylglutaryl-CoA synthase (HMG-CoA synthase) (EC 2.3.3.10) (3-hydroxy-3-methylglutaryl coenzyme A synthase)	Terpenoid backbone biosynthesis	C227	0.696444	0.565102	0.240873	-0.582747	-0.127175	7.4e-05	0.0116836	0.274951	0.00492155	0.579776
12122	ERG13	Hydroxymethylglutaryl-CoA synthase (HMG-CoA synthase) (EC 2.3.3.10) (3-hydroxy-3-methylglutaryl coenzyme A synthase)	Terpenoid backbone biosynthesis	C453	0.430421	0.349166	0.234159	-0.457776	-0.261514	0.00093799	0.043645	0.174205	0.00502288	0.113884
12122	ERG13	Hydroxymethylglutaryl-CoA synthase (HMG-CoA synthase) (EC 2.3.3.10) (3-hydroxy-3-methylglutaryl coenzyme A synthase)	Terpenoid backbone biosynthesis	C133	0.422447	0.804485	0.568103	0.0859735	-0.0596832	0.00281154	0.000187503	0.00449799	0.663954	0.784
12122	ERG13	Hydroxymethylglutaryl-CoA synthase (HMG-CoA synthase) (EC 2.3.3.10) (3-hydroxy-3-methylglutaryl coenzyme A synthase)	Terpenoid backbone biosynthesis	C65	0.360701	0.253691	0.030748	-0.428096	-0.0981434	0.00334218	0.129169	0.870675	0.00663023	0.57824
12122	ERG13	Hydroxymethylglutaryl-CoA synthase (HMG-CoA synthase) (EC 2.3.3.10) (3-hydroxy-3-methylglutaryl coenzyme A synthase)	Terpenoid backbone biosynthesis	C266	1.33e-05	-0.208039	-0.369165	-0.0799542	0.289225	0.999886	0.200651	0.0240258	0.62864	0.0637196
12122	ERG13	Hydroxymethylglutaryl-CoA synthase (HMG-CoA synthase) (EC 2.3.3.10) (3-hydroxy-3-methylglutaryl coenzyme A synthase)	Terpenoid backbone biosynthesis	C415	-0.0866009	0.00824001	-0.379361	-0.329215	-0.0364549	0.59019	0.973285	0.0851876	0.10409	0.890511
12122	ERG13	Hydroxymethylglutaryl-CoA synthase (HMG-CoA synthase) (EC 2.3.3.10) (3-hydroxy-3-methylglutaryl coenzyme A synthase)	Terpenoid backbone biosynthesis	-	-0.753691	-0.907899	-0.550977	0.498865	0.29615	1.24e-10	3.39e-09	6.81e-06	7.99e-06	0.00257607
12944	ERG20	(2E,6E)-farnesyl diphosphate synthase (EC 2.5.1.1) (EC 2.5.1.10) (Dimethylallyltranstransferase) (Farnesyl diphosphate synthase)	Terpenoid backbone biosynthesis	C240	0.50594	0.368992	0.00947378	-0.675665	-0.179199	2.11e-05	0.0119999	0.953089	2.61e-05	0.197061
12944	ERG20	(2E,6E)-farnesyl diphosphate synthase (EC 2.5.1.1) (EC 2.5.1.10) (Dimethylallyltranstransferase) (Farnesyl diphosphate synthase)	Terpenoid backbone biosynthesis	C109	0.326563	0.14454	0.00204243	-0.295691	0.0288299	0.0269606	0.498617	0.993375	0.122833	0.909863
12944	ERG20	(2E,6E)-farnesyl diphosphate synthase (EC 2.5.1.1) (EC 2.5.1.10) (Dimethylallyltranstransferase) (Farnesyl diphosphate synthase)	Terpenoid backbone biosynthesis	-	-0.747194	-0.653552	-0.506464	0.38992	0.14919	1.8e-13	1.3e-09	9.8e-08	1.24e-06	0.0197425
16591	ERG9	Squalene synthase (EC 2.5.1.21)	Steroid biosynthesis	-	-0.373259	-0.481072	-0.278908	0.254296	0.159945	2.62e-07	1.34e-06	0.000939145	0.000967906	0.0296295
15746	FAA	Long-chain acyl-CoA synthetase	Fatty acid biosynthesis; Fatty acid degradation	-	-0.729116	-0.593366	0.0589866	0.464585	-0.323518	5.78e-12	9.93e-08	0.463917	1.3e-06	0.000158585
15748	FAA1	Long-chain acyl-CoA synthetase	Fatty acid biosynthesis; Fatty acid degradation	C146	0.511732	0.149776	0.193961	-0.230482	0.0872896	3.05e-07	0.160354	0.0693123	0.0194719	0.419822
15748	FAA1	Long-chain acyl-CoA synthetase	Fatty acid biosynthesis; Fatty acid degradation	C567	0.316358	-1.40201	0.0830718	-1.37959	-1.1463	0.616662	0.104163	0.929638	0.0831189	0.171888
15748	FAA1	Long-chain acyl-CoA synthetase	Fatty acid biosynthesis; Fatty acid degradation	C254	0.278317	0.0650443	-0.347752	-0.671894	-0.045826	0.00749141	0.662387	0.0171358	2.82e-05	0.778784
15748	FAA1	Long-chain acyl-CoA synthetase	Fatty acid biosynthesis; Fatty acid degradation	C646	0.274225	0.495187	0.215012	-0.115315	-0.0561021	0.365959	0.245969	0.636329	0.80176	0.914135
15748	FAA1	Long-chain acyl-CoA synthetase	Fatty acid biosynthesis; Fatty acid degradation	C225	0.249486	-0.271333	0.146471	-0.623628	-0.520613	0.0479611	0.130291	0.431188	0.00055259	0.00414797
15748	FAA1	Long-chain acyl-CoA synthetase	Fatty acid biosynthesis; Fatty acid degradation	C472	0.224205	-0.0537092	0.106775	-0.376068	-0.258639	0.195215	0.836375	0.690945	0.0976067	0.281971
15748	FAA1	Long-chain acyl-CoA synthetase	Fatty acid biosynthesis; Fatty acid degradation	C278	0.128116	-0.296902	-0.45917	-0.267799	0.319487	0.390537	0.155214	0.0287835	0.16307	0.111027
15748	FAA1	Long-chain acyl-CoA synthetase	Fatty acid biosynthesis; Fatty acid degradation	C337	-0.227074	-0.870345	-0.844835	-0.709245	-0.091484	0.0374616	6.46e-06	8.88e-06	3.52e-05	0.574743
15748	FAA1	Long-chain acyl-CoA synthetase	Fatty acid biosynthesis; Fatty acid degradation	S392	-0.529707	-1.39173	-1.45701	-0.395866	0.531437	0.000166574	9.92e-08	6.38e-08	0.0170324	0.00290229
15748	FAA1	Long-chain acyl-CoA synthetase	Fatty acid biosynthesis; Fatty acid degradation	-	-0.619383	-0.349186	-0.181591	0.357743	-0.0800479	3.23e-11	5.46e-05	0.0172276	1.65e-05	0.258742
11167	FAA2	Long-chain acyl-CoA synthetase	Fatty acid biosynthesis; Fatty acid degradation	-	0.074963	0.297817	0.183813	0.0292635	-0.0795866	0.140489	0.00026175	0.0145577	0.689058	0.253474
11167	FAA2	Long-chain acyl-CoA synthetase	Fatty acid biosynthesis; Fatty acid degradation	C640	-0.0128682	-0.468394	-0.181293	-0.271467	-0.103043	0.954888	0.0952265	0.542918	0.300134	0.740418
11167	FAA2	Long-chain acyl-CoA synthetase	Fatty acid biosynthesis; Fatty acid degradation	C627	-0.173735	-0.184736	-0.315656	-0.11206	0.0298607	0.0980377	0.220956	0.0365504	0.44357	0.867867
11167	FAA2	Long-chain acyl-CoA synthetase	Fatty acid biosynthesis; Fatty acid degradation	C502	-0.286498	-0.234775	0.104127	-0.0442389	-0.434864	0.0510725	0.264175	0.64245	0.845496	0.031659
12555	FAA3	Long-chain acyl-CoA synthetase	Fatty acid biosynthesis	C359	0.230847	0.239075	0.0545266	-0.0393203	0.137	0.123894	0.267971	0.822036	0.867077	0.543627
12555	FAA3	Long-chain acyl-CoA synthetase	Fatty acid biosynthesis	C378	0.229312	-0.06636	0.159958	-0.00389242	0.0654616	0.0114287	0.610593	0.206389	0.980918	0.625495
12555	FAA3	Long-chain acyl-CoA synthetase	Fatty acid biosynthesis	C103	0.168189	0.20423	-0.694601	-0.802021	0.0607689	0.277369	0.357937	0.00265166	0.000343136	0.812163
12555	FAA3	Long-chain acyl-CoA synthetase	Fatty acid biosynthesis	C695	0.165061	-0.137162	0.185316	0.0322012	0.0119464	0.0370462	0.222662	0.0985285	0.789871	0.933195
12555	FAA3	Long-chain acyl-CoA synthetase	Fatty acid biosynthesis	C529	-0.244089	-0.639945	-0.47575	-0.715554	-0.483893	0.0347455	0.000388637	0.00520638	5.86e-05	0.00365764
12555	FAA3	Long-chain acyl-CoA synthetase	Fatty acid biosynthesis	-	-0.326895	-0.236732	-0.563466	-0.0919018	0.144669	1.93e-09	4.75e-05	2.03e-10	0.0477838	0.00361989
12538	FAA4	Long-chain acyl-CoA synthetase, putative	Fatty acid biosynthesis	-	-0.716765	-0.791902	-0.556613	0.0974098	-0.0627424	6.38e-09	4.47e-07	5.84e-05	0.38292	0.599301
8670	FAS1	Fatty Acid Synthase	Fatty acid biosynthesis	T10	1.92965	1.58585	1.33497	-1.33614	-0.741458	3.29e-10	1.98e-06	2.2e-05	6.06e-06	0.00318942
8670	FAS1	Fatty Acid Synthase	Fatty acid biosynthesis	S13;T14	0.807781	1.13506	0.402879	-1.01529	-0.610391	3.42e-07	7.21e-07	0.0212542	1.03e-06	0.000501619
8670	FAS1	Fatty Acid Synthase	Fatty acid biosynthesis	C825	0.747852	1.0889	0.860661	-0.676618	-0.789427	4.68e-08	5.3e-08	1.63e-06	1.74e-05	4.12e-06
8670	FAS1	Fatty Acid Synthase	Fatty acid biosynthesis	C725	0.689911	0.591717	-0.243335	-0.891001	0.0422448	3.32e-05	0.0050812	0.232237	5.45e-05	0.862078
8670	FAS1	Fatty Acid Synthase	Fatty acid biosynthesis	C962	0.645832	0.394248	0.0161053	-0.794853	-0.165126	1.78e-06	0.0115604	0.924201	8.65e-06	0.264201
8670	FAS1	Fatty Acid Synthase	Fatty acid biosynthesis	C504	0.319268	1.04361	0.541994	-0.250293	-0.47302	0.103986	0.000673575	0.0546141	0.34636	0.0802871
8670	FAS1	Fatty Acid Synthase	Fatty acid biosynthesis	T12;T14	0.231111	-0.212978	0.454044	-0.618387	-0.841321	0.293594	0.52401	0.166381	0.0352327	0.00706566
8670	FAS1	Fatty Acid Synthase	Fatty acid biosynthesis	C567	-0.0561282	-1.02598	-1.34009	-0.948669	0.335288	0.813927	0.0022781	0.000183837	0.00209837	0.277344
8670	FAS1	Fatty Acid Synthase	Fatty acid biosynthesis	T14	-0.320009	-0.103755	0.473258	0.256989	-0.536278	0.00350079	0.507529	0.00361877	0.0594904	0.000610715
8670	FAS1	Fatty Acid Synthase	Fatty acid biosynthesis	T10;T14	-0.499737	-0.467261	-0.430705	-0.739137	-0.808169	0.00881143	0.0821639	0.114559	0.00382644	0.00247323
8670	FAS1	Fatty Acid Synthase	Fatty acid biosynthesis	C1106	-0.608659	-1.08689	-1.41686	-0.872244	-0.0640404	2.39e-05	1.75e-06	4.11e-08	1.39e-05	0.740418
8670	FAS1	Fatty Acid Synthase	Fatty acid biosynthesis	-	-0.640572	-0.771976	-0.562927	0.557746	0.480101	1.21e-09	2.7e-08	3.39e-06	1.22e-06	1.31e-05
8670	FAS1	Fatty Acid Synthase	Fatty acid biosynthesis	T10;S13	-0.824681	-0.545524	-0.941544	-0.527394	-0.410532	0.000155948	0.0517985	0.00196089	0.037384	0.112294
8670	FAS1	Fatty Acid Synthase	Fatty acid biosynthesis	S13	-1.13713	-0.665225	-0.210373	0.687695	-0.239062	6.31e-10	0.000196291	0.18646	5.05e-05	0.0993319
8777	FAS2	Fatty acid synthase	Fatty acid biosynthesis	S1671	1.17027	1.332	1.25618	-0.00078583	-0.0866981	2.11e-06	5.5e-05	0.000123988	0.998389	0.769127
8777	FAS2	Fatty acid synthase	Fatty acid biosynthesis	S1671;S1672	0.770325	0.158434	0.483166	-0.265892	0.0212664	0.00894479	0.718492	0.255646	0.489024	0.959658
8777	FAS2	Fatty acid synthase	Fatty acid biosynthesis	C2356	0.493454	0.466803	0.582313	-0.135974	-0.224833	0.000135301	0.00595137	0.000982432	0.380855	0.155396
8777	FAS2	Fatty acid synthase	Fatty acid biosynthesis	C780	0.309783	0.370756	-0.0751998	-0.524038	-0.139055	0.00368211	0.0127483	0.628153	0.000393639	0.335401
8777	FAS2	Fatty acid synthase	Fatty acid biosynthesis	C108	0.284504	0.543111	0.454665	-0.427819	-0.59798	0.0391358	0.00729607	0.0214548	0.0183838	0.00280045
8777	FAS2	Fatty acid synthase	Fatty acid biosynthesis	C1946	0.236779	0.207682	-0.487799	-1.05424	-0.329665	0.155181	0.391681	0.041276	5.11e-05	0.153458
8777	FAS2	Fatty acid synthase	Fatty acid biosynthesis	C372	0.134016	0.281223	-0.0932215	-0.515947	-0.28871	0.271055	0.102338	0.610771	0.00207949	0.0811866
8777	FAS2	Fatty acid synthase	Fatty acid biosynthesis	C446	0.11582	0.641371	0.408767	-0.363987	-0.656935	0.648661	0.0612242	0.235048	0.252941	0.0464158
8777	FAS2	Fatty acid synthase	Fatty acid biosynthesis	C1550	0.114132	0.040142	-0.463924	-0.887147	-0.309091	0.573755	0.893951	0.0953792	0.0011748	0.253219
8777	FAS2	Fatty acid synthase	Fatty acid biosynthesis	C2433	0.0831274	0.291724	0.129025	-0.365571	-0.411469	0.380826	0.0293368	0.338361	0.00385494	0.00251623
8777	FAS2	Fatty acid synthase	Fatty acid biosynthesis	C2842	-0.0518797	-0.273641	-0.515121	-0.571986	-0.108745	0.758325	0.218252	0.0213404	0.0062147	0.648294
8777	FAS2	Fatty acid synthase	Fatty acid biosynthesis	C1163	-0.0758226	-0.845452	-1.62268	-1.001	0.545862	0.682316	0.00153509	9.96e-07	0.000144379	0.0238296
8777	FAS2	Fatty acid synthase	Fatty acid biosynthesis	C966	-0.0960502	-0.254174	-0.558819	-0.241902	0.220867	0.404203	0.114296	0.00124585	0.102873	0.156598
8777	FAS2	Fatty acid synthase	Fatty acid biosynthesis	C2622	-0.191758	-1.03373	-1.65594	-1.18139	0.282786	0.22245	6.78e-05	1.7e-07	8.07e-06	0.193326
8777	FAS2	Fatty acid synthase	Fatty acid biosynthesis	-	-0.435739	-0.508471	-0.368735	0.479551	0.412547	1.69e-08	4.79e-07	4.28e-05	4.37e-07	4.98e-06
8777	FAS2	Fatty acid synthase	Fatty acid biosynthesis	S1062;T1063	-0.890723	-0.380503	0.0198888	0.435077	-0.475535	0.000107736	0.192875	0.95117	0.0971166	0.0788169
8777	FAS2	Fatty acid synthase	Fatty acid biosynthesis	S2403	-2.24564	-2.27616	-1.24406	0.294219	-0.707354	2.55e-11	9.29e-09	4.47e-05	0.196352	0.00422476
8777	FAS2	Fatty acid synthase	Fatty acid biosynthesis	T2757	-2.65102	-2.64862	-1.77919	0.631502	-0.240328	4.6e-12	1.97e-09	8.71e-07	0.010415	0.341368
9912	FAT1	Bifunctional fatty acid transporter/acyl-CoA synthetase	-	C546	0.288554	-0.270766	-0.630997	-0.437402	0.48215	0.0021734	0.0344454	2.84e-05	0.000603014	0.000438813
9912	FAT1	Bifunctional fatty acid transporter/acyl-CoA synthetase	-	-	0.0578027	-0.194285	-0.223372	-0.219169	0.0620054	0.0680575	0.000149753	3.63e-05	1.53e-05	0.147725
9912	FAT1	Bifunctional fatty acid transporter/acyl-CoA synthetase	-	C433	-0.19917	0.184288	0.0656135	0.00703863	-0.257745	0.0398133	0.180022	0.658223	0.966687	0.0514201
15420	FBA1	Fructose 1,6-bisphosphate aldolase	Glycolysis / Gluconeogenesis	S262	2.06722	1.9714	1.63898	-1.15619	-0.727956	7.95e-15	3.69e-12	1.04e-10	9.15e-09	7.15e-06
15420	FBA1	Fructose 1,6-bisphosphate aldolase	Glycolysis / Gluconeogenesis	C105	0.781916	0.268473	1.00981	-0.0816671	-0.309564	0.00412877	0.479247	0.00843198	0.839263	0.410043
15420	FBA1	Fructose 1,6-bisphosphate aldolase	Glycolysis / Gluconeogenesis	C31	0.656514	0.715282	0.871449	0.0897977	-0.125137	1.67e-10	2.29e-08	1.29e-09	0.259525	0.128691
15420	FBA1	Fructose 1,6-bisphosphate aldolase	Glycolysis / Gluconeogenesis	S188	0.548603	0.196151	0.275749	-0.191046	0.0818079	1.35e-06	0.122499	0.0342319	0.0940345	0.51188
15420	FBA1	Fructose 1,6-bisphosphate aldolase	Glycolysis / Gluconeogenesis	S183	0.528296	0.235264	0.0645316	0.0376523	0.501416	0.000165199	0.191963	0.73827	0.833539	0.00434522
15420	FBA1	Fructose 1,6-bisphosphate aldolase	Glycolysis / Gluconeogenesis	S35	0.409412	0.662616	0.480395	0.0339205	-0.0370628	2.11e-06	6.3e-07	4.57e-05	0.718018	0.713387
15420	FBA1	Fructose 1,6-bisphosphate aldolase	Glycolysis / Gluconeogenesis	C242	0.178822	0.384236	-0.619628	-0.631283	0.167167	0.0702259	0.0083055	0.000118253	4.55e-05	0.22172
15420	FBA1	Fructose 1,6-bisphosphate aldolase	Glycolysis / Gluconeogenesis	C151	-0.23001	-0.649936	-0.884145	-0.539472	0.114663	0.57082	0.244448	0.112575	0.299125	0.862338
15420	FBA1	Fructose 1,6-bisphosphate aldolase	Glycolysis / Gluconeogenesis	-	-0.800873	-0.920136	-0.785447	0.0904326	0.0750067	3.76e-14	3.57e-12	6.72e-11	0.132675	0.222762
15423	FBP1	Fructose-1,6-bisphosphatase	Glycolysis / Gluconeogenesis	C171	0.416142	0.915909	0.593283	0.183635	0.00649388	0.00135678	1.4e-05	0.00141482	0.254622	0.97424
15423	FBP1	Fructose-1,6-bisphosphatase	Glycolysis / Gluconeogenesis	C47	0.0338219	0.0442474	-0.277337	-0.287417	0.0237421	0.766618	0.779067	0.064365	0.0368366	0.895325
15423	FBP1	Fructose-1,6-bisphosphatase	Glycolysis / Gluconeogenesis	-	-0.475727	-0.536696	-0.231802	0.0270626	-0.216862	2.87e-10	2.04e-08	0.00105926	0.676134	0.00110386
11362	FOX2	Multifunctional beta-oxidation protein	Fatty acid degradation	-	0.531191	0.269462	-0.557724	-1.06238	0.0265348	8.03e-10	0.00112489	2e-07	8.81e-12	0.743593
11362	FOX2	Multifunctional beta-oxidation protein	Fatty acid degradation	C420	-0.166624	-1.02151	-0.23859	0.00350465	0.0754708	0.535575	0.00794663	0.544311	0.993609	0.863792
11362	FOX2	Multifunctional beta-oxidation protein	Fatty acid degradation	C122	-0.261656	-0.367573	-0.104896	0.302433	0.145672	0.0432055	0.0465423	0.593752	0.074331	0.436196
14001	FUM1	Fumarase	Citrate cycle (TCA cycle)	C342	1.59343	1.49832	1.09874	-0.45527	0.0394196	4.06e-14	8.64e-11	1.91e-08	0.000439293	0.786269
14001	FUM1	Fumarase	Citrate cycle (TCA cycle)	C423	0.714265	-0.201781	-0.802088	-1.30502	0.211338	1.78e-06	0.231641	4.66e-05	3.39e-08	0.195544
14001	FUM1	Fumarase	Citrate cycle (TCA cycle)	C399	0.216834	0.0939861	-0.592343	-0.513606	0.29557	0.0960821	0.626108	0.00261858	0.00389819	0.0991167
14001	FUM1	Fumarase	Citrate cycle (TCA cycle)	C298	-0.364729	-0.646212	-1.49927	-0.960682	0.173857	0.117146	0.0531377	9.58e-05	0.00282218	0.623139
14001	FUM1	Fumarase	Citrate cycle (TCA cycle)	-	-1.35873	-1.48099	-1.01307	0.50609	0.160426	4.3e-15	1.07e-12	6.7e-10	5.73e-06	0.0792228
10613	GAPDH	Glyceraldehyde 3-phosphate dehydrogenase	Glycolysis / Gluconeogenesis	T188	1.29028	0.688239	0.470237	-1.83168	-1.01164	2.13e-11	5.1e-05	0.00245983	1.64e-11	1.65e-07
10613	GAPDH	Glyceraldehyde 3-phosphate dehydrogenase	Glycolysis / Gluconeogenesis	C156;C160	0.292028	0.0844913	0.137598	-0.418392	-0.263962	0.0250093	0.656817	0.473122	0.0142894	0.136003
10613	GAPDH	Glyceraldehyde 3-phosphate dehydrogenase	Glycolysis / Gluconeogenesis	T241	0.280401	0.231534	0.44549	-0.134538	-0.299628	0.000230415	0.0213095	0.000117356	0.128818	0.00222833
10613	GAPDH	Glyceraldehyde 3-phosphate dehydrogenase	Glycolysis / Gluconeogenesis	S213	0.132682	0.378173	0.407476	0.0603919	-0.214402	0.0302012	0.000176534	9.28e-05	0.458342	0.0110774
10613	GAPDH	Glyceraldehyde 3-phosphate dehydrogenase	Glycolysis / Gluconeogenesis	S214	0.014952	0.462556	0.508816	0.206336	-0.287528	0.804442	9.55e-06	3.41e-06	0.00851528	0.000803139
10613	GAPDH	Glyceraldehyde 3-phosphate dehydrogenase	Glycolysis / Gluconeogenesis	C137	-0.0152086	-0.462032	0.0543156	-0.3024	-0.371924	0.943439	0.0860517	0.857662	0.224948	0.153458
10613	GAPDH	Glyceraldehyde 3-phosphate dehydrogenase	Glycolysis / Gluconeogenesis	-	-0.52241	-0.767232	-0.908694	-0.0832856	0.302998	7.41e-10	7.38e-10	7.09e-11	0.236413	0.000175107
10613	GAPDH	Glyceraldehyde 3-phosphate dehydrogenase	Glycolysis / Gluconeogenesis	C156	-0.536732	-0.433879	-0.426432	0.262363	0.152063	7.33e-05	0.0118875	0.0129764	0.0902212	0.367617
10613	GAPDH	Glyceraldehyde 3-phosphate dehydrogenase	Glycolysis / Gluconeogenesis	C160	-0.620328	-0.408794	-0.233301	0.283637	-0.10339	2.59e-06	0.00844534	0.121041	0.0401621	0.510445
15167	GND1	6-Phosphogluconate dehydrogenase	Pentose phosphate pathway	C171;C172	0.0730169	0.136607	-0.0389409	-0.476951	-0.364993	0.657258	0.551327	0.875925	0.0199898	0.087146
15167	GND1	6-Phosphogluconate dehydrogenase	Pentose phosphate pathway	C172	-0.183547	-0.0980778	0.161784	-0.103702	-0.449033	0.158028	0.610172	0.396568	0.577064	0.0141478
15167	GND1	6-Phosphogluconate dehydrogenase	Pentose phosphate pathway	C64	-0.233545	-0.479867	-0.428955	-0.304373	-0.108963	0.0735848	0.0119999	0.0226676	0.0764681	0.578812
15167	GND1	6-Phosphogluconate dehydrogenase	Pentose phosphate pathway	C171	-0.238877	-0.0924126	0.156155	-0.113727	-0.508759	0.0320887	0.571309	0.328976	0.4591	0.00180346
15167	GND1	6-Phosphogluconate dehydrogenase	Pentose phosphate pathway	-	-0.241615	-0.44411	-0.470543	-0.000183529	0.228745	1.1e-05	3.57e-07	1.99e-07	0.997558	0.000663424
15167	GND1	6-Phosphogluconate dehydrogenase	Pentose phosphate pathway	S131	-0.309096	-0.0532778	0.0867026	0.207028	-0.188771	0.000271155	0.645197	0.451307	0.038619	0.0655204
15167	GND1	6-Phosphogluconate dehydrogenase	Pentose phosphate pathway	C32	-0.449343	-0.868378	-0.942096	-0.415249	0.077503	0.00574881	0.00041303	0.000184764	0.0430945	0.755132
13369	GNPAT1	Glyceronephosphate O-acyltransferase	Glycerophospholipid metabolism	-	0.361009	0.133627	0.112758	-0.329934	-0.0816826	6.11e-08	0.0476045	0.0963604	1.45e-05	0.203581
13369	GNPAT1	Glyceronephosphate O-acyltransferase	Glycerophospholipid metabolism	C356	0.00609481	0.730859	0.565282	0.475845	-0.0833424	0.967824	0.000450059	0.00430582	0.00759731	0.685859
13369	GNPAT1	Glyceronephosphate O-acyltransferase	Glycerophospholipid metabolism	C128	-0.321214	-0.500977	-0.575195	0.101421	0.355401	0.00742337	0.00392382	0.00124308	0.537042	0.0265559
12154	GPD1	NAD-dependent glycerol-3-phosphate dehydrogenase	Glycerophospholipid metabolism	C153	0.451093	0.363526	0.122975	0.0953962	0.423515	0.00105367	0.0476254	0.523808	0.605136	0.0178134
12154	GPD1	NAD-dependent glycerol-3-phosphate dehydrogenase	Glycerophospholipid metabolism	C49	0.301408	0.213411	0.0820172	-0.135763	0.0836276	0.0107565	0.195872	0.641804	0.385144	0.632969
12154	GPD1	NAD-dependent glycerol-3-phosphate dehydrogenase	Glycerophospholipid metabolism	C111	0.142668	0.0982816	-0.546135	-0.598676	0.090127	0.218635	0.565192	0.00189893	0.000373148	0.604831
12154	GPD1	NAD-dependent glycerol-3-phosphate dehydrogenase	Glycerophospholipid metabolism	-	-0.398109	-0.291207	-0.0468593	0.134637	-0.216614	6.92e-09	0.000103166	0.481538	0.0287946	0.00121469
12154	GPD1	NAD-dependent glycerol-3-phosphate dehydrogenase	Glycerophospholipid metabolism	C177	-0.418666	-0.791587	-0.958285	-0.638037	-0.0984185	0.00394618	0.000315552	3.93e-05	0.00110001	0.644011
14576	GPD2	NAD-dependent glycerol 3-phosphate dehydrogenase	Glycerophospholipid metabolism	S33;S37	0.770942	-0.0187196	0.364952	-0.142583	0.263407	8.06e-05	0.944186	0.144333	0.532758	0.253519
14576	GPD2	NAD-dependent glycerol 3-phosphate dehydrogenase	Glycerophospholipid metabolism	S70	0.405695	0.139528	-0.386062	-0.469854	0.321904	0.000968017	0.404432	0.0234109	0.0028793	0.036289
14576	GPD2	NAD-dependent glycerol 3-phosphate dehydrogenase	Glycerophospholipid metabolism	S15	0.250849	0.508711	-0.509285	0.0997472	0.859881	0.420324	0.264783	0.2735	0.825431	0.0419954
14576	GPD2	NAD-dependent glycerol 3-phosphate dehydrogenase	Glycerophospholipid metabolism	S53;S54	0.148066	-0.257836	-0.576838	-0.321376	0.403528	0.204879	0.134426	0.00207563	0.0395449	0.0137728
14576	GPD2	NAD-dependent glycerol 3-phosphate dehydrogenase	Glycerophospholipid metabolism	-	0.063081	-0.142289	-0.341561	-0.320122	0.08452	0.316789	0.110207	0.000658782	0.00051588	0.337271
14576	GPD2	NAD-dependent glycerol 3-phosphate dehydrogenase	Glycerophospholipid metabolism	C221	0.0252692	0.0231116	0.327066	0.361301	0.059504	0.739966	0.82893	0.00217254	0.000400535	0.574743
14576	GPD2	NAD-dependent glycerol 3-phosphate dehydrogenase	Glycerophospholipid metabolism	S15;T19	-0.0277979	0.51328	-0.530134	-0.234457	0.267879	0.942565	0.313725	0.30593	0.621215	0.594366
14576	GPD2	NAD-dependent glycerol 3-phosphate dehydrogenase	Glycerophospholipid metabolism	C165	-0.0453218	0.367344	0.246069	0.376857	0.0854664	0.718046	0.0287393	0.139851	0.0150675	0.629556
14576	GPD2	NAD-dependent glycerol 3-phosphate dehydrogenase	Glycerophospholipid metabolism	C79	-0.155644	-0.103176	0.262509	0.222659	-0.195495	0.342246	0.665338	0.257281	0.300097	0.400076
14576	GPD2	NAD-dependent glycerol 3-phosphate dehydrogenase	Glycerophospholipid metabolism	C406	-0.21604	-0.177159	-0.227652	0.13186	0.143472	0.0127947	0.142846	0.0600088	0.240839	0.22172
14576	GPD2	NAD-dependent glycerol 3-phosphate dehydrogenase	Glycerophospholipid metabolism	S33	-0.256351	-0.59235	0.0131753	0.658216	0.38869	0.0792493	0.00749789	0.955659	0.00150942	0.0500196
14576	GPD2	NAD-dependent glycerol 3-phosphate dehydrogenase	Glycerophospholipid metabolism	C155	-0.256675	-0.209787	-0.717434	-0.00805992	0.452699	0.142516	0.411389	0.00578142	0.980011	0.0603008
14576	GPD2	NAD-dependent glycerol 3-phosphate dehydrogenase	Glycerophospholipid metabolism	S53	-0.312785	-1.38551	-1.42433	-0.0722247	1.03932	0.164678	0.00022511	0.000200655	0.826229	0.00170129
14576	GPD2	NAD-dependent glycerol 3-phosphate dehydrogenase	Glycerophospholipid metabolism	S54	-0.376766	-1.07557	-1.32477	-0.488013	0.459992	0.0532245	0.000579481	7.95e-05	0.0553008	0.0792988
9910	GPM1	Phosphoglycerate mutase	Glycolysis / Gluconeogenesis	Y116	-0.191465	-0.149924	-0.231872	-0.108409	-0.0680018	0.0126893	0.170514	0.0382641	0.273663	0.526117
9910	GPM1	Phosphoglycerate mutase	Glycolysis / Gluconeogenesis	-	-0.411633	-0.397191	-0.187815	0.444048	0.220229	5.1e-08	1.59e-05	0.0166886	1.42e-06	0.00381778
12637	GPM2	Phosphoglycerate mutase	Glycolysis / Gluconeogenesis	S2	0.246361	-0.0644303	0.31961	0.0988119	0.025563	0.13754	0.807661	0.197517	0.668191	0.922226
12637	GPM2	Phosphoglycerate mutase	Glycolysis / Gluconeogenesis	C114	0.24416	0.230211	0.11037	-0.16937	-0.0355798	0.0607899	0.217357	0.578518	0.332369	0.873741
12637	GPM2	Phosphoglycerate mutase	Glycolysis / Gluconeogenesis	-	-0.0556352	-0.231609	-0.195426	0.0194589	0.159249	0.181413	0.000442464	0.00231124	0.745023	0.0067731
12637	GPM2	Phosphoglycerate mutase	Glycolysis / Gluconeogenesis	T44	-0.0781927	0.34934	0.134523	-0.0237247	-0.23644	0.358877	0.00713816	0.293538	0.850069	0.0419306
12637	GPM2	Phosphoglycerate mutase	Glycolysis / Gluconeogenesis	C137	-0.0994104	-0.426382	-0.0334769	-0.0994633	-0.165397	0.504246	0.0401337	0.884306	0.637815	0.430347
11229	GPM3	Phosphoglycerate mutase	Glycolysis / Gluconeogenesis	-	0.0286576	-0.164104	-0.162176	-0.111892	0.0789418	0.559116	0.0200852	0.022877	0.0844976	0.234764
11128	GPT2	Glycerol-3-phosphate/dihydroxyacetone phosphate sn-1 acyltransferase	Glycerolipid metabolism; Glycerophospholipid metabolism	T369	0.755456	1.68603	0.78126	-0.70559	-0.731395	5.71e-06	1.64e-08	0.000392271	0.000354694	0.000329117
11128	GPT2	Glycerol-3-phosphate/dihydroxyacetone phosphate sn-1 acyltransferase	Glycerolipid metabolism; Glycerophospholipid metabolism	-	0.0830582	-0.158894	-0.156822	-0.341095	-0.101215	0.150201	0.0538042	0.0602547	0.000107091	0.197687
11128	GPT2	Glycerol-3-phosphate/dihydroxyacetone phosphate sn-1 acyltransferase	Glycerolipid metabolism; Glycerophospholipid metabolism	S395	-0.243293	-0.0949716	-0.157276	0.257997	0.171979	0.000844913	0.33461	0.111591	0.00503707	0.0574718
15038	GRX2	Glutaredoxin	ROS metabolism; Antioxidant	-	0.0578497	-0.167848	-0.365213	-0.294276	0.128786	0.562805	0.226372	0.0130664	0.028204	0.352611
15038	GRX2	Glutaredoxin	ROS metabolism; Antioxidant	C82	-0.693822	-0.255334	-0.0178019	0.442136	-0.233884	1.77e-06	0.118173	0.922847	0.00446009	0.138188
15038	GRX2	Glutaredoxin	ROS metabolism; Antioxidant	C25;C28	-0.790075	-0.157844	0.206279	0.913299	-0.0830546	3.37e-06	0.426629	0.295877	2.79e-05	0.696301
15038	GRX2	Glutaredoxin	ROS metabolism; Antioxidant	C25	-1.03024	-0.303193	-0.776874	-0.201219	-0.454586	0.011679	0.603801	0.170553	0.732875	0.428643
8790	GRX3	Glutaredoxin	ROS metabolism; Antioxidant	-	-0.272695	-0.395582	-0.365378	0.0493878	0.142071	3.49e-06	3.05e-06	1.1e-05	0.445135	0.02702
9250	GRX5	Glutaredoxin	ROS metabolism; Antioxidant	C98	0.831237	0.218738	0.614545	-0.142873	0.073819	4.2e-07	0.218357	0.00124585	0.3998	0.703036
9250	GRX5	Glutaredoxin	ROS metabolism; Antioxidant	C73	0.706634	0.00839627	0.140476	-0.355423	0.210735	0.00148289	0.979908	0.661888	0.195613	0.493227
9250	GRX5	Glutaredoxin	ROS metabolism; Antioxidant	C80	0.679658	0.503149	0.477175	-0.0630978	0.139385	4.86e-08	0.0003033	0.000546708	0.620137	0.254012
9250	GRX5	Glutaredoxin	ROS metabolism; Antioxidant	-	-0.731214	-0.462833	-0.420809	0.0725642	-0.237842	8.67e-10	0.000127233	0.000397917	0.478248	0.0199491
8914	GTT1	Glutathione S-transferase	ROS metabolism; Antioxidant	-	0.578009	0.812869	1.21071	0.35324	-0.279462	3.73e-09	6.8e-09	1.55e-11	0.000207895	0.00244178
11022	GUT1	Glycerol kinase	Glycerophospholipid metabolism	C324	0.311979	0.509442	0.405497	0.259962	0.166445	0.000466782	0.000116943	0.00120235	0.0162675	0.138188
11022	GUT1	Glycerol kinase	Glycerophospholipid metabolism	C48;C53	0.176803	0.122075	0.0334211	0.061984	0.205366	0.0481585	0.343191	0.814461	0.632905	0.0925266
11022	GUT1	Glycerol kinase	Glycerophospholipid metabolism	C100	0.059781	0.102419	0.176087	0.0962625	-0.0200438	0.781723	0.729691	0.560701	0.745927	0.95573
11022	GUT1	Glycerol kinase	Glycerophospholipid metabolism	C243	-0.0192067	-0.0137408	-0.0238965	0.155333	0.160023	0.79467	0.895525	0.828843	0.0837122	0.087951
11022	GUT1	Glycerol kinase	Glycerophospholipid metabolism	-	-0.156359	-0.156218	-0.0120101	-0.0276708	-0.17202	4.59e-05	0.00178888	0.80262	0.547127	0.000458846
11022	GUT1	Glycerol kinase	Glycerophospholipid metabolism	S27	-0.232714	-0.484069	-0.377349	-0.377317	-0.232682	0.0577725	0.00871423	0.0387321	0.0209268	0.159829
11022	GUT1	Glycerol kinase	Glycerophospholipid metabolism	C442	-0.305626	-0.237974	-0.18429	0.304016	0.18268	0.00760129	0.132473	0.247633	0.0367666	0.23463
11039	GUT2	Mitochondrial glycerol-3-phosphate dehydrogenase	Glycerophospholipid metabolism	C627	0.461388	0.49339	0.365088	-0.0531979	0.0431023	4.51e-05	0.00100872	0.0102778	0.713859	0.784619
11039	GUT2	Mitochondrial glycerol-3-phosphate dehydrogenase	Glycerophospholipid metabolism	C595	0.0648495	0.267647	0.263009	-0.0453684	-0.243528	0.658479	0.176071	0.183848	0.831796	0.204411
11039	GUT2	Mitochondrial glycerol-3-phosphate dehydrogenase	Glycerophospholipid metabolism	-	-0.194262	-0.429517	-0.405229	0.0565227	0.26749	4.14e-06	6.91e-09	2.42e-08	0.211388	4.39e-06
11203	HCD1	3-hydroxyacyl-CoA dehydrogenase (EC 1.1.1.35)	Fatty acid degradation; Fatty acid elongation	C205	0.477646	0.332864	0.129203	0.183463	0.531906	0.00205509	0.111172	0.562366	0.352793	0.0103545
11203	HCD1	3-hydroxyacyl-CoA dehydrogenase (EC 1.1.1.35)	Fatty acid degradation; Fatty acid elongation	C215	0.236539	0.415469	-0.259396	-0.240635	0.2553	0.125638	0.0604431	0.243428	0.24103	0.234277
11203	HCD1	3-hydroxyacyl-CoA dehydrogenase (EC 1.1.1.35)	Fatty acid degradation; Fatty acid elongation	C162	0.151711	0.524438	-0.221505	-0.190709	0.182507	0.0959927	0.000294404	0.0900919	0.112478	0.1487
11203	HCD1	3-hydroxyacyl-CoA dehydrogenase (EC 1.1.1.35)	Fatty acid degradation; Fatty acid elongation	-	-0.55746	-0.841496	-0.334448	-0.0247891	-0.247801	4.74e-09	2.86e-09	0.000709323	0.780619	0.00516915
11982	HXK1	Hexokinase	Glycolysis / Gluconeogenesis	S36;S38	0.697047	0.171994	0.498848	-0.28948	-0.0912805	2.91e-08	0.164888	0.000381818	0.0116358	0.447253
11982	HXK1	Hexokinase	Glycolysis / Gluconeogenesis	S30	0.403911	-0.0834293	0.393401	-0.463232	-0.452722	0.00500197	0.693703	0.0547122	0.012546	0.0170657
11982	HXK1	Hexokinase	Glycolysis / Gluconeogenesis	C306	0.269675	0.221899	0.582292	0.190552	-0.122065	0.059508	0.28018	0.0059914	0.319698	0.570782
11982	HXK1	Hexokinase	Glycolysis / Gluconeogenesis	S9	0.100854	-0.0168852	0.298254	0.145523	-0.0518774	0.325095	0.919956	0.0524414	0.287045	0.741128
11982	HXK1	Hexokinase	Glycolysis / Gluconeogenesis	C437	0.0374765	-0.000830108	-0.280978	0.0397124	0.358167	0.818329	0.996248	0.195405	0.866974	0.085222
11982	HXK1	Hexokinase	Glycolysis / Gluconeogenesis	C202	0.0231304	-0.36476	-0.505638	-0.533215	-0.00444603	0.881297	0.0650157	0.0121582	0.00449981	0.985566
11982	HXK1	Hexokinase	Glycolysis / Gluconeogenesis	C132	0.0124867	0.0556566	0.196605	-0.0490972	-0.233215	0.940549	0.804254	0.364242	0.83013	0.257993
11982	HXK1	Hexokinase	Glycolysis / Gluconeogenesis	S28	-0.0188081	-1.62099	0.0470051	0.479309	0.413496	0.949021	0.000188047	0.910543	0.160429	0.245935
11982	HXK1	Hexokinase	Glycolysis / Gluconeogenesis	-	-0.26967	-0.243696	-0.315659	0.0769134	0.122903	2.58e-06	0.000609305	4.47e-05	0.205155	0.0466083
11982	HXK1	Hexokinase	Glycolysis / Gluconeogenesis	C229	-0.306234	-0.645814	-0.692002	-0.32028	0.0654875	0.026153	0.00179955	0.000982432	0.0734537	0.76361
11982	HXK1	Hexokinase	Glycolysis / Gluconeogenesis	C277	-0.319746	-0.469347	-0.258335	-0.18056	-0.241971	0.000134547	0.000102059	0.0162348	0.0638588	0.0190093
10264	HXK2	Hexokinase	Glycolysis / Gluconeogenesis	-	0.111529	0.302378	0.25556	0.100432	-0.0435988	0.0150987	5.15e-05	0.000375339	0.0916918	0.498298
10264	HXK2	Hexokinase	Glycolysis / Gluconeogenesis	C394	0.02583	0.0574559	0.00528299	0.18259	0.203137	0.945093	0.912253	0.992608	0.71146	0.693251
10264	HXK2	Hexokinase	Glycolysis / Gluconeogenesis	C487	-0.0252923	0.153208	0.0385657	-0.0440731	-0.107931	0.835194	0.343191	0.830904	0.799019	0.519401
10264	HXK2	Hexokinase	Glycolysis / Gluconeogenesis	C215	-0.0254616	-0.298766	0.379307	0.186432	-0.218336	0.839548	0.0700473	0.0225306	0.222262	0.172605
10264	HXK2	Hexokinase	Glycolysis / Gluconeogenesis	C97	-0.130128	-0.210161	-0.2266	-0.0348398	0.0616327	0.313269	0.24962	0.214307	0.862724	0.762147
10264	HXK2	Hexokinase	Glycolysis / Gluconeogenesis	C228;C230	-0.342609	0.134178	0.587197	0.0350204	-0.894785	0.0135388	0.499143	0.00381986	0.869059	5.82e-05
10264	HXK2	Hexokinase	Glycolysis / Gluconeogenesis	C414	-0.39167	-0.282617	-0.309334	-0.134722	-0.217059	0.00884455	0.173437	0.136523	0.509655	0.283083
8579	HYR1	Glutathione peroxidase; functions as hydroperoxide receptor to sense intracellular hydroperoxide levels and transduce redox signal to Yap1p transcription factor	ROS metabolism; Antioxidant	C85	0.346071	0.239703	0.0286845	0.251972	0.569358	0.0476046	0.340565	0.918397	0.276839	0.0188294
8579	HYR1	Glutathione peroxidase; functions as hydroperoxide receptor to sense intracellular hydroperoxide levels and transduce redox signal to Yap1p transcription factor	ROS metabolism; Antioxidant	-	-0.195048	-0.26189	0.451006	0.180031	-0.466022	0.0109434	0.0154563	0.000201263	0.0684084	7.06e-05
14162	ICL1	Isocitrate lyase	Glyoxylate and dicarboxylate metabolism	-	-0.610637	-0.844014	-0.518186	0.102405	0.00995483	4.2e-12	1.62e-11	5.32e-08	0.091305	0.887478
14022	ICL2	Isocitrate lyase	Glyoxylate and dicarboxylate metabolism	C314	0.174809	0.596381	0.492007	0.315551	-0.00164746	0.0354573	2.31e-05	0.000203368	0.00475543	0.990929
14022	ICL2	Isocitrate lyase	Glyoxylate and dicarboxylate metabolism	C390	-0.122634	0.178394	0.405734	0.607423	0.0790541	0.412314	0.400648	0.0522251	0.00255036	0.733496
14022	ICL2	Isocitrate lyase	Glyoxylate and dicarboxylate metabolism	C498	-0.196055	-0.390089	-0.136976	-0.103644	-0.162723	0.167544	0.0549053	0.522944	0.614777	0.430347
14022	ICL2	Isocitrate lyase	Glyoxylate and dicarboxylate metabolism	-	-0.284829	-1.08121	-0.9852	-0.778799	-0.0784288	0.00681872	1.02e-07	5.16e-07	4.09e-06	0.594307
14022	ICL2	Isocitrate lyase	Glyoxylate and dicarboxylate metabolism	C378	-0.322774	-1.48421	-1.21185	-0.896116	-0.00704316	0.188833	0.000182049	0.00134672	0.0068177	0.986724
11682	IDH1	NAD-specific isocitrate dehydrogenase	Citrate cycle (TCA cycle)	C135	0.799833	1.14532	0.581774	-0.158368	0.0596917	1.69e-10	2.87e-10	7.03e-06	0.0995222	0.587179
11682	IDH1	NAD-specific isocitrate dehydrogenase	Citrate cycle (TCA cycle)	C330	0.275488	-0.0504461	-0.0479991	-0.141439	0.182048	0.213787	0.87996	0.891731	0.663954	0.583212
11682	IDH1	NAD-specific isocitrate dehydrogenase	Citrate cycle (TCA cycle)	C223	-0.255014	-0.810633	-1.33192	-0.686809	0.390093	0.158717	0.00296686	1.86e-05	0.00508028	0.117169
11682	IDH1	NAD-specific isocitrate dehydrogenase	Citrate cycle (TCA cycle)	C299	-0.403746	-1.41878	-1.49515	-0.779571	0.31183	0.0342745	1.49e-05	7.61e-06	0.00271699	0.234346
11682	IDH1	NAD-specific isocitrate dehydrogenase	Citrate cycle (TCA cycle)	-	-0.627681	-0.70021	-0.41457	-0.022649	-0.235761	5.26e-13	6.9e-11	3.49e-07	0.703157	0.000204345
11681	IDH2	NAD-specific isocitrate dehydrogenase	Citrate cycle (TCA cycle)	-	-0.678879	-0.806004	-0.562269	-0.0868774	-0.203487	5.14e-11	1.88e-09	6.05e-07	0.266718	0.0124491
16203	IDI1	Isopentenyl-diphosphate Delta-isomerase (EC 5.3.3.2)	Terpenoid backbone biosynthesis	C45	0.469165	0.623151	0.791019	-0.161629	-0.483482	1.24e-06	4.59e-06	1.84e-07	0.103288	7.92e-05
16203	IDI1	Isopentenyl-diphosphate Delta-isomerase (EC 5.3.3.2)	Terpenoid backbone biosynthesis	-	-0.454335	-0.664408	-0.635284	0.234842	0.415791	1.8e-09	1.87e-09	5e-09	0.000729064	1.46e-06
11129	IDP1	NADP-specific isocitrate dehydrogenase	Citrate cycle (TCA cycle)	C368	0.984072	1.14615	0.810322	-0.0991326	0.0746168	7.29e-11	4.02e-09	7.36e-07	0.395767	0.561709
11129	IDP1	NADP-specific isocitrate dehydrogenase	Citrate cycle (TCA cycle)	-	-1.0151	-1.13858	-0.742266	0.259421	-0.0134075	2.4e-12	2.69e-10	2.85e-07	0.00932797	0.905394
16695	IFA38	Very-long-chain 3-oxo-acyl-CoA reductase. Component of the microsomal membrane bound fatty acid elongation system, which produces the 26-carbon very long-chain fatty acids (VLCFA) from palmitate. Catalyzes the reduction of the 3-ketoacyl-CoA intermediate that is formed in each cycle of fatty acid elongation. VLCFAs serve as precursors for ceramide and sphingolipids	Fatty acid elongation	-	-0.799492	-1.09251	-0.658997	0.241879	0.101384	3.28e-09	9.46e-09	1.73e-05	0.0390497	0.41517
10007	KGD1	2-oxoglutarate dehydrogenase E1 component (succinyl-transferring)	Citrate cycle (TCA cycle)	C472	0.987645	0.96269	0.517979	-0.285175	0.184492	3.37e-11	2.59e-08	9.94e-05	0.00887544	0.0985166
10007	KGD1	2-oxoglutarate dehydrogenase E1 component (succinyl-transferring)	Citrate cycle (TCA cycle)	C806	0.839686	1.03338	0.275999	-0.420738	0.142949	1.69e-10	3.85e-09	0.0135021	0.000217384	0.178718
10007	KGD1	2-oxoglutarate dehydrogenase E1 component (succinyl-transferring)	Citrate cycle (TCA cycle)	C217	0.634986	0.762867	-0.00435087	-0.551393	0.0879438	8.48e-06	7.9e-05	0.983727	0.000902768	0.621131
10007	KGD1	2-oxoglutarate dehydrogenase E1 component (succinyl-transferring)	Citrate cycle (TCA cycle)	C201	0.532973	0.110002	-0.0912746	-0.393797	0.23045	1.24e-05	0.456049	0.554272	0.00430051	0.0977384
10007	KGD1	2-oxoglutarate dehydrogenase E1 component (succinyl-transferring)	Citrate cycle (TCA cycle)	C196	0.1882	0.042799	-0.771971	-1.04687	-0.0866997	0.258985	0.865761	0.00209271	5.06e-05	0.740567
10007	KGD1	2-oxoglutarate dehydrogenase E1 component (succinyl-transferring)	Citrate cycle (TCA cycle)	C786	0.0833387	-0.0551463	-0.798497	-0.457749	0.424086	0.655094	0.836145	0.00260535	0.0472891	0.0789567
10007	KGD1	2-oxoglutarate dehydrogenase E1 component (succinyl-transferring)	Citrate cycle (TCA cycle)	C492	-0.0267756	0.23933	0.420551	-0.0695671	-0.516894	0.874549	0.272382	0.0527193	0.761387	0.0150445
10007	KGD1	2-oxoglutarate dehydrogenase E1 component (succinyl-transferring)	Citrate cycle (TCA cycle)	-	-0.921961	-0.902229	-0.545975	0.292088	-0.0838976	7.12e-15	1.03e-11	4.27e-08	6.19e-05	0.190709
12116	KGD2	2-oxoglutarate dehydrogenase E2 component (dihydrolipoamide succinyltransferase) dihydrolipoyl dehydrogenase succinyl-CoA synthetase alpha subunit succinyl-CoA synthetase beta subunit succinate dehydrogenase (ubiquinone) flavoprotein subunit succinate dehydrogenase (ubiquinone) iron-sulfur protein succinate dehydrogenase (ubiquinone) cytochrome b subunit succinate dehydrogenase (ubiquinone) membr…	Citrate cycle (TCA cycle)	-	-0.52867	-0.452416	-0.151617	0.124994	-0.25206	5.14e-11	2.95e-07	0.0226903	0.0399827	0.000267761
11391	LAG1	Ceramide synthase component	Sphingolipid metabolism	S21	0.47209	0.302385	-0.127381	-0.268039	0.331431	9.79e-08	0.00188713	0.167122	0.00220092	0.000450437
11391	LAG1	Ceramide synthase component	Sphingolipid metabolism	-	-0.559404	-0.444153	0.081212	0.396776	-0.243841	1.51e-06	0.0014055	0.538819	0.00196015	0.0478814
10303	LCB1	Component of serine palmitoyltransferase; responsible along with Lcb2p for the first committed step in sphingolipid synthesis	Sphingolipid metabolism	-	0.0351252	-0.0819235	0.331046	-0.0439685	-0.339889	0.686681	0.495551	0.00975942	0.722744	0.00530119
13412	LCB3	Long-chain base-1-phosphate phosphatase; specific for dihydrosphingosine-1-phosphate, regulates ceramide and long-chain base phosphates levels	Sphingolipid metabolism	-	-1.94427	-1.87229	-3.43499	1.21052	2.70124	2.12e-09	1.23e-06	1.58e-10	0.000120923	6.41e-09
10391	LCB4	Sphingoid long-chain base kinase; responsible for synthesis of long-chain base phosphates, which function as signaling molecules, regulates synthesis of ceramide from exogenous long-chain bases	Sphingolipid metabolism	C158	0.0745625	0.376958	-0.216152	-0.134405	0.15631	0.50073	0.0160246	0.159692	0.353654	0.299178
10391	LCB4	Sphingoid long-chain base kinase; responsible for synthesis of long-chain base phosphates, which function as signaling molecules, regulates synthesis of ceramide from exogenous long-chain bases	Sphingolipid metabolism	C292	-0.0366327	0.503833	0.174888	0.040811	-0.170709	0.735278	0.00109194	0.223511	0.790662	0.218587
10391	LCB4	Sphingoid long-chain base kinase; responsible for synthesis of long-chain base phosphates, which function as signaling molecules, regulates synthesis of ceramide from exogenous long-chain bases	Sphingolipid metabolism	-	-0.0483728	-0.400934	0.122503	-0.0336908	-0.204566	0.699809	0.0255876	0.499966	0.84951	0.227602
14126	LPD1	Pyruvate dehydrogenase subunit, Dihydrolipoamide acetyltransferase, E3 domain	Citrate cycle (TCA cycle)	C414	0.765312	0.846175	-0.293109	-1.2318	-0.173381	0.0542183	0.133776	0.625726	0.0191356	0.786376
14126	LPD1	Pyruvate dehydrogenase subunit, Dihydrolipoamide acetyltransferase, E3 domain	Citrate cycle (TCA cycle)	C381	0.365728	-0.132839	-0.289315	-0.891082	-0.236039	0.000226697	0.300404	0.0240258	1.54e-07	0.0539513
14126	LPD1	Pyruvate dehydrogenase subunit, Dihydrolipoamide acetyltransferase, E3 domain	Citrate cycle (TCA cycle)	C307	0.0888692	0.373503	-0.23787	-0.194833	0.131906	0.579459	0.0890726	0.283159	0.34688	0.56977
14126	LPD1	Pyruvate dehydrogenase subunit, Dihydrolipoamide acetyltransferase, E3 domain	Citrate cycle (TCA cycle)	-	-0.342287	-0.149154	0.230915	0.671202	0.0979997	8.56e-07	0.0497436	0.00428109	3.64e-09	0.176079
16477	LRO1	Phospholipid:diacylglycerol acyltransferase	Glycerolipid metabolism	C520	0.479464	0.451655	-0.275909	-0.4618	0.293573	0.00096336	0.0204807	0.151744	0.0102617	0.112065
16477	LRO1	Phospholipid:diacylglycerol acyltransferase	Glycerolipid metabolism	C520	0.479464	0.451655	-0.275909	-0.4618	0.293573	0.00096336	0.0204807	0.151744	0.0102617	0.112065
16477	LRO1	Phospholipid:diacylglycerol acyltransferase	Glycerolipid metabolism	-	0.129941	-0.122192	0.258998	-0.0721111	-0.201168	0.00130463	0.0236652	4.68e-05	0.147093	0.00035705
16477	LRO1	Phospholipid:diacylglycerol acyltransferase	Glycerolipid metabolism	-	0.129941	-0.122192	0.258998	-0.0721111	-0.201168	0.00130463	0.0236652	4.68e-05	0.147093	0.00035705
16477	LRO1	Phospholipid:diacylglycerol acyltransferase	Glycerolipid metabolism	C425	-0.0915549	0.846306	-0.437095	0.522225	0.867765	0.589298	0.000781234	0.0596237	0.0155806	0.000508698
16477	LRO1	Phospholipid:diacylglycerol acyltransferase	Glycerolipid metabolism	C425	-0.0915549	0.846306	-0.437095	0.522225	0.867765	0.589298	0.000781234	0.0596237	0.0155806	0.000508698
16144	LSC1	Succinyl-CoA synthetase alpha subunit	Citrate cycle (TCA cycle)	C161;C174	0.301106	0.133712	-0.234007	-0.577594	-0.042481	0.00978798	0.417461	0.148783	0.000428549	0.82258
16144	LSC1	Succinyl-CoA synthetase alpha subunit	Citrate cycle (TCA cycle)	C61	0.244223	0.388588	0.301591	-0.211048	-0.268417	0.0321104	0.0177779	0.0614042	0.154861	0.0828289
16144	LSC1	Succinyl-CoA synthetase alpha subunit	Citrate cycle (TCA cycle)	C174	0.159341	0.307003	-0.0357857	-0.283253	-0.0881259	0.0913824	0.0246094	0.813453	0.0231365	0.533418
16144	LSC1	Succinyl-CoA synthetase alpha subunit	Citrate cycle (TCA cycle)	C161	-0.0330061	0.110278	-0.0604316	-0.0759278	-0.0485023	0.663147	0.283943	0.580579	0.445198	0.660461
16144	LSC1	Succinyl-CoA synthetase alpha subunit	Citrate cycle (TCA cycle)	C49	-0.234279	-0.62527	-0.329641	-0.412631	-0.317269	0.0142974	5.89e-05	0.0153899	0.00158583	0.0154627
16144	LSC1	Succinyl-CoA synthetase alpha subunit	Citrate cycle (TCA cycle)	-	-0.693635	-0.63637	-0.392453	0.311546	0.0103644	1.8e-13	6.13e-10	1.31e-06	9.01e-06	0.876776
15967	LSC2	Succinyl-CoA synthetase beta subunit	Citrate cycle (TCA cycle)	C245	0.436796	-0.0757038	-0.864087	-0.774048	0.526835	0.00742337	0.747808	0.000492817	0.000615713	0.0168233
15967	LSC2	Succinyl-CoA synthetase beta subunit	Citrate cycle (TCA cycle)	C127	0.368806	-0.385825	-0.408832	-0.219268	0.558369	0.000458822	0.00668827	0.00432129	0.0826619	0.00024029
15967	LSC2	Succinyl-CoA synthetase beta subunit	Citrate cycle (TCA cycle)	-	-1.26657	-0.814419	-0.494802	0.371147	-0.400619	3.55e-14	3.37e-08	4.21e-05	0.000360022	0.000215567
13917	MAE1	Malic enzyme	Pyruvate metabolism	C119	0.635396	0.628616	0.309684	-0.508192	-0.18248	3.13e-07	5.08e-05	0.0209701	0.000219008	0.155542
13917	MAE1	Malic enzyme	Pyruvate metabolism	C294	0.137363	-0.0840444	0.207928	0.233207	0.162642	0.200065	0.594638	0.173755	0.0968252	0.273772
13917	MAE1	Malic enzyme	Pyruvate metabolism	-	-0.9839	-1.0643	-0.993186	0.20863	0.217916	2.29e-15	6.4e-13	2.54e-12	0.00180073	0.00153628
11178	MDH1	Malate dehydrogenase	Citrate cycle (TCA cycle)	C69;C75	1.49245	0.539734	0.252913	-1.17421	0.0653243	9.04e-09	0.0312177	0.315159	2.56e-05	0.822295
11178	MDH1	Malate dehydrogenase	Citrate cycle (TCA cycle)	S16	0.466453	0.966726	1.33877	0.156275	-0.71604	0.00775354	0.000430764	1.4e-05	0.493113	0.00322394
11178	MDH1	Malate dehydrogenase	Citrate cycle (TCA cycle)	C69	0.418396	0.414323	0.381335	-0.179343	-0.142282	4.51e-05	0.00197961	0.0038235	0.121276	0.245287
11178	MDH1	Malate dehydrogenase	Citrate cycle (TCA cycle)	C325	0.188766	-0.655456	-0.735953	-1.12984	-0.20512	0.578876	0.159762	0.114294	0.0100234	0.684893
11178	MDH1	Malate dehydrogenase	Citrate cycle (TCA cycle)	S49	0.172091	0.527982	0.696779	-0.14053	-0.665218	0.227611	0.0144041	0.00225352	0.468584	0.00160453
11178	MDH1	Malate dehydrogenase	Citrate cycle (TCA cycle)	C277	0.0407119	0.773453	-0.142293	-0.194273	-0.0112682	0.766618	0.000147663	0.448711	0.246372	0.959698
11178	MDH1	Malate dehydrogenase	Citrate cycle (TCA cycle)	C75	-0.130621	-0.371488	-0.555603	-0.247909	0.177073	0.300767	0.0384056	0.00305337	0.130189	0.312464
11178	MDH1	Malate dehydrogenase	Citrate cycle (TCA cycle)	-	-1.92646	-2.07647	-1.52099	0.574566	0.169094	1.17e-16	3.1e-14	7.17e-12	5.83e-06	0.102463
10614	MDH2	Malate dehydrogenase	Glyoxylate and dicarboxylate metabolism	C115	0.375354	0.435807	-0.442361	-0.696768	0.120946	0.0297207	0.0747328	0.0700207	0.00295984	0.644267
10614	MDH2	Malate dehydrogenase	Glyoxylate and dicarboxylate metabolism	C318	-0.760797	0.462146	0.494978	0.613773	-0.642002	0.000460216	0.102182	0.0805474	0.0191947	0.0199706
10614	MDH2	Malate dehydrogenase	Glyoxylate and dicarboxylate metabolism	-	-0.770618	-0.465409	-0.38772	0.237809	-0.145089	5.06e-09	0.000610617	0.00332575	0.0403047	0.218792
12761	ME1	Malic enzyme	Pyruvate metabolism	C317	0.412884	0.0792667	0.529947	-0.093397	-0.21046	0.0120005	0.740485	0.0218976	0.696076	0.358406
12761	ME1	Malic enzyme	Pyruvate metabolism	C268	0.176241	0.447144	0.238494	0.0197305	-0.0425226	0.161332	0.0149488	0.185382	0.921078	0.843011
12761	ME1	Malic enzyme	Pyruvate metabolism	C422	0.176154	0.322179	0.0251228	0.0438728	0.194904	0.325742	0.202524	0.927514	0.873447	0.449629
12761	ME1	Malic enzyme	Pyruvate metabolism	-	-0.169248	-0.160176	-0.197043	0.064757	0.0925519	2.35e-05	0.00179319	0.000291662	0.147592	0.0431663
9457	MLS1	Malate synthase	Pyruvate metabolism	-	1.06645	0.496842	-0.11514	-0.980826	0.200768	1.6e-13	1.25e-05	0.216896	3.31e-10	0.0254038
9457	MLS1	Malate synthase	Pyruvate metabolism	C509	-0.30414	-0.0984993	0.221649	0.468367	-0.0574217	0.0198578	0.603508	0.228482	0.00669415	0.783123
9457	MLS1	Malate synthase	Pyruvate metabolism	C281	-0.365056	-1.7969	-1.05169	-0.360765	0.325873	0.253185	0.000371476	0.0220047	0.406996	0.486356
9457	MLS1	Malate synthase	Pyruvate metabolism	C365	-0.375532	-0.247069	-0.259806	0.659622	0.543896	0.00832381	0.211796	0.188073	0.000786766	0.00598565
9457	MLS1	Malate synthase	Pyruvate metabolism	C445	-0.463472	0.762891	0.688073	0.831544	-0.320001	0.0246028	0.0105165	0.0192052	0.00286925	0.256414
9457	MLS1	Malate synthase	Pyruvate metabolism	C429	-0.669892	-0.116362	0.394138	0.706847	-0.357182	3.93e-08	0.346017	0.00233239	2.55e-06	0.0039153
9457	MLS1	Malate synthase	Pyruvate metabolism	C326	-0.6798	-0.627499	-0.45259	0.535606	0.308396	4.97e-06	0.000801963	0.0104374	0.00151469	0.0631638
15773	MPC2	Mitochondrial pyruvate carrier	-	-	0.0278316	0.226275	0.0723352	0.166736	0.122233	0.465593	0.000214095	0.182447	0.00193775	0.0199438
11878	MSS4	Phosphatidylinositol-4-phosphate 5-kinase	Phosphatidylinositol signaling system; Mitophagy - yeast	-	0.219999	0.352762	0.556142	0.0288288	-0.307314	0.0221191	0.0107491	0.000273346	0.829465	0.01838
11878	MSS4	Phosphatidylinositol-4-phosphate 5-kinase	Phosphatidylinositol signaling system; Mitophagy - yeast	S3	0.038319	-0.856473	-0.318704	0.930804	1.28783	0.845948	0.00290166	0.250099	0.000600961	2.86e-05
11910	MVD1	Diphosphomevalonate decarboxylase (EC 4.1.1.33)	Terpenoid backbone biosynthesis	C11	0.189755	-0.132873	0.036229	-0.253111	-0.0995853	0.218789	0.399141	0.834926	0.171909	0.539971
11910	MVD1	Diphosphomevalonate decarboxylase (EC 4.1.1.33)	Terpenoid backbone biosynthesis	-	-0.697282	-0.535663	-0.307892	0.44802	0.05863	3.74e-10	6.74e-06	0.00274901	2.54e-05	0.547856
16195	NPC2?	Sterol transport protein? Phosphatidylinositol transfer protein?	-	-	1.41535	1.44443	1.00487	-0.736873	-0.326391	9.35e-13	5.04e-10	1.96e-07	4.53e-06	0.0147309
16195	NPC2?	Sterol transport protein? Phosphatidylinositol transfer protein?	-	C64	0.217522	0.199912	-0.0841451	0.300086	0.601753	0.248988	0.464677	0.777154	0.226352	0.0208706
16195	NPC2?	Sterol transport protein? Phosphatidylinositol transfer protein?	-	C178	-0.790471	-0.164991	-0.255233	0.325096	-0.210142	1.7e-06	0.381444	0.170042	0.0571191	0.244598
14309	NTE1	Intracellular phospholipase B	Glycerophospholipid metabolism	S912;S913	0.604085	0.425906	0.216286	-0.880442	-0.492643	0.000164946	0.0403748	0.30439	6.57e-05	0.0120687
14309	NTE1	Intracellular phospholipase B	Glycerophospholipid metabolism	S657	0.531675	0.388682	0.20583	-0.591443	-0.265597	2.79e-05	0.0145689	0.191311	0.000222832	0.0650643
14309	NTE1	Intracellular phospholipase B	Glycerophospholipid metabolism	S658	0.448128	-0.186754	0.387126	-0.515551	-0.45455	0.00482481	0.406158	0.0853489	0.0120259	0.0284639
14309	NTE1	Intracellular phospholipase B	Glycerophospholipid metabolism	T709	0.324126	0.379879	0.558543	-0.115333	-0.34975	0.00127416	0.00720422	0.000318262	0.353502	0.00766189
14309	NTE1	Intracellular phospholipase B	Glycerophospholipid metabolism	C543	0.264785	0.483143	0.580169	0.196492	-0.118893	0.0378297	0.00947265	0.00243354	0.241487	0.530519
14309	NTE1	Intracellular phospholipase B	Glycerophospholipid metabolism	S421	0.176332	-0.562191	0.299618	0.476524	0.353238	0.243827	0.0140648	0.185492	0.0197933	0.0868787
14309	NTE1	Intracellular phospholipase B	Glycerophospholipid metabolism	T750;S754;S758	0.166995	0.0736421	-0.143116	-0.125949	0.184162	0.0152425	0.466448	0.151049	0.153179	0.0437581
14309	NTE1	Intracellular phospholipase B	Glycerophospholipid metabolism	T750;S752;S758	0.12511	-0.342285	0.129969	-0.162177	-0.167036	0.111385	0.00466875	0.271014	0.11715	0.117584
14309	NTE1	Intracellular phospholipase B	Glycerophospholipid metabolism	S421;T427	0.110651	-0.0882168	0.311187	0.258342	0.0578059	0.377229	0.646103	0.0947538	0.11682	0.764861
14309	NTE1	Intracellular phospholipase B	Glycerophospholipid metabolism	C737	0.110243	0.291749	0.056091	0.0770576	0.131209	0.426653	0.131478	0.797099	0.703984	0.517993
14309	NTE1	Intracellular phospholipase B	Glycerophospholipid metabolism	C1082	0.100763	-0.493467	-0.328727	-0.184075	0.245415	0.719396	0.186806	0.390061	0.627828	0.530519
14309	NTE1	Intracellular phospholipase B	Glycerophospholipid metabolism	S421;S431	0.0671845	-1.09968	0.749206	0.0188714	-0.66315	0.706167	0.000145115	0.00518182	0.941485	0.00649229
14309	NTE1	Intracellular phospholipase B	Glycerophospholipid metabolism	C982	0.0321988	0.230855	0.365894	0.0859751	-0.24772	0.782725	0.133186	0.0189877	0.576287	0.0933939
14309	NTE1	Intracellular phospholipase B	Glycerophospholipid metabolism	S718	-0.00601944	-0.266472	0.46169	-0.0110193	-0.478729	0.976493	0.313092	0.0826802	0.967494	0.0494467
14309	NTE1	Intracellular phospholipase B	Glycerophospholipid metabolism	T623	-0.0584896	0.104401	0.0967701	-0.629321	-0.784581	0.723284	0.668736	0.698702	0.00430013	0.000927995
14309	NTE1	Intracellular phospholipase B	Glycerophospholipid metabolism	S356;T359	-0.0606189	-0.785939	-1.15919	-0.754616	0.343953	0.690861	0.000869037	1.61e-05	0.000507101	0.0851306
14309	NTE1	Intracellular phospholipase B	Glycerophospholipid metabolism	S366	-0.0991099	-0.338652	-0.26536	-0.330497	-0.164247	0.274754	0.0135526	0.0516096	0.00805619	0.186886
14309	NTE1	Intracellular phospholipase B	Glycerophospholipid metabolism	-	-0.104929	-0.121154	-0.174766	-0.0109481	0.0588896	0.0113484	0.0353425	0.00411837	0.848416	0.285933
14309	NTE1	Intracellular phospholipase B	Glycerophospholipid metabolism	S356;T360	-0.114829	-0.642609	-0.760993	-0.704471	-0.0583078	0.306038	0.000450991	9.23e-05	6.59e-05	0.73324
14309	NTE1	Intracellular phospholipase B	Glycerophospholipid metabolism	S406	-0.152349	-0.49334	-0.252553	-0.166613	-0.0664095	0.426184	0.0772553	0.380069	0.519267	0.826078
14309	NTE1	Intracellular phospholipase B	Glycerophospholipid metabolism	T717	-0.243283	-0.252884	0.188364	-0.176143	-0.607791	0.0840373	0.219937	0.374235	0.349285	0.00283388
14309	NTE1	Intracellular phospholipase B	Glycerophospholipid metabolism	T359	-0.386369	0.160171	0.657212	0.128872	-0.91471	0.0441918	0.579852	0.0222001	0.621243	0.00112955
14309	NTE1	Intracellular phospholipase B	Glycerophospholipid metabolism	T750;S754	-0.529083	-0.804454	-0.314158	-0.0865318	-0.301456	1.09e-05	7.34e-06	0.0322402	0.513296	0.0247443
14309	NTE1	Intracellular phospholipase B	Glycerophospholipid metabolism	S462	-0.585191	-1.10242	-0.295658	1.08683	0.797292	0.000884642	6.77e-05	0.218158	2.84e-05	0.000894945
14309	NTE1	Intracellular phospholipase B	Glycerophospholipid metabolism	S643	-0.680289	-0.446721	-0.520456	0.138803	-0.0210299	2.52e-09	0.000150713	3.17e-05	0.132506	0.848401
14309	NTE1	Intracellular phospholipase B	Glycerophospholipid metabolism	S879	-0.691224	-1.35451	-1.18574	0.412469	0.906984	1.03e-05	2.24e-07	1.75e-06	0.0160355	2.1e-05
14309	NTE1	Intracellular phospholipase B	Glycerophospholipid metabolism	T878	-0.736638	-1.61025	-1.02572	0.397873	0.686956	3.56e-06	1.32e-08	9.43e-06	0.0178705	0.000337853
14309	NTE1	Intracellular phospholipase B	Glycerophospholipid metabolism	S913	-0.815126	-1.39965	-1.14202	0.634585	0.961481	2.82e-06	3.68e-07	7.02e-06	0.00113372	2.3e-05
9011	OAC1	Oxaloacetate carrier	-	C95	1.00303	1.20053	0.871624	-0.166838	-0.035428	4.89e-09	1.29e-07	9.81e-06	0.264321	0.854628
9011	OAC1	Oxaloacetate carrier	-	C303	0.551984	0.8853	-0.00178196	-0.508831	0.0449349	0.00022736	6.87e-05	0.993375	0.0051204	0.844796
9011	OAC1	Oxaloacetate carrier	-	-	-0.674834	-0.631373	-0.0887939	0.44838	-0.13766	2.5e-09	2.09e-06	0.39902	6.38e-05	0.163322
10635	ODC1	Mitochondrial 2-oxodicarboxylate carrier	-	-	0.11822	0.131575	0.305882	0.180449	-0.00721342	0.0441127	0.108264	0.000841224	0.0216564	0.933958
10635	ODC1	Mitochondrial 2-oxodicarboxylate carrier	-	C59	-0.0917662	-0.580058	-0.873802	-0.645747	0.136289	0.519965	0.00489136	0.000108635	0.000945282	0.50871
10635	ODC1	Mitochondrial 2-oxodicarboxylate carrier	-	C28	-0.383372	-0.412248	-0.524165	-0.159726	-0.018933	0.00910456	0.044255	0.0118857	0.416107	0.941639
8845	OLE	Fatty acid desaturase	Biosynthesis of unsaturated fatty acids	-	0.592855	0.443636	0.380104	0.321345	0.534096	3.87e-12	2.41e-07	2.69e-06	8.02e-06	1.43e-08
8845	OLE	Fatty acid desaturase	Biosynthesis of unsaturated fatty acids	S27	-0.0647413	0.34803	-0.0743114	-0.28758	-0.27801	0.600397	0.0510924	0.696428	0.0712013	0.090807
8845	OLE	Fatty acid desaturase	Biosynthesis of unsaturated fatty acids	C66	-0.764148	-0.58242	-0.344813	0.0908246	-0.32851	4.73e-06	0.00404141	0.0745352	0.647323	0.0765372
8845	OLE	Fatty acid desaturase	Biosynthesis of unsaturated fatty acids	S27;S29	-0.873742	-0.420729	-0.356444	0.280602	-0.236696	1.47e-09	0.00205946	0.00809942	0.0168308	0.0460522
8845	OLE	Fatty acid desaturase	Biosynthesis of unsaturated fatty acids	C345	-1.16923	-0.886398	-0.746746	0.020408	-0.402079	4.63e-10	9.15e-06	6.8e-05	0.909229	0.0119095
9730	OLE1	Stearyl-CoA desaturase	Biosynthesis of unsaturated fatty acids	C402	1.17773	0.747011	-0.00196032	-1.17891	0.0007793	1.69e-06	0.00878067	0.994599	7.22e-05	0.998299
9730	OLE1	Stearyl-CoA desaturase	Biosynthesis of unsaturated fatty acids	-	-1.34934	-1.05562	-0.429756	1.26871	0.349125	1.22e-13	5.24e-09	0.000812033	2.27e-10	0.0028634
9730	OLE1	Stearyl-CoA desaturase	Biosynthesis of unsaturated fatty acids	S531	-1.8832	-1.95786	-1.19332	0.262983	-0.426897	7.58e-10	1.59e-07	0.000111689	0.269615	0.0796021
12748	OPI3	Methylene-fatty-acyl-phospholipid synthase	Glycerophospholipid metabolism	-	0.0370494	-0.00260643	0.295096	-0.0378455	-0.295892	0.601755	0.978361	0.00534377	0.707857	0.00328359
12485	PAH1	Phosphatidate phosphatase (EC 3.1.3.4)	Glycerolipid metabolism; Glycerophospholipid metabolism	S1005	0.900558	0.204684	0.50432	-0.557935	-0.161697	3.9e-08	0.208573	0.00377285	0.000603086	0.292546
12485	PAH1	Phosphatidate phosphatase (EC 3.1.3.4)	Glycerolipid metabolism; Glycerophospholipid metabolism	T219	0.611209	0.238071	0.299246	-0.373118	-0.0611554	8.34e-07	0.0805925	0.03249	0.00392307	0.658089
12485	PAH1	Phosphatidate phosphatase (EC 3.1.3.4)	Glycerolipid metabolism; Glycerophospholipid metabolism	S223	0.591534	0.232048	0.29477	-0.378196	-0.0814326	1.04e-07	0.0441182	0.013429	0.000827596	0.46521
12485	PAH1	Phosphatidate phosphatase (EC 3.1.3.4)	Glycerolipid metabolism; Glycerophospholipid metabolism	S991	0.461225	0.163488	-1.33328	-0.706469	1.08804	0.00880184	0.524097	1.62e-05	0.0028959	6.91e-05
12485	PAH1	Phosphatidate phosphatase (EC 3.1.3.4)	Glycerolipid metabolism; Glycerophospholipid metabolism	S1056;S1060	0.380737	0.846594	0.298029	0.183593	0.266301	1.96e-05	7.42e-08	0.00873761	0.0585575	0.0100508
12485	PAH1	Phosphatidate phosphatase (EC 3.1.3.4)	Glycerolipid metabolism; Glycerophospholipid metabolism	S1023;S1046	0.355322	0.258928	0.364859	0.0329273	0.0233902	5.04e-06	0.00618522	0.000387607	0.70309	0.810729
12485	PAH1	Phosphatidate phosphatase (EC 3.1.3.4)	Glycerolipid metabolism; Glycerophospholipid metabolism	S158	0.29358	0.357496	0.382855	0.377262	0.287987	0.000689699	0.00332561	0.00218989	0.000899134	0.009248
12485	PAH1	Phosphatidate phosphatase (EC 3.1.3.4)	Glycerolipid metabolism; Glycerophospholipid metabolism	S173	0.263787	0.118789	-0.038558	-0.0812488	0.221096	0.00224977	0.319638	0.761151	0.45679	0.0445045
12485	PAH1	Phosphatidate phosphatase (EC 3.1.3.4)	Glycerolipid metabolism; Glycerophospholipid metabolism	T177	0.173346	0.111761	-0.18397	0.0116651	0.368981	0.0145833	0.27185	0.0736752	0.911122	0.000450799
12485	PAH1	Phosphatidate phosphatase (EC 3.1.3.4)	Glycerolipid metabolism; Glycerophospholipid metabolism	S1055;S1060	0.165876	0.46018	0.0695357	0.0867044	0.183045	0.0327355	0.000273205	0.556818	0.400123	0.0784207
12485	PAH1	Phosphatidate phosphatase (EC 3.1.3.4)	Glycerolipid metabolism; Glycerophospholipid metabolism	S1023	0.152124	-0.0937777	0.20585	0.119866	0.06614	0.132715	0.542593	0.171946	0.379362	0.660351
12485	PAH1	Phosphatidate phosphatase (EC 3.1.3.4)	Glycerolipid metabolism; Glycerophospholipid metabolism	C741	0.145277	0.249526	-0.936918	-0.269984	0.812211	0.3728	0.27714	0.00024484	0.200786	0.000824311
12485	PAH1	Phosphatidate phosphatase (EC 3.1.3.4)	Glycerolipid metabolism; Glycerophospholipid metabolism	S1060	-0.0344968	-0.0658234	0.137581	0.302783	0.130706	0.58529	0.482454	0.135895	0.000784152	0.120856
12485	PAH1	Phosphatidate phosphatase (EC 3.1.3.4)	Glycerolipid metabolism; Glycerophospholipid metabolism	S1046	-0.053744	-0.606636	-0.495126	-0.571907	-0.130526	0.79445	0.0368264	0.089358	0.0290832	0.652708
12485	PAH1	Phosphatidate phosphatase (EC 3.1.3.4)	Glycerolipid metabolism; Glycerophospholipid metabolism	S993	-0.0726566	-0.962364	-1.76715	-0.797128	0.897365	0.764085	0.00618488	2.14e-05	0.0108104	0.00598891
12485	PAH1	Phosphatidate phosphatase (EC 3.1.3.4)	Glycerolipid metabolism; Glycerophospholipid metabolism	S1055	-0.0904741	-0.0420171	-0.145586	0.112357	0.167468	0.380519	0.796	0.348588	0.41957	0.236061
12485	PAH1	Phosphatidate phosphatase (EC 3.1.3.4)	Glycerolipid metabolism; Glycerophospholipid metabolism	S354	-0.0916133	0.154752	0.250945	0.0254521	-0.317106	0.422903	0.358977	0.138217	0.880155	0.0412941
12485	PAH1	Phosphatidate phosphatase (EC 3.1.3.4)	Glycerolipid metabolism; Glycerophospholipid metabolism	S1056	-0.108949	-0.0426174	-0.288689	0.260556	0.440296	0.129122	0.701466	0.0091811	0.00811886	0.000108341
12485	PAH1	Phosphatidate phosphatase (EC 3.1.3.4)	Glycerolipid metabolism; Glycerophospholipid metabolism	S188	-0.134272	-0.140538	0.131797	0.328347	0.0622778	0.130257	0.283177	0.32411	0.00711027	0.635284
12485	PAH1	Phosphatidate phosphatase (EC 3.1.3.4)	Glycerolipid metabolism; Glycerophospholipid metabolism	S190	-0.150624	-0.107598	-0.0859325	0.228663	0.163971	0.0694038	0.37991	0.497584	0.0371492	0.1438
12485	PAH1	Phosphatidate phosphatase (EC 3.1.3.4)	Glycerolipid metabolism; Glycerophospholipid metabolism	S966	-0.255539	-0.658155	-0.294608	0.0616762	0.100745	0.00735537	3.87e-05	0.0322402	0.624741	0.438497
12485	PAH1	Phosphatidate phosphatase (EC 3.1.3.4)	Glycerolipid metabolism; Glycerophospholipid metabolism	S966;S970	-0.271033	-0.31057	-0.226571	0.271833	0.227371	0.00183945	0.0111074	0.0608891	0.0131975	0.0397507
12485	PAH1	Phosphatidate phosphatase (EC 3.1.3.4)	Glycerolipid metabolism; Glycerophospholipid metabolism	S465	-0.274387	-0.0172086	-0.289193	-0.270931	-0.256124	0.139869	0.955101	0.301316	0.274058	0.324436
12485	PAH1	Phosphatidate phosphatase (EC 3.1.3.4)	Glycerolipid metabolism; Glycerophospholipid metabolism	S270	-0.33291	-0.541422	-0.294527	0.663523	0.62514	0.029259	0.0163168	0.187532	0.00184315	0.00381349
12485	PAH1	Phosphatidate phosphatase (EC 3.1.3.4)	Glycerolipid metabolism; Glycerophospholipid metabolism	T1020	-0.343553	-0.150032	0.0252509	0.451403	0.0825991	4.88e-05	0.153861	0.824317	6.31e-05	0.416596
12485	PAH1	Phosphatidate phosphatase (EC 3.1.3.4)	Glycerolipid metabolism; Glycerophospholipid metabolism	-	-0.363313	-0.387379	-0.145951	-0.130355	-0.347716	5.93e-06	0.000207471	0.116359	0.131394	0.000372238
12485	PAH1	Phosphatidate phosphatase (EC 3.1.3.4)	Glycerolipid metabolism; Glycerophospholipid metabolism	S166	-0.597326	-0.390275	-0.114579	0.620062	0.137315	2.18e-08	0.000654582	0.282622	1.11e-06	0.155133
12485	PAH1	Phosphatidate phosphatase (EC 3.1.3.4)	Glycerolipid metabolism; Glycerophospholipid metabolism	S299	-0.788329	-0.958359	-0.795309	0.798018	0.804998	4.64e-07	6.56e-06	7.35e-05	2.1e-05	2.7e-05
10841	PCK1	Phosphoenolpyruvate carboxykinase	Citrate cycle (TCA cycle)	C651	1.5266	1.95197	1.38376	-0.15188	-0.00903811	9.8e-11	1.25e-09	2.52e-07	0.41313	0.967993
10841	PCK1	Phosphoenolpyruvate carboxykinase	Citrate cycle (TCA cycle)	C467	0.948163	1.18769	1.10544	0.0157098	-0.141565	1.3e-09	1.89e-08	6.65e-08	0.918497	0.30186
10841	PCK1	Phosphoenolpyruvate carboxykinase	Citrate cycle (TCA cycle)	C527	0.735486	0.775111	1.11001	-0.00521858	-0.379746	0.000114518	0.00225908	6.45e-05	0.987593	0.0988125
10841	PCK1	Phosphoenolpyruvate carboxykinase	Citrate cycle (TCA cycle)	C403	0.452715	0.447271	1.02963	-0.0137239	-0.590637	0.00128081	0.0186781	8.27e-06	0.949951	0.00219669
10841	PCK1	Phosphoenolpyruvate carboxykinase	Citrate cycle (TCA cycle)	-	-1.53462	-1.61872	-1.78553	-0.0965753	0.154338	4.53e-14	1.71e-11	4.32e-12	0.421051	0.192488
13630	PDA1	Pyruvate dehydrogenase, E1 alpha subunit	Citrate cycle (TCA cycle)	C233	0.762273	0.880721	0.154963	-0.488558	0.118752	2.27e-08	8.65e-07	0.252178	0.000359547	0.379319
13630	PDA1	Pyruvate dehydrogenase, E1 alpha subunit	Citrate cycle (TCA cycle)	Y300	0.647225	0.883458	-0.288128	-0.565378	0.369975	0.001203	0.0021711	0.296941	0.0220727	0.139041
13630	PDA1	Pyruvate dehydrogenase, E1 alpha subunit	Citrate cycle (TCA cycle)	C229;C233	0.561632	0.534351	0.0765146	-0.395267	0.0898506	0.00037348	0.0111384	0.73406	0.0359997	0.686281
13630	PDA1	Pyruvate dehydrogenase, E1 alpha subunit	Citrate cycle (TCA cycle)	C87	0.104933	0.160378	-0.0662901	-0.463657	-0.292434	0.32283	0.286389	0.683095	0.00152491	0.0421265
13630	PDA1	Pyruvate dehydrogenase, E1 alpha subunit	Citrate cycle (TCA cycle)	-	-0.705511	-0.455524	0.0454776	0.554599	-0.196389	1.3e-11	5.22e-06	0.580013	1.3e-07	0.0121068
13630	PDA1	Pyruvate dehydrogenase, E1 alpha subunit	Citrate cycle (TCA cycle)	S304	-0.984842	-0.889644	-1.0952	0.441023	0.551382	0.00273233	0.0501972	0.0193466	0.282488	0.190565
13948	PDB1	Pyruvate dehydrogenase, E1 beta subunit	Citrate cycle (TCA cycle)	C61	0.996278	0.867047	0.524431	-0.559711	-0.0878639	7.85e-08	7.79e-05	0.00755524	0.00237045	0.668209
13948	PDB1	Pyruvate dehydrogenase, E1 beta subunit	Citrate cycle (TCA cycle)	C232	0.554809	0.467213	0.339539	-0.291428	-0.0761574	0.00016385	0.0144148	0.0694632	0.0901508	0.710063
13948	PDB1	Pyruvate dehydrogenase, E1 beta subunit	Citrate cycle (TCA cycle)	C108	0.197412	-0.116847	-0.53987	-0.734535	0.00274685	0.0496248	0.422888	0.000581862	1.08e-05	0.98717
13948	PDB1	Pyruvate dehydrogenase, E1 beta subunit	Citrate cycle (TCA cycle)	C151	-0.0433413	-1.20814	-1.59542	-1.25095	0.301121	0.802762	1.54e-05	4.24e-07	6.04e-06	0.178622
13948	PDB1	Pyruvate dehydrogenase, E1 beta subunit	Citrate cycle (TCA cycle)	-	-0.777995	-0.59252	-0.119521	0.539406	-0.119068	4.2e-12	1.96e-07	0.148196	2.98e-07	0.128531
15791	PDC1	Pyruvate decarboxylase	Glycolysis / Gluconeogenesis	C236	0.503692	0.931438	0.798251	0.185398	-0.109161	2.51e-05	1.12e-06	7.95e-06	0.163659	0.460971
15791	PDC1	Pyruvate decarboxylase	Glycolysis / Gluconeogenesis	C338	-0.07752	-0.86589	-0.644457	0.0666922	0.633629	0.693129	0.00207282	0.0164931	0.815213	0.0148465
15791	PDC1	Pyruvate decarboxylase	Glycolysis / Gluconeogenesis	S615	-0.193303	-0.235569	-0.492998	-0.209241	0.0904542	0.152553	0.23683	0.016907	0.243995	0.651876
15791	PDC1	Pyruvate decarboxylase	Glycolysis / Gluconeogenesis	-	-0.34476	-0.697443	-0.982082	-0.312202	0.325119	7e-06	5.24e-08	3.25e-10	0.000571303	0.000490755
8867	PFK1	Phosphofructokinase	Glycolysis / Gluconeogenesis	-	0.243929	0.253256	0.29135	0.224796	0.177375	9.94e-07	6.97e-05	1.54e-05	0.000115071	0.00153464
8867	PFK1	Phosphofructokinase	Glycolysis / Gluconeogenesis	S40	0.0815335	0.00351639	0.329436	0.198654	-0.0492481	0.506041	0.985721	0.0686542	0.215998	0.796548
8867	PFK1	Phosphofructokinase	Glycolysis / Gluconeogenesis	C58	0.0537443	-0.0731562	-0.0918903	-0.27226	-0.126626	0.668243	0.676944	0.610505	0.0815879	0.46666
8867	PFK1	Phosphofructokinase	Glycolysis / Gluconeogenesis	C210	0.0367715	0.247561	-0.261444	-0.291425	0.00678985	0.837108	0.294866	0.269616	0.178164	0.979929
8867	PFK1	Phosphofructokinase	Glycolysis / Gluconeogenesis	T32	-0.122819	-0.134223	0.163492	0.348747	0.0624361	0.13115	0.263259	0.177598	0.0023793	0.599834
8867	PFK1	Phosphofructokinase	Glycolysis / Gluconeogenesis	C476	-0.134124	-0.310254	-0.428335	-0.417565	-0.123353	0.224606	0.0492864	0.00820327	0.00505611	0.439767
8867	PFK1	Phosphofructokinase	Glycolysis / Gluconeogenesis	C364	-0.151658	-0.185032	-0.421619	-0.583171	-0.313209	0.571814	0.626108	0.254846	0.0850557	0.398606
8867	PFK1	Phosphofructokinase	Glycolysis / Gluconeogenesis	C84	-0.154945	-0.495947	-0.365679	-0.149983	0.0607508	0.0894576	0.000522425	0.00675915	0.214323	0.6657
8867	PFK1	Phosphofructokinase	Glycolysis / Gluconeogenesis	C280	-0.212702	-0.121726	-0.155562	-0.108023	-0.165162	0.0317058	0.392737	0.27134	0.424244	0.224351
8867	PFK1	Phosphofructokinase	Glycolysis / Gluconeogenesis	C844	-0.322896	-0.415337	-0.377154	0.319448	0.373705	0.00273436	0.0061781	0.0115782	0.0183838	0.0100807
8867	PFK1	Phosphofructokinase	Glycolysis / Gluconeogenesis	S24	-0.365436	-0.482019	0.0892064	0.380033	-0.0746096	0.00896008	0.0169804	0.671402	0.034079	0.713489
8867	PFK1	Phosphofructokinase	Glycolysis / Gluconeogenesis	S113	-0.43312	0.404966	0.653469	0.818924	-0.267666	0.00380282	0.0519736	0.00336624	0.000155876	0.165155
8867	PFK1	Phosphofructokinase	Glycolysis / Gluconeogenesis	C339	-0.464757	0.00528262	-0.699107	-0.383101	-0.148751	0.00027916	0.977736	0.00017639	0.0127611	0.36825
8867	PFK1	Phosphofructokinase	Glycolysis / Gluconeogenesis	S24;S40	-0.505979	-0.120561	0.81515	0.730541	-0.590588	0.01691	0.706005	0.010272	0.00959095	0.0363613
8867	PFK1	Phosphofructokinase	Glycolysis / Gluconeogenesis	T109	-0.55493	-0.23932	0.0786487	0.242836	-0.390743	3.26e-06	0.0805395	0.587002	0.0496328	0.0037158
8867	PFK1	Phosphofructokinase	Glycolysis / Gluconeogenesis	T104	-0.786758	-0.370355	-0.498909	0.0748629	-0.212987	1.47e-08	0.0075327	0.000796505	0.547361	0.0846863
8867	PFK1	Phosphofructokinase	Glycolysis / Gluconeogenesis	T109;T112	-0.842414	-1.05798	-0.883481	0.219851	0.260918	1.81e-06	1.48e-05	0.000140936	0.220849	0.157763
8867	PFK1	Phosphofructokinase	Glycolysis / Gluconeogenesis	T109;S113	-0.936554	-1.01923	-1.08669	0.190483	0.340615	1.82e-06	8.01e-05	4.57e-05	0.346408	0.0960563
8867	PFK1	Phosphofructokinase	Glycolysis / Gluconeogenesis	T32;T48	-1.09842	-1.04793	-0.567815	0.505128	-0.0254768	4.42e-09	2.57e-06	0.00229421	0.00226613	0.889734
8863	PFK2	Phosphofructokinase	Glycolysis / Gluconeogenesis	-	-0.00966248	0.145373	-0.051987	0.0962713	0.138596	0.890538	0.129847	0.604029	0.293405	0.133829
8859	PFK2	Phosphofructokinase	Glycolysis / Gluconeogenesis	-	-0.0603173	0.0573528	0.341794	0.380174	-0.0219379	0.191851	0.374695	2.23e-05	1.75e-06	0.755764
9589	PGI1	Phosphoglucose isomerase	Glycolysis / Gluconeogenesis	C201	-0.408497	-0.341383	-0.0599186	-0.122703	-0.471282	0.00490905	0.0865542	0.786574	0.534409	0.0156085
9589	PGI1	Phosphoglucose isomerase	Glycolysis / Gluconeogenesis	-	-0.621612	-0.683462	-0.513767	0.118847	0.0110021	3.62e-14	6.91e-12	9.28e-10	0.0125731	0.83555
15721	PGK1	Phosphoglycerate kinase	Glycolysis / Gluconeogenesis	C240	1.20932	1.13927	0.686537	-0.327506	0.195279	5.68e-13	1.43e-09	2.49e-06	0.0027865	0.0739277
15721	PGK1	Phosphoglycerate kinase	Glycolysis / Gluconeogenesis	C383	0.60602	0.118182	-0.312181	-0.694136	0.224064	5.8e-07	0.378692	0.0195959	8.2e-06	0.0769441
15721	PGK1	Phosphoglycerate kinase	Glycolysis / Gluconeogenesis	S259	0.432308	0.54678	0.260941	-0.154058	0.0173087	0.000395901	0.00153408	0.108167	0.289896	0.920078
15721	PGK1	Phosphoglycerate kinase	Glycolysis / Gluconeogenesis	C102	0.315304	-0.468782	-1.05646	-1.10007	0.271691	0.0203002	0.0159751	7.54e-06	2.64e-06	0.140015
15721	PGK1	Phosphoglycerate kinase	Glycolysis / Gluconeogenesis	C362	-0.23252	-1.35488	-1.53837	-0.736965	0.568889	0.267768	7.93e-05	1.8e-05	0.00828035	0.0471338
15721	PGK1	Phosphoglycerate kinase	Glycolysis / Gluconeogenesis	-	-1.26816	-1.17922	-0.948978	0.252895	-0.066283	2.16e-13	5.87e-10	2.55e-08	0.0184725	0.563307
13711	PGM1	Phosphoglucomutase	Glycolysis / Gluconeogenesis	-	-0.159714	-0.585087	0.141358	-0.240718	-0.541789	0.146875	0.000691947	0.374869	0.101225	0.000892718
13711	PGM1	Phosphoglucomutase	Glycolysis / Gluconeogenesis	S175	-0.173064	0.357663	-0.304821	0.389571	0.521328	0.00204916	7.06e-05	0.000446282	8.89e-06	2.72e-07
13711	PGM1	Phosphoglucomutase	Glycolysis / Gluconeogenesis	T173	-0.296065	0.295827	-0.421596	0.467953	0.593484	7.84e-06	0.000595353	1.48e-05	1.03e-06	5.42e-08
9959	PGM2	Phosphoglucomutase	Glycolysis / Gluconeogenesis	S117	0.568437	0.301638	0.587737	0.649461	0.630162	7.14e-06	0.0441182	0.000467687	5.26e-05	9.33e-05
9959	PGM2	Phosphoglucomutase	Glycolysis / Gluconeogenesis	C366	0.533948	0.256894	0.310681	-0.394185	-0.170918	5.13e-05	0.113849	0.0562037	0.00961807	0.279864
9959	PGM2	Phosphoglucomutase	Glycolysis / Gluconeogenesis	-	-0.276768	-0.296537	-0.270541	0.198087	0.19186	1.57e-08	1.5e-06	6.59e-06	9.83e-05	0.000184113
9959	PGM2	Phosphoglucomutase	Glycolysis / Gluconeogenesis	C244	-0.301925	-0.179932	-0.583391	-0.577662	-0.296196	0.125418	0.536499	0.0392612	0.0261619	0.280573
9959	PGM2	Phosphoglucomutase	Glycolysis / Gluconeogenesis	T115	-0.510161	-0.281705	0.373665	0.945888	0.0620624	7.56e-05	0.0817453	0.0253371	1.49e-06	0.710593
11110	PHS1	Enoyl-CoA hydratase/isomerase family protein	Fatty acid elongation	-	0.115573	0.147798	-0.202465	-0.314863	0.00317499	0.0182048	0.0315418	0.00506997	2.92e-05	0.96374
15121	PIS1	Phosphatidylinositol synthase	Glycerophospholipid metabolism	S4	0.36199	-0.0375225	0.309492	0.406577	0.459075	0.0657413	0.907447	0.29209	0.113986	0.0836257
15121	PIS1	Phosphatidylinositol synthase	Glycerophospholipid metabolism	-	-0.29498	-0.622901	-0.325856	0.158354	0.18923	3.19e-05	1.6e-07	0.00062275	0.0481058	0.0222614
15121	PIS1	Phosphatidylinositol synthase	Glycerophospholipid metabolism	S2	-0.572782	-0.671458	-0.0911376	0.944249	0.462605	7.27e-05	0.000744806	0.636999	6.53e-06	0.00808972
9631	PLB1	Lysophospholipase	Glycerophospholipid metabolism	C208	0.421462	0.125683	0.0980049	-0.200434	0.123023	2.63e-05	0.30568	0.437402	0.0734668	0.30186
9631	PLB1	Lysophospholipase	Glycerophospholipid metabolism	-	-0.0506195	-0.0435878	0.043648	0.115298	0.0210301	0.20428	0.435529	0.453163	0.0322271	0.725715
12385	PLB2	Cytoplasmic phospholipase A2	Glycerophospholipid metabolism	-	0.0115729	0.0515679	0.151622	0.24791	0.10786	0.825665	0.472203	0.0413425	0.000809226	0.121014
12385	PLB2	Cytoplasmic phospholipase A2	Glycerophospholipid metabolism	C592;C595	-0.398725	0.346777	0.206566	0.993921	0.38863	0.0178492	0.141312	0.393666	8.45e-05	0.0868999
15228	POT1	Acetyl-CoA C-acyltransferase (EC 2.3.1.16)	Fatty acid degradation	C168	0.724896	1.06952	-0.142955	-0.716468	0.151383	1.15e-06	1.07e-06	0.39998	6.33e-05	0.360901
15228	POT1	Acetyl-CoA C-acyltransferase (EC 2.3.1.16)	Fatty acid degradation	C403	0.493346	0.605554	0.107678	-0.288565	0.097102	0.000192256	0.000916909	0.548915	0.0633729	0.584505
15228	POT1	Acetyl-CoA C-acyltransferase (EC 2.3.1.16)	Fatty acid degradation	C22	0.341186	0.939957	0.392987	-0.0485648	-0.100366	0.0029955	2.77e-06	0.0135139	0.767928	0.539971
15228	POT1	Acetyl-CoA C-acyltransferase (EC 2.3.1.16)	Fatty acid degradation	C195	0.173674	0.262692	-0.680266	-0.867187	-0.0132474	0.16943	0.146331	0.000593519	2.15e-05	0.95573
15228	POT1	Acetyl-CoA C-acyltransferase (EC 2.3.1.16)	Fatty acid degradation	-	-0.622701	-0.612677	-0.276749	0.379011	0.0330587	1.22e-12	1.19e-09	0.000112895	6.9e-07	0.599449
13813	POT2	Acetyl-CoA C-acyltransferase (EC 2.3.1.16)	Fatty acid degradation	C120	0.87648	0.610978	0.552437	-0.15662	0.167423	3.82e-07	0.00195154	0.00430582	0.373008	0.367695
13813	POT2	Acetyl-CoA C-acyltransferase (EC 2.3.1.16)	Fatty acid degradation	C381	0.241947	0.221658	0.347634	0.316301	0.210614	0.0262129	0.148688	0.0246104	0.0254062	0.156598
13813	POT2	Acetyl-CoA C-acyltransferase (EC 2.3.1.16)	Fatty acid degradation	C306	0.00855669	-0.0303766	-0.153685	0.183677	0.345919	0.950649	0.868935	0.382801	0.251144	0.037188
13813	POT2	Acetyl-CoA C-acyltransferase (EC 2.3.1.16)	Fatty acid degradation	-	-0.407874	-0.58959	-0.729828	-0.427976	-0.106021	5.27e-08	5.63e-08	2.58e-09	2.12e-06	0.138844
13813	POT2	Acetyl-CoA C-acyltransferase (EC 2.3.1.16)	Fatty acid degradation	S13	-0.713584	-2.18838	-0.919751	-0.170455	0.035713	0.000185711	1.11e-08	0.000788808	0.451677	0.891575
9065	POT3	Acetyl-CoA C-acyltransferase (EC 2.3.1.16)	Fatty acid degradation	C380	-0.0227055	0.746174	0.24202	-0.174381	-0.439107	0.887815	0.000802908	0.241186	0.370143	0.0268778
9065	POT3	Acetyl-CoA C-acyltransferase (EC 2.3.1.16)	Fatty acid degradation	-	-0.146423	-0.298526	-0.341463	-0.0911276	0.103912	0.00109268	2.32e-05	5.02e-06	0.097714	0.0638253
9819	ppoA	Cytochrome P450; BLASTp results: Linoleate 8R-lipoxygenase	Biosynthesis of unsaturated fatty acids	S35	1.0505	1.73416	1.04602	-0.593533	-0.589044	9.4e-05	2.49e-05	0.00403494	0.0527584	0.0622725
9819	ppoA	Cytochrome P450; BLASTp results: Linoleate 8R-lipoxygenase	Biosynthesis of unsaturated fatty acids	S68	0.634926	0.483569	0.571604	-0.5125	-0.449178	0.00135509	0.071546	0.0375293	0.0354206	0.0709632
9819	ppoA	Cytochrome P450; BLASTp results: Linoleate 8R-lipoxygenase	Biosynthesis of unsaturated fatty acids	C473	0.547007	0.481724	1.29186	-0.228242	-0.9731	0.000649658	0.0239035	2.03e-06	0.243664	5.82e-05
9819	ppoA	Cytochrome P450; BLASTp results: Linoleate 8R-lipoxygenase	Biosynthesis of unsaturated fatty acids	-	0.439419	0.93325	0.344291	-0.00676144	0.0883662	0.000133758	8.68e-07	0.019887	0.965079	0.546631
9819	ppoA	Cytochrome P450; BLASTp results: Linoleate 8R-lipoxygenase	Biosynthesis of unsaturated fatty acids	T38	0.318995	0.746589	0.6019	-0.415759	-0.698663	0.0253961	0.000883497	0.0058253	0.0265989	0.000854204
9819	ppoA	Cytochrome P450; BLASTp results: Linoleate 8R-lipoxygenase	Biosynthesis of unsaturated fatty acids	S53	0.063978	-0.224978	0.672888	-0.0589121	-0.667822	0.541353	0.138027	0.000141966	0.682708	6.55e-05
9819	ppoA	Cytochrome P450; BLASTp results: Linoleate 8R-lipoxygenase	Biosynthesis of unsaturated fatty acids	S36	0.008725	0.430693	0.564484	-0.129649	-0.685408	0.954075	0.0282028	0.00598275	0.467559	0.000601209
9819	ppoA	Cytochrome P450; BLASTp results: Linoleate 8R-lipoxygenase	Biosynthesis of unsaturated fatty acids	C344	-0.303287	-0.852	-0.107841	0.0832287	-0.112217	0.00942722	1.49e-05	0.529841	0.612196	0.507343
9819	ppoA	Cytochrome P450; BLASTp results: Linoleate 8R-lipoxygenase	Biosynthesis of unsaturated fatty acids	S35;S53	-0.367363	-0.184082	0.353093	0.000426752	-0.720029	0.00383581	0.29982	0.0499335	0.998389	0.000141612
9819	ppoA	Cytochrome P450; BLASTp results: Linoleate 8R-lipoxygenase	Biosynthesis of unsaturated fatty acids	C1083	-0.402729	-1.01448	0.0430799	0.147671	-0.298138	0.00367796	1.15e-05	0.839757	0.417406	0.0999051
9819	ppoA	Cytochrome P450; BLASTp results: Linoleate 8R-lipoxygenase	Biosynthesis of unsaturated fatty acids	C514	-0.443971	-1.14532	0.308004	0.310228	-0.441747	0.000337496	2.62e-07	0.0553284	0.0356161	0.00607603
9819	ppoA	Cytochrome P450; BLASTp results: Linoleate 8R-lipoxygenase	Biosynthesis of unsaturated fatty acids	T38;S53	-0.625839	-0.196813	-0.0855618	0.0713128	-0.468964	2.04e-05	0.271056	0.650644	0.671508	0.00644624
10200	PRX1	Peroxiredoxin	ROS metabolism; Antioxidant	C76	0.497087	0.142002	0.0861691	-0.334109	0.0768088	0.00206061	0.525821	0.720153	0.0948871	0.750619
10200	PRX1	Peroxiredoxin	ROS metabolism; Antioxidant	C50	0.0406869	0.135341	0.0533748	-0.214724	-0.227412	0.860338	0.661825	0.873241	0.46035	0.455533
10200	PRX1	Peroxiredoxin	ROS metabolism; Antioxidant	-	-0.588715	-0.428083	-0.182539	0.396219	-0.0099574	8.22e-09	0.000123371	0.0631615	0.000126336	0.92544
10504	PSD	Phosphatidylserine decarboxylase	Glycerophospholipid metabolism	-	0.204244	0.124108	0.0268512	-0.0254588	0.151934	0.00361719	0.182542	0.78378	0.788364	0.09151
10504	PSD	Phosphatidylserine decarboxylase	Glycerophospholipid metabolism	C170	0.184389	-0.282246	-0.737712	-0.709254	0.212847	0.079796	0.0611164	3.35e-05	2.61e-05	0.143124
10504	PSD	Phosphatidylserine decarboxylase	Glycerophospholipid metabolism	C249	-0.389343	-0.0423193	0.137212	0.259569	-0.266987	0.000843438	0.796092	0.383956	0.0674128	0.0707034
14554	PSD1	Phosphatidylserine decarboxylase of the mitochondrial inner membrane	Glycerophospholipid metabolism	-	-0.432165	-0.370693	-0.460622	0.171339	0.199796	3.31e-09	8.63e-06	5.41e-07	0.00833278	0.00329012
11446	PSD2	Phosphatidylserine decarboxylase of the Golgi and vacuolar membranes	Glycerophospholipid metabolism	C1065;C1068	0.368	0.428909	0.392246	-0.19296	-0.217206	0.00273436	0.0119571	0.0199851	0.210153	0.178622
11446	PSD2	Phosphatidylserine decarboxylase of the Golgi and vacuolar membranes	Glycerophospholipid metabolism	C159	0.171336	0.0318655	0.0272196	-0.259413	-0.115296	0.176373	0.86913	0.892767	0.119081	0.545164
11446	PSD2	Phosphatidylserine decarboxylase of the Golgi and vacuolar membranes	Glycerophospholipid metabolism	C171	0.061913	0.277381	-0.0658712	-0.32804	-0.200256	0.579792	0.0702653	0.692436	0.020434	0.17802
11446	PSD2	Phosphatidylserine decarboxylase of the Golgi and vacuolar membranes	Glycerophospholipid metabolism	-	-0.272098	-0.466231	-0.362357	0.0598763	0.150135	1.19e-07	8.57e-09	5.16e-07	0.230074	0.0045559
11446	PSD2	Phosphatidylserine decarboxylase of the Golgi and vacuolar membranes	Glycerophospholipid metabolism	T856	-0.281536	0.172401	0.0260303	0.167195	-0.140372	0.000328495	0.0920591	0.812164	0.0689693	0.139498
11446	PSD2	Phosphatidylserine decarboxylase of the Golgi and vacuolar membranes	Glycerophospholipid metabolism	S860;S865	-0.372219	-0.188651	-0.309683	0.0570983	-0.00543819	0.00152594	0.237761	0.0566214	0.707346	0.971967
11446	PSD2	Phosphatidylserine decarboxylase of the Golgi and vacuolar membranes	Glycerophospholipid metabolism	S373	-0.409632	-0.0533927	-0.190995	0.112506	-0.10613	1.53e-05	0.65352	0.0986067	0.275931	0.327582
11446	PSD2	Phosphatidylserine decarboxylase of the Golgi and vacuolar membranes	Glycerophospholipid metabolism	S854;S865	-0.430065	-0.321557	-0.30804	0.338073	0.216048	3.37e-05	0.0141357	0.0196802	0.00501827	0.0681606
11446	PSD2	Phosphatidylserine decarboxylase of the Golgi and vacuolar membranes	Glycerophospholipid metabolism	T371	-0.555094	-0.202916	-0.156757	0.167504	-0.230833	5.83e-06	0.155933	0.28485	0.193609	0.0817683
11446	PSD2	Phosphatidylserine decarboxylase of the Golgi and vacuolar membranes	Glycerophospholipid metabolism	S854	-0.564545	-0.0487602	-0.367887	0.290861	0.0942031	2.58e-06	0.737936	0.0103942	0.0205466	0.481977
11446	PSD2	Phosphatidylserine decarboxylase of the Golgi and vacuolar membranes	Glycerophospholipid metabolism	S476	-0.718941	-0.279572	-0.491151	0.210989	-0.016801	2.4e-05	0.177834	0.0218418	0.260345	0.940497
11446	PSD2	Phosphatidylserine decarboxylase of the Golgi and vacuolar membranes	Glycerophospholipid metabolism	S411	-0.746949	-0.124276	0.408545	0.925646	-0.229847	2.9e-08	0.353289	0.00394807	1.33e-07	0.0618506
11446	PSD2	Phosphatidylserine decarboxylase of the Golgi and vacuolar membranes	Glycerophospholipid metabolism	T473	-0.786931	-0.136925	0.129013	0.959798	0.0438547	4.92e-06	0.507529	0.538869	1.77e-05	0.839815
11446	PSD2	Phosphatidylserine decarboxylase of the Golgi and vacuolar membranes	Glycerophospholipid metabolism	S854;S864	-1.01802	-0.812509	-0.68891	0.495794	0.166682	8.13e-08	0.00021365	0.00121453	0.00626861	0.36655
9637	PXA1	Subunit of heterodimeric peroxisomal ABC transport complex, with Pxa2p; required for import of long-chain fatty acids into peroxisomes	-	-	-0.0400031	-0.123442	-0.205331	-0.248106	-0.0827773	0.144471	0.00292065	1.88e-05	4.79e-07	0.0279997
9637	PXA1	Subunit of heterodimeric peroxisomal ABC transport complex, with Pxa2p; required for import of long-chain fatty acids into peroxisomes	-	T57	-0.887703	-0.941867	-0.379763	0.305063	-0.202878	9.03e-10	1.47e-07	0.00463663	0.00925153	0.0818912
9637	PXA1	Subunit of heterodimeric peroxisomal ABC transport complex, with Pxa2p; required for import of long-chain fatty acids into peroxisomes	-	T56	-0.922277	-0.695023	-0.467962	0.264771	-0.189544	2.17e-07	0.000722549	0.0161774	0.115168	0.282216
13167	PXA2	Subunit of heterodimeric peroxisomal ABC transport complex, with Pxa1p; required for import of long-chain fatty acids into peroxisomes	-	-	0.150141	-0.194871	-0.0803169	-0.385168	-0.15471	0.000582742	0.00137788	0.156746	1.68e-07	0.00576396
13167	PXA2	Subunit of heterodimeric peroxisomal ABC transport complex, with Pxa1p; required for import of long-chain fatty acids into peroxisomes	-	C615	-0.135874	0.124354	-0.170291	0.215584	0.250001	0.52147	0.682028	0.587264	0.450223	0.398855
16630	PYC1	Pyruvate carboxylase	Citrate cycle (TCA cycle)	-	1.02051	1.06608	1.023	0.0909847	0.0885033	3.94e-18	2.57e-15	7.05e-15	0.0412352	0.0508362
16630	PYC1	Pyruvate carboxylase	Citrate cycle (TCA cycle)	C745	0.0158192	0.0626302	0.369128	-0.0717957	-0.425105	0.933034	0.80524	0.124979	0.77952	0.0652079
16630	PYC1	Pyruvate carboxylase	Citrate cycle (TCA cycle)	C311	-0.24123	-0.197239	-0.264131	-0.0564139	-0.0335127	0.0439241	0.248403	0.120731	0.752823	0.869119
16630	PYC1	Pyruvate carboxylase	Citrate cycle (TCA cycle)	S18	-0.345509	-0.137136	0.132633	0.157122	-0.32102	0.000228253	0.260842	0.286442	0.149588	0.00630747
16630	PYC1	Pyruvate carboxylase	Citrate cycle (TCA cycle)	S18;S28	-0.34718	-0.554089	-0.327333	0.276074	0.256226	0.000258984	0.000105969	0.0114136	0.0152682	0.0268066
16630	PYC1	Pyruvate carboxylase	Citrate cycle (TCA cycle)	C911	-0.454713	0.0194543	-0.487782	-0.129844	-0.0967747	0.00142811	0.924983	0.0121975	0.487325	0.633472
16630	PYC1	Pyruvate carboxylase	Citrate cycle (TCA cycle)	S28	-0.512936	-0.932042	-0.650866	0.291346	0.429277	7.17e-05	5.65e-06	0.000402038	0.0467786	0.00628087
16630	PYC1	Pyruvate carboxylase	Citrate cycle (TCA cycle)	C548	-0.538719	-1.01955	-1.26828	-0.420122	0.309435	2.64e-05	8.64e-07	4.02e-08	0.00446863	0.0389089
16630	PYC1	Pyruvate carboxylase	Citrate cycle (TCA cycle)	S18;T23	-0.583898	-0.792432	-0.388516	-0.0818048	-0.277187	9.52e-05	0.000223245	0.0449491	0.645988	0.113457
16630	PYC1	Pyruvate carboxylase	Citrate cycle (TCA cycle)	C716	-0.649817	-0.490622	-0.50941	0.0340898	-0.106318	6.02e-08	0.000291187	0.000203368	0.795709	0.386496
16630	PYC1	Pyruvate carboxylase	Citrate cycle (TCA cycle)	C1021	-0.68866	-0.396419	-0.569189	0.0105764	-0.108895	6.56e-07	0.0107768	0.000595175	0.952676	0.486356
16630	PYC1	Pyruvate carboxylase	Citrate cycle (TCA cycle)	C1015	-0.707346	-0.788901	-0.663182	0.151743	0.107579	2.23e-08	1.41e-06	1.22e-05	0.186403	0.391073
16630	PYC1	Pyruvate carboxylase	Citrate cycle (TCA cycle)	C1015;C1021	-0.712706	-0.742711	-0.0262356	0.0728782	-0.613592	0.000212655	0.00401105	0.923757	0.782237	0.0116612
16630	PYC1	Pyruvate carboxylase	Citrate cycle (TCA cycle)	C376	-0.719973	-0.998532	-0.898402	0.395757	0.574186	4.4e-05	6.79e-05	0.00021557	0.0461985	0.00784423
16630	PYC1	Pyruvate carboxylase	Citrate cycle (TCA cycle)	S14;T23	-0.722307	-1.16919	-0.633825	-0.182542	-0.271023	1.25e-05	3.78e-06	0.00289598	0.310038	0.138743
16630	PYC1	Pyruvate carboxylase	Citrate cycle (TCA cycle)	T10;S18	-0.776487	-0.755872	-0.948207	-0.343252	-0.171531	2.45e-10	1.48e-07	5.65e-09	0.000652247	0.0674986
16630	PYC1	Pyruvate carboxylase	Citrate cycle (TCA cycle)	S227	-0.795977	-1.04914	-0.837958	0.0181242	0.060106	2.33e-11	1.34e-10	5.61e-09	0.83993	0.49121
16630	PYC1	Pyruvate carboxylase	Citrate cycle (TCA cycle)	S14	-0.833515	-0.516379	-0.510782	-0.0516308	-0.374364	3.38e-11	1.28e-05	1.8e-05	0.564605	0.000231337
16630	PYC1	Pyruvate carboxylase	Citrate cycle (TCA cycle)	C266	-0.838408	-0.688375	-1.36994	-0.130722	0.400807	1.61e-06	0.00111481	3.63e-07	0.496738	0.034506
16630	PYC1	Pyruvate carboxylase	Citrate cycle (TCA cycle)	S14;S18	-0.883271	-0.936485	-1.03745	-0.440592	-0.286413	3.55e-11	6.87e-09	1.6e-09	5.97e-05	0.00417747
16630	PYC1	Pyruvate carboxylase	Citrate cycle (TCA cycle)	C859	-0.923572	-1.07535	-0.980512	-0.0229648	0.0339751	9.96e-09	3.85e-07	1.39e-06	0.892823	0.855032
16630	PYC1	Pyruvate carboxylase	Citrate cycle (TCA cycle)	C617	-0.976648	-1.04621	-1.1811	-0.178469	0.0259844	3.6e-06	0.000137441	3.52e-05	0.448919	0.933114
16630	PYC1	Pyruvate carboxylase	Citrate cycle (TCA cycle)	T23	-1.0393	-1.33403	-0.543164	0.602625	0.106491	2.27e-07	1.64e-06	0.0138508	0.00288206	0.615341
16630	PYC1	Pyruvate carboxylase	Citrate cycle (TCA cycle)	T10;S14;S18	-1.50083	-1.65039	-1.76762	-0.66873	-0.401946	6.34e-12	6.29e-10	2.27e-10	5.56e-05	0.00686934
16630	PYC1	Pyruvate carboxylase	Citrate cycle (TCA cycle)	T171	-1.53707	-1.74691	-1.71235	-0.134998	0.0402801	1.69e-14	5.91e-13	8.88e-13	0.165018	0.719297
13002	PYK1	Pyruvate kinase	Glycolysis / Gluconeogenesis	C365	0.196953	0.109187	-0.275987	-0.557496	-0.0845554	0.060033	0.475318	0.0650889	0.000286424	0.58978
13002	PYK1	Pyruvate kinase	Glycolysis / Gluconeogenesis	T420	0.174195	0.263876	-0.652955	-0.850789	-0.0236392	0.0131737	0.0105203	1.22e-06	9.01e-09	0.827129
13002	PYK1	Pyruvate kinase	Glycolysis / Gluconeogenesis	C309	0.0553663	0.0139941	-0.240199	-0.32299	-0.0274243	0.430875	0.894969	0.0160221	0.000899386	0.81067
13002	PYK1	Pyruvate kinase	Glycolysis / Gluconeogenesis	S417	-0.0843048	-0.114849	-0.391243	-0.427218	-0.12028	0.14599	0.178549	9.84e-05	1.01e-05	0.128168
13002	PYK1	Pyruvate kinase	Glycolysis / Gluconeogenesis	-	-0.144523	-0.0292606	0.380392	0.522342	-0.00257348	0.00671883	0.682794	1.98e-05	8.22e-08	0.973059
13002	PYK1	Pyruvate kinase	Glycolysis / Gluconeogenesis	C431	-0.447233	-0.578791	-1.2447	-0.338121	0.459342	0.000270178	0.000760104	7.11e-08	0.0207147	0.00412206
13002	PYK1	Pyruvate kinase	Glycolysis / Gluconeogenesis	C341	-0.450886	-0.216177	-0.168991	-0.386554	-0.668449	0.0160621	0.418485	0.544311	0.109301	0.0103456
13002	PYK1	Pyruvate kinase	Glycolysis / Gluconeogenesis	T35	-1.31293	-1.48078	-1.17343	0.411177	0.271679	1.97e-08	1.04e-06	2.48e-05	0.0448177	0.198098
13288	RKI1	Ribose 5-phosphate isomerase	Pentose phosphate pathway	S24	0.637129	0.385172	-0.447412	-0.681204	0.403337	8.73e-05	0.0609393	0.0332759	0.000802623	0.0348338
13288	RKI1	Ribose 5-phosphate isomerase	Pentose phosphate pathway	C118;C123	0.247436	0.132048	0.202743	0.00650494	0.0511978	0.0118197	0.340565	0.139185	0.968844	0.737375
13288	RKI1	Ribose 5-phosphate isomerase	Pentose phosphate pathway	S39	-0.044544	0.179556	0.386753	0.235916	-0.195381	0.689758	0.257108	0.0180958	0.0960051	0.183704
13288	RKI1	Ribose 5-phosphate isomerase	Pentose phosphate pathway	-	-0.196283	-0.300182	-0.164583	0.0608658	0.0291658	3.42e-05	1.52e-05	0.00639889	0.257736	0.618175
13288	RKI1	Ribose 5-phosphate isomerase	Pentose phosphate pathway	S37	-0.218092	0.825666	-0.615044	0.253616	0.650568	0.506787	0.0826627	0.204721	0.568002	0.140985
13288	RKI1	Ribose 5-phosphate isomerase	Pentose phosphate pathway	C181	-0.328171	-0.463532	-0.465227	0.104349	0.241406	0.0298982	0.0314747	0.0302769	0.632118	0.245287
13288	RKI1	Ribose 5-phosphate isomerase	Pentose phosphate pathway	S33	-1.14089	-1.96409	-1.89676	-0.0768418	0.679021	3.42e-07	3.73e-08	8.11e-08	0.740408	0.00378984
16264	RPE1	Ribulose-5-phosphate 3-epimerase	Pentose phosphate pathway	C189;C190	0.578436	0.0348783	-0.260644	-0.452805	0.386275	1.06e-05	0.833174	0.0937549	0.00254037	0.0118064
16264	RPE1	Ribulose-5-phosphate 3-epimerase	Pentose phosphate pathway	C71	0.230449	0.126689	0.255381	0.0577567	0.0328244	0.0145698	0.34274	0.0531471	0.672278	0.833066
16264	RPE1	Ribulose-5-phosphate 3-epimerase	Pentose phosphate pathway	-	-0.132068	0.401195	0.44235	0.061095	-0.513323	0.00401751	9.1e-07	2.85e-07	0.296016	2.3e-08
16264	RPE1	Ribulose-5-phosphate 3-epimerase	Pentose phosphate pathway	C189	-0.303698	-0.380596	-0.290091	0.204543	0.190936	0.00457719	0.0114447	0.0484687	0.129046	0.179377
9664	SCS7	Ceramide hydroxylase involved in the alpha-hydroxylation of sphingolipid-associated very long chain fatty acids. Hydroxylates the very long chain fatty acid of ceramides at C2 and C3	Sphingolipid metabolism	C29	0.330435	0.186299	0.425115	-0.249169	-0.34385	0.0121074	0.315307	0.02185	0.139407	0.051623
9664	SCS7	Ceramide hydroxylase involved in the alpha-hydroxylation of sphingolipid-associated very long chain fatty acids. Hydroxylates the very long chain fatty acid of ceramides at C2 and C3	Sphingolipid metabolism	C95	0.204265	0.360504	-0.112558	-0.139369	0.177454	0.0678913	0.0256132	0.504449	0.355444	0.253668
9664	SCS7	Ceramide hydroxylase involved in the alpha-hydroxylation of sphingolipid-associated very long chain fatty acids. Hydroxylates the very long chain fatty acid of ceramides at C2 and C3	Sphingolipid metabolism	-	-0.156186	-0.381728	-0.330882	-0.145352	0.029343	0.0222302	0.000336106	0.00145657	0.102617	0.773586
15435	SCT1	Glycerol 3-phosphate/dihydroxyacetone phosphate sn-1 acyltransferase	Glycerolipid metabolism; Glycerophospholipid metabolism	S86	0.396069	0.309239	-0.636773	-0.772037	0.260805	0.000193133	0.0262357	8.53e-05	2.37e-06	0.0407776
15435	SCT1	Glycerol 3-phosphate/dihydroxyacetone phosphate sn-1 acyltransferase	Glycerolipid metabolism; Glycerophospholipid metabolism	-	0.193549	0.10242	0.186788	-0.123244	-0.116484	8.27e-05	0.0885847	0.00391321	0.0315532	0.0446945
15435	SCT1	Glycerol 3-phosphate/dihydroxyacetone phosphate sn-1 acyltransferase	Glycerolipid metabolism; Glycerophospholipid metabolism	S843	-0.0977278	0.481695	-0.00301262	-0.145905	-0.24062	0.354034	0.00322828	0.985236	0.299196	0.0926024
15435	SCT1	Glycerol 3-phosphate/dihydroxyacetone phosphate sn-1 acyltransferase	Glycerolipid metabolism; Glycerophospholipid metabolism	S119	-0.142638	-0.647085	-0.744203	0.395563	0.997128	0.0896688	1.67e-05	3.39e-06	0.0010502	1.99e-08
15435	SCT1	Glycerol 3-phosphate/dihydroxyacetone phosphate sn-1 acyltransferase	Glycerolipid metabolism; Glycerophospholipid metabolism	C380	-0.155552	-0.196869	-0.216784	0.0562071	0.117439	0.122664	0.172519	0.133638	0.709853	0.422178
15435	SCT1	Glycerol 3-phosphate/dihydroxyacetone phosphate sn-1 acyltransferase	Glycerolipid metabolism; Glycerophospholipid metabolism	S863	-0.387184	-0.343798	-0.108368	0.157107	-0.121709	0.00014193	0.0104542	0.422665	0.179247	0.325337
15435	SCT1	Glycerol 3-phosphate/dihydroxyacetone phosphate sn-1 acyltransferase	Glycerolipid metabolism; Glycerophospholipid metabolism	S861	-0.582872	-0.370492	-0.19778	0.390047	0.00495533	5.6e-05	0.0418676	0.284786	0.0185148	0.976228
15435	SCT1	Glycerol 3-phosphate/dihydroxyacetone phosphate sn-1 acyltransferase	Glycerolipid metabolism; Glycerophospholipid metabolism	S871	-0.886936	-0.655357	-0.386515	0.590419	0.0899983	4.34e-11	1.56e-06	0.000819639	2.1e-06	0.363534
15435	SCT1	Glycerol 3-phosphate/dihydroxyacetone phosphate sn-1 acyltransferase	Glycerolipid metabolism; Glycerophospholipid metabolism	S843;S847	-0.907822	-0.824846	-0.763958	0.161702	0.0178381	6.66e-11	1.29e-07	4.63e-07	0.098772	0.877758
15435	SCT1	Glycerol 3-phosphate/dihydroxyacetone phosphate sn-1 acyltransferase	Glycerolipid metabolism; Glycerophospholipid metabolism	S753	-1.31477	-1.89805	-2.12819	0.642556	1.45598	2.05e-09	2.96e-09	5.41e-10	0.000885648	8.03e-08
16281	SDH1	Succinate dehydrogenase (ubiquinone)	Citrate cycle (TCA cycle)	-	0.246367	0.349219	0.54174	0.261952	-0.0334213	3.23e-06	3.9e-06	7.84e-09	5.8e-05	0.584939
16281	SDH1	Succinate dehydrogenase (ubiquinone)	Citrate cycle (TCA cycle)	C433	-0.0198467	0.282749	-0.189025	-0.12527	0.043908	0.883062	0.101112	0.277743	0.456193	0.82896
16281	SDH1	Succinate dehydrogenase (ubiquinone)	Citrate cycle (TCA cycle)	C261	-0.0390711	0.208105	0.10071	0.208131	0.0683496	0.718504	0.147725	0.50711	0.115573	0.659814
16281	SDH1	Succinate dehydrogenase (ubiquinone)	Citrate cycle (TCA cycle)	C564	-0.157366	-0.4438	-0.556164	-0.317716	0.0810822	0.268214	0.0289732	0.0074595	0.0866774	0.714064
16281	SDH1	Succinate dehydrogenase (ubiquinone)	Citrate cycle (TCA cycle)	C220	-0.160086	0.0790042	-0.207205	-0.182414	-0.135294	0.119213	0.603801	0.160121	0.179516	0.358639
16281	SDH1	Succinate dehydrogenase (ubiquinone)	Citrate cycle (TCA cycle)	C294	-0.178542	-0.642803	-0.472588	-0.0597482	0.234299	0.245975	0.0048252	0.031337	0.800091	0.269596
16281	SDH1	Succinate dehydrogenase (ubiquinone)	Citrate cycle (TCA cycle)	C255	-0.199187	-0.116745	0.231528	-0.157104	-0.587818	0.15729	0.574606	0.254167	0.418414	0.00399102
16281	SDH1	Succinate dehydrogenase (ubiquinone)	Citrate cycle (TCA cycle)	C132	-0.347967	-0.752565	-0.785946	-0.51481	-0.0768316	0.000722579	7.65e-06	4.09e-06	0.000233947	0.589246
16281	SDH1	Succinate dehydrogenase (ubiquinone)	Citrate cycle (TCA cycle)	C78	-0.469708	-1.16626	-1.4963	-0.81899	0.207602	0.00199533	5.49e-06	1.98e-07	0.000147734	0.301587
11977	SDH2	Flavoprotein subunit succinate dehydrogenase (ubiquinone)	Citrate cycle (TCA cycle)	-	0.646785	0.714905	0.689613	0.138582	0.0957543	5.49e-12	7.62e-10	1.87e-09	0.0351038	0.149816
11977	SDH2	Flavoprotein subunit succinate dehydrogenase (ubiquinone)	Citrate cycle (TCA cycle)	C225	-0.0456257	0.669858	0.600328	-0.00418486	-0.650138	0.751571	0.00103494	0.00261858	0.987518	0.00112663
11977	SDH2	Flavoprotein subunit succinate dehydrogenase (ubiquinone)	Citrate cycle (TCA cycle)	C80;C92	-0.064891	0.466532	0.522853	0.463718	-0.124026	0.638438	0.0144566	0.00675915	0.00817074	0.525743
11977	SDH2	Flavoprotein subunit succinate dehydrogenase (ubiquinone)	Citrate cycle (TCA cycle)	C77	-0.377082	-0.196858	0.076594	0.430729	-0.0229476	0.00361299	0.266978	0.690227	0.009169	0.915343
11977	SDH2	Flavoprotein subunit succinate dehydrogenase (ubiquinone)	Citrate cycle (TCA cycle)	C80	-0.521951	-0.486385	-0.267711	0.421508	0.167267	0.000449768	0.0141137	0.16853	0.0189838	0.391825
11977	SDH2	Flavoprotein subunit succinate dehydrogenase (ubiquinone)	Citrate cycle (TCA cycle)	C92	-0.524054	-0.587053	-0.84983	-0.321544	0.0042321	8.24e-05	0.00104015	1.96e-05	0.0350858	0.983334
11977	SDH2	Flavoprotein subunit succinate dehydrogenase (ubiquinone)	Citrate cycle (TCA cycle)	C77;C80	-0.551592	-0.160258	-0.254809	0.290641	-0.00614161	6.57e-06	0.264224	0.0745352	0.0271681	0.970053
11977	SDH2	Flavoprotein subunit succinate dehydrogenase (ubiquinone)	Citrate cycle (TCA cycle)	C77;C80;C92	-1.05039	-1.01465	-0.330465	0.384127	-0.335794	2.07e-08	8.39e-06	0.0725165	0.0237115	0.0580684
11629	SDH3	Iron-sulfur protein succinate dehydrogenase (ubiquinone) cytochrome b subunit	Citrate cycle (TCA cycle)	-	0.621398	0.258942	0.699863	-0.0596254	-0.13809	1e-12	0.000170874	1.72e-10	0.296711	0.0190848
11802	SDH4	Succinate dehydrogenase (ubiquinone) membrane anchor subunit	Citrate cycle (TCA cycle)	-	0.275266	0.647621	0.607169	0.146105	-0.185799	0.000646699	1.67e-06	5.04e-06	0.135637	0.0625993
10427	SLC1	1-acyl-sn-glycerol-3-phosphate acyltransferase (EC 2.3.1.51)	Glycerolipid metabolism; Glycerophospholipid metabolism	-	0.117875	-0.0453688	0.302168	0.0782376	-0.106056	0.0113003	0.47144	6.87e-05	0.193714	0.0831126
10281	SOD	Superoxide dismutase	ROS metabolism; Antioxidant	-	-0.441271	-0.441494	-0.20338	0.256326	0.0184347	4.15e-11	2.27e-08	0.00062275	1.83e-05	0.744715
14499	SOL3	6-Phosphogluconolactonase	Pentose phosphate pathway	-	-0.214765	-0.369184	-0.43813	-0.135948	0.0874174	0.00222343	0.000386834	7.3e-05	0.120238	0.338548
14499	SOL3	6-Phosphogluconolactonase	Pentose phosphate pathway	S142	-0.380792	-0.347919	-0.463229	-0.561186	-0.478749	0.00203051	0.0411953	0.00909087	0.000799352	0.00383937
14023	SPO14	Phospholipase D	Glycerophospholipid metabolism	S221	1.04695	0.538177	0.110982	-0.525564	0.410407	1.26e-09	0.00106272	0.483379	0.000532654	0.00525133
14023	SPO14	Phospholipase D	Glycerophospholipid metabolism	S441	0.732026	0.238975	-0.86105	-0.614065	0.97901	4.19e-07	0.12435	1.1e-05	0.000155369	8.29e-07
14023	SPO14	Phospholipase D	Glycerophospholipid metabolism	S70	0.468484	0.433328	0.119202	-0.300392	0.0488903	0.0035954	0.0526765	0.614733	0.133123	0.839759
14023	SPO14	Phospholipase D	Glycerophospholipid metabolism	S2010	0.455394	0.559629	-0.243979	-0.282689	0.416685	2.09e-05	0.000165927	0.0650097	0.0178257	0.00141669
14023	SPO14	Phospholipase D	Glycerophospholipid metabolism	S289	0.451797	0.682145	-0.177788	-0.193802	0.435783	0.00917467	0.00735811	0.487629	0.388044	0.0552972
14023	SPO14	Phospholipase D	Glycerophospholipid metabolism	S237	0.422412	0.016009	-0.520231	-0.0147782	0.927866	3.62e-05	0.91088	0.000303427	0.910579	8.95e-08
14023	SPO14	Phospholipase D	Glycerophospholipid metabolism	-	0.422164	0.074823	0.2565	-0.20986	-0.0441955	4.08e-07	0.390895	0.00637654	0.0136821	0.62857
14023	SPO14	Phospholipase D	Glycerophospholipid metabolism	S1905	0.396013	0.759962	-0.165012	-0.236984	0.324041	0.00262495	0.000216761	0.375813	0.144508	0.0539867
14023	SPO14	Phospholipase D	Glycerophospholipid metabolism	S1949	0.363629	1.71515	0.868278	0.204326	-0.300323	0.0654482	3.45e-06	0.00462622	0.439817	0.265832
14023	SPO14	Phospholipase D	Glycerophospholipid metabolism	S71	0.28348	0.349448	0.467796	-0.107842	-0.292158	0.0337187	0.0703668	0.0191757	0.548804	0.101428
14023	SPO14	Phospholipase D	Glycerophospholipid metabolism	S300	0.225671	0.354245	-0.508706	-0.457963	0.276414	0.00322908	0.00180945	5.83e-05	5.78e-05	0.00690178
14023	SPO14	Phospholipase D	Glycerophospholipid metabolism	S451	0.217661	0.312153	-0.437717	-0.251792	0.403586	0.0150315	0.0169067	0.00169716	0.0304817	0.00160859
14023	SPO14	Phospholipase D	Glycerophospholipid metabolism	S1739	0.16993	0.182371	-0.38801	-0.281523	0.276417	0.134898	0.277538	0.0243297	0.0607609	0.0743522
14023	SPO14	Phospholipase D	Glycerophospholipid metabolism	T82	0.148845	0.365505	-0.629052	-0.0399521	0.737945	0.0747567	0.00432121	2.54e-05	0.734733	1.38e-06
14023	SPO14	Phospholipase D	Glycerophospholipid metabolism	S83	0.135674	0.27423	-0.465035	-0.0262781	0.574431	0.176962	0.0646711	0.00341841	0.859904	0.000241432
14023	SPO14	Phospholipase D	Glycerophospholipid metabolism	S522	0.0552008	0.0752416	-0.211536	0.251352	0.518089	0.436864	0.480769	0.0458203	0.00915426	1.47e-05
14023	SPO14	Phospholipase D	Glycerophospholipid metabolism	S146	0.0258872	0.530997	-0.176624	-0.776474	-0.573962	0.899866	0.0553205	0.542383	0.00317583	0.0266182
14023	SPO14	Phospholipase D	Glycerophospholipid metabolism	T163	-0.00583267	1.2154	0.893311	0.523466	-0.375678	0.963333	1.29e-07	1.03e-05	0.000935964	0.0137732
14023	SPO14	Phospholipase D	Glycerophospholipid metabolism	T74	-0.0330521	-0.185574	0.258782	0.0792459	-0.212588	0.810656	0.337281	0.1837	0.661832	0.235692
14023	SPO14	Phospholipase D	Glycerophospholipid metabolism	T516	-0.0663024	0.0417841	0.0565457	0.295347	0.172499	0.584177	0.826426	0.761581	0.0594151	0.295194
14023	SPO14	Phospholipase D	Glycerophospholipid metabolism	S411	-0.0749229	0.215347	0.0440505	0.390402	0.271429	0.318812	0.0519823	0.708613	0.000452187	0.0102498
14023	SPO14	Phospholipase D	Glycerophospholipid metabolism	C1315	-0.177529	0.40755	-0.0603602	0.0151909	-0.101977	0.133822	0.0179603	0.746274	0.937188	0.569008
14023	SPO14	Phospholipase D	Glycerophospholipid metabolism	T1747	-0.182766	-0.0736669	-0.314991	0.118442	0.250666	0.0363587	0.575228	0.0163673	0.302617	0.03335
14023	SPO14	Phospholipase D	Glycerophospholipid metabolism	S835	-0.234904	-0.502126	-0.299333	0.690995	0.755424	0.149125	0.038021	0.219722	0.00262142	0.00162943
14023	SPO14	Phospholipase D	Glycerophospholipid metabolism	S139	-0.240236	0.0806209	-0.917625	-0.60398	0.0734084	0.00932182	0.551884	4.39e-07	2.72e-05	0.57091
14023	SPO14	Phospholipase D	Glycerophospholipid metabolism	T832;S835	-0.281647	-0.295774	-0.576576	-0.0268424	0.268087	0.00117399	0.0139217	4.41e-05	0.817281	0.0155988
14023	SPO14	Phospholipase D	Glycerophospholipid metabolism	T141	-0.313027	0.216983	-0.283629	-0.303646	-0.333043	0.00704633	0.184602	0.0870074	0.0400606	0.0292515
14023	SPO14	Phospholipase D	Glycerophospholipid metabolism	T832	-0.384517	-0.535387	-0.385557	0.488444	0.489484	6.47e-05	0.000119063	0.00298321	0.000117851	0.000149914
14023	SPO14	Phospholipase D	Glycerophospholipid metabolism	S80	-0.389445	-0.0127466	-0.874302	0.0416685	0.526525	2.16e-05	0.918931	9.26e-08	0.695141	2.99e-05
14023	SPO14	Phospholipase D	Glycerophospholipid metabolism	S138	-0.49426	-0.558006	-0.207355	0.212216	-0.0746881	0.000280647	0.0029524	0.252138	0.182309	0.680147
14023	SPO14	Phospholipase D	Glycerophospholipid metabolism	C1399	-0.603054	0.081436	0.122995	0.411609	-0.31444	0.00869325	0.798127	0.739884	0.200786	0.30186
15314	SUR2	Sphinganine C4-hydroxylase	Sphingolipid metabolism	-	0.0189584	-0.854747	-1.07542	-0.445186	0.64919	0.77083	3.36e-09	1.24e-10	1.53e-05	2.05e-07
15314	SUR2	Sphinganine C4-hydroxylase	Sphingolipid metabolism	S338	-0.0347869	0.533981	0.933902	0.593501	-0.375189	0.598439	7.22e-06	2.62e-09	5.86e-07	0.000197907
10173	TAL1	Transaldolase	Pentose phosphate pathway	C167	0.619174	0.917915	0.369124	-0.351306	-0.101256	2.21e-06	1.99e-06	0.0145567	0.0113206	0.514513
10173	TAL1	Transaldolase	Pentose phosphate pathway	S265	0.538384	-0.0304335	0.780467	-0.326284	-0.568367	0.00128556	0.904654	0.00160078	0.107894	0.00890061
10173	TAL1	Transaldolase	Pentose phosphate pathway	C153	0.354435	0.126243	-0.224396	-0.705764	-0.126933	0.00298984	0.445006	0.167437	6.01e-05	0.441174
10173	TAL1	Transaldolase	Pentose phosphate pathway	S65	0.104251	0.134828	-0.0546024	-0.228061	-0.0692079	0.135919	0.190437	0.616996	0.015901	0.491057
10173	TAL1	Transaldolase	Pentose phosphate pathway	C249	-0.43764	-0.617521	-0.494729	-0.265673	-0.208583	0.216598	0.222193	0.33402	0.601184	0.705239
10173	TAL1	Transaldolase	Pentose phosphate pathway	-	-0.727239	-0.722329	-0.418961	0.487644	0.179366	8.96e-11	5.3e-08	9.99e-05	5.41e-06	0.0416301
9746	TGL4	Multifunctional lipase/hydrolase/phospholipase	Glycerophospholipid metabolism	S790;S792	0.779433	0.830095	0.492616	-1.10257	-0.815755	1.41e-06	8.33e-05	0.00956093	8.45e-07	5.03e-05
9746	TGL4	Multifunctional lipase/hydrolase/phospholipase	Glycerophospholipid metabolism	T27	0.679588	-0.259478	0.84017	-0.6263	-0.786882	0.00156114	0.380173	0.00658209	0.0193728	0.00549027
9746	TGL4	Multifunctional lipase/hydrolase/phospholipase	Glycerophospholipid metabolism	S681	0.669351	0.772061	1.34166	-0.113555	-0.785866	9.92e-06	0.000171145	1.94e-07	0.493688	6.99e-05
9746	TGL4	Multifunctional lipase/hydrolase/phospholipase	Glycerophospholipid metabolism	S28	0.506168	0.16563	0.538632	-0.431085	-0.46355	0.00103657	0.434638	0.0129061	0.0231032	0.0180251
9746	TGL4	Multifunctional lipase/hydrolase/phospholipase	Glycerophospholipid metabolism	S790	0.480929	0.358159	0.184353	-0.566402	-0.269826	0.00102523	0.0690991	0.362636	0.00268136	0.13918
9746	TGL4	Multifunctional lipase/hydrolase/phospholipase	Glycerophospholipid metabolism	-	0.419525	0.483302	0.0905441	-0.250616	0.0783642	3.29e-10	1.65e-08	0.11595	5.65e-05	0.150637
9746	TGL4	Multifunctional lipase/hydrolase/phospholipase	Glycerophospholipid metabolism	S703	0.302028	0.293886	0.214818	-0.0262313	0.0609792	0.00436432	0.0474185	0.150829	0.859641	0.685671
9746	TGL4	Multifunctional lipase/hydrolase/phospholipase	Glycerophospholipid metabolism	S704	0.178223	-0.157436	0.820132	0.42578	-0.216129	0.0182741	0.145482	1.52e-07	0.000156649	0.0321499
9746	TGL4	Multifunctional lipase/hydrolase/phospholipase	Glycerophospholipid metabolism	S663	0.0784996	-0.0260822	-0.0895227	-0.498562	-0.330539	0.398617	0.860682	0.530744	0.000324817	0.0110058
9746	TGL4	Multifunctional lipase/hydrolase/phospholipase	Glycerophospholipid metabolism	T764;S765	0.0699367	-0.0831714	-0.0559456	-0.0785333	0.047349	0.240559	0.348199	0.544063	0.326733	0.586908
9746	TGL4	Multifunctional lipase/hydrolase/phospholipase	Glycerophospholipid metabolism	S765	0.00836697	-0.434616	0.174455	0.68407	0.517982	0.956563	0.0282028	0.385235	0.00049535	0.00616967
9746	TGL4	Multifunctional lipase/hydrolase/phospholipase	Glycerophospholipid metabolism	Y756;T764	-0.0923644	-0.159175	0.247519	0.193373	-0.14651	0.196508	0.131009	0.0230086	0.0428055	0.134187
9746	TGL4	Multifunctional lipase/hydrolase/phospholipase	Glycerophospholipid metabolism	S710	-0.229163	-0.317603	0.0313633	0.255599	-0.00492779	0.000442016	0.000749276	0.733776	0.00205025	0.956152
9746	TGL4	Multifunctional lipase/hydrolase/phospholipase	Glycerophospholipid metabolism	T27;S28	-0.377164	0.252078	0.329577	-0.296041	-1.00278	0.00754725	0.204792	0.10198	0.0971514	1.35e-05
15631	TKL1	Transketolase	Pentose phosphate pathway	S388	0.391126	0.381703	0.508542	-0.0819109	-0.199327	3.84e-06	0.000446551	2.34e-05	0.359647	0.0293625
15631	TKL1	Transketolase	Pentose phosphate pathway	C52	0.281291	0.184667	0.0763911	-0.224044	-0.0191441	0.000105668	0.043544	0.415222	0.00865224	0.861589
15631	TKL1	Transketolase	Pentose phosphate pathway	C73	0.272062	0.222067	0.193846	-0.20851	-0.130294	0.154363	0.42451	0.501846	0.430426	0.658911
15631	TKL1	Transketolase	Pentose phosphate pathway	T386	0.103884	-0.238193	-0.107386	-0.144194	0.0670764	0.196494	0.0459317	0.379181	0.175893	0.569403
15631	TKL1	Transketolase	Pentose phosphate pathway	C499	-0.00654059	-0.438714	-0.396402	-0.351649	0.0382122	0.95679	0.0048252	0.00960448	0.0115369	0.827187
15631	TKL1	Transketolase	Pentose phosphate pathway	S382	-0.0468851	-0.235152	-0.229535	-0.158677	0.0239724	0.53614	0.034267	0.0410881	0.107315	0.840171
15631	TKL1	Transketolase	Pentose phosphate pathway	C593	-0.421913	-0.461741	-0.929907	-0.570297	-0.0623024	0.0192003	0.0681101	0.000733247	0.0153741	0.834653
15631	TKL1	Transketolase	Pentose phosphate pathway	-	-0.454768	-0.364302	-0.296905	0.221803	0.0639404	9.1e-08	0.000208672	0.00167809	0.00804957	0.466233
15631	TKL1	Transketolase	Pentose phosphate pathway	T251	-0.561894	-0.928457	-0.851957	-0.262838	0.0272251	0.000101456	2.67e-05	8.56e-05	0.109859	0.889734
9300	TPI1	Triose phosphate isomerase	Glycolysis / Gluconeogenesis	C126	0.375364	1.02947	0.563396	0.0898533	-0.0981791	0.214187	0.0187291	0.191501	0.84698	0.849906
9300	TPI1	Triose phosphate isomerase	Glycolysis / Gluconeogenesis	C223	-0.00609928	-0.360898	-0.629773	-0.371091	0.252583	0.964031	0.0348806	0.000682165	0.0184131	0.122414
9300	TPI1	Triose phosphate isomerase	Glycolysis / Gluconeogenesis	-	-0.83087	-0.970542	-0.640604	0.2976	0.107334	1.19e-12	7.03e-11	7.43e-08	0.000413645	0.168982
12730	TRX	Thioredoxin	ROS metabolism; Antioxidant	C61	1.02037	0.746856	0.118375	-0.155934	0.746058	1.37e-09	3.05e-05	0.451634	0.267585	2.45e-05
12730	TRX	Thioredoxin	ROS metabolism; Antioxidant	C34	0.359755	0.103858	-0.714694	-0.609978	0.464471	0.00174802	0.51228	6.46e-05	0.000163019	0.00311589
12730	TRX	Thioredoxin	ROS metabolism; Antioxidant	-	-0.496874	-0.76053	-0.4006	-0.131543	-0.227817	4.07e-07	1.71e-07	0.000603625	0.180644	0.0243176
16019	TRX1	Thioredoxin	ROS metabolism; Antioxidant	C54;C57	1.32367	0.397733	0.669862	-0.882659	-0.228848	1.39e-07	0.128924	0.0122496	0.000738833	0.38549
16019	TRX1	Thioredoxin	ROS metabolism; Antioxidant	-	-0.672285	-0.608773	-0.277722	0.526362	0.131799	2.13e-11	6.08e-08	0.00119856	2.03e-07	0.0774041
8855	TRX2	Thioredoxin	ROS metabolism; Antioxidant	S47	0.581086	0.563047	0.282399	-0.32372	-0.0250329	4.8e-07	0.000100458	0.0280567	0.00583788	0.851678
8855	TRX2	Thioredoxin	ROS metabolism; Antioxidant	-	-0.450293	-0.485457	-0.196248	0.24167	-0.0123742	1.57e-09	1.86e-07	0.00584527	0.000463153	0.864383
8921	TRX3	Thioredoxin	ROS metabolism; Antioxidant	-	-0.778382	-0.564624	-0.0363719	0.675093	-0.0669168	1.46e-11	1.13e-06	0.692758	3.53e-08	0.450933
12715	TSA1	Thioredoxin peroxidase	ROS metabolism; Antioxidant	C48	1.66487	0.356612	0.444948	-1.03733	0.182588	4.7e-11	0.077258	0.0281463	1.05e-05	0.366488
12715	TSA1	Thioredoxin peroxidase	ROS metabolism; Antioxidant	C170	1.2658	0.201677	0.0795368	-0.935351	0.25091	5.58e-08	0.401508	0.760658	0.000163019	0.27527
12715	TSA1	Thioredoxin peroxidase	ROS metabolism; Antioxidant	S199	1.08092	1.66669	1.23107	-0.210749	-0.360904	4.94e-12	1.33e-12	2.93e-10	0.0338317	0.0010879
12715	TSA1	Thioredoxin peroxidase	ROS metabolism; Antioxidant	S216	0.214414	0.704011	0.92288	0.554009	-0.154457	0.20233	0.00645478	0.000834581	0.0153526	0.526075
12715	TSA1	Thioredoxin peroxidase	ROS metabolism; Antioxidant	S180	-0.0417436	0.0804426	-0.244352	-0.423908	-0.221299	0.835468	0.787867	0.394321	0.0896159	0.409902
12715	TSA1	Thioredoxin peroxidase	ROS metabolism; Antioxidant	T213	-0.36034	0.37516	-0.118979	0.659821	0.41846	0.0972696	0.239682	0.727127	0.023473	0.15709
12715	TSA1	Thioredoxin peroxidase	ROS metabolism; Antioxidant	-	-1.47603	-1.92727	-1.45811	0.311662	0.293736	1.41e-15	1.69e-14	2.19e-12	0.00137253	0.00282329
13382	XPK	Phosphoketolase	Pentose phosphate pathway	C782;C783	0.277735	0.570344	0.758838	-0.248219	-0.729321	0.138457	0.0348361	0.00627134	0.323886	0.00669092
13382	XPK	Phosphoketolase	Pentose phosphate pathway	C57	0.070429	0.494587	1.05827	0.555184	-0.432659	0.430281	0.000333858	2.26e-08	4.78e-05	0.00103247
13382	XPK	Phosphoketolase	Pentose phosphate pathway	-	-0.0687976	-0.738538	-1.06148	-0.538238	0.454449	0.200464	2.16e-09	7.94e-12	1.12e-07	1.97e-06
13382	XPK	Phosphoketolase	Pentose phosphate pathway	C450	-0.152438	-0.436648	-0.782766	-0.129707	0.50062	0.288116	0.0326064	0.000459805	0.515995	0.0122992
13382	XPK	Phosphoketolase	Pentose phosphate pathway	C620	-0.24627	0.002136	0.682649	0.196645	-0.732274	0.165164	0.992681	0.00884277	0.421058	0.00432613
13382	XPK	Phosphoketolase	Pentose phosphate pathway	C783	-0.251558	0.149632	0.384442	0.259351	-0.376649	0.00670994	0.243246	0.00400599	0.0275031	0.00369945
13382	XPK	Phosphoketolase	Pentose phosphate pathway	C782	-0.376335	-0.00480519	0.15218	0.334209	-0.194306	0.00334146	0.98002	0.395467	0.0370933	0.252537
13382	XPK	Phosphoketolase	Pentose phosphate pathway	S473	-0.655154	-0.365256	-0.197622	0.375272	-0.0822602	1.45e-06	0.0188032	0.202238	0.00831412	0.586386
14501	YAP1	Transcpritionaloxidative stress response and redox homeostasis	ROS metabolism; Antioxidant	S130;S136	1.11977	1.50164	1.23015	-0.170583	-0.280957	2.25e-10	1.06e-09	2.81e-08	0.189764	0.0369857
14501	YAP1	Basic leucine zipper (bZIP) transcription factor; required for oxidative stress tolerance; activated by H2O2	ROS metabolism; Antioxidant	-	0.189705	0.171268	0.163943	0.0310017	0.0567646	0.010194	0.0889118	0.108895	0.760411	0.584411
14501	YAP1	Basic leucine zipper (bZIP) transcription factor; required for oxidative stress tolerance; activated by H2O2	ROS metabolism; Antioxidant	C480	-0.46926	-1.67654	-1.99662	-0.932286	0.595073	0.0206738	3.71e-06	3.49e-07	0.000931618	0.0307342
14501	YAP1	Basic leucine zipper (bZIP) transcription factor; required for oxidative stress tolerance; activated by H2O2	ROS metabolism; Antioxidant	S436	-0.604678	-0.503185	-0.334388	-0.0514515	-0.321741	1.73e-07	0.000237911	0.00869009	0.652415	0.00607348
14501	YAP1	Basic leucine zipper (bZIP) transcription factor; required for oxidative stress tolerance; activated by H2O2	ROS metabolism; Antioxidant	S435	-0.741079	-0.51484	-0.316997	0.00684809	-0.417234	2.22e-08	0.000365466	0.0180376	0.958256	0.00133856
16746	YHM2	Citrate and oxoglutarate carrier protein	-	C291	0.716322	0.722828	0.410555	-0.104974	0.200793	2.2e-06	0.00017897	0.0182799	0.537331	0.227743
16746	YHM2	Citrate and oxoglutarate carrier protein	-	C227	0.354354	-0.0462014	-0.908868	-0.856325	0.406897	0.163354	0.907695	0.0143422	0.0119227	0.249578
16746	YHM2	Citrate and oxoglutarate carrier protein	-	-	-0.650591	-0.520564	-0.0889139	0.470715	-0.0909621	1.64e-11	3.05e-07	0.234434	5.17e-07	0.201316
14710	YHM2	Citrate and oxoglutarate carrier protein	-	-	-0.787506	-0.978708	-0.365171	0.640274	0.217939	6.74e-10	9.63e-09	0.00243164	1.93e-06	0.041625
10000	ZWF1	Glucose-6-phosphate dehydrogenase	Pentose phosphate pathway	C241;C247	1.05291	0.862141	0.680907	-0.810962	-0.438958	0.015058	0.153282	0.263137	0.143806	0.479425
10000	ZWF1	Glucose-6-phosphate dehydrogenase	Pentose phosphate pathway	C241	0.732014	0.69259	0.129445	-0.248626	0.353943	8.9e-05	0.00450202	0.601514	0.251823	0.114172
10000	ZWF1	Glucose-6-phosphate dehydrogenase	Pentose phosphate pathway	C35	0.204571	0.191644	0.218614	-0.16447	-0.178513	0.115143	0.30742	0.242644	0.348903	0.332728
10000	ZWF1	Glucose-6-phosphate dehydrogenase	Pentose phosphate pathway	-	-0.276696	-0.231554	-0.213544	0.0990213	0.035869	1.75e-07	0.000207074	0.000541083	0.055379	0.523271

## Sheet: Metabolite Abbreviations
Abbreviation	Metabolite		Abbreviation	Metabolite
ROS	Reactive Oxygen Species		Malonyl-CoA	Malonyl coenzyme A
R-Ox	Oxidized macromolecule (e.g., protein, lipid, DNA, etc.)		Acyl-CoA	Acyl coenzyme A
Glc	Glucose		AcAc-CoA	Acetoacetyl coenzyme A
G-6-P	Glucose-6-phosphate		ER	Enoyl reductase
F-6-P	Fructose-6-phosphate		MPT	Malonyl/palmitoyl transferase
F-1,6-BP	Fructose-1,6-bisphosphate		DH	Dehydratase
G-3-P	Glyceraldehyde 3-phosphate		KR	Ketoacyl reductase
G-1,3-BP	Glycerate-1,3-bisphosphate		KS	Ketoacyl synthase
3-PGA	3-Phosphoglycerate		DHAP	Dihydroxyacetonephosphate
2-PGA	2-Phosphoglycerate		Glyc-3-P	Glycerol-3-phosphate
PEP	Phosphoenolpyruvate		LPA	Lysophosphatidic acid
Pyr	Pyruvate		PA	Phosphatidic acid
Ac-CoA	Acetyl coenzyme A		DG	Diacylglycerol
OAA	Oxaloacetate		TG	Triacylglycerol
6-PGL	6-Phosphogluconolactone		CDP-DG	Cytidine diphosphate-diacylglycerol
6-PG	6-Phosphogluconate		FFA	Free fatty acid
Ru-5-P	Ribulose-5-phosphate		5-HIU	5-Hydroxyisourate
X-5-P	Xylulose-5-phosphate		3H-Acyl-CoA	3-Hydroxyacyl coenzyme A
Ri-5-P	Ribose-5-phosphate		3O-Acyl-CoA	3-Oxoacyl coenzyme A
E-4-P	Erythrose-4-phosphate		PI	Phosphatidylinositol
S-7-P	Sedoheptulose-7-phosphate		PS	Phosphatidylserine
AKG	α-Ketoglutarate		PE	Phosphatidylethanolamine
Glu	Glutamate		PC	Phosphatidylcholine
Gln	Glutamine
