# Supplementary material for: Nitrogen limitation causes a seismic shift in redox state and phosphorylation of proteins implicated in carbon flux and lipidome remodeling in Rhodotorula toruloides
Source: Biotechnol Biofuels Bioprod. 2025 Jul 21;18:80. doi: 10.1186/s13068-025-02657-y (PMC12278674; doi:10.1186/s13068-025-02657-y)
Supplement: Supplementary file 7 — Additional file 7. Select annotations for proteins involved in TOR, AMPK, calcium, MAPK, PI3K–Akt, and cAMP signaling pathways as well as corresponding differential expression data (global and PTMs) and KEGG representative pathways [file 13068_2025_2657_MOESM7_ESM.xlsx]

## Sheet: Legend
Supplementary Data 6: Select annotations for proteins involved in TOR, AMPK, calcium, MAPK, PI3K-Akt, and cAMP signaling pathways (Fig. 5)
Overview: An extensive yet uncomprehensive dataset for proteins involved in TOR, AMPK, calcium, MAPK, PI3K-Akt, and cAMP signaling pathways
Column Headers	Description
feature	= JGI protein accession #
gene	= Common gene nomenclature from model yeast
Site_ID	= Site of residue on the corresponding protein
Description	= Protein description generally from SGD (http://www.yeastgenome.org/), JGI descriptions, or eggNOG orthologous annotations
Representative Pathway	= Generally KEGG pathway(s); note many of the enzymes are actually a part of several pathways
logFC_24h	= Low Nitrogen 24h vs. High Nitrogen 24h log foldchanges
logFC_HiN_24h_72h	= High Nitrogen 24h vs. High Nitrogen 72h log foldchanges
logFC_LoN_24h_72h	= Low Nitrogen 24h vs. Low Nitrogen 72h log foldchanges
adj.P.Val_XXX	= Adjusted p-values

## Sheet: Signaling and Regulatory
feature	gene	Description	Representative Pathway	PTM_site	logFC_24h	logFC_48h	logFC_72h	logFC_HiN_24h_72h	logFC_LoN_24h_72h	adj.P.Val_24h	adj.P.Val_48h	adj.P.Val_72h	adj.P.Val_HiN_24h_72h	adj.P.Val_LoN_24h_72h
10489	-	Caleosin related protein; Plant seed peroxygenase (EC 1.11.2.3)	-	-	0.521086	0.385492	0.261777	0.0725298	0.331839	8.04032e-10	1.95297e-05	0.00136512	0.305244	6.6637e-05
10489	-	Caleosin related protein; Plant seed peroxygenase (EC 1.11.2.3)	-	C307	0.212057	0.101951	-0.438912	-0.263316	0.387653	0.0738086	0.561431	0.0113384	0.0913014	0.0190093
10489	-	Caleosin related protein; Plant seed peroxygenase (EC 1.11.2.3)	-	T63;T67	-0.89059	-0.528905	-0.517451	0.0614353	-0.311703	9.11e-12	7.01e-06	1.12e-05	0.477347	0.00102573
10489	-	Caleosin related protein; Plant seed peroxygenase (EC 1.11.2.3)	-	T67	-1.03019	-0.569978	-0.456859	0.483918	-0.0894129	1.71e-11	2.81e-05	0.000375035	6.53e-05	0.413202
12704	AAC1	Mitochondrial inner membrane ADP/ATP translocator	Calcium signaling pathway	-	-0.0666053	-0.149817	0.0719951	0.084894	-0.0537064	0.162058	0.0295058	0.293707	0.183869	0.430124
12704	AAC1	Mitochondrial inner membrane ADP/ATP translocator	Calcium signaling pathway	C61	-0.451907	-1.33232	-1.78991	-0.875386	0.462616	0.00697069	4.66e-06	8.57e-08	0.000238903	0.0376445
13495	ARF1/2	ADP-ribosylation factor; GTPase of the Ras superfamily that regulates coated vesicle formation during intracellular trafficking within the Golgi	Phospholipase D signaling pathway; Ras signaling pathway	-	0.544539	0.244399	-0.218162	-0.344743	0.417958	1.04e-05	0.0875116	0.132428	0.0125562	0.00385937
9916	ARF1/2	ADP-ribosylation factor; GTPase of the Ras superfamily involved in regulation of coated formation vesicles in intracellular trafficking within the Golgi	Phospholipase D signaling pathway	-	0.230771	0.260314	0.0325167	-0.0157499	0.182505	2.01e-05	0.000306432	0.624609	0.807043	0.00459709
9916	ARF1/2	ADP-ribosylation factor; GTPase of the Ras superfamily involved in regulation of coated formation vesicles in intracellular trafficking within the Golgi	Phospholipase D signaling pathway	C159	-0.21105	-0.116306	-0.163095	-0.105143	-0.153097	0.360226	0.729977	0.637067	0.756805	0.660461
13495	ARF1/2	ADP-ribosylation factor; GTPase of the Ras superfamily that regulates coated vesicle formation during intracellular trafficking within the Golgi	Phospholipase D signaling pathway; Ras signaling pathway	C138	-0.788998	-0.0684058	0.0822672	0.822941	-0.0483245	8.42e-06	0.752793	0.720216	0.000163019	0.846604
12276	AVO2? SRM1?	NCBI BLASTp results: Hva1_TUDOR domain-containing protein [Rhodotorula toruloides]; Midasin [Rhodotorula toruloides]; Target of rapamycin complex 2 subunit AVO2	-	-	1.19693	1.11786	0.478556	-0.105544	0.612828	1.14e-11	2.1e-08	0.00115216	0.4147	4.87e-05
12276	AVO2? SRM1?	NCBI BLASTp results: Hva1_TUDOR domain-containing protein [Rhodotorula toruloides]; Midasin [Rhodotorula toruloides]; Target of rapamycin complex 2 subunit AVO2	-	S144	0.0385975	0.191418	0.55853	0.228286	-0.291646	0.769207	0.297574	0.0041732	0.163259	0.0843868
12276	AVO2? SRM1?	NCBI BLASTp results: Hva1_TUDOR domain-containing protein [Rhodotorula toruloides]; Midasin [Rhodotorula toruloides]; Target of rapamycin complex 2 subunit AVO2	-	T114	-1.50545	-1.574	-0.782565	0.405873	-0.317007	8.56e-10	1.68e-07	0.000895136	0.0351043	0.106227
16644	BMH1	14-3-3 protein, major isoform; involved in post-transcriptional control of the proteome; binds to both proteins and to DNA, including replication origins; regulates exocytosis, vesicle transport, Ras/MAPK and rapamycin-sensitive signaling	MAPK signaling pathway - yeast	-	0.0879787	-0.0777469	-0.0343562	-0.0483891	0.0739458	0.0552493	0.221985	0.607782	0.442022	0.234293
16644	BMH1	14-3-3 protein, major isoform; involved in post-transcriptional control of the proteome; binds to both proteins and to DNA, including replication origins; regulates exocytosis, vesicle transport, Ras/MAPK and rapamycin-sensitive signaling	MAPK signaling pathway - yeast	C102	-0.086424	-0.0604256	0.0595403	0.0428608	-0.103104	0.355016	0.656701	0.674576	0.755556	0.438012
16644	BMH1	14-3-3 protein, major isoform; involved in post-transcriptional control of the proteome; binds to both proteins and to DNA, including replication origins; regulates exocytosis, vesicle transport, Ras/MAPK and rapamycin-sensitive signaling	MAPK signaling pathway - yeast	C197	-0.723647	-1.2204	-1.41711	-0.135434	0.558029	1.42e-05	2.18e-06	2.84e-07	0.487325	0.00530799
16644	BMH1	14-3-3 protein, major isoform; involved in post-transcriptional control of the proteome; binds to both proteins and to DNA, including replication origins; regulates exocytosis, vesicle transport, Ras/MAPK and rapamycin-sensitive signaling	MAPK signaling pathway - yeast	S238	-1.63392	-1.68804	-1.73466	0.20172	0.302459	6.06e-08	8.61e-06	7.52e-06	0.471387	0.291937
16644	BMH1	14-3-3 protein, major isoform; involved in post-transcriptional control of the proteome; binds to both proteins and to DNA, including replication origins; regulates exocytosis, vesicle transport, Ras/MAPK and rapamycin-sensitive signaling	MAPK signaling pathway - yeast	S241	-1.6943	-1.53594	-1.69941	-0.0167241	-0.011613	1.16e-09	1.59e-06	4.85e-07	0.945781	0.962191
16068	BMH2	14-3-3 protein, major isoform; involved in post-transcriptional control of the proteome; binds to both proteins and to DNA, including replication origins; regulates exocytosis, vesicle transport, Ras/MAPK and rapamycin-sensitive signaling	MAPK signaling pathway - yeast	C125	0.683393	0.752945	0.867355	-0.103273	-0.287235	0.00101017	0.0081432	0.00280815	0.720285	0.284573
16068	BMH2	14-3-3 protein, major isoform; involved in post-transcriptional control of the proteome; binds to both proteins and to DNA, including replication origins; regulates exocytosis, vesicle transport, Ras/MAPK and rapamycin-sensitive signaling	MAPK signaling pathway - yeast	S57	0.149736	0.231433	0.183245	-0.0675774	-0.101086	0.168777	0.148648	0.263654	0.655221	0.520219
16068	BMH2	14-3-3 protein, major isoform; involved in post-transcriptional control of the proteome; binds to both proteins and to DNA, including replication origins; regulates exocytosis, vesicle transport, Ras/MAPK and rapamycin-sensitive signaling	MAPK signaling pathway - yeast	-	-0.410672	-0.543815	-0.68058	-0.0155502	0.254358	2.32e-07	8.2e-07	3.95e-08	0.852957	0.00260532
16068	BMH2	14-3-3 protein, major isoform; involved in post-transcriptional control of the proteome; binds to both proteins and to DNA, including replication origins; regulates exocytosis, vesicle transport, Ras/MAPK and rapamycin-sensitive signaling	MAPK signaling pathway - yeast	T236	-1.0218	-0.776656	-0.681009	-0.186846	-0.527637	1.04e-06	0.00179555	0.00570086	0.379607	0.0162112
16068	BMH2	14-3-3 protein, major isoform; involved in post-transcriptional control of the proteome; binds to both proteins and to DNA, including replication origins; regulates exocytosis, vesicle transport, Ras/MAPK and rapamycin-sensitive signaling	MAPK signaling pathway - yeast	S238	-1.11612	-1.08001	-0.767407	-0.265038	-0.61375	2.93e-06	0.000396352	0.00777922	0.285006	0.0174528
16398	BRE5	Ubiquitin protease cofactor; forms deubiquitination complex with Ubp3p that coregulates anterograde and retrograde transport between the ER and Golgi compartments	Mitophagy - yeast	C40	0.198101	0.160398	-0.156673	0.0220393	0.376814	0.0563111	0.281499	0.295236	0.892823	0.0103545
16398	BRE5	Ubiquitin protease cofactor; forms deubiquitination complex with Ubp3p that coregulates anterograde and retrograde transport between the ER and Golgi compartments	Mitophagy - yeast	-	0.0492701	-0.0724969	-0.171072	-0.0496301	0.170712	0.121024	0.106347	0.000689247	0.245739	0.000372079
16398	BRE5	Ubiquitin protease cofactor; forms deubiquitination complex with Ubp3p that coregulates anterograde and retrograde transport between the ER and Golgi compartments	Mitophagy - yeast	C60	-0.000956405	0.0460765	0.0470511	-0.116899	-0.164906	0.996148	0.868935	0.871836	0.663759	0.546011
16398	BRE5	Ubiquitin protease cofactor; forms deubiquitination complex with Ubp3p that coregulates anterograde and retrograde transport between the ER and Golgi compartments	Mitophagy - yeast	C133	-0.0212376	-0.200901	0.0667225	-0.110958	-0.198919	0.818664	0.102005	0.610102	0.338423	0.0919201
16398	BRE5	Ubiquitin protease cofactor; forms deubiquitination complex with Ubp3p that coregulates anterograde and retrograde transport between the ER and Golgi compartments	Mitophagy - yeast	C397	-0.169737	0.00195147	-0.456794	0.0765509	0.363608	0.199424	0.991705	0.0169555	0.697051	0.0451843
16398	BRE5	Ubiquitin protease cofactor; forms deubiquitination complex with Ubp3p that coregulates anterograde and retrograde transport between the ER and Golgi compartments	Mitophagy - yeast	C433	-0.181475	-0.0338322	0.0694911	0.204983	-0.0459828	0.114702	0.846328	0.698756	0.177533	0.810726
16398	BRE5	Ubiquitin protease cofactor; forms deubiquitination complex with Ubp3p that coregulates anterograde and retrograde transport between the ER and Golgi compartments	Mitophagy - yeast	S11	-0.183258	0.237179	-0.118522	0.0547897	-0.00994665	0.170036	0.229147	0.568031	0.776032	0.959658
16398	BRE5	Ubiquitin protease cofactor; forms deubiquitination complex with Ubp3p that coregulates anterograde and retrograde transport between the ER and Golgi compartments	Mitophagy - yeast	T394	-0.277239	-0.366309	0.100704	-0.0264707	-0.404414	0.0013024	0.00302166	0.403571	0.81936	0.00071927
16398	BRE5	Ubiquitin protease cofactor; forms deubiquitination complex with Ubp3p that coregulates anterograde and retrograde transport between the ER and Golgi compartments	Mitophagy - yeast	S377	-0.861008	-0.565813	-0.251393	0.268003	-0.341612	7.58e-10	6.5e-05	0.0417008	0.015792	0.00385555
16398	BRE5	Ubiquitin protease cofactor; forms deubiquitination complex with Ubp3p that coregulates anterograde and retrograde transport between the ER and Golgi compartments	Mitophagy - yeast	S379	-1.09738	-0.947003	-0.273919	0.245608	-0.577854	3.4e-09	7.47e-06	0.109011	0.104573	0.000790958
16398	BRE5	Ubiquitin protease cofactor; forms deubiquitination complex with Ubp3p that coregulates anterograde and retrograde transport between the ER and Golgi compartments	Mitophagy - yeast	T146	-2.18372	-1.39562	-1.41242	0.0731627	-0.698136	4.08e-10	5.42e-05	5.56e-05	0.799961	0.0122833
13455	BXI1	Protein involved in apoptosis; reported to promote apoptosis under some conditions and to inhibit it in others; localizes to ER and vacuole; may link the unfolded protein response to apoptosis via regulation of calcium-mediated signaling	-	-	1.50002	1.41206	0.957908	-1.14489	-0.602772	4.5e-11	6.3e-08	1.8e-05	5.29e-07	0.0012669
13455	BXI1	Protein involved in apoptosis; reported to promote apoptosis under some conditions and to inhibit it in others; localizes to ER and vacuole; may link the unfolded protein response to apoptosis via regulation of calcium-mediated signaling	-	S54	-1.4812	-1.34211	-1.13529	0.78243	0.436521	7.87e-10	1.19e-06	1.28e-05	0.000247088	0.0250475
13455	BXI1	Protein involved in apoptosis; reported to promote apoptosis under some conditions and to inhibit it in others; localizes to ER and vacuole; may link the unfolded protein response to apoptosis via regulation of calcium-mediated signaling	-	S33	-1.98235	-2.15653	-1.4983	0.876937	0.392888	1.33e-15	6.39e-14	3.38e-11	5.14e-08	0.000947246
11854	CDC28	Cyclin-dependent kinase (CDK) catalytic subunit; master regulator of mitotic and meiotic cell cycles	MAPK signaling pathway - yeast	-	0.0773005	-0.186364	-0.168081	-0.0265353	0.218846	0.125443	0.0118856	0.0230601	0.715359	0.00265877
11854	CDC28	Cyclin-dependent kinase (CDK) catalytic subunit; master regulator of mitotic and meiotic cell cycles	MAPK signaling pathway - yeast	Y17	-0.922232	-0.77076	-1.05895	1.21399	1.3507	1.5e-08	3.7e-05	7.53e-07	3.13e-08	7.71e-09
11854	CDC28	Cyclin-dependent kinase (CDK) catalytic subunit; master regulator of mitotic and meiotic cell cycles	MAPK signaling pathway - yeast	T163	-1.23867	-1.81101	-1.11995	0.603739	0.485021	3.32e-09	3.89e-09	4.95e-06	0.00117165	0.00803673
10345	CDC33	Translation initiation factor eIF4E	AMPK signaling pathway	S19	0.545591	0.714373	0.136062	-0.799955	-0.390426	1.94e-07	1.11e-06	0.224866	7.84e-08	0.00058744
10345	CDC33	Translation initiation factor eIF4E	AMPK signaling pathway	S190	0.306305	0.513433	-0.460929	-0.761647	0.0055868	0.00364988	0.00118006	0.0032863	6.31e-06	0.969012
10345	CDC33	Translation initiation factor eIF4E	AMPK signaling pathway	S134	0.207787	0.238688	0.0260163	-0.313775	-0.132004	0.0101653	0.0390812	0.834229	0.00385795	0.217486
10345	CDC33	Translation initiation factor eIF4E	AMPK signaling pathway	C208;C215	-0.103977	-0.257452	-0.357189	-0.0403725	0.21284	0.675963	0.451316	0.293003	0.912203	0.545939
10345	CDC33	Translation initiation factor eIF4E	AMPK signaling pathway	-	-0.104899	-0.0857051	0.0561979	0.154745	-0.0063519	0.000944816	0.039718	0.176562	0.000321801	0.887606
10345	CDC33	Translation initiation factor eIF4E	AMPK signaling pathway	S136	-0.229933	-0.209596	0.00723108	-0.0291567	-0.266321	0.0326682	0.178211	0.965745	0.851403	0.0649799
10345	CDC33	Translation initiation factor eIF4E	AMPK signaling pathway	S24	-0.631321	0.194572	-0.0906294	0.327544	-0.213148	1.4e-06	0.184712	0.556948	0.0152445	0.115932
10345	CDC33	Translation initiation factor eIF4E	AMPK signaling pathway	S19;S24	-0.712095	-0.207836	-0.151427	0.339376	-0.221292	6.55e-05	0.35746	0.5186	0.0907993	0.294959
10345	CDC33	Translation initiation factor eIF4E	AMPK signaling pathway	S36	-0.73818	-0.112629	-0.354358	0.112976	-0.270846	4.28e-07	0.486827	0.0283708	0.434116	0.0632832
10345	CDC33	Translation initiation factor eIF4E	AMPK signaling pathway	T35	-0.903365	-0.398773	-0.771354	0.237409	0.105398	9.21e-07	0.0504316	0.000686079	0.193789	0.60258
10345	CDC33	Translation initiation factor eIF4E	AMPK signaling pathway	S38	-0.966238	-0.0797014	-0.796454	0.241756	0.0719716	1.68e-07	0.694806	0.000295499	0.161637	0.717437
10148	CKA1	Alpha catalytic subunit of casein kinase 2 (CK2); a Ser/Thr protein kinase with roles in cell growth and proliferation	Mitophagy - yeast	C153	0.170896	-0.140347	-0.191291	-0.402366	-0.0401784	0.324858	0.577732	0.45189	0.0738946	0.890868
10148	CKA1	Alpha catalytic subunit of casein kinase 2 (CK2); a Ser/Thr protein kinase with roles in cell growth and proliferation	Mitophagy - yeast	-	-0.0523972	-0.176606	0.0773635	0.20953	0.0797694	0.188532	0.00332516	0.175251	0.000363825	0.140794
8837	CLB1	B-type cyclin involved in cell cycle progression	-	S1502;S1507	2.44415	2.78043	2.36202	-0.630384	-0.548259	5.84e-11	3.65e-09	5.66e-08	0.0181092	0.0425172
8837	CLB1	B-type cyclin involved in cell cycle progression	-	S1507	2.402	2.08062	1.73609	-0.0312702	0.634637	1.73e-10	5.83e-07	7.82e-06	0.91952	0.0265424
8837	CLB1	B-type cyclin involved in cell cycle progression	-	T1225;S1226	1.09227	-1.89842	-1.4262	0.771047	3.28951	0.0295463	0.0109306	0.0534971	0.238941	4.67e-05
8837	CLB1	B-type cyclin involved in cell cycle progression	-	-	0.844445	0.947858	0.74398	-0.368923	-0.268457	3.47e-17	5.27e-15	3.97e-13	9.67e-09	1.59e-06
8837	CLB1	B-type cyclin involved in cell cycle progression	-	S1498;S1507	0.739636	0.611294	1.1496	0.259866	-0.150101	8.96e-06	0.00332691	5.62e-06	0.141368	0.431102
8837	CLB1	B-type cyclin involved in cell cycle progression	-	S1226	0.698373	-0.270462	1.36951	1.18839	0.517259	0.00880184	0.485574	0.00101162	0.00123658	0.13829
8837	CLB1	B-type cyclin involved in cell cycle progression	-	S1498;S1502	0.603116	1.0003	0.309582	-0.693762	-0.400227	0.000909036	0.000271203	0.211789	0.0028793	0.0762788
8837	CLB1	B-type cyclin involved in cell cycle progression	-	T1236	0.545612	-0.474826	-0.254138	0.635239	1.43499	0.0607571	0.263862	0.569226	0.0947474	0.000878746
8837	CLB1	B-type cyclin involved in cell cycle progression	-	S1488	0.530988	-0.445592	-0.343103	-0.522931	0.351159	0.000218453	0.0187368	0.0694166	0.00312647	0.0421355
8837	CLB1	B-type cyclin involved in cell cycle progression	-	S1498;T1503	0.510814	0.398673	0.290892	-0.662686	-0.442764	0.00049082	0.0412126	0.138042	0.000610066	0.0156006
8837	CLB1	B-type cyclin involved in cell cycle progression	-	T1503	0.504879	1.12352	0.139311	-0.621565	-0.255997	0.000551663	4.89e-06	0.49136	0.00106424	0.153666
8837	CLB1	B-type cyclin involved in cell cycle progression	-	S1486	0.469056	-0.381193	-0.583381	-0.209499	0.842938	0.00156542	0.0592436	0.00632368	0.250333	0.000108341
8837	CLB1	B-type cyclin involved in cell cycle progression	-	S1498	0.440228	0.442745	0.307772	-0.349377	-0.216921	0.000253327	0.00648758	0.0534971	0.0152445	0.134268
8837	CLB1	B-type cyclin involved in cell cycle progression	-	T1227	0.401689	-0.0383968	0.657371	1.04388	0.788201	0.189085	0.938923	0.150859	0.0123466	0.0599378
8837	CLB1	B-type cyclin involved in cell cycle progression	-	T1225;T1227	0.392287	-0.970432	-0.692488	0.386932	1.47171	0.0344938	0.000913857	0.0133274	0.107976	5.18e-06
8837	CLB1	B-type cyclin involved in cell cycle progression	-	T1225	0.378173	-0.0795259	0.749342	1.17262	0.801447	0.196753	0.866056	0.087487	0.00416388	0.0458973
8837	CLB1	B-type cyclin involved in cell cycle progression	-	S1486;S1492	0.32353	0.0381791	-0.348554	-0.557532	0.114552	0.0775951	0.897669	0.200175	0.022829	0.674518
8837	CLB1	B-type cyclin involved in cell cycle progression	-	S1492	0.126826	0.949141	0.703509	0.263195	-0.313489	0.377598	0.000101398	0.00210899	0.163581	0.107751
8837	CLB1	B-type cyclin involved in cell cycle progression	-	S936	0.105954	-0.0607267	-0.350708	-0.221547	0.235115	0.37386	0.744355	0.049283	0.156854	0.14625
8837	CLB1	B-type cyclin involved in cell cycle progression	-	S923	-0.206955	-0.303288	-0.113954	0.278971	0.185971	0.0314655	0.0311363	0.429495	0.0277084	0.149069
8837	CLB1	B-type cyclin involved in cell cycle progression	-	S1488;S1492	-0.364007	-0.578964	-0.519343	-0.141431	0.013905	0.000929106	0.000421752	0.00134168	0.291118	0.930478
8837	CLB1	B-type cyclin involved in cell cycle progression	-	S61	-0.392033	-0.0253435	-0.271797	0.30244	0.182205	0.0063897	0.911483	0.184088	0.0947516	0.342299
8837	CLB1	B-type cyclin involved in cell cycle progression	-	S1502	-0.494407	0.105084	0.016656	-0.0571696	-0.568233	0.000681905	0.602986	0.937595	0.763017	0.00296127
8837	CLB1	B-type cyclin involved in cell cycle progression	-	T34	-0.543897	-0.519119	-0.531595	-0.00907604	-0.0213779	2.31e-08	1.05e-05	9.67e-06	0.924943	0.836308
8837	CLB1	B-type cyclin involved in cell cycle progression	-	S43	-0.667124	-0.924497	-0.526372	-0.173744	-0.314495	2.5e-07	6.49e-07	0.000614073	0.157281	0.0153225
8837	CLB1	B-type cyclin involved in cell cycle progression	-	S61;S62	-0.693213	-0.651633	-0.862987	-0.238894	-0.0691211	5.82e-06	0.000847367	5.5e-05	0.13597	0.707327
8837	CLB1	B-type cyclin involved in cell cycle progression	-	C989	-0.731868	-0.914447	-0.625278	0.488553	0.381963	1.82e-07	1.94e-06	0.000176265	0.000858743	0.0093545
8837	CLB1	B-type cyclin involved in cell cycle progression	-	S31	-0.978299	-1.24889	-0.65385	0.359697	0.0352479	9.9e-11	1.04e-09	1.37e-05	0.00198433	0.783746
8837	CLB1	B-type cyclin involved in cell cycle progression	-	S84	-1.10209	-0.883642	-0.732819	0.127161	-0.242113	5.45e-09	2.74e-05	0.000258419	0.429109	0.135366
9557	CMD1	Calmodulin; Ca2+ binding protein that regulates Ca2+ dependent processes (stress-activated pathways); binds to the Hog1p MAPK in response to hyperosmotic stress	Calcium signaling pathway	-	1.31422	1.06089	0.549577	-0.617605	0.147035	5e-12	9.61e-08	0.00048797	5.49e-05	0.277427
9557	CMD1	Calmodulin; Ca2+ binding protein that regulates Ca2+ dependent processes (stress-activated pathways); binds to the Hog1p MAPK in response to hyperosmotic stress	Calcium signaling pathway	S81	-0.28237	-0.637945	-0.566719	0.112543	0.396892	0.0481869	0.00356832	0.00933847	0.559983	0.0398004
9557	CMD1	Calmodulin; Ca2+ binding protein that regulates Ca2+ dependent processes (stress-activated pathways); binds to the Hog1p MAPK in response to hyperosmotic stress	Calcium signaling pathway	S117	-1.42089	-1.04884	-0.65244	1.05062	0.282172	4.92e-11	1.75e-06	0.000531393	5.68e-07	0.0688769
13642	CMK1	Calmodulin-dependent protein kinase; may play a role in stress response	Calcium signaling pathway	C89	0.415214	-0.16672	0.00652145	-0.554973	-0.146281	0.00363285	0.399434	0.978395	0.00297502	0.462564
13642	CMK1	Calmodulin-dependent protein kinase; may play a role in stress response	Calcium signaling pathway	C26	0.175503	-0.0643251	-0.410942	-0.25566	0.330785	0.0956248	0.680157	0.0081751	0.0656505	0.0235768
13642	CMK1	Calmodulin-dependent protein kinase; may play a role in stress response	Calcium signaling pathway	C172	0.0767053	0.0930369	0.161709	0.0184242	-0.0665795	0.48972	0.560264	0.300077	0.912203	0.691897
13642	CMK1	Calmodulin-dependent protein kinase; may play a role in stress response	Calcium signaling pathway	C7	-0.0606747	-0.494402	-0.331243	-0.0583397	0.212229	0.610332	0.00367601	0.0415566	0.731225	0.177679
13642	CMK1	Calmodulin-dependent protein kinase; may play a role in stress response	Calcium signaling pathway	-	-0.0650375	-0.150112	-0.229603	-0.00706701	0.157498	0.0978793	0.00955596	0.00030663	0.904094	0.00486264
13642	CMK1	Calmodulin-dependent protein kinase; may play a role in stress response	Calcium signaling pathway	S102	-0.143783	-0.430257	-0.565486	-0.652048	-0.230346	0.114232	0.00247853	0.00023357	1.41e-05	0.0632832
13642	CMK1	Calmodulin-dependent protein kinase; may play a role in stress response	Calcium signaling pathway	T320	-0.193846	-0.639859	-0.104092	0.119533	0.0297783	0.343397	0.0351884	0.745872	0.673772	0.926497
13642	CMK1	Calmodulin-dependent protein kinase; may play a role in stress response	Calcium signaling pathway	C219	-0.424079	-0.0550139	-0.0542917	0.178998	-0.190789	0.0620329	0.873256	0.880696	0.581279	0.577383
13642	CMK1	Calmodulin-dependent protein kinase; may play a role in stress response	Calcium signaling pathway	T174	-1.52758	-1.8566	-0.620362	0.696238	-0.210977	3.64e-09	7.18e-08	0.0119259	0.00219106	0.348031
13642	CMK1	Calmodulin-dependent protein kinase; may play a role in stress response	Calcium signaling pathway	T169	-2.30783	-2.38653	-1.16483	0.449208	-0.693797	2.32e-10	5.62e-08	0.00053076	0.093702	0.0143514
9373	CMK2	Calmodulin-dependent protein kinase; negative feedback controller of calcium/calcineurin signalling pathway,	Calcium signaling pathway	C243	0.413757	0.42381	0.311799	0.01322	0.115178	0.00218736	0.0217094	0.087497	0.950538	0.547356
9373	CMK2	Calmodulin-dependent protein kinase; negative feedback controller of calcium/calcineurin signalling pathway,	Calcium signaling pathway	-	0.148209	0.201997	0.222706	0.0490567	-0.0254408	0.0332624	0.0396842	0.0262016	0.612679	0.806941
9373	CMK2	Calmodulin-dependent protein kinase; negative feedback controller of calcium/calcineurin signalling pathway	Calcium signaling pathway	T321	0.14585	0.532446	0.289781	-0.371402	-0.515333	0.172213	0.00165602	0.0702972	0.0109994	0.00116957
9373	CMK2	Calmodulin-dependent protein kinase; negative feedback controller of calcium/calcineurin signalling pathway,	Calcium signaling pathway	S318	-0.195633	-0.722986	-1.52741	-0.403994	0.927787	0.197732	0.00244566	6.92e-07	0.0459655	0.000121491
9373	CMK2	Calmodulin-dependent protein kinase; negative feedback controller of calcium/calcineurin signalling pathway,	Calcium signaling pathway	T236	-0.366828	-0.232771	-0.14995	-0.112435	-0.329313	2.02e-05	0.0278634	0.156198	0.233074	0.00161181
9373	CMK2	Calmodulin-dependent protein kinase; negative feedback controller of calcium/calcineurin signalling pathway,	Calcium signaling pathway	T234	-0.670053	-0.569497	-0.443616	-0.114412	-0.340849	3.24e-07	0.000295176	0.0031738	0.371914	0.0108528
9373	CMK2	Calmodulin-dependent protein kinase; negative feedback controller of calcium/calcineurin signalling pathway,	Calcium signaling pathway	S233	-0.95802	-0.537273	-0.624368	0.223634	-0.110018	3.41e-07	0.00952055	0.00365548	0.216689	0.5805
13246	CMP2	Calcineurin A; one isoform (the other is Cna1p) of the catalytic subunit of calcineurin, a Ca++/calmodulin-regulated protein phosphatase which regulates Crz1p (a stress-response transcription factor)	Calcium signaling pathway	C186	0.781769	0.948359	1.04667	-0.577316	-0.842221	0.00877674	0.0233662	0.0130459	0.127771	0.0349011
13246	CMP2	Calcineurin A; one isoform (the other is Cna1p) of the catalytic subunit of calcineurin, a Ca++/calmodulin-regulated protein phosphatase which regulates Crz1p (a stress-response transcription factor)	Calcium signaling pathway	S560	0.704984	0.377605	0.342421	-0.376439	-0.0138748	1.52e-06	0.024047	0.0419932	0.013229	0.938093
13246	CMP2	Calcineurin A; one isoform (the other is Cna1p) of the catalytic subunit of calcineurin, a Ca++/calmodulin-regulated protein phosphatase which regulates Crz1p (a stress-response transcription factor)	Calcium signaling pathway	T559	0.642671	0.124918	-0.0282911	-0.631782	0.0391806	1.42e-05	0.493937	0.884448	0.000426313	0.839042
13246	CMP2	Calcineurin A; one isoform (the other is Cna1p) of the catalytic subunit of calcineurin, a Ca++/calmodulin-regulated protein phosphatase which regulates Crz1p (a stress-response transcription factor)	Calcium signaling pathway	S672;S677	0.612945	0.356793	0.469325	-0.609691	-0.466072	1.96e-05	0.0418464	0.0100143	0.000487516	0.00569113
13246	CMP2	Calcineurin A; one isoform (the other is Cna1p) of the catalytic subunit of calcineurin, a Ca++/calmodulin-regulated protein phosphatase which regulates Crz1p (a stress-response transcription factor)	Calcium signaling pathway	S621	0.540266	0.153602	0.409266	0.0305591	0.161559	7.24e-07	0.199222	0.00170466	0.795443	0.144951
13246	CMP2	Calcineurin A; one isoform (the other is Cna1p) of the catalytic subunit of calcineurin, a Ca++/calmodulin-regulated protein phosphatase which regulates Crz1p (a stress-response transcription factor)	Calcium signaling pathway	S578	0.482433	0.581076	0.169551	-0.427399	-0.114518	2.34e-08	4.95e-07	0.0495314	8.99e-06	0.1438
13246	CMP2	Calcineurin A; one isoform (the other is Cna1p) of the catalytic subunit of calcineurin, a Ca++/calmodulin-regulated protein phosphatase which regulates Crz1p (a stress-response transcription factor)	Calcium signaling pathway	S687	0.477589	0.0697069	1.09882	-0.244536	-0.865765	0.0106334	0.808216	0.000288999	0.311155	0.00119237
13246	CMP2	Calcineurin A; one isoform (the other is Cna1p) of the catalytic subunit of calcineurin, a Ca++/calmodulin-regulated protein phosphatase which regulates Crz1p (a stress-response transcription factor)	Calcium signaling pathway	T583	0.430791	0.540001	0.264129	0.0434396	0.210102	2.24e-06	1.85e-05	0.0143108	0.657126	0.0299672
13246	CMP2	Calcineurin A; one isoform (the other is Cna1p) of the catalytic subunit of calcineurin, a Ca++/calmodulin-regulated protein phosphatase which regulates Crz1p (a stress-response transcription factor)	Calcium signaling pathway	S677	0.339586	0.297582	0.0736523	-0.686076	-0.420143	0.00660839	0.08933	0.695385	0.000170276	0.0120704
13246	CMP2	Calcineurin A; one isoform (the other is Cna1p) of the catalytic subunit of calcineurin, a Ca++/calmodulin-regulated protein phosphatase which regulates Crz1p (a stress-response transcription factor)	Calcium signaling pathway	S598	0.300206	0.0707266	0.372063	0.128263	0.0564069	5.95e-06	0.367513	5.92e-05	0.0653682	0.454572
13246	CMP2	Calcineurin A; one isoform (the other is Cna1p) of the catalytic subunit of calcineurin, a Ca++/calmodulin-regulated protein phosphatase which regulates Crz1p (a stress-response transcription factor)	Calcium signaling pathway	T583;T585	0.290091	0.548099	0.222085	0.0905759	0.158583	0.00274155	0.00026754	0.100742	0.461137	0.202086
13246	CMP2	Calcineurin A; one isoform (the other is Cna1p) of the catalytic subunit of calcineurin, a Ca++/calmodulin-regulated protein phosphatase which regulates Crz1p (a stress-response transcription factor)	Calcium signaling pathway	T583;S586	0.166855	0.179754	0.349727	0.3265	0.143628	0.0364137	0.119047	0.00445915	0.00298181	0.180837
13246	CMP2	Calcineurin A; one isoform (the other is Cna1p) of the catalytic subunit of calcineurin, a Ca++/calmodulin-regulated protein phosphatase which regulates Crz1p (a stress-response transcription factor)	Calcium signaling pathway	S673;S677	0.14936	0.2481	-0.150796	-0.608381	-0.308225	0.170529	0.122175	0.361203	0.000237678	0.039247
13246	CMP2	Calcineurin A; one isoform (the other is Cna1p) of the catalytic subunit of calcineurin, a Ca++/calmodulin-regulated protein phosphatase which regulates Crz1p (a stress-response transcription factor)	Calcium signaling pathway	S596	0.0964875	0.227582	0.325019	0.194244	-0.0342873	0.108313	0.0121242	0.000895859	0.0165676	0.706127
13246	CMP2	Calcineurin A; one isoform (the other is Cna1p) of the catalytic subunit of calcineurin, a Ca++/calmodulin-regulated protein phosphatase which regulates Crz1p (a stress-response transcription factor)	Calcium signaling pathway	S621;S622	0.067174	-1.70035	-1.10754	0.33855	1.51326	0.850928	0.00137523	0.0286012	0.455645	0.00201474
13246	CMP2	Calcineurin A; one isoform (the other is Cna1p) of the catalytic subunit of calcineurin, a Ca++/calmodulin-regulated protein phosphatase which regulates Crz1p (a stress-response transcription factor)	Calcium signaling pathway	S590	-0.0156151	0.0573741	0.46716	0.235323	-0.247452	0.856734	0.644309	0.000483735	0.0296526	0.0261587
13246	CMP2	Calcineurin A; one isoform (the other is Cna1p) of the catalytic subunit of calcineurin, a Ca++/calmodulin-regulated protein phosphatase which regulates Crz1p (a stress-response transcription factor)	Calcium signaling pathway	S586	-0.0660437	0.161873	0.166373	0.530354	0.297937	0.511039	0.269648	0.26493	0.000354026	0.0290414
13246	CMP2	Calcineurin A; one isoform (the other is Cna1p) of the catalytic subunit of calcineurin, a Ca++/calmodulin-regulated protein phosphatase which regulates Crz1p (a stress-response transcription factor)	Calcium signaling pathway	S594	-0.100536	-0.14832	0.36099	0.294755	-0.16677	0.2299	0.230867	0.00587312	0.0102062	0.14513
13246	CMP2	Calcineurin A; one isoform (the other is Cna1p) of the catalytic subunit of calcineurin, a Ca++/calmodulin-regulated protein phosphatase which regulates Crz1p (a stress-response transcription factor)	Calcium signaling pathway	S667	-0.218378	0.250786	-0.351243	-0.143594	-0.010729	0.0127765	0.0458894	0.00767644	0.201706	0.936579
13246	CMP2	Calcineurin A; one isoform (the other is Cna1p) of the catalytic subunit of calcineurin, a Ca++/calmodulin-regulated protein phosphatase which regulates Crz1p (a stress-response transcription factor)	Calcium signaling pathway	-	-0.279286	-0.283816	-0.233073	-0.00268965	-0.048902	6.37e-06	0.000361861	0.00244404	0.971559	0.498298
13246	CMP2	Calcineurin A; one isoform (the other is Cna1p) of the catalytic subunit of calcineurin, a Ca++/calmodulin-regulated protein phosphatase which regulates Crz1p (a stress-response transcription factor)	Calcium signaling pathway	S28	-0.315109	-0.621004	-0.12368	0.435094	0.243665	0.0362064	0.00619661	0.59041	0.0283033	0.230601
13246	CMP2	Calcineurin A; one isoform (the other is Cna1p) of the catalytic subunit of calcineurin, a Ca++/calmodulin-regulated protein phosphatase which regulates Crz1p (a stress-response transcription factor)	Calcium signaling pathway	S598;S602	-0.321527	-0.0621393	-0.0481429	0.48169	0.208306	0.0104964	0.743765	0.800196	0.00425944	0.210306
13246	CMP2	Calcineurin A; one isoform (the other is Cna1p) of the catalytic subunit of calcineurin, a Ca++/calmodulin-regulated protein phosphatase which regulates Crz1p (a stress-response transcription factor)	Calcium signaling pathway	S622	-0.371222	-2.00547	-0.885667	1.8052	2.31965	0.112826	4.57e-06	0.013429	5.86e-06	2.97e-07
13246	CMP2	Calcineurin A; one isoform (the other is Cna1p) of the catalytic subunit of calcineurin, a Ca++/calmodulin-regulated protein phosphatase which regulates Crz1p (a stress-response transcription factor)	Calcium signaling pathway	S636	-0.453591	-0.968642	-0.687409	1.26202	1.49584	0.0146914	0.000840247	0.0130106	1.92e-05	3.55e-06
13246	CMP2	Calcineurin A; one isoform (the other is Cna1p) of the catalytic subunit of calcineurin, a Ca++/calmodulin-regulated protein phosphatase which regulates Crz1p (a stress-response transcription factor)	Calcium signaling pathway	S670;S677	-0.560365	0.0330983	-0.0435059	0.132188	-0.384671	1.75e-05	0.847238	0.79607	0.357698	0.0106218
13246	CMP2	Calcineurin A; one isoform (the other is Cna1p) of the catalytic subunit of calcineurin, a Ca++/calmodulin-regulated protein phosphatase which regulates Crz1p (a stress-response transcription factor)	Calcium signaling pathway	S683	-0.873105	-0.181044	-1.17005	-0.088441	0.208502	8.4e-08	0.278079	4.34e-07	0.567761	0.1768
11675	CNB1	Calcineurin B; regulatory subunit of calcineurin, a Ca++/calmodulin-regulated type 2B protein phosphatase which regulates Crz1p (stress-response transcription factor); other calcineurin subunit encoded by CNA1 and/or CMP1	Calcium signaling pathway	-	-0.0608044	-0.149154	-0.285329	-0.173514	0.0510104	0.309	0.0784442	0.00202422	0.0315532	0.55731
10798	creA	Carbon catabolite repressor; zinc-finger protein (aka MIG1)	-	S611	1.09215	1.78447	0.843178	-0.425434	-0.176465	4.92e-06	1.29e-06	0.00444315	0.08821	0.517074
10798	creA	Carbon catabolite repressor; zinc-finger protein (aka MIG1)	-	S575	0.876131	-0.212779	-1.14316	-0.899999	1.1193	0.00138773	0.581547	0.00398449	0.0092548	0.00238302
10798	creA	Carbon catabolite repressor; zinc-finger protein (aka MIG1)	-	S562	0.528099	1.19203	1.62955	0.421409	-0.680042	0.00132948	1.36e-05	2.51e-07	0.0370032	0.00213832
10798	creA	Carbon catabolite repressor; zinc-finger protein (aka MIG1)	-	S603;S607	0.520805	0.58627	0.457654	-0.401484	-0.338334	5.6e-06	0.000139125	0.00173299	0.00192256	0.00857875
10798	creA	Carbon catabolite repressor; zinc-finger protein (aka MIG1)	-	S475	0.51594	1.21784	1.62399	0.371745	-0.736301	9.3e-06	1.22e-08	1.41e-10	0.0043569	6.86e-06
10798	creA	Carbon catabolite repressor; zinc-finger protein (aka MIG1)	-	S659	0.502753	0.584272	0.310351	-0.298402	-0.106	1.53e-05	0.00022511	0.0304863	0.0198462	0.433456
10798	creA	Carbon catabolite repressor; zinc-finger protein (aka MIG1)	-	S603;S611	0.491939	0.394135	0.662647	-0.0550166	-0.225725	0.00047549	0.0358925	0.00120459	0.762496	0.191486
10798	creA	Carbon catabolite repressor; zinc-finger protein (aka MIG1)	-	T561	0.435812	0.92971	1.82162	0.5899	-0.795906	0.00845339	0.000366075	1.03e-07	0.00695577	0.000825269
10798	creA	Carbon catabolite repressor; zinc-finger protein (aka MIG1)	-	S669	0.406098	0.103059	0.0955676	-0.379626	-0.0690957	0.000305273	0.49503	0.53512	0.00591703	0.639935
10798	creA	Carbon catabolite repressor; zinc-finger protein (aka MIG1)	-	S603;S607;S611	0.395185	0.49365	0.00392522	-0.60486	-0.213601	0.000330294	0.0014628	0.979318	8.06e-05	0.108613
10798	creA	Carbon catabolite repressor; zinc-finger protein (aka MIG1)	-	S607	0.384685	0.572003	1.18011	0.508621	-0.286808	0.000218974	0.000191413	1.66e-08	0.000242331	0.0234744
10798	creA	Carbon catabolite repressor; zinc-finger protein (aka MIG1)	-	S587	0.38217	0.692839	0.989015	0.126108	-0.480737	0.000474608	4.98e-05	6.31e-07	0.339816	0.00100457
10798	creA	Carbon catabolite repressor; zinc-finger protein (aka MIG1)	-	S607;S611	0.358278	0.163019	0.433475	-0.0538373	-0.129034	0.00870701	0.404322	0.028682	0.775495	0.493171
10798	creA	Carbon catabolite repressor; zinc-finger protein (aka MIG1)	-	S647	0.292353	-0.0704597	-0.440274	-0.364566	0.368061	0.00453382	0.639309	0.00407727	0.00670179	0.0077647
10798	creA	Carbon catabolite repressor; zinc-finger protein (aka MIG1)	-	S689	0.288956	0.279389	0.727462	0.151787	-0.28672	0.0601431	0.211998	0.00259793	0.461137	0.167609
10798	creA	Carbon catabolite repressor; zinc-finger protein (aka MIG1)	-	S693;S696	0.219108	0.303889	0.644	-0.363782	-0.788674	0.325233	0.35817	0.0538205	0.218	0.0116029
10798	creA	Carbon catabolite repressor; zinc-finger protein (aka MIG1)	-	T586	0.209232	0.50448	0.627409	0.232947	-0.18523	0.0395353	0.00146899	0.000217165	0.0776277	0.175382
10798	creA	Carbon catabolite repressor; zinc-finger protein (aka MIG1)	-	-	0.188978	0.338555	0.215499	0.0181092	-0.00841153	0.0248797	0.00591079	0.070172	0.880478	0.94404
10798	creA	Carbon catabolite repressor; zinc-finger protein (aka MIG1)	-	S693;S696;T700	0.163175	0.472002	0.32341	-0.116121	-0.276355	0.166627	0.00869629	0.0673027	0.468584	0.0855912
10798	creA	Carbon catabolite repressor; zinc-finger protein (aka MIG1)	-	T602;S603	0.123066	0.0917911	0.590935	-0.428397	-0.896267	0.390343	0.677101	0.00764187	0.0252904	8.72e-05
10798	creA	Carbon catabolite repressor; zinc-finger protein (aka MIG1)	-	T586;S603	0.122412	0.0304365	0.0168216	-0.131542	-0.0259508	0.148097	0.822947	0.90317	0.242461	0.845743
10798	creA	Carbon catabolite repressor; zinc-finger protein (aka MIG1)	-	S689;S693;S697	0.074438	-0.166371	-0.0730863	-0.439752	-0.292228	0.669984	0.515104	0.782448	0.0491507	0.206198
10798	creA	Carbon catabolite repressor; zinc-finger protein (aka MIG1)	-	S607;S609	0.0682054	-0.414514	0.214228	-0.0775538	-0.223577	0.480345	0.00489038	0.132702	0.553683	0.0853813
10798	creA	Carbon catabolite repressor; zinc-finger protein (aka MIG1)	-	S647;S651;T664	0.0451667	0.286061	0.320492	-0.456404	-0.73173	0.706422	0.0914566	0.0635661	0.0044575	7.98e-05
10798	creA	Carbon catabolite repressor; zinc-finger protein (aka MIG1)	-	S693;S697;T700	0.030485	-0.120954	0.349052	-0.0749032	-0.39347	0.808836	0.503659	0.0511373	0.650397	0.017469
10798	creA	Carbon catabolite repressor; zinc-finger protein (aka MIG1)	-	S689;S696	-0.00865906	0.313026	0.287427	0.199844	-0.096242	0.972215	0.334693	0.385235	0.50237	0.778086
10798	creA	Carbon catabolite repressor; zinc-finger protein (aka MIG1)	-	S647;S651;S660	-0.0104869	0.284393	0.0737971	-0.549172	-0.633456	0.924041	0.0517985	0.634184	0.000246555	7.32e-05
10798	creA	Carbon catabolite repressor; zinc-finger protein (aka MIG1)	-	S647;S651	-0.0351603	0.214652	0.0570784	0.0798939	-0.0123448	0.611756	0.0328929	0.586719	0.380379	0.907124
10798	creA	Carbon catabolite repressor; zinc-finger protein (aka MIG1)	-	S647;S651;S659	-0.0540104	0.061008	0.378395	-0.165299	-0.597705	0.706422	0.779898	0.0670164	0.374197	0.00289922
10798	creA	Carbon catabolite repressor; zinc-finger protein (aka MIG1)	-	T615	-0.0738189	0.0930459	0.53429	0.245396	-0.362713	0.480781	0.556012	0.00137879	0.0723116	0.0124194
10798	creA	Carbon catabolite repressor; zinc-finger protein (aka MIG1)	-	T558;S562	-0.0759884	-0.443425	-0.699347	-0.68473	-0.0613708	0.389511	0.00145953	1.43e-05	5.18e-06	0.637873
10798	creA	Carbon catabolite repressor; zinc-finger protein (aka MIG1)	-	S651	-0.20426	-0.0376719	0.453069	0.599225	-0.0581038	0.135919	0.86428	0.0286789	0.00205078	0.787463
10798	creA	Carbon catabolite repressor; zinc-finger protein (aka MIG1)	-	T700	-0.246927	0.0598477	1.65617	0.799116	-1.10398	0.219643	0.853863	1e-05	0.00442051	0.000372259
10798	creA	Carbon catabolite repressor; zinc-finger protein (aka MIG1)	-	S701	-0.273097	1.08112	1.88475	0.867166	-1.29068	0.180457	0.000959469	2.13e-06	0.00261181	8.22e-05
10798	creA	Carbon catabolite repressor; zinc-finger protein (aka MIG1)	-	S693;S701	-0.328667	0.427084	0.965182	0.43467	-0.859179	0.0257924	0.0457328	0.000110475	0.0250129	0.000155882
10798	creA	Carbon catabolite repressor; zinc-finger protein (aka MIG1)	-	Y555	-0.62819	-0.362708	-0.305346	-0.252431	-0.575275	6.68e-06	0.0286729	0.0664371	0.0855303	0.00063698
16290	DNM1	Dynamin-like GTPase required for vacuolar sorting	Autophagy - yeast	T612	0.970886	0.362847	0.981137	-0.0237604	-0.0340121	6.65e-07	0.0882381	9.63e-05	0.91411	0.881384
16290	DNM1	Dynamin-like GTPase required for vacuolar sorting	Autophagy - yeast	S576	0.968656	1.0859	0.51925	-0.272322	0.177083	2.38e-09	1.55e-07	0.00121488	0.0390836	0.191497
16290	DNM1	Dynamin-like GTPase required for vacuolar sorting	Autophagy - yeast	S613	0.944704	0.734041	0.823034	-0.109548	0.0121228	2.85e-06	0.00274535	0.00121061	0.611923	0.959456
16290	DNM1	Dynamin-like GTPase required for vacuolar sorting	Autophagy - yeast	S611	0.878888	0.978042	0.860266	-0.0638624	-0.0452409	4.98e-06	0.000142874	0.000614791	0.771464	0.850314
16290	DNM1	Dynamin-like GTPase required for vacuolar sorting	Autophagy - yeast	C393	0.241587	0.458759	-0.299821	-0.421384	0.120024	0.0193528	0.00270862	0.0392612	0.00257685	0.413969
16290	DNM1	Dynamin-like GTPase required for vacuolar sorting	Autophagy - yeast	-	-0.748442	-0.811076	-0.507687	0.224635	-0.0161197	1.08e-14	2.87e-12	7.27e-09	0.000150936	0.7875
14093	EFT2	Eukaryotic translation elongation factor 2 (eEF2, EF-2)	AMPK signaling pathway	C416	2.02503	1.49439	1.6711	-0.612575	-0.258644	1.48e-09	2.92e-05	7.38e-06	0.0271998	0.393831
14093	EFT2	Eukaryotic translation elongation factor 2 (eEF2, EF-2)	AMPK signaling pathway	C753	1.64745	-0.437146	-0.43199	-2.5458	-0.466362	0.0166782	0.617113	0.633493	0.00448203	0.600723
14093	EFT2	Eukaryotic translation elongation factor 2 (eEF2, EF-2)	AMPK signaling pathway	C561	1.08318	1.11892	0.898715	-0.2384	-0.0539338	4.19e-10	1.23e-07	2.49e-06	0.0824251	0.74358
14093	EFT2	Eukaryotic translation elongation factor 2 (eEF2, EF-2)	AMPK signaling pathway	C679	0.745154	0.472594	0.321201	-0.634384	-0.210431	3.93e-08	0.0012108	0.0195087	2.82e-05	0.106378
14093	EFT2	Eukaryotic translation elongation factor 2 (eEF2, EF-2)	AMPK signaling pathway	C492	0.700148	0.365425	0.407113	-0.624731	-0.331696	5.24e-07	0.017709	0.00889558	0.000107998	0.0237114
14093	EFT2	Eukaryotic translation elongation factor 2 (eEF2, EF-2)	AMPK signaling pathway	C779	0.570059	0.560209	0.700272	-0.0407014	-0.170914	1.2e-06	0.000146431	1.13e-05	0.767683	0.177834
14093	EFT2	Eukaryotic translation elongation factor 2 (eEF2, EF-2)	AMPK signaling pathway	C180	0.368764	0.37905	0.731923	0.259468	-0.10369	0.000284901	0.00549655	6.94e-06	0.0314569	0.436879
14093	EFT2	Eukaryotic translation elongation factor 2 (eEF2, EF-2)	AMPK signaling pathway	C720	0.335803	-0.579609	-0.620878	-0.973741	-0.0170592	0.0155684	0.0043645	0.00250924	1.39e-05	0.944824
14093	EFT2	Eukaryotic translation elongation factor 2 (eEF2, EF-2)	AMPK signaling pathway	C707	0.151521	-0.0110654	-0.242055	-0.214013	0.179563	0.296813	0.961528	0.240999	0.262329	0.384822
14093	EFT2	Eukaryotic translation elongation factor 2 (eEF2, EF-2)	AMPK signaling pathway	C200	-0.0970775	-0.64539	-1.16473	-0.768687	0.298964	0.573559	0.00814109	3.11e-05	0.000982612	0.192497
14093	EFT2	Eukaryotic translation elongation factor 2 (eEF2, EF-2)	AMPK signaling pathway	-	-0.743925	-0.780654	-0.763301	0.289917	0.309293	4.04e-09	6.31e-07	1.08e-06	0.0100502	0.00760191
12590	FIS1	Protein involved in mitochondrial fission and peroxisome abundance	Mitophagy - yeast	-	0.0379036	-0.342984	0.0895525	-0.0277368	-0.0793857	0.661312	0.00659819	0.469269	0.820312	0.519581
12590	FIS1	Protein involved in mitochondrial fission and peroxisome abundance	Mitophagy - yeast	S46	0.0141238	0.0686128	-0.344792	-0.274542	0.0843737	0.883902	0.617003	0.0120923	0.0223575	0.512567
12524	GCN1	Positive regulator of the Gcn2p kinase activity; amino acid sensing pathway by checking uncharged tRNA "and relays the A-site occupancy information to the protein kinase Gcn2. Gcn2 then phosphorylates the translation initiation factor 2Î± (eIF-2Î±)" according to Wout et al. (2009; doi/10.1128/ec.00356-08)	-	T831	0.802617	0.725065	0.647495	-0.565346	-0.410223	0.000961057	0.0283878	0.0519196	0.0542343	0.176084
12524	GCN1	Positive regulator of the Gcn2p kinase activity; amino acid sensing pathway by checking uncharged tRNA "and relays the A-site occupancy information to the protein kinase Gcn2. Gcn2 then phosphorylates the translation initiation factor 2Î± (eIF-2Î±)" according to Wout et al. (2009; doi/10.1128/ec.00356-08)	-	C1370;C1372	0.270174	0.0954948	0.456789	0.120594	-0.066021	0.0708726	0.66581	0.0332941	0.57198	0.785491
12524	GCN1	Positive regulator of the Gcn2p kinase activity; amino acid sensing pathway by checking uncharged tRNA "and relays the A-site occupancy information to the protein kinase Gcn2. Gcn2 then phosphorylates the translation initiation factor 2Î± (eIF-2Î±)" according to Wout et al. (2009; doi/10.1128/ec.00356-08)	-	C773	0.182151	0.749675	0.468757	0.190962	-0.0956434	0.118589	9.11e-05	0.0067105	0.217753	0.586898
12524	GCN1	Positive regulator of the Gcn2p kinase activity; amino acid sensing pathway by checking uncharged tRNA "and relays the A-site occupancy information to the protein kinase Gcn2. Gcn2 then phosphorylates the translation initiation factor 2Î± (eIF-2Î±)" according to Wout et al. (2009; doi/10.1128/ec.00356-08)	-	S829	0.170254	0.462156	-0.179044	-0.815103	-0.465804	0.147843	0.00968932	0.312631	2.18e-05	0.00552873
12524	GCN1	Positive regulator of the Gcn2p kinase activity; amino acid sensing pathway by checking uncharged tRNA "and relays the A-site occupancy information to the protein kinase Gcn2. Gcn2 then phosphorylates the translation initiation factor 2Î± (eIF-2Î±)" according to Wout et al. (2009; doi/10.1128/ec.00356-08)	-	C2190	-0.0567412	-0.349803	-0.448341	-0.0137049	0.377895	0.659383	0.0448089	0.0115454	0.946073	0.0244768
12524	GCN1	Positive regulator of the Gcn2p kinase activity; amino acid sensing pathway by checking uncharged tRNA "and relays the A-site occupancy information to the protein kinase Gcn2. Gcn2 then phosphorylates the translation initiation factor 2Î± (eIF-2Î±)" according to Wout et al. (2009; doi/10.1128/ec.00356-08)	-	-	-0.348109	-0.518401	-0.495263	0.0146266	0.161781	1.44e-09	1.12e-09	3.05e-09	0.777267	0.00213356
12524	GCN1	Positive regulator of the Gcn2p kinase activity; amino acid sensing pathway by checking uncharged tRNA "and relays the A-site occupancy information to the protein kinase Gcn2. Gcn2 then phosphorylates the translation initiation factor 2Î± (eIF-2Î±)" according to Wout et al. (2009; doi/10.1128/ec.00356-08)	-	S1232	-0.75422	-0.750399	-0.733779	-0.0631238	-0.0835646	2.71e-06	0.000282152	0.000415105	0.720041	0.651876
11453	GLC7	Type 1 S/T protein phosphatase (PP1) catalytic subunit; involved in glycogen metabolism, sporulation and mitotic progression	cAMP signaling pathway	C106	0.39799	0.598221	0.531477	0.00670061	-0.126787	3.36e-05	2.07e-05	8.07e-05	0.962147	0.264605
11453	GLC7	Type 1 S/T protein phosphatase (PP1) catalytic subunit; involved in glycogen metabolism, sporulation and mitotic progression	cAMP signaling pathway	C246	0.317008	0.64372	0.306715	-0.277217	-0.266923	0.0246028	0.00221684	0.122381	0.128373	0.166485
11453	GLC7	Type 1 S/T protein phosphatase (PP1) catalytic subunit; involved in glycogen metabolism, sporulation and mitotic progression	cAMP signaling pathway	C156;C159	0.217718	0.483177	0.367281	0.0788938	-0.0706697	0.0437937	0.00283216	0.0182449	0.611731	0.668555
11453	GLC7	Type 1 S/T protein phosphatase (PP1) catalytic subunit; involved in glycogen metabolism, sporulation and mitotic progression	cAMP signaling pathway	C141	0.204364	0.0317454	0.114891	-0.679762	-0.59029	0.385335	0.92867	0.751476	0.0254039	0.0625213
11453	GLC7	Type 1 S/T protein phosphatase (PP1) catalytic subunit; involved in glycogen metabolism, sporulation and mitotic progression	cAMP signaling pathway	C128	0.20348	-0.609606	-0.0724465	-0.784952	-0.509026	0.495881	0.141312	0.876227	0.0399905	0.205778
11453	GLC7	Type 1 S/T protein phosphatase (PP1) catalytic subunit; involved in glycogen metabolism, sporulation and mitotic progression	cAMP signaling pathway	C203	0.131733	0.162081	0.0165807	0.0504887	0.16564	0.201972	0.273479	0.91995	0.742892	0.246945
11453	GLC7	Type 1 S/T protein phosphatase (PP1) catalytic subunit; involved in glycogen metabolism, sporulation and mitotic progression	cAMP signaling pathway	T318	0.129779	0.0564946	-0.689192	-0.537443	0.281528	0.113122	0.65305	7.02e-06	4.01e-05	0.0137599
11453	GLC7	Type 1 S/T protein phosphatase (PP1) catalytic subunit; involved in glycogen metabolism, sporulation and mitotic progression	cAMP signaling pathway	C63	0.100576	0.167147	0.0615888	-0.108396	-0.0694082	0.339762	0.260661	0.703009	0.450944	0.662905
11453	GLC7	Type 1 S/T protein phosphatase (PP1) catalytic subunit; involved in glycogen metabolism, sporulation and mitotic progression	cAMP signaling pathway	-	-0.33388	-0.480696	-0.188452	0.0927563	-0.0526716	1.23e-08	1.47e-08	0.00204085	0.0792174	0.34016
10259	GSK3	Ser/Thr protein kinase; required for signal transduction during entry into meiosis	mTOR signaling pathway	C171	0.392919	-0.14964	0.00941335	-0.549547	-0.166041	0.0487322	0.610172	0.978439	0.0352656	0.578652
10259	GSK3	Ser/Thr protein kinase; required for signal transduction during entry into meiosis	mTOR signaling pathway	-	0.0960669	-0.0652896	-0.0584051	-0.0269907	0.127481	0.000224062	0.0476882	0.0785673	0.392657	0.00028236
10259	GSK3	Ser/Thr protein kinase; required for signal transduction during entry into meiosis	mTOR signaling pathway	C35	0.0777679	0.139938	-0.224858	-0.0864634	0.216163	0.542632	0.433619	0.201599	0.629018	0.204411
10259	GSK3	Ser/Thr protein kinase; required for signal transduction during entry into meiosis	mTOR signaling pathway	C192	0.0136609	-0.306916	-0.422765	-0.287504	0.148922	0.918903	0.0696751	0.0140643	0.0648554	0.380621
10259	GSK3	Ser/Thr protein kinase; required for signal transduction during entry into meiosis	mTOR signaling pathway	C362	-0.121163	-0.130461	-0.69241	-0.179485	0.391762	0.349115	0.481871	0.000521114	0.288926	0.0257062
10259	GSK3	Ser/Thr protein kinase; required for signal transduction during entry into meiosis	mTOR signaling pathway	Y209	-0.263041	-0.210615	-0.140199	0.29279	0.169948	0.000148115	0.0199636	0.119256	0.000846747	0.0398004
10259	GSK3	Ser/Thr protein kinase; required for signal transduction during entry into meiosis	mTOR signaling pathway	C329	-1.77065	-0.262733	-0.283818	0.00286581	-1.48397	0.00358329	0.758989	0.752744	0.997886	0.0607093
8534	GSP2	GTP binding protein (mammalian Ranp homolog); involved in the maintenance of nuclear organization	Ribosome biogenesis in eukaryotes	C112;C120	1.2046	-0.346331	-0.356514	-1.40177	0.159339	0.00862171	0.595269	0.59682	0.0175352	0.829849
8534	GSP2	GTP binding protein (mammalian Ranp homolog); involved in the maintenance of nuclear organization	Ribosome biogenesis in eukaryotes	C85	0.208756	0.644014	0.564358	0.105367	-0.250234	0.00187363	2.62e-07	1.63e-06	0.206809	0.00584546
8534	GSP2	GTP binding protein (mammalian Ranp homolog); involved in the maintenance of nuclear organization	Ribosome biogenesis in eukaryotes	C60	0.205485	0.229746	0.26231	-0.0523106	-0.109135	0.145073	0.257539	0.195308	0.809014	0.609414
8534	GSP2	GTP binding protein (mammalian Ranp homolog); involved in the maintenance of nuclear organization	Ribosome biogenesis in eukaryotes	-	-0.314589	-0.571439	-0.503491	-0.0106268	0.178276	1.17e-09	3.6e-11	4.01e-10	0.819514	0.000292831
8534	GSP2	GTP binding protein (mammalian Ranp homolog); involved in the maintenance of nuclear organization	Ribosome biogenesis in eukaryotes	C120	-0.451474	-0.668645	-0.964152	-0.268229	0.244449	0.000830623	0.000596615	1.02e-05	0.102393	0.15684
8534	GSP2	GTP binding protein (mammalian Ranp homolog); involved in the maintenance of nuclear organization	Ribosome biogenesis in eukaryotes	T32	-0.494221	-1.35518	-1.25307	-0.923715	-0.164865	0.00314003	4.28e-06	1.41e-05	0.000135543	0.46408
10118	GTR1	Subunit of TORC1-stimulating GTPase and EGO/GSE complex; subunit of Gtr1-Gtr2 GTPase that activates TORC1 in response to amino acid stimulation	mTOR signaling pathway	-	-0.00252471	0.00711593	0.125377	0.0162789	-0.111623	0.963411	0.925089	0.0969939	0.828975	0.117851
12918	GTR2	Subunit of a TORC1-stimulating GTPase and the EGO/GSE complex; subunit of Gtr1-Gtr2, a GTPase that activates TORC1 in response to amino acid stimulation	mTOR signaling pathway	S432	1.8123	2.42946	2.77857	0.210985	-0.755277	1.01e-08	4.52e-08	6.95e-09	0.443464	0.00868377
12918	GTR2	Subunit of a TORC1-stimulating GTPase and the EGO/GSE complex; subunit of Gtr1-Gtr2, a GTPase that activates TORC1 in response to amino acid stimulation	mTOR signaling pathway	-	0.448541	0.557356	0.535086	-0.191451	-0.277996	7.84e-09	9.51e-08	2.3e-07	0.00729561	0.00037247
12918	GTR2	Subunit of a TORC1-stimulating GTPase and the EGO/GSE complex; subunit of Gtr1-Gtr2, a GTPase that activates TORC1 in response to amino acid stimulation	mTOR signaling pathway	S459	0.270182	0.31449	0.227049	-0.374705	-0.331572	0.0127498	0.043247	0.147257	0.00915426	0.022363
12918	GTR2	Subunit of a TORC1-stimulating GTPase and the EGO/GSE complex; subunit of Gtr1-Gtr2, a GTPase that activates TORC1 in response to amino acid stimulation	mTOR signaling pathway	C338;C341	-0.683215	-0.323035	0.0417553	0.428638	-0.296332	1.44e-05	0.085965	0.844398	0.0143755	0.0999051
10580	HOG1	Mitogen-activated protein kinase involved in osmoregulation	Mitophagy - yeast	-	0.180845	0.0895322	-0.111781	-0.189228	0.103398	7.45e-07	0.0260339	0.00752742	2.05e-05	0.00827626
10580	HOG1	Mitogen-activated protein kinase involved in osmoregulation	Mitophagy - yeast	C35	-0.137719	0.325319	0.167096	0.106643	-0.198172	0.278979	0.0709536	0.36299	0.551661	0.257171
10580	HOG1	Mitogen-activated protein kinase involved in osmoregulation	Mitophagy - yeast	C153	-0.194141	0.0228373	0.0781406	0.0675554	-0.204726	0.0268272	0.863268	0.553876	0.586404	0.0852493
10580	HOG1	Mitogen-activated protein kinase involved in osmoregulation	Mitophagy - yeast	Y173	-0.244813	0.500583	1.11905	-0.0985899	-1.46245	0.13931	0.0417457	9.82e-05	0.668191	1.57e-06
10580	HOG1	Mitogen-activated protein kinase involved in osmoregulation	Mitophagy - yeast	C158	-0.406765	-0.564466	-0.314805	-0.0215851	-0.113546	0.000574628	0.000779777	0.0424404	0.898415	0.476289
10580	HOG1	Mitogen-activated protein kinase involved in osmoregulation	Mitophagy - yeast	T171;Y173	-0.580079	0.17676	0.543844	-0.0310607	-1.15498	0.00108499	0.47254	0.0271902	0.900966	2.3e-05
10580	HOG1	Mitogen-activated protein kinase involved in osmoregulation	Mitophagy - yeast	T171	-0.611525	0.0146432	0.1813	-0.227571	-1.0204	2.54e-05	0.939559	0.318058	0.152138	2.73e-06
9391	HYM1	Component of the RAM signaling network; SNF1 activating kinase	mTOR signaling pathway	-	-0.551669	-0.606781	-1.10723	0.0195736	0.575133	5.99e-05	0.000932351	9.2e-07	0.91067	0.000964788
16810	KIN2	S/T protein kinase; regulates polarized exocytosis and the Ire1p-mediated UPR	-	S1314	2.07977	2.12097	-0.201009	-1.85967	0.421116	1.52e-05	0.000798255	0.745209	0.00104794	0.452964
16810	KIN2	S/T protein kinase; regulates polarized exocytosis and the Ire1p-mediated UPR	-	S1132	0.810784	1.26256	0.00568727	-0.774233	0.0308641	9.34e-05	4.91e-05	0.983681	0.00220092	0.912569
16810	KIN2	S/T protein kinase; regulates polarized exocytosis and the Ire1p-mediated UPR	-	S1463;T1474	0.667913	0.97169	0.475543	-0.161008	0.0313626	0.000373274	0.000399751	0.0578272	0.477816	0.905182
16810	KIN2	S/T protein kinase; regulates polarized exocytosis and the Ire1p-mediated UPR	-	S1213	0.651579	1.53543	1.31061	0.178243	-0.480789	3.19e-06	3.66e-09	5.29e-08	0.218248	0.00251154
16810	KIN2	S/T protein kinase; regulates polarized exocytosis and the Ire1p-mediated UPR	-	S375	0.406315	0.500653	0.0784897	-0.402958	-0.0751331	0.00308165	0.0104318	0.699098	0.0203491	0.700071
16810	KIN2	S/T protein kinase; regulates polarized exocytosis and the Ire1p-mediated UPR	-	S346	0.390627	0.388671	0.0979108	-0.0157537	0.276962	0.00074371	0.0141707	0.545722	0.91952	0.0535397
16810	KIN2	S/T protein kinase; regulates polarized exocytosis and the Ire1p-mediated UPR	-	S386	0.170723	0.26306	0.311166	0.0439084	-0.0965341	0.0289877	0.0220102	0.00872185	0.681841	0.370316
16810	KIN2	S/T protein kinase; regulates polarized exocytosis and the Ire1p-mediated UPR	-	S1190	0.0985469	-0.229824	-0.319113	-0.224928	0.192731	0.211155	0.0492171	0.00909087	0.0333365	0.0738764
16810	KIN2	S/T protein kinase; regulates polarized exocytosis and the Ire1p-mediated UPR	-	S420	0.0920705	0.145151	0.224819	0.229633	0.0968843	0.298203	0.26625	0.0882347	0.0501301	0.442247
16810	KIN2	S/T protein kinase; regulates polarized exocytosis and the Ire1p-mediated UPR	-	S430	0.0650456	0.00904956	0.332835	0.340413	0.0726236	0.426911	0.944244	0.00821999	0.0028699	0.536952
16810	KIN2	S/T protein kinase; regulates polarized exocytosis and the Ire1p-mediated UPR	-	T352	0.0373409	0.201512	-0.113342	-0.167106	-0.0164229	0.51808	0.0185592	0.183166	0.0288877	0.854553
16810	KIN2	S/T protein kinase; regulates polarized exocytosis and the Ire1p-mediated UPR	-	-	0.0233856	-0.117566	-0.0128677	-0.0547725	-0.0185192	0.653691	0.104043	0.866952	0.438865	0.810954
16810	KIN2	S/T protein kinase; regulates polarized exocytosis and the Ire1p-mediated UPR	-	T1437;S1438	0.00418617	0.136216	0.0683309	0.0348166	-0.029328	0.964079	0.248089	0.582101	0.762496	0.81818
16810	KIN2	S/T protein kinase; regulates polarized exocytosis and the Ire1p-mediated UPR	-	S542	2.07e-05	-0.139726	-0.274478	0.0896779	0.364177	0.999807	0.32795	0.0572431	0.493349	0.00767721
16810	KIN2	S/T protein kinase; regulates polarized exocytosis and the Ire1p-mediated UPR	-	S401	-0.0307558	0.0408879	-0.442122	-0.265449	0.145917	0.734267	0.765114	0.0015367	0.0229426	0.221278
16810	KIN2	S/T protein kinase; regulates polarized exocytosis and the Ire1p-mediated UPR	-	S1435;S1438	-0.0404184	0.248124	0.0809488	0.196647	0.0752797	0.545734	0.0126842	0.420193	0.0259502	0.421137
16810	KIN2	S/T protein kinase; regulates polarized exocytosis and the Ire1p-mediated UPR	-	S1427;S1435;S1438	-0.174595	-0.0537647	-0.180768	0.0148933	0.0210664	0.0033519	0.527897	0.0323179	0.857634	0.812663
16810	KIN2	S/T protein kinase; regulates polarized exocytosis and the Ire1p-mediated UPR	-	S715	-0.201807	-0.551414	-0.664284	-0.72512	-0.262643	0.0101225	3.4e-05	4.02e-06	3.49e-07	0.0130273
16810	KIN2	S/T protein kinase; regulates polarized exocytosis and the Ire1p-mediated UPR	-	S1257	-0.204206	0.297124	0.331114	0.787497	0.252177	0.18389	0.190358	0.14966	0.000530381	0.233435
16810	KIN2	S/T protein kinase; regulates polarized exocytosis and the Ire1p-mediated UPR	-	S1427	-0.242785	-0.136655	-0.161694	0.21384	0.132749	0.00157249	0.191523	0.126601	0.0249237	0.171197
16810	KIN2	S/T protein kinase; regulates polarized exocytosis and the Ire1p-mediated UPR	-	S455	-0.248622	0.00726623	0.078612	0.509648	0.182414	0.158752	0.981206	0.776164	0.0309401	0.47141
16810	KIN2	S/T protein kinase; regulates polarized exocytosis and the Ire1p-mediated UPR	-	S1435	-0.26107	-0.137254	-0.192652	0.298952	0.230533	8.2e-05	0.100099	0.0253524	0.000405852	0.00467959
16810	KIN2	S/T protein kinase; regulates polarized exocytosis and the Ire1p-mediated UPR	-	S334	-0.264638	0.0768164	0.0395459	0.203685	-0.100498	0.00270744	0.541495	0.761151	0.0618417	0.389123
16810	KIN2	S/T protein kinase; regulates polarized exocytosis and the Ire1p-mediated UPR	-	S1427;S1435	-0.303608	-0.296238	-0.339933	0.192059	0.228384	1.18e-05	0.000997888	0.000313995	0.0120933	0.00463307
16810	KIN2	S/T protein kinase; regulates polarized exocytosis and the Ire1p-mediated UPR	-	T1208	-0.40102	-0.347041	-0.926803	-0.269826	0.255957	0.0330304	0.20188	0.00177396	0.273242	0.321529
16810	KIN2	S/T protein kinase; regulates polarized exocytosis and the Ire1p-mediated UPR	-	S447	-0.446481	-0.0821017	-0.0910752	0.667737	0.312331	0.000144176	0.600544	0.565594	4.36e-05	0.0265266
16810	KIN2	S/T protein kinase; regulates polarized exocytosis and the Ire1p-mediated UPR	-	C738	-0.473872	-0.145576	0.158468	0.537325	-0.0950139	0.000195904	0.37793	0.337226	0.00086468	0.578652
16810	KIN2	S/T protein kinase; regulates polarized exocytosis and the Ire1p-mediated UPR	-	S290;S293	-0.503075	0.00570827	0.272352	0.482222	-0.293205	3.23e-07	0.961341	0.0130488	2.97e-05	0.00430604
16810	KIN2	S/T protein kinase; regulates polarized exocytosis and the Ire1p-mediated UPR	-	S867	-0.652345	-0.845157	-0.859459	0.340837	0.547951	3.98e-05	0.00016724	0.000164558	0.0537694	0.00427743
16810	KIN2	S/T protein kinase; regulates polarized exocytosis and the Ire1p-mediated UPR	-	S1299	-0.672975	-0.612744	-0.38377	0.533923	0.244719	4.65e-05	0.00445128	0.065931	0.00564491	0.200367
15499	MDM38?	Membrane-associated mitochondrial ribosome receptor; forms a complex with Mba1p to facilitate recruitment of mRNA-specific translational activators to ribosomes	Mitophagy - yeast	C352	-0.0878085	-0.819705	-0.569513	-0.399513	0.0821916	0.831244	0.131896	0.30045	0.44989	0.900205
15499	MDM38?	Membrane-associated mitochondrial ribosome receptor; forms a complex with Mba1p to facilitate recruitment of mRNA-specific translational activators to ribosomes	Mitophagy - yeast	C303	-0.203724	-0.310083	-0.492305	-0.112605	0.175976	0.0238688	0.016369	0.000435596	0.34636	0.152124
15499	MDM38?	Membrane-associated mitochondrial ribosome receptor; forms a complex with Mba1p to facilitate recruitment of mRNA-specific translational activators to ribosomes	Mitophagy - yeast	-	-0.261966	-0.249095	-0.283706	-0.0618254	-0.0400858	9.72e-09	5.25e-06	1.09e-06	0.13072	0.348599
12485	NED1?	aka PAH1; Lipin; Protein involved in plasmid maintenance/nuclear protein involved in lipid metabolism	mTOR signaling pathway	S1005	0.900558	0.204684	0.50432	-0.557935	-0.161697	3.9e-08	0.208573	0.00377285	0.000603086	0.292546
12485	NED1?	aka PAH1; Lipin; Protein involved in plasmid maintenance/nuclear protein involved in lipid metabolism	mTOR signaling pathway	T219	0.611209	0.238071	0.299246	-0.373118	-0.0611554	8.34e-07	0.0805925	0.03249	0.00392307	0.658089
12485	NED1?	aka PAH1; Lipin; Protein involved in plasmid maintenance/nuclear protein involved in lipid metabolism	mTOR signaling pathway	S223	0.591534	0.232048	0.29477	-0.378196	-0.0814326	1.04e-07	0.0441182	0.013429	0.000827596	0.46521
12485	NED1?	aka PAH1; Lipin; Protein involved in plasmid maintenance/nuclear protein involved in lipid metabolism	mTOR signaling pathway	S991	0.461225	0.163488	-1.33328	-0.706469	1.08804	0.00880184	0.524097	1.62e-05	0.0028959	6.91e-05
12485	NED1?	aka PAH1; Lipin; Protein involved in plasmid maintenance/nuclear protein involved in lipid metabolism	mTOR signaling pathway	S1056;S1060	0.380737	0.846594	0.298029	0.183593	0.266301	1.96e-05	7.42e-08	0.00873761	0.0585575	0.0100508
12485	NED1?	aka PAH1; Lipin; Protein involved in plasmid maintenance/nuclear protein involved in lipid metabolism	mTOR signaling pathway	S1023;S1046	0.355322	0.258928	0.364859	0.0329273	0.0233902	5.04e-06	0.00618522	0.000387607	0.70309	0.810729
12485	NED1?	aka PAH1; Lipin; Protein involved in plasmid maintenance/nuclear protein involved in lipid metabolism	mTOR signaling pathway	S158	0.29358	0.357496	0.382855	0.377262	0.287987	0.000689699	0.00332561	0.00218989	0.000899134	0.009248
12485	NED1?	aka PAH1; Lipin; Protein involved in plasmid maintenance/nuclear protein involved in lipid metabolism	mTOR signaling pathway	S173	0.263787	0.118789	-0.038558	-0.0812488	0.221096	0.00224977	0.319638	0.761151	0.45679	0.0445045
12485	NED1?	aka PAH1; Lipin; Protein involved in plasmid maintenance/nuclear protein involved in lipid metabolism	mTOR signaling pathway	T177	0.173346	0.111761	-0.18397	0.0116651	0.368981	0.0145833	0.27185	0.0736752	0.911122	0.000450799
12485	NED1?	aka PAH1; Lipin; Protein involved in plasmid maintenance/nuclear protein involved in lipid metabolism	mTOR signaling pathway	S1055;S1060	0.165876	0.46018	0.0695357	0.0867044	0.183045	0.0327355	0.000273205	0.556818	0.400123	0.0784207
12485	NED1?	aka PAH1; Lipin; Protein involved in plasmid maintenance/nuclear protein involved in lipid metabolism	mTOR signaling pathway	S1023	0.152124	-0.0937777	0.20585	0.119866	0.06614	0.132715	0.542593	0.171946	0.379362	0.660351
12485	NED1?	aka PAH1; Lipin; Protein involved in plasmid maintenance/nuclear protein involved in lipid metabolism	mTOR signaling pathway	C741	0.145277	0.249526	-0.936918	-0.269984	0.812211	0.3728	0.27714	0.00024484	0.200786	0.000824311
12485	NED1?	aka PAH1; Lipin; Protein involved in plasmid maintenance/nuclear protein involved in lipid metabolism	mTOR signaling pathway	S1060	-0.0344968	-0.0658234	0.137581	0.302783	0.130706	0.58529	0.482454	0.135895	0.000784152	0.120856
12485	NED1?	aka PAH1; Lipin; Protein involved in plasmid maintenance/nuclear protein involved in lipid metabolism	mTOR signaling pathway	S1046	-0.053744	-0.606636	-0.495126	-0.571907	-0.130526	0.79445	0.0368264	0.089358	0.0290832	0.652708
12485	NED1?	aka PAH1; Lipin; Protein involved in plasmid maintenance/nuclear protein involved in lipid metabolism	mTOR signaling pathway	S993	-0.0726566	-0.962364	-1.76715	-0.797128	0.897365	0.764085	0.00618488	2.14e-05	0.0108104	0.00598891
12485	NED1?	aka PAH1; Lipin; Protein involved in plasmid maintenance/nuclear protein involved in lipid metabolism	mTOR signaling pathway	S1055	-0.0904741	-0.0420171	-0.145586	0.112357	0.167468	0.380519	0.796	0.348588	0.41957	0.236061
12485	NED1?	aka PAH1; Lipin; Protein involved in plasmid maintenance/nuclear protein involved in lipid metabolism	mTOR signaling pathway	S354	-0.0916133	0.154752	0.250945	0.0254521	-0.317106	0.422903	0.358977	0.138217	0.880155	0.0412941
12485	NED1?	aka PAH1; Lipin; Protein involved in plasmid maintenance/nuclear protein involved in lipid metabolism	mTOR signaling pathway	S1056	-0.108949	-0.0426174	-0.288689	0.260556	0.440296	0.129122	0.701466	0.0091811	0.00811886	0.000108341
12485	NED1?	aka PAH1; Lipin; Protein involved in plasmid maintenance/nuclear protein involved in lipid metabolism	mTOR signaling pathway	S188	-0.134272	-0.140538	0.131797	0.328347	0.0622778	0.130257	0.283177	0.32411	0.00711027	0.635284
12485	NED1?	aka PAH1; Lipin; Protein involved in plasmid maintenance/nuclear protein involved in lipid metabolism	mTOR signaling pathway	S190	-0.150624	-0.107598	-0.0859325	0.228663	0.163971	0.0694038	0.37991	0.497584	0.0371492	0.1438
12485	NED1?	aka PAH1; Lipin; Protein involved in plasmid maintenance/nuclear protein involved in lipid metabolism	mTOR signaling pathway	S966	-0.255539	-0.658155	-0.294608	0.0616762	0.100745	0.00735537	3.87e-05	0.0322402	0.624741	0.438497
12485	NED1?	aka PAH1; Lipin; Protein involved in plasmid maintenance/nuclear protein involved in lipid metabolism	mTOR signaling pathway	S966;S970	-0.271033	-0.31057	-0.226571	0.271833	0.227371	0.00183945	0.0111074	0.0608891	0.0131975	0.0397507
12485	NED1?	aka PAH1; Lipin; Protein involved in plasmid maintenance/nuclear protein involved in lipid metabolism	mTOR signaling pathway	S465	-0.274387	-0.0172086	-0.289193	-0.270931	-0.256124	0.139869	0.955101	0.301316	0.274058	0.324436
12485	NED1?	aka PAH1; Lipin; Protein involved in plasmid maintenance/nuclear protein involved in lipid metabolism	mTOR signaling pathway	S270	-0.33291	-0.541422	-0.294527	0.663523	0.62514	0.029259	0.0163168	0.187532	0.00184315	0.00381349
12485	NED1?	aka PAH1; Lipin; Protein involved in plasmid maintenance/nuclear protein involved in lipid metabolism	mTOR signaling pathway	T1020	-0.343553	-0.150032	0.0252509	0.451403	0.0825991	4.88e-05	0.153861	0.824317	6.31e-05	0.416596
12485	NED1?	aka PAH1; Lipin; Protein involved in plasmid maintenance/nuclear protein involved in lipid metabolism	mTOR signaling pathway	-	-0.363313	-0.387379	-0.145951	-0.130355	-0.347716	5.93e-06	0.000207471	0.116359	0.131394	0.000372238
12485	NED1?	aka PAH1; Lipin; Protein involved in plasmid maintenance/nuclear protein involved in lipid metabolism	mTOR signaling pathway	S166	-0.597326	-0.390275	-0.114579	0.620062	0.137315	2.18e-08	0.000654582	0.282622	1.11e-06	0.155133
12485	NED1?	aka PAH1; Lipin; Protein involved in plasmid maintenance/nuclear protein involved in lipid metabolism	mTOR signaling pathway	S299	-0.788329	-0.958359	-0.795309	0.798018	0.804998	4.64e-07	6.56e-06	7.35e-05	2.1e-05	2.7e-05
10542	NPR2?	Subunit of the Iml1p/SEACIT complex; SEACIT (Iml1p-Npr2p-Npr3p) is a subcomplex of the SEA complex, a coatomer-related complex that associates dynamically with the vacuole; Npr2p may have a structural or regulatory role, supporting Iml1p function as a GAP for the Rag family GTPase Gtr1p, and resulting in inhibition of TORC1 signaling in response to amino acid deprivation	mTOR signaling pathway	-	0.193128	0.00947378	-0.0152609	-0.0869278	0.121461	0.000370976	0.891268	0.832865	0.182319	0.0662944
10542	NPR2?	Subunit of the Iml1p/SEACIT complex; SEACIT (Iml1p-Npr2p-Npr3p) is a subcomplex of the SEA complex, a coatomer-related complex that associates dynamically with the vacuole; Npr2p may have a structural or regulatory role, supporting Iml1p function as a GAP for the Rag family GTPase Gtr1p, and resulting in inhibition of TORC1 signaling in response to amino acid deprivation	mTOR signaling pathway	S149	-2.23747	-2.79513	-2.70662	-0.0166095	0.45254	8.97e-11	1.32e-09	2.4e-09	0.951773	0.0735786
15073	PBS2	MAP kinase kinase of the HOG signaling pathway	Mitophagy - yeast	S157	0.856605	0.727346	0.606153	-0.150255	0.100197	4.08e-10	1.55e-06	2.01e-05	0.14579	0.36138
15073	PBS2	MAP kinase kinase of the HOG signaling pathway	Mitophagy - yeast	C545	0.651583	0.999063	-0.0916196	-0.588051	0.155152	0.000715229	0.000356104	0.743448	0.0128239	0.561557
15073	PBS2	MAP kinase kinase of the HOG signaling pathway	Mitophagy - yeast	S148	0.558678	0.516993	0.303509	-0.218687	0.0364821	3.81e-06	0.00073657	0.0338836	0.0807571	0.807953
15073	PBS2	MAP kinase kinase of the HOG signaling pathway	Mitophagy - yeast	C526	0.154383	0.161427	-0.111041	-0.236234	0.0291891	0.11606	0.253159	0.448711	0.0686926	0.862338
15073	PBS2	MAP kinase kinase of the HOG signaling pathway	Mitophagy - yeast	S328	-0.0237507	0.0592896	-0.0161325	0.0741943	0.066576	0.793618	0.653249	0.907239	0.52576	0.59646
15073	PBS2	MAP kinase kinase of the HOG signaling pathway	Mitophagy - yeast	C626	-0.0837665	-0.364945	-1.05473	-0.639026	0.331937	0.386329	0.00883491	7.89e-08	2.56e-05	0.0128689
15073	PBS2	MAP kinase kinase of the HOG signaling pathway	Mitophagy - yeast	S216	-0.132953	0.0991684	0.534944	0.285342	-0.382555	0.309135	0.621338	0.0082228	0.0979866	0.0328456
15073	PBS2	MAP kinase kinase of the HOG signaling pathway	Mitophagy - yeast	T346	-0.181191	-0.181157	-0.325506	-0.164638	-0.0203229	0.00812567	0.0610983	0.00193463	0.0577716	0.844673
15073	PBS2	MAP kinase kinase of the HOG signaling pathway	Mitophagy - yeast	-	-0.194349	-0.212368	0.0010631	0.130234	-0.0651776	1.54e-05	0.000342638	0.984642	0.010556	0.197889
15073	PBS2	MAP kinase kinase of the HOG signaling pathway	Mitophagy - yeast	S91	-0.212157	0.15382	-0.164538	-0.14533	-0.19295	0.0137681	0.210412	0.18646	0.188118	0.0893427
15073	PBS2	MAP kinase kinase of the HOG signaling pathway	Mitophagy - yeast	S139	-0.753629	-1.21233	-0.18806	0.235644	-0.329925	0.00064315	0.000255003	0.541131	0.38054	0.228707
15073	PBS2	MAP kinase kinase of the HOG signaling pathway	Mitophagy - yeast	S40	-1.13702	-1.14775	-0.792427	-0.00899462	-0.353585	1.51e-09	4.8e-07	6.36e-05	0.957703	0.0235166
15073	PBS2	MAP kinase kinase of the HOG signaling pathway	Mitophagy - yeast	S98	-1.31595	-1.67907	-1.17082	0.100649	-0.0444763	6.96e-12	5.78e-11	2.27e-08	0.421541	0.755863
16147	PHO85	Cyclin-dependent kinase; involved in regulating the cellular response to nutrient levels	Autophagy - yeast	-	0.190253	0.0939385	0.0831612	-0.111513	-0.00442175	1.24e-06	0.0315954	0.0578802	0.00761339	0.92544
16147	PHO85	Cyclin-dependent kinase; involved in regulating the cellular response to nutrient levels	Autophagy - yeast	C117	-0.384455	-0.250956	-0.419825	-0.0952322	-0.0598622	0.00136626	0.117305	0.0104923	0.550307	0.737375
10982	PKC1	Protein serine/threonine kinase; essential for cell wall remodeling during growth	Mitophagy - yeast	S463	0.493565	0.68085	-0.0982438	-0.761539	-0.169731	2.99e-05	6.49e-05	0.51851	5.86e-06	0.20983
10982	PKC1	Protein serine/threonine kinase; essential for cell wall remodeling during growth	Mitophagy - yeast	C498;C501	0.381563	0.247617	0.102991	-0.193432	0.08514	0.0145765	0.259451	0.663026	0.348479	0.725094
10982	PKC1	Protein serine/threonine kinase; essential for cell wall remodeling during growth	Mitophagy - yeast	S712	0.312279	0.409685	-0.291943	-0.402579	0.201644	0.0127503	0.0239851	0.106523	0.0144038	0.226834
10982	PKC1	Protein serine/threonine kinase; essential for cell wall remodeling during growth	Mitophagy - yeast	S384;S385	0.0158755	-0.0414575	-0.126043	-0.171688	-0.0297691	0.787088	0.628063	0.128841	0.0219953	0.726488
10982	PKC1	Protein serine/threonine kinase; essential for cell wall remodeling during growth	Mitophagy - yeast	C1046	-0.0802283	0.0170521	-0.497178	-0.38506	0.0318896	0.50996	0.925579	0.00473872	0.0144909	0.875215
10982	PKC1	Protein serine/threonine kinase; essential for cell wall remodeling during growth	Mitophagy - yeast	-	-0.140131	-0.271206	-0.145389	0.0933938	0.098651	0.000347455	1.02e-05	0.00600264	0.0468929	0.0395531
10982	PKC1	Protein serine/threonine kinase; essential for cell wall remodeling during growth	Mitophagy - yeast	T636	-0.15163	0.176069	0.285368	0.173895	-0.263103	0.0780776	0.161099	0.0274198	0.123021	0.0255533
10982	PKC1	Protein serine/threonine kinase; essential for cell wall remodeling during growth	Mitophagy - yeast	S382	-0.191752	-0.0638721	-0.26548	-0.0221274	0.0516001	0.0144946	0.583025	0.0216509	0.843775	0.647699
10982	PKC1	Protein serine/threonine kinase; essential for cell wall remodeling during growth	Mitophagy - yeast	S261	-0.309341	-0.416651	-0.270854	0.461167	0.42268	0.0100933	0.0167837	0.116394	0.00421702	0.00965146
10982	PKC1	Protein serine/threonine kinase; essential for cell wall remodeling during growth	Mitophagy - yeast	T1062	-0.492166	-0.429868	-0.289673	-0.0179716	-0.220465	7.53e-08	7.75e-05	0.00367241	0.84783	0.0129195
10982	PKC1	Protein serine/threonine kinase; essential for cell wall remodeling during growth	Mitophagy - yeast	T1058	-0.810876	-0.751834	-0.70579	0.151489	0.046403	2.59e-10	3.15e-07	9.19e-07	0.111123	0.665593
10982	PKC1	Protein serine/threonine kinase; essential for cell wall remodeling during growth	Mitophagy - yeast	S86	-1.03752	-0.429736	-0.417697	0.358299	-0.261524	9.2e-11	0.00165679	0.00239276	0.00309311	0.028012
10982	PKC1	Protein serine/threonine kinase; essential for cell wall remodeling during growth	Mitophagy - yeast	S401	-1.19332	-0.900715	-0.717462	-0.0414794	-0.51734	3.69e-09	4.12e-05	0.00054597	0.821277	0.00415761
14133	PLP	Perilipin-like protein; lipid-droplet structural protein that may protect lipids from degradation	mTOR signaling pathway	-	1.4685	0.919271	0.605626	-1.22956	-0.366679	2.08e-13	2.67e-07	8.04e-05	1.64e-09	0.00486264
15156	PMR1	High affinity Ca2+/Mn2+ P-type ATPase; required for Ca2+ and Mn2+ transport into Golgi (or ER?)	Calcium signaling pathway	C629	0.199879	-0.135377	-0.64465	-0.603301	0.241229	0.0264653	0.289589	2.21e-05	2.43e-05	0.0484642
15156	PMR1	High affinity Ca2+/Mn2+ P-type ATPase; required for Ca2+ and Mn2+ transport into Golgi (or ER?)	Calcium signaling pathway	C347	-0.20209	-0.548351	-1.05567	-0.610256	0.243326	0.153231	0.00859361	1.57e-05	0.00195237	0.215617
15156	PMR1	High affinity Ca2+/Mn2+ P-type ATPase; required for Ca2+ and Mn2+ transport into Golgi (or ER?)	Calcium signaling pathway	C878	-0.21106	-0.0836692	-0.329378	0.235595	0.353913	0.182749	0.721686	0.146044	0.263063	0.102949
15156	PMR1	High affinity Ca2+/Mn2+ P-type ATPase; required for Ca2+ and Mn2+ transport into Golgi (or ER?)	Calcium signaling pathway	C416	-0.261355	-0.395257	-0.56044	-0.156643	0.142442	0.115749	0.0967276	0.0199851	0.502462	0.570763
15156	PMR1	High affinity Ca2+/Mn2+ P-type ATPase; required for Ca2+ and Mn2+ transport into Golgi (or ER?)	Calcium signaling pathway	-	-0.491029	-0.435176	-0.266915	0.196616	-0.027497	1.48e-12	7.45e-09	1.17e-05	0.00015131	0.582628
11021	POR1	Mitochondrial porin and phospholipid scramblase; VDAC	Calcium signaling pathway	T223	1.29882	1.4336	1.00567	-0.58031	-0.287163	2.46e-13	1.91e-11	7.64e-09	5.07e-06	0.00658967
11021	POR1	Mitochondrial porin and phospholipid scramblase; VDAC	Calcium signaling pathway	S129	0.810334	0.726283	0.734353	-0.269042	-0.19306	2.65e-08	2.56e-05	2.68e-05	0.0377549	0.145041
11021	POR1	Mitochondrial porin and phospholipid scramblase; VDAC	Calcium signaling pathway	S34	0.62974	0.544746	0.389724	-0.213027	0.0269885	8.44e-06	0.00223298	0.023624	0.154753	0.879391
11021	POR1	Mitochondrial porin and phospholipid scramblase; VDAC	Calcium signaling pathway	S20	0.474022	0.295805	0.269015	-0.254863	-0.0498565	0.00203051	0.15893	0.208224	0.176643	0.826196
11021	POR1	Mitochondrial porin and phospholipid scramblase; VDAC	Calcium signaling pathway	-	-1.10534	-1.28087	-1.05521	0.208208	0.158083	4.72e-12	3.05e-10	9.28e-09	0.0589192	0.159166
9042	PPH21/22	Catalytic subunit of protein phosphatase 2A	Autophagy - yeast	C130	0.53252	-0.0609	-0.130974	-0.694331	-0.0308372	0.00827725	0.836375	0.664334	0.0081059	0.930626
9042	PPH21/22	Catalytic subunit of protein phosphatase 2A	Autophagy - yeast	C263	0.0783268	0.00892681	0.00636729	-0.618928	-0.546969	0.592178	0.968028	0.979458	0.00156013	0.00644421
9042	PPH21/22	Catalytic subunit of protein phosphatase 2A	Autophagy - yeast	C193	0.00448803	-0.253742	-0.0668686	-0.291528	-0.220172	0.961294	0.0282917	0.585835	0.00687984	0.0462649
9042	PPH21/22	Catalytic subunit of protein phosphatase 2A	Autophagy - yeast	-	-0.192291	-0.246091	-0.121489	0.110862	0.0400597	0.00107931	0.0026563	0.117342	0.124168	0.612152
11380	PPZ1	Serine/threonine protein phosphatase Z, isoform of Ppz2p; involved in regulation of potassium transport	cAMP signaling pathway	T84	0.582667	3.02338	2.67404	0.411999	-1.67938	0.00281912	3.02e-10	2.29e-09	0.0878084	9.01e-07
11380	PPZ1	Serine/threonine protein phosphatase Z, isoform of Ppz2p; involved in regulation of potassium transport	cAMP signaling pathway	T83	0.554867	2.98572	2.70767	0.692309	-1.46049	0.00577034	7.44e-10	3.92e-09	0.00836015	9.8e-06
11380	PPZ1	Serine/threonine protein phosphatase Z, isoform of Ppz2p; involved in regulation of potassium transport	cAMP signaling pathway	C288	0.172665	0.91499	1.09907	-0.198423	-1.12483	0.460385	0.00688956	0.00166744	0.539663	0.00113381
11380	PPZ1	Serine/threonine protein phosphatase Z, isoform of Ppz2p; involved in regulation of potassium transport	cAMP signaling pathway	C275	0.136417	-0.145433	0.730729	-0.401364	-0.995676	0.424043	0.555224	0.00349775	0.0676849	0.000184376
11380	PPZ1	Serine/threonine protein phosphatase Z, isoform of Ppz2p; involved in regulation of potassium transport	cAMP signaling pathway	C393	0.0665881	0.835978	0.968423	0.160915	-0.74092	0.689845	0.000650488	0.000148693	0.461508	0.00158161
11380	PPZ1	Serine/threonine protein phosphatase Z, isoform of Ppz2p; involved in regulation of potassium transport	cAMP signaling pathway	C187	-0.00410405	0.489172	0.46071	0.502611	0.0377961	0.97248	0.00246104	0.00392569	0.000899386	0.833768
11380	PPZ1	Serine/threonine protein phosphatase Z, isoform of Ppz2p; involved in regulation of potassium transport	cAMP signaling pathway	-	-0.0519578	-0.381059	-0.242705	-0.276269	-0.0855227	0.508146	0.00145303	0.0323294	0.00956822	0.441524
11380	PPZ1	Serine/threonine protein phosphatase Z, isoform of Ppz2p; involved in regulation of potassium transport	cAMP signaling pathway	C374	-0.0742851	0.0257162	0.0952912	-0.0100189	-0.179595	0.271969	0.799046	0.326399	0.925342	0.0512459
11380	PPZ1	Serine/threonine protein phosphatase Z, isoform of Ppz2p; involved in regulation of potassium transport	cAMP signaling pathway	S144	-0.22787	-0.165147	0.185221	0.821858	0.408767	0.13931	0.4797	0.431595	0.000362499	0.0524253
11380	PPZ1	Serine/threonine protein phosphatase Z, isoform of Ppz2p; involved in regulation of potassium transport	cAMP signaling pathway	T143	-0.229662	-0.0469489	0.0232566	0.610739	0.35782	0.183482	0.865953	0.934146	0.00988789	0.129274
11380	PPZ1	Serine/threonine protein phosphatase Z, isoform of Ppz2p; involved in regulation of potassium transport	cAMP signaling pathway	S82	-1.06392	0.317704	0.535056	1.04748	-0.551498	1.06e-06	0.189504	0.0309874	5.71e-05	0.0159186
15883	RAS1	GTPase involved in G-protein signaling in adenylate cyclase activation	Autophagy - yeast	-	0.445338	0.205101	0.183815	-0.19023	0.0712931	3.36e-12	0.000125266	0.00045015	0.000125881	0.107751
15883	RAS1	GTPase involved in G-protein signaling in adenylate cyclase activation	Autophagy - yeast	C129	-0.412197	-0.0937612	-0.313875	0.244519	0.146197	0.0130519	0.695989	0.175741	0.257157	0.547634
15883	RAS1	GTPase involved in G-protein signaling in adenylate cyclase activation	Autophagy - yeast	C62	-0.588167	-0.604612	0.143394	0.388896	-0.342665	0.000282364	0.00546358	0.51534	0.0428346	0.0882763
10395	RHB1	Putative Rheb-related GTPase	Phospholipase D signaling pathway	-	0.3245	0.509333	0.586	0.0990353	-0.162465	3.1e-07	8.89e-08	1.38e-08	0.115364	0.0134925
10395	RHB1	Putative Rheb-related GTPase	Phospholipase D signaling pathway	C105	-0.185162	-0.412744	-0.459983	-0.0625488	0.212273	0.05585	0.00427845	0.00178219	0.661897	0.109008
9859	RHO1	GTP-binding protein of the rho subfamily of Ras-like small GTPases	MAPK signaling pathway - yeast	T140	0.529303	0.450508	0.526913	-0.00277791	-0.000387984	6.24e-07	0.000464298	0.000109016	0.981771	0.997388
9859	RHO1	GTP-binding protein of the rho subfamily of Ras-like small GTPases	MAPK signaling pathway - yeast	C83	0.329046	0.309982	0.404117	-0.0253815	-0.100453	0.00996539	0.0809857	0.023909	0.89563	0.589532
9859	RHO1	GTP-binding protein of the rho subfamily of Ras-like small GTPases	MAPK signaling pathway - yeast	C159	-0.0232707	-0.40775	-0.330102	0.011764	0.318596	0.844608	0.0105077	0.033953	0.948426	0.0335552
9859	RHO1	GTP-binding protein of the rho subfamily of Ras-like small GTPases	MAPK signaling pathway - yeast	-	-0.242355	-0.385656	-0.376486	-0.223655	-0.0895239	5.09e-05	1.4e-05	2.31e-05	0.00201506	0.197687
14088	RHO5	Non-essential small GTPase of the Rho/Rac family of Ras-like proteins; regulated by phosphorylation and ubiquitination; likely involved in protein kinase C (Pkc1p)-dependent signal transduction pathway that controls cell integrity; necessary for oxidant and ramped heat stress-induced cell death; ortholog of mammalian RAC1	PI3K-Akt signaling pathway	-	0.324898	0.411964	0.471196	-0.149019	-0.295318	2.32e-05	9.98e-05	2.47e-05	0.0823552	0.00165414
14088	RHO5	Non-essential small GTPase of the Rho/Rac family of Ras-like proteins; regulated by phosphorylation and ubiquitination; likely involved in protein kinase C (Pkc1p)-dependent signal transduction pathway that controls cell integrity; necessary for oxidant and ramped heat stress-induced cell death; ortholog of mammalian RAC1	PI3K-Akt signaling pathway	C8	-0.21813	-0.399104	-0.163297	0.0286139	-0.0262199	0.100709	0.0212945	0.344376	0.885891	0.897305
14088	RHO5	Non-essential small GTPase of the Rho/Rac family of Ras-like proteins; regulated by phosphorylation and ubiquitination; likely involved in protein kinase C (Pkc1p)-dependent signal transduction pathway that controls cell integrity; necessary for oxidant and ramped heat stress-induced cell death; ortholog of mammalian RAC1	PI3K-Akt signaling pathway	C157	-0.363897	-0.337492	-0.738848	-0.140918	0.234033	0.000646453	0.0178649	1.39e-05	0.281148	0.081737
12913	RPD3	Histone deacetylase, component of both Rpd3S and Rpd3L complexes; regulates transcription, silencing, autophagy and other processes by influencing chromatin remodeling	Mitophagy - yeast	-	0.354267	0.223811	0.185525	-0.0248108	0.14393	3.23e-08	0.00114946	0.00579103	0.697981	0.0196027
12913	RPD3	Histone deacetylase, component of both Rpd3S and Rpd3L complexes; regulates transcription, silencing, autophagy and other processes by influencing chromatin remodeling	Mitophagy - yeast	C47	-0.365705	-0.270181	-0.0759513	0.410792	0.121038	3.8e-05	0.014767	0.50711	0.000242396	0.251616
13688	RPN8	Essential non-ATPase regulatory subunit of the 26S proteasome; involved in mitochondrial structure and function	Proteasome	C269	1.07239	0.984488	0.598194	-0.371093	0.103101	3.94e-09	4.25e-06	0.00106145	0.0181001	0.563029
13688	RPN8	Essential non-ATPase regulatory subunit of the 26S proteasome; involved in mitochondrial structure and function	Proteasome	-	-0.377076	-0.653999	-0.301316	0.120114	0.0443542	3.17e-06	2.21e-07	0.00229703	0.160955	0.63782
11142	RPS6A	Protein component of the small (40S) ribosomal subunit	mTOR signaling pathway	-	0.00485385	-0.284817	-0.560421	0.0337221	0.598997	0.95586	0.0190171	7.01e-05	0.777112	1.59e-05
11142	RPS6A	Protein component of the small (40S) ribosomal subunit	mTOR signaling pathway	C83	-0.106738	0.456489	0.486371	0.06767	-0.525438	0.469114	0.0275231	0.0192199	0.753334	0.0100787
11142	RPS6A	Protein component of the small (40S) ribosomal subunit	mTOR signaling pathway	C100	-0.186528	-0.257675	0.363338	0.0351984	-0.514668	0.0455527	0.052429	0.00787997	0.804379	0.000355127
11142	RPS6A	Protein component of the small (40S) ribosomal subunit	mTOR signaling pathway	C4	-0.414966	-0.152082	-0.10478	-0.0995207	-0.409707	0.000369176	0.319634	0.51102	0.502519	0.00685307
15131	RTS1	B-type regulatory subunit of protein phosphatase 2A (PP2A)	AMPK signaling pathway	C279	0.00111679	-0.354809	0.0492724	0.1886	0.140445	0.99589	0.131084	0.853072	0.402947	0.570782
15131	RTS1	B-type regulatory subunit of protein phosphatase 2A (PP2A)	AMPK signaling pathway	S566	-0.168135	0.396347	1.01983	0.615095	-0.572868	0.531701	0.313092	0.0123675	0.078666	0.112294
15131	RTS1	B-type regulatory subunit of protein phosphatase 2A (PP2A)	AMPK signaling pathway	-	-0.20441	-0.195823	-0.446743	-0.0399991	0.202334	2.15e-05	0.00151705	8.01e-08	0.474278	0.000717365
15131	RTS1	B-type regulatory subunit of protein phosphatase 2A (PP2A)	AMPK signaling pathway	S440;S443	-0.381738	-0.532187	0.0535098	0.155398	-0.27985	9.6e-06	1.92e-05	0.62261	0.0907993	0.00493774
15131	RTS1	B-type regulatory subunit of protein phosphatase 2A (PP2A)	AMPK signaling pathway	S597	-0.404643	-0.0760343	0.493423	0.458291	-0.439776	0.00011594	0.584275	0.000883789	0.000600961	0.00111588
15131	RTS1	B-type regulatory subunit of protein phosphatase 2A (PP2A)	AMPK signaling pathway	S440	-0.599548	-0.846773	-0.255848	0.321539	-0.0221601	3.21e-07	6.37e-07	0.0458203	0.00624691	0.867773
15922	SAK1	Upstream serine/threonine kinase for the SNF1 complex, phosphorylates SNF1 during nitrogen limitation	Autophagy - yeast	T333	1.60629	1.31364	1.74546	-0.311803	-0.450972	4.6e-12	4e-08	5.41e-10	0.0327253	0.00412504
15922	SAK1	Upstream serine/threonine kinase for the SNF1 complex, phosphorylates SNF1 during nitrogen limitation	Autophagy - yeast	S887	1.17633	1.09696	0.469053	-0.636799	0.0704834	6.6e-10	6.84e-07	0.00656284	0.000170154	0.669945
15922	SAK1	Upstream serine/threonine kinase for the SNF1 complex, phosphorylates SNF1 during nitrogen limitation	Autophagy - yeast	C159	0.957213	-0.338036	0.11063	-0.84036	0.00622204	0.0761873	0.670871	0.897081	0.240517	0.995469
15922	SAK1	Upstream serine/threonine kinase for the SNF1 complex, phosphorylates SNF1 during nitrogen limitation	Autophagy - yeast	S896	0.876178	1.16548	1.42214	-0.119047	-0.665014	2.4e-06	9.47e-06	8.32e-07	0.545749	0.00167342
15922	SAK1	Upstream serine/threonine kinase for the SNF1 complex, phosphorylates SNF1 during nitrogen limitation	Autophagy - yeast	S353	0.804913	0.946953	0.598063	-0.608771	-0.40192	1.35e-10	4.89e-09	4.53e-06	9.67e-07	0.000185167
15922	SAK1	Upstream serine/threonine kinase for the SNF1 complex, phosphorylates SNF1 during nitrogen limitation	Autophagy - yeast	S874	0.551784	0.454527	0.489153	-0.130162	-0.0675315	4.63e-11	3.8e-07	1.65e-07	0.027816	0.26772
15922	SAK1	Upstream serine/threonine kinase for the SNF1 complex, phosphorylates SNF1 during nitrogen limitation	Autophagy - yeast	C145	0.464283	1.16011	0.955222	0.0110645	-0.479874	0.0281481	0.000421259	0.00250924	0.976858	0.0941278
15922	SAK1	Upstream serine/threonine kinase for the SNF1 complex, phosphorylates SNF1 during nitrogen limitation	Autophagy - yeast	T888	0.345377	0.42244	0.62363	-0.00222443	-0.280477	4.56e-05	0.000336451	4.46e-06	0.983841	0.00593593
15922	SAK1	Upstream serine/threonine kinase for the SNF1 complex, phosphorylates SNF1 during nitrogen limitation	Autophagy - yeast	S799	0.267916	0.768867	1.00314	0.0659023	-0.669325	0.0114172	2.39e-05	9.19e-07	0.641421	5.76e-05
15922	SAK1	Upstream serine/threonine kinase for the SNF1 complex, phosphorylates SNF1 during nitrogen limitation	Autophagy - yeast	-	-0.487692	-0.490506	-0.407232	0.167014	0.0865537	9.11e-07	9.35e-05	0.000732341	0.100073	0.425646
14970	SAR1	Ras family of small GTPases; component of the COPII vesicle coat; required for transport vesicle formation during ER to Golgi protein transport; regulates mitochondrial fission and fusion dynamics	Protein processing in endoplasmic reticulum	C202	1.31234	1.0897	1.28221	-0.0610685	-0.0309397	4.46e-11	4.24e-07	4.11e-08	0.710923	0.869686
14970	SAR1	Ras family of small GTPases; component of the COPII vesicle coat; required for transport vesicle formation during ER to Golgi protein transport; regulates mitochondrial fission and fusion dynamics	Protein processing in endoplasmic reticulum	-	-0.897494	-0.873594	-0.590424	0.315301	0.00823113	2.33e-14	3.08e-11	2.32e-08	4e-05	0.915988
13633	SCD6?	Repressor of translation initiation; binds eIF4G through its RGG domain and inhibits recruitment of the preinitiation complex	-	S334	0.614931	0.59379	0.747936	-0.196746	-0.329752	7.92e-07	0.0001534	1.27e-05	0.109218	0.0116029
13633	SCD6?	Repressor of translation initiation; binds eIF4G through its RGG domain and inhibits recruitment of the preinitiation complex	-	-	-0.150928	0.135795	0.00951166	0.0207658	-0.139674	0.00185817	0.0359791	0.887099	0.746913	0.0245609
14907	SCH9	Extension to Ser/Thr-type protein kinases	Autophagy - yeast	S750	1.02965	0.944077	0.131538	-0.520941	0.377169	3.14e-08	2.22e-05	0.493423	0.00292083	0.0280677
14907	SCH9	Extension to Ser/Thr-type protein kinases	Autophagy - yeast	S749	0.60175	0.427718	0.327886	-0.18304	0.0908242	8.1e-05	0.0283263	0.0929028	0.295083	0.639344
14907	SCH9	Extension to Ser/Thr-type protein kinases	Autophagy - yeast	C342	0.106232	0.296885	-0.0788946	0.0524218	0.237548	0.365454	0.0711824	0.656574	0.762676	0.134481
14907	SCH9	Extension to Ser/Thr-type protein kinases	Autophagy - yeast	T273	-0.138836	0.0207406	-0.323417	0.157872	0.342453	0.0674165	0.864233	0.005897	0.111958	0.00191063
14907	SCH9	Extension to Ser/Thr-type protein kinases	Autophagy - yeast	T282	-0.217414	0.000295141	-0.0984503	0.231238	0.112275	0.00337055	0.997561	0.350956	0.0145337	0.242556
14907	SCH9	Extension to Ser/Thr-type protein kinases	Autophagy - yeast	T748	-0.226215	-0.390295	-0.654866	0.00734002	0.435991	0.0662723	0.0318576	0.00099374	0.968035	0.0110774
14907	SCH9	Extension to Ser/Thr-type protein kinases	Autophagy - yeast	S259;T282	-0.257695	-0.0208673	-0.306635	-0.034842	0.0140979	0.00416361	0.879503	0.0180301	0.776032	0.916007
14907	SCH9	Extension to Ser/Thr-type protein kinases	Autophagy - yeast	-	-0.290119	-0.512376	-0.0439678	0.0407908	-0.20536	1.54e-05	9.24e-07	0.590404	0.603963	0.00851454
14907	SCH9	Extension to Ser/Thr-type protein kinases	Autophagy - yeast	T283	-0.388555	-0.182089	-0.890535	-0.485565	0.0164156	0.000109434	0.15367	4.85e-07	0.00022508	0.904376
14907	SCH9	Extension to Ser/Thr-type protein kinases	Autophagy - yeast	S259	-0.402166	-0.169166	-0.0273494	0.0771545	-0.297663	0.0010849	0.311156	0.880682	0.619702	0.0531514
14907	SCH9	Extension to Ser/Thr-type protein kinases	Autophagy - yeast	S231	-0.426302	0.165275	-0.221845	0.0801765	-0.124281	8.29e-05	0.227667	0.109176	0.52624	0.33985
14907	SCH9	Extension to Ser/Thr-type protein kinases	Autophagy - yeast	S268;T282	-0.655691	-0.438079	-0.316222	0.171301	-0.168168	1.21e-06	0.00538334	0.0400501	0.206485	0.231431
14907	SCH9	Extension to Ser/Thr-type protein kinases	Autophagy - yeast	S268;T283	-0.843882	-0.67139	-0.726477	0.157534	0.0401284	1.3e-08	5.99e-05	2.83e-05	0.218881	0.792253
14907	SCH9	Extension to Ser/Thr-type protein kinases	Autophagy - yeast	S259;T272;T282	-0.84431	-0.507415	-0.879697	0.106192	0.141578	1.43e-07	0.00383176	1.96e-05	0.489796	0.374073
14907	SCH9	Extension to Ser/Thr-type protein kinases	Autophagy - yeast	T272;T282	-1.08014	-0.704157	-1.09162	0.155763	0.167242	1.21e-09	9.67e-05	4.58e-07	0.268992	0.251017
16526	SEC13	Structural component; subunit of SEACAT, a subcomplex of the coatomer-related, vacuolar-associated SEA complex (aka GATOR2), that inhibits the TORC1 inhibitory role of SEACIT (Iml1p-Npr2p-Npr3p), a GAP for Gtr1p, thereby resulting in activation of TORC1 signaling	mTOR signaling pathway	C198	-0.000515012	-0.100603	-0.228656	-0.217052	0.0110893	0.99589	0.355121	0.034079	0.0281555	0.934045
16526	SEC13	Structural component; subunit of SEACAT, a subcomplex of the coatomer-related, vacuolar-associated SEA complex (aka GATOR2), that inhibits the TORC1 inhibitory role of SEACIT (Iml1p-Npr2p-Npr3p), a GAP for Gtr1p, thereby resulting in activation of TORC1 signaling	mTOR signaling pathway	C128	-0.0545962	0.383522	0.272644	0.0277553	-0.299485	0.600589	0.00887001	0.0555158	0.858855	0.0293749
16526	SEC13	Structural component; subunit of SEACAT, a subcomplex of the coatomer-related, vacuolar-associated SEA complex (aka GATOR2), that inhibits the TORC1 inhibitory role of SEACIT (Iml1p-Npr2p-Npr3p), a GAP for Gtr1p, thereby resulting in activation of TORC1 signaling	mTOR signaling pathway	-	-0.0790204	-0.219267	-0.21633	0.0632536	0.200563	0.00385498	2.95e-06	4.41e-06	0.067038	5.65e-06
14612	SEC4	Rab family GTPase; essential for vesicle-mediated exocytic secretion and autophagy	AMPK signaling pathway	C32	0.452563	0.0133655	0.032239	-0.504552	-0.0842286	0.0120599	0.961943	0.90778	0.0289914	0.765335
14612	SEC4	Rab family GTPase; essential for vesicle-mediated exocytic secretion and autophagy	AMPK signaling pathway	S7	-0.0432943	-0.281537	-0.218655	-0.201095	-0.0257349	0.607772	0.0223977	0.0752587	0.0643102	0.843978
14612	SEC4	Rab family GTPase; essential for vesicle-mediated exocytic secretion and autophagy	AMPK signaling pathway	-	-0.215978	-0.144516	-0.0762207	0.145631	0.00587397	1.68e-06	0.00585035	0.130928	0.00315973	0.915988
15878	SIN3	Component of both the Rpd3S and Rpd3L histone deacetylase complexes; involved in transcriptional repression and activation of diverse processes	Mitophagy - yeast	S1437	0.717225	0.426746	0.675525	-0.407707	-0.366007	1.46e-08	0.00119412	1.04e-05	0.000735049	0.00240854
15878	SIN3	Component of both the Rpd3S and Rpd3L histone deacetylase complexes; involved in transcriptional repression and activation of diverse processes	Mitophagy - yeast	S984	0.561441	0.100919	0.683121	0.363192	0.241512	2.49e-05	0.549053	0.000250423	0.0152371	0.107877
15878	SIN3	Component of both the Rpd3S and Rpd3L histone deacetylase complexes; involved in transcriptional repression and activation of diverse processes	Mitophagy - yeast	S983	0.371451	0.208659	0.708014	-0.0878086	-0.424371	8.13e-06	0.0358329	3.04e-07	0.327262	7.71e-05
15878	SIN3	Component of both the Rpd3S and Rpd3L histone deacetylase complexes; involved in transcriptional repression and activation of diverse processes	Mitophagy - yeast	S382	0.268943	-0.179399	0.484548	0.0683324	-0.147273	0.000395542	0.0719876	5.13e-05	0.45744	0.110754
15878	SIN3	Component of both the Rpd3S and Rpd3L histone deacetylase complexes; involved in transcriptional repression and activation of diverse processes	Mitophagy - yeast	S980;S983	0.268372	0.426825	0.676634	-0.299978	-0.70824	9.6e-05	3.95e-05	1.08e-07	0.000581885	1.98e-08
15878	SIN3	Component of both the Rpd3S and Rpd3L histone deacetylase complexes; involved in transcriptional repression and activation of diverse processes	Mitophagy - yeast	S322	0.264265	-0.519211	0.71893	-0.0275525	-0.482218	0.0697907	0.016922	0.00189963	0.900966	0.0164629
15878	SIN3	Component of both the Rpd3S and Rpd3L histone deacetylase complexes; involved in transcriptional repression and activation of diverse processes	Mitophagy - yeast	T820	0.200018	-0.090415	0.289979	-0.135	-0.224961	0.000174119	0.187855	0.00023357	0.0305128	0.00113557
15878	SIN3	Component of both the Rpd3S and Rpd3L histone deacetylase complexes; involved in transcriptional repression and activation of diverse processes	Mitophagy - yeast	C622	0.0434429	-0.365553	0.0691848	-0.0809064	-0.106648	0.766545	0.0571316	0.744542	0.684081	0.598196
15878	SIN3	Component of both the Rpd3S and Rpd3L histone deacetylase complexes; involved in transcriptional repression and activation of diverse processes	Mitophagy - yeast	S980	-0.0218044	-0.0703006	0.686084	0.32367	-0.384218	0.873108	0.719288	0.000859351	0.0523808	0.0267186
15878	SIN3	Component of both the Rpd3S and Rpd3L histone deacetylase complexes; involved in transcriptional repression and activation of diverse processes	Mitophagy - yeast	-	-0.0790904	0.0226881	-0.37896	0.106667	0.406536	0.465593	0.882467	0.0171882	0.475896	0.00747169
15878	SIN3	Component of both the Rpd3S and Rpd3L histone deacetylase complexes; involved in transcriptional repression and activation of diverse processes	Mitophagy - yeast	C742	-0.134843	-0.158849	0.39361	0.22443	-0.304022	0.389721	0.478829	0.0725165	0.272318	0.152576
15878	SIN3	Component of both the Rpd3S and Rpd3L histone deacetylase complexes; involved in transcriptional repression and activation of diverse processes	Mitophagy - yeast	S397	-0.159054	-0.332902	0.832026	0.370216	-0.620864	0.130337	0.0332173	1.54e-05	0.00996713	0.000166347
15878	SIN3	Component of both the Rpd3S and Rpd3L histone deacetylase complexes; involved in transcriptional repression and activation of diverse processes	Mitophagy - yeast	S408	-0.33848	-0.451844	0.183906	-0.0364788	-0.558865	6.55e-05	0.000190593	0.0882347	0.72062	8.36e-06
15878	SIN3	Component of both the Rpd3S and Rpd3L histone deacetylase complexes; involved in transcriptional repression and activation of diverse processes	Mitophagy - yeast	S900	-0.540741	-0.40952	0.194229	0.258911	-0.476059	3.24e-06	0.00364789	0.151619	0.0329179	0.000557875
15878	SIN3	Component of both the Rpd3S and Rpd3L histone deacetylase complexes; involved in transcriptional repression and activation of diverse processes	Mitophagy - yeast	S1049;T1051	-2.28638	-1.20624	-0.377677	0.737694	-1.17101	5.1e-11	0.000110425	0.167407	0.00392307	7.4e-05
14729	SKY1	SR protein kinase (SRPK); involved in mRNA 3' splice site recognition; locates to stress granules	-	-	1.35622	1.51151	1.344	0.141615	0.15384	1e-17	2.26e-15	1.68e-14	0.0245434	0.0172427
14729	SKY1	SR protein kinase (SRPK); involved in mRNA 3' splice site recognition; locates to stress granules	-	C310	-0.154044	-0.0934201	-0.603675	-0.495411	-0.0457794	0.167544	0.571454	0.000565836	0.00151355	0.804152
14729	SKY1	SR protein kinase (SRPK); involved in mRNA 3' splice site recognition; locates to stress granules	-	S404	-0.563624	-0.42475	-0.562225	-0.115926	-0.117325	1.81e-06	0.00270338	0.000242091	0.342203	0.35637
14729	SKY1	SR protein kinase (SRPK); involved in mRNA 3' splice site recognition; locates to stress granules	-	S398;S400	-0.899491	-1.18216	-0.982924	-0.0586578	0.0247757	7.73e-10	4.97e-09	1.03e-07	0.620659	0.854504
14729	SKY1	SR protein kinase (SRPK); involved in mRNA 3' splice site recognition; locates to stress granules	-	T71	-0.960199	-1.36789	-0.925481	0.0424957	0.00777803	1.93e-08	3.44e-08	9.71e-06	0.794748	0.962319
14729	SKY1	SR protein kinase (SRPK); involved in mRNA 3' splice site recognition; locates to stress granules	-	S396	-1.1905	-1.54225	-1.26546	-0.150479	-0.0755251	2.92e-07	1.82e-06	2.76e-05	0.510229	0.772011
14729	SKY1	SR protein kinase (SRPK); involved in mRNA 3' splice site recognition; locates to stress granules	-	S535	-1.20046	-1.522	-0.836293	-0.0597969	-0.423964	1.45e-11	1.49e-10	1.55e-06	0.625068	0.00123878
14729	SKY1	SR protein kinase (SRPK); involved in mRNA 3' splice site recognition; locates to stress granules	-	S87	-1.24138	-1.09975	-0.780924	-0.0168039	-0.477265	1.76e-11	5.02e-08	7.41e-06	0.906261	0.000683664
14729	SKY1	SR protein kinase (SRPK); involved in mRNA 3' splice site recognition; locates to stress granules	-	S400	-1.45695	-0.864153	-0.593517	0.0541206	-0.809317	3.47e-09	0.00050703	0.0114904	0.808129	0.000500352
14729	SKY1	SR protein kinase (SRPK); involved in mRNA 3' splice site recognition; locates to stress granules	-	T556	-1.64859	-1.85235	-1.3674	0.0227939	-0.258394	8.7e-15	3.18e-13	6.1e-11	0.83677	0.0139933
14729	SKY1	SR protein kinase (SRPK); involved in mRNA 3' splice site recognition; locates to stress granules	-	S358	-1.70253	-1.77298	-1.34607	0.286556	-0.0699048	7.95e-15	6.72e-13	9.34e-11	0.00626861	0.523839
14729	SKY1	SR protein kinase (SRPK); involved in mRNA 3' splice site recognition; locates to stress granules	-	S398	-1.90418	-2.01644	-1.39267	-0.0506329	-0.562142	1.32e-12	2.46e-10	9.05e-08	0.770771	0.00152858
14729	SKY1	SR protein kinase (SRPK); involved in mRNA 3' splice site recognition; locates to stress granules	-	T403	-2.18084	-0.962798	-0.0910689	0.592934	-1.49684	2.99e-10	0.00174239	0.766408	0.0235854	9.09e-06
15052	SLT2	Serine/threonine MAP kinase; coordinates expression of all 19S regulatory particle assembly-chaperones to control proteasome abundance; required for mitophagy, pexophagy; affects recruitment of mitochondria to phagophore assembly site	Autophagy - yeast	Y213	0.6956	0.721946	0.117454	0.0574779	0.635623	1.48e-08	2.44e-06	0.33259	0.602361	6.45e-06
15052	SLT2	Serine/threonine MAP kinase; coordinates expression of all 19S regulatory particle assembly-chaperones to control proteasome abundance; required for mitophagy, pexophagy; affects recruitment of mitochondria to phagophore assembly site	Autophagy - yeast	C156	0.425946	0.241307	-0.321855	-0.221636	0.526166	0.00324033	0.221456	0.102096	0.224541	0.0074506
15052	SLT2	Serine/threonine MAP kinase; coordinates expression of all 19S regulatory particle assembly-chaperones to control proteasome abundance; required for mitophagy, pexophagy; affects recruitment of mitochondria to phagophore assembly site	Autophagy - yeast	T428	0.0165671	-0.313244	-0.651166	-0.209493	0.45824	0.787088	0.00078839	1.36e-07	0.00838463	6.47e-06
15052	SLT2	Serine/threonine MAP kinase; coordinates expression of all 19S regulatory particle assembly-chaperones to control proteasome abundance; required for mitophagy, pexophagy; affects recruitment of mitochondria to phagophore assembly site	Autophagy - yeast	S11	-0.0330332	0.220938	-0.184054	-0.00565914	0.145362	0.69121	0.0614213	0.123151	0.963175	0.185273
15052	SLT2	Serine/threonine MAP kinase; coordinates expression of all 19S regulatory particle assembly-chaperones to control proteasome abundance; required for mitophagy, pexophagy; affects recruitment of mitochondria to phagophore assembly site	Autophagy - yeast	S9	-0.122433	-0.0984304	-0.360437	0.157434	0.395437	0.0811521	0.341347	0.001358	0.087331	0.000253387
15052	SLT2	Serine/threonine MAP kinase; coordinates expression of all 19S regulatory particle assembly-chaperones to control proteasome abundance; required for mitophagy, pexophagy; affects recruitment of mitochondria to phagophore assembly site	Autophagy - yeast	T211	-0.132936	0.0728813	-0.0040846	0.145413	0.0165619	0.0440957	0.458213	0.968355	0.0904589	0.870209
15052	SLT2	Serine/threonine MAP kinase; coordinates expression of all 19S regulatory particle assembly-chaperones to control proteasome abundance; required for mitophagy, pexophagy; affects recruitment of mitochondria to phagophore assembly site	Autophagy - yeast	S8	-0.159869	-0.29594	-0.474498	0.0163543	0.330983	0.0334716	0.00854024	0.000167369	0.881882	0.00217384
15052	SLT2	Serine/threonine MAP kinase; coordinates expression of all 19S regulatory particle assembly-chaperones to control proteasome abundance; required for mitophagy, pexophagy; affects recruitment of mitochondria to phagophore assembly site	Autophagy - yeast	C59	-0.194136	-0.765769	-0.738242	-0.175882	0.368223	0.0812204	4.35e-05	6.47e-05	0.234815	0.0179524
15052	SLT2	Serine/threonine MAP kinase; coordinates expression of all 19S regulatory particle assembly-chaperones to control proteasome abundance; required for mitophagy, pexophagy; affects recruitment of mitochondria to phagophore assembly site	Autophagy - yeast	S9;S15	-0.2544	-0.245072	-0.493569	-0.110174	0.128994	0.000114451	0.00526213	4.99e-06	0.143423	0.0964162
15052	SLT2	Serine/threonine MAP kinase; coordinates expression of all 19S regulatory particle assembly-chaperones to control proteasome abundance; required for mitophagy, pexophagy; affects recruitment of mitochondria to phagophore assembly site	Autophagy - yeast	-	-0.278383	-0.395115	-0.109187	-0.0386771	-0.207872	7e-06	8.16e-06	0.129579	0.585289	0.00381862
16778	SNF1	AMP-activated S/T protein kinase (AMPK)	AMPK signaling pathway	C423	0.386127	0.725817	-0.144155	-0.675005	-0.144724	0.00172542	0.000114996	0.395564	0.000121467	0.384822
16778	SNF1	AMP-activated S/T protein kinase (AMPK)	AMPK signaling pathway	C189	0.279629	0.74582	-0.142635	-0.0272958	0.394969	0.0788992	0.00205366	0.55693	0.912203	0.0705001
16778	SNF1	AMP-activated S/T protein kinase (AMPK)	AMPK signaling pathway	T347	0.184504	0.754183	0.335392	0.0616737	-0.0892141	0.0587647	1.49e-05	0.0222001	0.644136	0.521878
16778	SNF1	AMP-activated S/T protein kinase (AMPK)	AMPK signaling pathway	T345	0.125709	0.803639	0.23928	0.120774	0.00720343	0.0965691	2.29e-07	0.0350739	0.227414	0.950695
16778	SNF1	AMP-activated S/T protein kinase (AMPK)	AMPK signaling pathway	-	-0.0751824	-0.532548	0.0417032	0.0266528	-0.0902328	0.506265	0.00187038	0.800768	0.869569	0.580442
16778	SNF1	AMP-activated S/T protein kinase (AMPK)	AMPK signaling pathway	T796	-0.580527	0.00267455	-0.226199	0.367338	0.0130097	7.48e-07	0.98557	0.083406	0.00282621	0.925387
16778	SNF1	AMP-activated S/T protein kinase (AMPK)	AMPK signaling pathway	S800	-0.662952	0.1253	-0.375998	0.190419	-0.0965356	2e-05	0.518695	0.0504326	0.26358	0.607583
16778	SNF1	AMP-activated S/T protein kinase (AMPK)	AMPK signaling pathway	T797	-0.855578	0.0217653	-0.153385	0.524241	-0.177953	9e-07	0.919207	0.442748	0.0039608	0.329903
14809	SNF4	Activating gamma subunit of the AMP-activated Snf1p kinase complex	AMPK signaling pathway	T34	0.440997	0.545522	0.586943	-0.179427	-0.325373	9.53e-05	0.000559714	0.000320314	0.162096	0.016238
14809	SNF4	Activating gamma subunit of the AMP-activated Snf1p kinase complex	AMPK signaling pathway	T33	0.242247	0.659825	0.385251	0.246843	0.103839	0.0242808	0.000184921	0.0165377	0.0753803	0.492217
14809	SNF4	Activating gamma subunit of the AMP-activated Snf1p kinase complex	AMPK signaling pathway	S544	0.169441	0.0723286	0.0521907	0.386593	0.503843	0.334909	0.7946	0.852973	0.0950966	0.0361118
14809	SNF4	Activating gamma subunit of the AMP-activated Snf1p kinase complex	AMPK signaling pathway	T53	-0.0339582	0.16354	0.444361	-0.467322	-0.945641	0.884274	0.62179	0.16725	0.100784	0.00260677
14809	SNF4	Activating gamma subunit of the AMP-activated Snf1p kinase complex	AMPK signaling pathway	-	-0.0424297	-0.146789	-0.0383964	0.0910172	0.086984	0.324237	0.0191819	0.542867	0.113841	0.137351
14809	SNF4	Activating gamma subunit of the AMP-activated Snf1p kinase complex	AMPK signaling pathway	S31	-0.0510658	-0.195275	0.0890424	0.459582	0.319474	0.63627	0.206313	0.585091	0.00205025	0.0271545
14809	SNF4	Activating gamma subunit of the AMP-activated Snf1p kinase complex	AMPK signaling pathway	C79	-0.0784158	0.0693569	0.0529883	0.00112083	-0.130283	0.677729	0.797247	0.853808	0.997182	0.631165
14242	STE4	G protein beta subunit; forms a dimer with Ste18p to activate mating signaling pathway	MAPK signaling pathway - yeast	-	0.194038	0.0280214	-0.134107	-0.207293	0.120851	0.00907537	0.782523	0.190396	0.0316187	0.215713
14242	STE4	G protein beta subunit; forms a dimer with Ste18p to activate mating signaling pathway	MAPK signaling pathway - yeast	C259	0.0656099	0.242273	0.591473	0.241561	-0.284302	0.56797	0.123189	0.000593519	0.0947835	0.060251
14242	STE4	G protein beta subunit; forms a dimer with Ste18p to activate mating signaling pathway	MAPK signaling pathway - yeast	C175	-0.062348	0.0901172	0.398325	0.264087	-0.196586	0.472239	0.464676	0.00191856	0.0182482	0.0896246
14242	STE4	G protein beta subunit; forms a dimer with Ste18p to activate mating signaling pathway	MAPK signaling pathway - yeast	C157;C158	-0.140025	0.689723	0.829313	-0.0300469	-0.999385	0.291993	0.000725661	0.000108991	0.883077	9.73e-06
14242	STE4	G protein beta subunit; forms a dimer with Ste18p to activate mating signaling pathway	MAPK signaling pathway - yeast	C280	-0.16804	-0.0112684	0.292495	0.327307	-0.133228	0.103119	0.944142	0.0482977	0.0171049	0.36825
14242	STE4	G protein beta subunit; forms a dimer with Ste18p to activate mating signaling pathway	MAPK signaling pathway - yeast	C303	-0.202034	-0.144412	0.27397	0.175751	-0.300253	0.293573	0.60759	0.320183	0.511236	0.25551
8539	SUI2	Alpha subunit of the translation initiation factor eIF2	Autophagy - yeast	S44	0.232607	0.37935	-0.0253124	-0.519839	-0.26192	0.00978345	0.00457118	0.855557	0.000108575	0.0280827
8539	SUI2	Alpha subunit of the translation initiation factor eIF2	Autophagy - yeast	S47	0.125665	0.141503	-0.256304	-0.503567	-0.121598	0.231746	0.366706	0.102845	0.000968161	0.416596
8539	SUI2	Alpha subunit of the translation initiation factor eIF2	Autophagy - yeast	T270	0.104943	-0.0692888	0.318126	-0.176033	-0.389215	0.199895	0.581442	0.0118174	0.104371	0.00135663
8539	SUI2	Alpha subunit of the translation initiation factor eIF2	Autophagy - yeast	-	-0.385328	-0.461217	-0.460564	0.255075	0.330311	1.2e-08	2.46e-07	3.18e-07	0.000193147	1.4e-05
11091	TIF2/3	Translation initiation factor eIF4A/B	AMPK/TORC signaling pathways	T386	1.86508	2.37524	2.27726	0.119473	-0.292711	6.66e-11	7.27e-10	1.59e-09	0.56623	0.158173
11091	TIF2/3	Translation initiation factor eIF4A/B	AMPK/TORC signaling pathways	S478	0.43033	0.937006	-0.523675	-1.2952	-0.341196	0.045361	0.0042444	0.0977298	9.18e-05	0.242257
11091	TIF2/3	Translation initiation factor eIF4A/B	AMPK/TORC signaling pathways	T355;S359	0.374323	-0.121178	-0.161376	-0.0525703	0.483129	1.73e-05	0.25074	0.130157	0.592594	4.04e-05
11091	TIF2/3	Translation initiation factor eIF4A/B	AMPK/TORC signaling pathways	S236	0.340342	-0.0172214	0.235828	-0.172706	-0.0681915	0.0107716	0.935735	0.221171	0.316655	0.729047
11091	TIF2/3	Translation initiation factor eIF4A/B	AMPK/TORC signaling pathways	S67	0.319876	0.0743781	0.0619818	-0.125848	0.132046	0.00180149	0.610251	0.676993	0.324145	0.319829
11091	TIF2/3	Translation initiation factor eIF4A/B	AMPK/TORC signaling pathways	S376	0.123257	0.530779	-0.234066	-0.808842	-0.451519	0.455402	0.0293915	0.343732	0.000716933	0.043459
11091	TIF2/3	Translation initiation factor eIF4A/B	AMPK/TORC signaling pathways	S486	0.046302	-0.0759554	-0.133543	0.06508	0.244925	0.539034	0.499467	0.229689	0.519182	0.0174614
11091	TIF2/3	Translation initiation factor eIF4A/B	AMPK/TORC signaling pathways	-	-0.135006	-0.0336276	0.0545692	0.101185	-0.0883897	0.000119959	0.433662	0.212718	0.0153243	0.035164
11091	TIF2/3	Translation initiation factor eIF4A/B	AMPK/TORC signaling pathways	S243	-0.261828	-0.0940893	0.206557	0.299517	-0.168867	0.0796243	0.681813	0.356774	0.12586	0.423193
11091	TIF2/3	Translation initiation factor eIF4A/B	AMPK/TORC signaling pathways	S359	-0.269742	0.0749595	0.0441096	0.425869	0.112017	0.00891108	0.622375	0.776164	0.0023487	0.426257
11091	TIF2/3	Translation initiation factor eIF4A/B	AMPK/TORC signaling pathways	T334	-0.480971	-0.559054	-0.294159	0.407381	0.220569	9.69e-08	2.86e-06	0.00311425	4.73e-05	0.0123741
11091	TIF2/3	Translation initiation factor eIF4A/B	AMPK/TORC signaling pathways	S336	-0.52418	-0.304058	-0.024169	0.661402	0.161391	7.96e-09	0.00106465	0.791637	3.13e-08	0.0424629
11091	TIF2/3	Translation initiation factor eIF4A/B	AMPK/TORC signaling pathways	T355	-0.869517	-1.5675	-0.850499	0.625261	0.606243	2.73e-07	1.45e-08	6.8e-05	0.000518023	0.000898025
12050	TOR1	PIK-related protein kinase and rapamycin target	-	C275	0.812153	-0.327533	-0.318193	-0.9634	0.166946	0.0250251	0.507127	0.532003	0.0367669	0.755132
12050	TOR1	PIK-related protein kinase and rapamycin target	-	-	0.316314	0.307368	0.243034	-0.0701556	0.003124	2.72e-08	8.89e-06	0.000172711	0.183097	0.95672
12050	TOR1	PIK-related protein kinase and rapamycin target	-	C579	0.00990811	0.254185	0.184795	0.0171807	-0.157706	0.960098	0.301307	0.469399	0.952253	0.537184
12050	TOR1	PIK-related protein kinase and rapamycin target	-	C1533	-0.141817	-0.429519	-0.435891	-0.270257	0.0238167	0.298012	0.0272605	0.0246758	0.126749	0.920445
12050	TOR1	PIK-related protein kinase and rapamycin target	-	C150	-0.153178	-0.344599	-0.262221	-0.0087317	0.100312	0.244265	0.0652895	0.161079	0.968844	0.610828
12050	TOR1	PIK-related protein kinase and rapamycin target	-	C115	-0.280029	-0.541432	-0.367032	0.0551729	0.142176	0.00218736	0.000115418	0.00434985	0.664603	0.235255
12050	TOR1	PIK-related protein kinase and rapamycin target	-	C214	-0.341578	0.00509029	-0.209936	0.0685302	-0.063112	0.00414337	0.977889	0.198527	0.684171	0.727156
12050	TOR1	PIK-related protein kinase and rapamycin target	-	C518;C519	-0.479157	0.00310919	-0.138474	0.326619	-0.0140639	5.5e-05	0.984427	0.35393	0.016648	0.939863
12318	TPD3	Regulatory subunit A of the heterotrimeric PP2A complex	AMPK signaling pathway	C174	0.160305	0.238714	-0.181981	-0.176693	0.165593	0.0255679	0.0198575	0.0719734	0.0576098	0.0884446
12318	TPD3	Regulatory subunit A of the heterotrimeric PP2A complex	AMPK signaling pathway	C325	-0.180711	-0.166464	-0.0916934	0.176941	0.0879235	0.0266758	0.148038	0.443963	0.0946003	0.454947
12318	TPD3	Regulatory subunit A of the heterotrimeric PP2A complex	AMPK signaling pathway	-	-0.202964	-0.282877	-0.258403	-0.054258	0.0011805	4.42e-07	7.33e-07	3.2e-06	0.179307	0.979818
12318	TPD3	Regulatory subunit A of the heterotrimeric PP2A complex	AMPK signaling pathway	C116	-0.211507	-0.560034	-0.618012	-0.152538	0.253967	0.239913	0.0299286	0.017174	0.54881	0.312464
12318	TPD3	Regulatory subunit A of the heterotrimeric PP2A complex	AMPK signaling pathway	C38	-0.359644	-0.622941	-0.877386	0.061939	0.579681	0.00369521	0.00071214	1.66e-05	0.726214	0.00113381
12318	TPD3	Regulatory subunit A of the heterotrimeric PP2A complex	AMPK signaling pathway	S136	-1.03227	-2.0727	-1.92466	-0.88573	0.00666471	5.57e-08	5.04e-10	1.82e-09	2.63e-05	0.971322
16605	TPK1/2/3	cAMP-dependent protein kinase catalytic subunit; promotes nutrient responsive growth via the Ras-cAMP	Calcium signaling pathway	S70;S74	0.831386	1.01702	0.647745	-0.316999	-0.133358	1.65e-06	1.88e-05	0.00221179	0.0699842	0.483983
16605	TPK1/2/3	cAMP-dependent protein kinase catalytic subunit; promotes nutrient responsive growth via the Ras-cAMP	Calcium signaling pathway	S95	0.466691	-0.0823976	0.262686	-0.208409	-0.0044035	0.00257122	0.714488	0.225445	0.279849	0.983081
16605	TPK1/2/3	cAMP-dependent protein kinase catalytic subunit; promotes nutrient responsive growth via the Ras-cAMP	Calcium signaling pathway	-	0.233601	0.207244	-0.0977383	-0.115736	0.215603	3.31e-07	0.00017508	0.0476348	0.0128211	6.66e-05
16605	TPK1/2/3	cAMP-dependent protein kinase catalytic subunit; promotes nutrient responsive growth via the Ras-cAMP	Calcium signaling pathway	S233	0.148224	0.172831	0.732422	0.14601	-0.438187	0.0103353	0.0368957	1.2e-08	0.0482988	6.72e-06
16605	TPK1/2/3	cAMP-dependent protein kinase catalytic subunit; promotes nutrient responsive growth via the Ras-cAMP	Calcium signaling pathway	T401	-0.0172842	-0.338589	0.0288105	-0.287039	-0.333134	0.803215	0.00119942	0.779582	0.00205317	0.000740067
16605	TPK1/2/3	cAMP-dependent protein kinase catalytic subunit; promotes nutrient responsive growth via the Ras-cAMP	Calcium signaling pathway	S123	-0.0469098	-0.287315	-0.114174	-0.473317	-0.406053	0.638149	0.0454094	0.441833	0.000803947	0.00372963
16605	TPK1/2/3	cAMP-dependent protein kinase catalytic subunit; promotes nutrient responsive growth via the Ras-cAMP	Calcium signaling pathway	T399	-0.0829628	0.0340371	0.101017	-0.0665428	-0.250523	0.377229	0.820769	0.483379	0.604927	0.0502165
16605	TPK1/2/3	cAMP-dependent protein kinase catalytic subunit; promotes nutrient responsive growth via the Ras-cAMP	Calcium signaling pathway	S232;S233	-0.137772	-0.178647	0.504451	0.343458	-0.298765	0.083816	0.12512	0.000183191	0.0022058	0.00778867
16605	TPK1/2/3	cAMP-dependent protein kinase catalytic subunit; promotes nutrient responsive growth via the Ras-cAMP	Calcium signaling pathway	S229	-0.208453	-1.117	0.809195	0.285314	-0.732333	0.470487	0.0100105	0.0586561	0.461137	0.060517
16605	TPK1/2/3	cAMP-dependent protein kinase catalytic subunit; promotes nutrient responsive growth via the Ras-cAMP	Calcium signaling pathway	T405	-0.218774	-0.501634	-0.0142667	-0.0574737	-0.261981	0.0157174	0.000475741	0.920068	0.637478	0.030187
16605	TPK1/2/3	cAMP-dependent protein kinase catalytic subunit; promotes nutrient responsive growth via the Ras-cAMP	Calcium signaling pathway	S225	-0.36484	-0.440978	-0.444645	-0.119229	-0.0394241	1.01e-06	1.41e-05	1.55e-05	0.108187	0.636482
11894	TUP1	Transcriptional regulator; functions primarily as a transcriptional co-repressor with Cyc8p but can also function as a co-activator, recruiting SWI/SNF and SAGA complexes to promoters	MAPK signaling pathway - yeast	S284	0.789159	0.710066	0.254861	-0.446181	0.0881177	4.78e-09	6.08e-06	0.045454	0.000397329	0.4678
11894	TUP1	Transcriptional regulator; functions primarily as a transcriptional co-repressor with Cyc8p but can also function as a co-activator, recruiting SWI/SNF and SAGA complexes to promoters	MAPK signaling pathway - yeast	-	0.20308	0.14019	0.187744	0.0257055	0.0410414	4.24e-07	0.00221794	0.000156636	0.543542	0.326537
11894	TUP1	Transcriptional regulator; functions primarily as a transcriptional co-repressor with Cyc8p but can also function as a co-activator, recruiting SWI/SNF and SAGA complexes to promoters	MAPK signaling pathway - yeast	S192	0.200151	0.310172	0.34623	0.993493	0.847414	0.123949	0.103919	0.0742832	6.55e-06	5.99e-05
11894	TUP1	Transcriptional regulator; functions primarily as a transcriptional co-repressor with Cyc8p but can also function as a co-activator, recruiting SWI/SNF and SAGA complexes to promoters	MAPK signaling pathway - yeast	S212	-0.227237	-0.089618	0.269676	0.0703156	-0.426597	0.0707781	0.64124	0.147483	0.686708	0.0143285
11894	TUP1	Transcriptional regulator; functions primarily as a transcriptional co-repressor with Cyc8p but can also function as a co-activator, recruiting SWI/SNF and SAGA complexes to promoters	MAPK signaling pathway - yeast	C386	-0.250862	0.157764	0.239677	0.0821846	-0.408354	0.0106499	0.249632	0.0793816	0.545106	0.00332718
15257	VPS1	Dynamin-like GTPase required for vacuolar sorting	Autophagy - yeast	C357	0.579334	0.110014	-0.258999	-1.01898	-0.180647	0.00080508	0.641294	0.259814	4.62e-05	0.436196
15257	VPS1	Dynamin-like GTPase required for vacuolar sorting	Autophagy - yeast	-	-0.131145	-0.200509	-0.239261	0.161896	0.270012	0.000541386	0.000265247	4.45e-05	0.00101391	4.74e-06
15257	VPS1	Dynamin-like GTPase required for vacuolar sorting	Autophagy - yeast	C294	-0.145794	-0.527612	-1.04205	-0.414589	0.481665	0.160196	0.00100872	3.49e-07	0.00347812	0.00174346
15257	VPS1	Dynamin-like GTPase required for vacuolar sorting	Autophagy - yeast	S369	-0.268012	-0.139224	0.00138932	-0.0511183	-0.32052	7.05e-05	0.0998867	0.987644	0.514349	0.000310118
9909	WAT1?	G protein beta subunit-like protein with WD40 domain repeats; May also be ASC1 (RACK1), which represses Gcn4p in the absence of amino acid starvation	-	C138	0.288787	-0.384018	-0.262745	-0.4092	0.142333	0.217067	0.250635	0.448711	0.183284	0.695026
9909	WAT1?	G protein beta subunit-like protein with WD40 domain repeats; May also be ASC1 (RACK1), which represses Gcn4p in the absence of amino acid starvation	-	C207	0.241535	0.482922	0.760117	-0.4259	-0.944482	0.0185396	0.0016625	1.35e-05	0.00226464	5.72e-07
9909	WAT1?	G protein beta subunit-like protein with WD40 domain repeats; May also be ASC1 (RACK1), which represses Gcn4p in the absence of amino acid starvation	-	C153	-0.0530963	0.033548	0.370533	-0.0186592	-0.442288	0.517318	0.779067	0.00212727	0.880964	0.000343445
9909	WAT1?	G protein beta subunit-like protein with WD40 domain repeats; May also be ASC1 (RACK1), which represses Gcn4p in the absence of amino acid starvation	-	-	-0.113878	-0.438081	-0.576857	0.109397	0.572377	0.0181448	7.93e-07	1.71e-08	0.0810517	1.43e-08
9909	WAT1?	G protein beta subunit-like protein with WD40 domain repeats; May also be ASC1 (RACK1), which represses Gcn4p in the absence of amino acid starvation	-	C249	-0.117087	0.497032	0.224519	0.192554	-0.149051	0.215549	0.000702117	0.0958102	0.119425	0.254909
9909	WAT1?	G protein beta subunit-like protein with WD40 domain repeats; May also be ASC1 (RACK1), which represses Gcn4p in the absence of amino acid starvation	-	T275	-0.527547	-0.525791	-0.293117	-0.292394	-0.526824	2.93e-06	0.000297435	0.0276582	0.0142478	0.000144295
14501	YAP1	Basic leucine zipper (bZIP) transcription factor; required for oxidative stress tolerance; activated by H2O2 through the multistep formation of disulfide bonds and transit from the cytoplasm to the nucleus	ROS metabolism; Antioxidant	S130;S136	1.11977	1.50164	1.23015	-0.170583	-0.280957	2.25e-10	1.06e-09	2.81e-08	0.189764	0.0369857
14501	YAP1	Basic leucine zipper (bZIP) transcription factor; required for oxidative stress tolerance; activated by H2O2 through the multistep formation of disulfide bonds and transit from the cytoplasm to the nucleus	ROS metabolism; Antioxidant	-	0.189705	0.171268	0.163943	0.0310017	0.0567646	0.010194	0.0889118	0.108895	0.760411	0.584411
14501	YAP1	Basic leucine zipper (bZIP) transcription factor; required for oxidative stress tolerance; activated by H2O2 through the multistep formation of disulfide bonds and transit from the cytoplasm to the nucleus	ROS metabolism; Antioxidant	C480	-0.46926	-1.67654	-1.99662	-0.932286	0.595073	0.0206738	3.71e-06	3.49e-07	0.000931618	0.0307342
14501	YAP1	Basic leucine zipper (bZIP) transcription factor; required for oxidative stress tolerance; activated by H2O2 through the multistep formation of disulfide bonds and transit from the cytoplasm to the nucleus	ROS metabolism; Antioxidant	S436	-0.604678	-0.503185	-0.334388	-0.0514515	-0.321741	1.73e-07	0.000237911	0.00869009	0.652415	0.00607348
14501	YAP1	Basic leucine zipper (bZIP) transcription factor; required for oxidative stress tolerance; activated by H2O2 through the multistep formation of disulfide bonds and transit from the cytoplasm to the nucleus	ROS metabolism; Antioxidant	S435	-0.741079	-0.51484	-0.316997	0.00684809	-0.417234	2.22e-08	0.000365466	0.0180376	0.958256	0.00133856
13545	YPT1	Rab family GTPase; involved in the ER-to-Golgi step of the secretory pathway	-	C111	0.210585	-0.440933	-0.94557	-0.338575	0.81758	0.13277	0.0292104	5.18e-05	0.066549	0.000234636
13545	YPT1	Rab family GTPase; involved in the ER-to-Golgi step of the secretory pathway	-	-	0.018941	-0.247482	-0.282645	-0.17145	0.130136	0.672571	0.000406173	0.000117807	0.00515902	0.0314557
13843	YPT31	Rab family GTPase; involved in the exocytic pathway	AMPK signaling pathway	C102	0.835254	0.0893345	-0.744328	-1.04906	0.53052	0.0065921	0.841096	0.0776601	0.00827892	0.195035
13843	YPT31	Rab family GTPase; involved in the exocytic pathway	AMPK signaling pathway	C187	0.147303	0.361882	-0.22745	-0.40905	-0.034297	0.265184	0.0537593	0.2267	0.0185784	0.879354
13843	YPT31	Rab family GTPase; involved in the exocytic pathway	AMPK signaling pathway	-	0.00929366	-0.172016	-0.0678023	0.0786614	0.155757	0.871867	0.0301619	0.395827	0.288173	0.0384086
12473	YRB1	Ran GTPase binding protein; involved in nuclear protein import and RNA export, ubiquitin-mediated protein degradation during the cell cycle	-	C90	1.44995	1.12819	0.901349	-0.24954	0.299063	9.24e-13	4.32e-08	1.2e-06	0.0534326	0.0277273
12473	YRB1	Ran GTPase binding protein; involved in nuclear protein import and RNA export, ubiquitin-mediated protein degradation during the cell cycle	-	S179	-0.444238	-0.653858	-0.270508	0.0239908	-0.149739	0.000219443	0.00021348	0.0864319	0.878307	0.309252
12473	YRB1	Ran GTPase binding protein; involved in nuclear protein import and RNA export, ubiquitin-mediated protein degradation during the cell cycle	-	S236	-0.754054	-0.77693	-0.293896	0.610539	0.150381	2.69e-07	3.12e-05	0.0629558	0.000161048	0.306532
12473	YRB1	Ran GTPase binding protein; involved in nuclear protein import and RNA export, ubiquitin-mediated protein degradation during the cell cycle	-	-	-0.957019	-0.849771	-0.845598	0.118395	0.0069742	5.43e-12	2.4e-08	3.56e-08	0.220935	0.946427
